# Supplementary material for: Reduced modeling of signal transduction – a modular approach
Source: BMC Bioinformatics. 2007 Sep 13;8:336. doi: 10.1186/1471-2105-8-336 (PMC2216040; doi:10.1186/1471-2105-8-336)
Supplement: Additional file 1 — Transformation and stationary error [file 1471-2105-8-336-S1.nb]

(************** Content-type: application/mathematica **************
                     CreatedBy='Mathematica 5.0'

                    Mathematica-Compatible Notebook

This notebook can be used with any Mathematica-compatible
application, such as Mathematica, MathReader or Publicon. The data
for the notebook starts with the line containing stars above.

To get the notebook into a Mathematica-compatible application, do
one of the following:

* Save the data starting with the line of stars above into a file
  with a name ending in .nb, then open the file inside the
  application;

* Copy the data starting with the line of stars above to the
  clipboard, then use the Paste menu command inside the application.

Data for notebooks contains only printable 7-bit ASCII and can be
sent directly in email or through ftp in text mode.  Newlines can be
CR, LF or CRLF (Unix, Macintosh or MS-DOS style).

NOTE: If you modify the data for this notebook not in a Mathematica-
compatible application, you must delete the line below containing
the word CacheID, otherwise Mathematica-compatible applications may
try to use invalid cache data.

For more information on notebooks and Mathematica-compatible 
applications, contact Wolfram Research:
  web: http://www.wolfram.com
  email: info@wolfram.com
  phone: +1-217-398-0700 (U.S.)

Notebook reader applications are available free of charge from 
Wolfram Research.
*******************************************************************)

(*CacheID: 232*)


(*NotebookFileLineBreakTest
NotebookFileLineBreakTest*)
(*NotebookOptionsPosition[     92829,       2362]*)
(*NotebookOutlinePosition[     93955,       2397]*)
(*  CellTagsIndexPosition[     93911,       2393]*)
(*WindowFrame->Normal*)


Notebook[{
Cell[TextData[{
  StyleBox["Level-based model reduction", "Title",
    FontFamily->"Tahoma"],
  "\n",
  StyleBox["1. Retrieving microstates from a macro-description", "Subtitle",
    FontFamily->"Tahoma"],
  "\n\nBorisov et al. introduced a new viewpoint of modeling signaling \
networks, namely a domain-oriented approach, which has been formalized in \
Conzelmann et al. In addition Borisov et al. have shown that in the case of \
completely independent binding domains all micro-states can be retrieved from \
a macro-description using probability calculations. Here we want to review \
the finding of Borisov et al and show how this concept can be extend and used \
for model reduction.\n\n",
  StyleBox["1.1 Simple Example / Definitions", "Subsubtitle",
    FontFamily->"Tahoma"],
  "\nWe start considering the most simple example of a signaling network. A \
transmembrane receptor D can be activated by an extracellular ligand L and in \
turn is phosphorylated at another intracellular domain. In a first step we \
assume that ligand binding and phosphorylation are completely independent. "
}], "Text",
  CellFrame->{{0, 0}, {2, 0}},
  FontFamily->"Tahoma"],

Cell[CellGroupData[{

Cell[BoxData[
    \(\(\(\[IndentingNewLine]\)\( (*Definition\ of\ all\ microstates*) \
\)\(\(Vars1stExpMicro = {D00[t], DL0[t], D0P[t], 
          DLP[t]};\)\[IndentingNewLine]\[IndentingNewLine] (*Definition\ of\ \
reaction\ rates\ using\ the\ mass\ action\ law*) \n\[IndentingNewLine]
    \(ReactionRates1stExp = {d1 \[Rule] k1*D00[t] - kd1*DL0[t], 
          d2 \[Rule] k2*D00[t] - kd2*D0P[t], 
          d3 \[Rule] k3*D0P[t] - kd3*DLP[t], 
          d4 \[Rule] 
            k4*DL0[t] - 
              kd4*DLP[t]};\)\[IndentingNewLine]\[IndentingNewLine] \
(*Parameter\ definition\ for\ completely\ independent\ domains*) \n\
\[IndentingNewLine]
    \(Parameters1stExpIndep = {k3 \[Rule] k1, kd3 \[Rule] kd1, k4 \[Rule] k2, 
          kd4 \[Rule] 
            kd2};\)\n (*Parameter\ definition\ for\ unidirectional\ influence\
\ between\ the\ two\ binding\ domains*) \[IndentingNewLine]
    \(Parameters1stExpUni = {k3 \[Rule] k1, 
          kd3 \[Rule] kd1};\)\[IndentingNewLine]\[IndentingNewLine] (*1  
        st\ \(Output : 
          Differential\ equantions\ for\ the\ microstates\ D00[t]\), DL0[t], 
      D0P[t]\ und\ DLP[t]*) \n
    \(ODE1stExp = {\(D00'\)[t] \[Rule] \(-d1\) - d2, \(DL0'\)[t] \[Rule] 
            d1 - d4, \(D0P'\)[t] \[Rule] d2 - d3, \(DLP'\)[t] \[Rule] 
            d3 + d4};\)\n
    \(ODE1stExpIndep = \(ODE1stExp /. ReactionRates1stExp\) /. 
          Parameters1stExpIndep;\)\n
    ODE1stExpIndep // 
      MatrixForm\[IndentingNewLine]\[IndentingNewLine] (*Definition\ of\ \
transformed\ system\ states\ according\ to\ Conzelmann\ et\ al . 
          These\ states\ are\ required\ because\ the\ probability\ \
calculations\ in\ Borisov\ et\ al . 
          are\ formulated\ using\ these\ lumped\ \(\(states\)\(.\)\)*) \n\
\[IndentingNewLine]
    \(Vars1stExpMacro = {DXX[t], DLX[t], DXP[t], DLP[t]};\)\n
    \(Transformation1stExp = {DXX[t] \[Rule] 
            D00[t] + DL0[t] + D0P[t] + DLP[t], 
          DLX[t] \[Rule] DL0[t] + DLP[t], DXP[t] \[Rule] D0P[t] + DLP[t], 
          DLP[t] \[Rule] DLP[t]};\)\n
    \(TransformationMatrix = 
        Outer[D, Vars1stExpMacro /. Transformation1stExp, 
          Vars1stExpMicro];\)\n
    \(InvTransformation = \(\((Vars1stExpMicro[\([#]\)] \[Rule] \((Inverse[
                        TransformationMatrix] . 
                      Vars1stExpMacro)\)[\([#]\)])\) &\) /@ Range[4];\)\n
    \(ODE1stExpTransformed = \(D[Vars1stExpMacro[\([#]\)], 
                t] \[Rule] \(FullSimplify[\((TransformationMatrix . 
                          D[Vars1stExpMicro, t] /. ODE1stExpIndep)\) /. 
                    InvTransformation]\)[\([#]\)] &\) /@ 
          Range[4];\)\[IndentingNewLine]\[IndentingNewLine] (*2  
        nd\ \(Output : Transformed\ model\ equations\)*) \n
    ODE1stExpTransformed // MatrixForm\[IndentingNewLine]\[IndentingNewLine]
    \)\)\)], "Input"],

Cell[BoxData[
    InterpretationBox[
      RowBox[{"(", "\[NoBreak]", GridBox[{
            {
              RowBox[{
                RowBox[{
                  SuperscriptBox["D00", "\[Prime]",
                    MultilineFunction->None], "[", "t", "]"}], 
                "\[Rule]", \(\(-k1\)\ D00[t] - k2\ D00[t] + kd2\ D0P[t] + 
                  kd1\ DL0[t]\)}]},
            {
              RowBox[{
                RowBox[{
                  SuperscriptBox["DL0", "\[Prime]",
                    MultilineFunction->None], "[", "t", "]"}], 
                "\[Rule]", \(k1\ D00[t] - k2\ DL0[t] - kd1\ DL0[t] + 
                  kd2\ DLP[t]\)}]},
            {
              RowBox[{
                RowBox[{
                  SuperscriptBox["D0P", "\[Prime]",
                    MultilineFunction->None], "[", "t", "]"}], 
                "\[Rule]", \(k2\ D00[t] - k1\ D0P[t] - kd2\ D0P[t] + 
                  kd1\ DLP[t]\)}]},
            {
              RowBox[{
                RowBox[{
                  SuperscriptBox["DLP", "\[Prime]",
                    MultilineFunction->None], "[", "t", "]"}], 
                "\[Rule]", \(k1\ D0P[t] + k2\ DL0[t] - kd1\ DLP[t] - 
                  kd2\ DLP[t]\)}]}
            }], "\[NoBreak]", ")"}],
      MatrixForm[ {Derivative[ 1][ D00][ t] -> Plus[ 
          Times[ -1, k1, 
            D00[ t]], 
          Times[ -1, k2, 
            D00[ t]], 
          Times[ kd2, 
            D0P[ t]], 
          Times[ kd1, 
            DL0[ t]]], Derivative[ 1][ DL0][ t] -> Plus[ 
          Times[ k1, 
            D00[ t]], 
          Times[ -1, k2, 
            DL0[ t]], 
          Times[ -1, kd1, 
            DL0[ t]], 
          Times[ kd2, 
            DLP[ t]]], Derivative[ 1][ D0P][ t] -> Plus[ 
          Times[ k2, 
            D00[ t]], 
          Times[ -1, k1, 
            D0P[ t]], 
          Times[ -1, kd2, 
            D0P[ t]], 
          Times[ kd1, 
            DLP[ t]]], Derivative[ 1][ DLP][ t] -> Plus[ 
          Times[ k1, 
            D0P[ t]], 
          Times[ k2, 
            DL0[ t]], 
          Times[ -1, kd1, 
            DLP[ t]], 
          Times[ -1, kd2, 
            DLP[ t]]]}]]], "Output"],

Cell[BoxData[
    InterpretationBox[
      RowBox[{"(", "\[NoBreak]", GridBox[{
            {
              RowBox[{
                RowBox[{
                  SuperscriptBox["DXX", "\[Prime]",
                    MultilineFunction->None], "[", "t", "]"}], "\[Rule]", 
                "0"}]},
            {
              RowBox[{
                RowBox[{
                  SuperscriptBox["DLX", "\[Prime]",
                    MultilineFunction->None], "[", "t", "]"}], 
                "\[Rule]", \(\(-\((k1 + kd1)\)\)\ DLX[t] + k1\ DXX[t]\)}]},
            {
              RowBox[{
                RowBox[{
                  SuperscriptBox["DXP", "\[Prime]",
                    MultilineFunction->None], "[", "t", "]"}], 
                "\[Rule]", \(\(-\((k2 + kd2)\)\)\ DXP[t] + k2\ DXX[t]\)}]},
            {
              RowBox[{
                RowBox[{
                  SuperscriptBox["DLP", "\[Prime]",
                    MultilineFunction->None], "[", "t", "]"}], 
                "\[Rule]", \(\(-\((k1 + k2 + kd1 + kd2)\)\)\ DLP[t] + 
                  k2\ DLX[t] + k1\ DXP[t]\)}]}
            }], "\[NoBreak]", ")"}],
      MatrixForm[ {Derivative[ 1][ DXX][ t] -> 0, Derivative[ 1][ DLX][ t] -> 
        Plus[ 
          Times[ -1, 
            Plus[ k1, kd1], 
            DLX[ t]], 
          Times[ k1, 
            DXX[ t]]], Derivative[ 1][ DXP][ t] -> Plus[ 
          Times[ -1, 
            Plus[ k2, kd2], 
            DXP[ t]], 
          Times[ k2, 
            DXX[ t]]], Derivative[ 1][ DLP][ t] -> Plus[ 
          Times[ -1, 
            Plus[ k1, k2, kd1, kd2], 
            DLP[ t]], 
          Times[ k2, 
            DLX[ t]], 
          Times[ k1, 
            DXP[ t]]]}]]], "Output"]
}, Open  ]],

Cell[BoxData[{
    StyleBox[\(1.2\ \ Error\ Equation\),
      "Subsubtitle"], "\[IndentingNewLine]", 
    RowBox[{
      StyleBox[\(Borisov\ et\ al . \ 
                formulated\ the\ following\ algebraic\ interrelationship\ \
between\ macro - 
            states\ and\ micro - \(states : \ 
              DLP[t]\) = \(\(DLX[t]*DXP[t]\)\/DXX[
                    t]\) . \ \ \ They\ also\ showed\),
        FontSize->12], 
      StyleBox[" ",
        FontSize->12]}], "\[IndentingNewLine]", 
    RowBox[{
      StyleBox[\(that\ if\ the\ initial\ conditions\ fulfill\ this\ equation, \
\ it\ holds\ for\ all\ times\ t > 
            0. \ \ We\ rewrite\ this\ equation\ \ in\ a\ slightly\ modified\ \
form\ as\ DLP[t]*DXX[t] - DLX[t]*DXP[t] = 0, \ 
        and\ we\ translate\ it\ into\ a\ formulation\ using\ the\ original\ \
micro - states . \ 
              If\ we\ assume\ that\ the\ initial\ conditions\ may\ not\ \
fulfill\ this\ equation, \ an\ error\ function\ g\ can\ be\ defined\),
        FontSize->12], 
      StyleBox[" ",
        FontSize->12]}], "\[IndentingNewLine]", 
    RowBox[{"g", 
      StyleBox["=",
        FontSize->12], 
      StyleBox[\(DLP[t]*DXX[t] - 
          DLX[t]*DXP[
                t] . \ \ It\ can\ be\ shown\ that\ this\ function\ g\ \
fulfills\ a\ linear\ ordinary\ differential\ \(\(equation\)\(.\)\)\),
        FontSize->12]}]}], "Text",
  CellFrame->{{0, 0}, {0, 2}},
  FontFamily->"Tahoma",
  FontSize->14],

Cell[CellGroupData[{

Cell[BoxData[
    \(\(\(\[IndentingNewLine]\)\( (*Transformation\ of\ the\ error\ function \
. 1  st\ \(Output : Transformed\ error\ function\)*) \)\(TransformedG[t] = 
      FullSimplify[
        g[t] \[Rule] DXX[t]*DLP[t] - DLX[t]*DXP[t] /. 
          Transformation1stExp]\n\[IndentingNewLine] (*Ordinary\ differential\
\ equation\ for\ g[t] . 
            g[t]\ is\ differentiated\ and\ the\ time\ derivatives\ of\ the\ \
micro - states\ are\ replaced\ by\ their\ differential\ equations . 2  nd/3  
          rd\ \(Output : 
            Differential\ equation\ for\ \(\(g[
                  t]\)\(.\)\)\)*) \[IndentingNewLine]\[IndentingNewLine]
    ODEforG[t] = FullSimplify[D[TransformedG[t], t] /. ODE1stExpIndep]\n
    ODEforG[
        t] /. {DLP[t] \[Rule] \((g[t] + D0P[t]*DL0[t])\)/
            D00[t]}\[IndentingNewLine]\[IndentingNewLine]
    \)\)\)], "Input"],

Cell[BoxData[
    \(g[t] \[Rule] \(-D0P[t]\)\ DL0[t] + D00[t]\ DLP[t]\)], "Output"],

Cell[BoxData[
    RowBox[{
      RowBox[{
        SuperscriptBox["g", "\[Prime]",
          MultilineFunction->None], "[", "t", "]"}], 
      "\[Rule]", \(\((k1 + k2 + kd1 + kd2)\)\ \((D0P[t]\ DL0[t] - 
            D00[t]\ DLP[t])\)\)}]], "Output"],

Cell[BoxData[
    RowBox[{
      RowBox[{
        SuperscriptBox["g", "\[Prime]",
          MultilineFunction->None], "[", "t", "]"}], 
      "\[Rule]", \(\(-\((k1 + k2 + kd1 + kd2)\)\)\ g[t]\)}]], "Output"]
}, Open  ]],

Cell["\<\

This ordinary differential equation for g[t] is homogene and stable. This is \
the proof that if the initial conditions do fulfill g[t]=0, the equation of \
Borisov et al. holds for all t>0. Even if the initial conditions do not \
fulfill g[t]=0 Borisov's equation will give a very good approximation for all \
t>t0, since the system tends exponentially to g[t]=0.
Importantly, if the two binding domains are not completely independent, no \
such global conclusions can be made. However, Borisov et al. have shown that \
g[t]=0 is a quite good approximation in a number of relevant cases. \
\>", "Text",
  CellFrame->{{0, 0}, {2, 0}},
  FontFamily->"Tahoma"],

Cell[TextData[{
  StyleBox["2. Model reduction ", "Subtitle",
    FontFamily->"Tahoma"],
  StyleBox["\n\nNow we want to extend the considerations mode in Borisov et \
al. In the following we again consider a receptor with 2 binding sites. \
However, in addition to ligand binding and receptor phosphorylation of the \
intracellular domain also effector binding to the phosphorylated domain shall \
be incorporated. Importantly, we first again assume that all binding events \
are completely independent. ",
    FontFamily->"Tahoma"]
}], "Text"],

Cell[BoxData[
    \(\(\( (*Definition\ of\ extended\ model\ 1*) \)\(\(ReactionRatesExtModel \
= {d1 \[Rule] k1*D00[t] - kd1*DL0[t], d2 \[Rule] k2*D00[t] - kd2*D0P[t], 
          d3 \[Rule] k3*D0P[t] - kd3*DLP[t], 
          d4 \[Rule] k4*DL0[t] - kd4*DLP[t], 
          d5 \[Rule] k5*D0P[t] - kd5*D0E[t], 
          d6 \[Rule] k6*DLP[t] - kd6*DLE[t], 
          d7 \[Rule] k7*D0E[t] - kd7*DLE[t]};\)\n\[IndentingNewLine]
    \(ODEListExtModel = {\(D00'\)[t] \[Rule] \(-d1\) - d2, \(DL0'\)[
              t] \[Rule] d1 - d4, \(D0P'\)[t] \[Rule] 
            d2 - d5 - d3, \(DLP'\)[t] \[Rule] 
            d3 + d4 - d6, \(D0E'\)[t] \[Rule] d5 - d7, \(DLE'\)[t] \[Rule] 
            d6 + d7};\)\n\[IndentingNewLine] (*Parameter\ values\ for\ \
completely\ independent\ binding\ events*) \[IndentingNewLine]\
\[IndentingNewLine]
    \(ParametersExtModelIndep = {k3 \[Rule] k1, kd3 \[Rule] kd1, 
          k7 \[Rule] k1, kd7 \[Rule] kd1, k4 \[Rule] k2, kd4 \[Rule] kd2, 
          k6 \[Rule] k5, 
          kd6 \[Rule] 
            kd5};\)\[IndentingNewLine] (*Parameter\ values\ for\ ligand\ \
induced\ phosphorylation . 
          Effector\ binding\ is\ independent\ of\ ligand\ \
\(\(binding\)\(.\)\)*) \n\[IndentingNewLine]
    \(ParametersExtModelUni = {k3 \[Rule] k1, kd3 \[Rule] kd1, k7 \[Rule] k1, 
          kd7 \[Rule] kd1, k6 \[Rule] k5, 
          kd6 \[Rule] kd5};\)\n\[IndentingNewLine]
    \(VarsExtModel = {D00[t], DL0[t], D0P[t], DLP[t], D0E[t], DLE[t]};\)\n
    \(ODEExtModelRates = D[VarsExtModel, t] /. ODEListExtModel;\)\n
    \(ODEExtModelEqn = ODEExtModelRates /. ReactionRatesExtModel;\)\n
    \(ODEExtModelList = \(\(D[VarsExtModel, t]\)[\([#]\)] \[Rule] 
              ODEExtModelEqn[\([#]\)] &\) /@ 
          Range[6];\)\n\[IndentingNewLine] (*Model\ equations\ for\ \
simulation*) \[IndentingNewLine]\[IndentingNewLine]
    \(ODEExtModelSolve = \(\(D[VarsExtModel, t]\)[\([#]\)] \[Equal] 
              ODEExtModelEqn[\([#]\)] &\) /@ Range[6];\)\n
    \(ic = {D00[0] \[Equal] 1, D0P[0] \[Equal] 0, DL0[0] \[Equal] 0, 
          DLP[0] \[Equal] 0, D0E[0] \[Equal] 0, DLE[0] \[Equal] 0};\)\n
    \(ODEExtModelSim = 
        Join[ODEExtModelSolve, 
          ic];\)\n\[IndentingNewLine] (*Steady\ state\ solution\ of\ extended\
\ model*) \[IndentingNewLine]\[IndentingNewLine]
    \(SteadyStateExtModel = 
        FullSimplify[
          Solve[Join[\((\(ODEExtModelEqn[\([#]\)] \[Equal] 0 &\) /@ 
                  Range[5])\), {\((Plus @@ VarsDetailed)\) \[Equal] D0}], 
            VarsDetailed]];\)\[IndentingNewLine]\[IndentingNewLine]
    \)\)\)], "Input"],

Cell["\<\
In the case of completely independent domains, one can formulate three error \
equations:
\tg1[t]=D00[t]*DLP[t]-D0P[t]*DL0[t]
\tg2[t]=D00[t]*DLE[t]-D0E[t]*DL0[t]
\tg3[t]=D0P[t]*DLE[t]-DLP[t]*D0E[t]
\t
g1[t], g2[t] and g3[t] are error functions describing how much the \
assumptions g1[t]=g2[t]=g3[t]=0 is violated. Interestingly, g1, g2 and g3 are \
independent (that means that non of the three errors can be calculated if the \
other two errors are known. However, if two of the equations g1[t]=0, g2[t]=0 \
and g3[t]=0 are fulfilled the third equation is also fulfilled! 
Now we will show that these three error functions fulfill a homogene linear \
ordinary differential equation. 
\
\>", "Text",
  FontFamily->"Tahoma"],

Cell[CellGroupData[{

Cell[BoxData[
    \(\(\(\[IndentingNewLine]\)\( (*Definition\ of\ the\ three\ error\ \
functions*) \)\(\(ErrorFunctions = {g1[t] \[Equal] 
            D00[t]*DLP[t] - D0P[t]*DL0[t], 
          g2[t] \[Equal] D0P[t]*DLE[t] - DLP[t]*D0E[t], 
          g3[t] \[Equal] 
            D00[t]*DLE[t] - D0E[t]*DL0[t]};\)\n\[IndentingNewLine]
    ErrorFunctionsReplList = 
      Flatten[Solve[ErrorFunctions, {g1[t], g2[t], g3[t]}]]; 
    ReplVars = 
      Flatten[Solve[
          ErrorFunctions, {DLE[t], D00[t], 
            D0P[t]}]];\[IndentingNewLine] (*Formulation\ of\ the\ linear\ \
error\ ODEs . Same\ procedure\ as\ shown\ above . 1  
        st\ \(Output : Linear\ error\ ODEs\ in\ g1[t]\), 
      g2[t]\ and\ g3[t]*) \[IndentingNewLine]
    \(ErrorODEs = 
        FullSimplify[\(D[ErrorFunctionsReplList, t] /. ODEExtModelList\) /. 
            ParametersExtModelIndep];\)\n\[IndentingNewLine]
    \(ErrorODEsG = 
        FullSimplify[ErrorODEs /. ReplVars];\)\n\[IndentingNewLine]
    ErrorODEsG // MatrixForm\[IndentingNewLine]
    \)\)\)], "Input"],

Cell[BoxData[
    InterpretationBox[
      RowBox[{"(", "\[NoBreak]", GridBox[{
            {
              RowBox[{
                RowBox[{
                  SuperscriptBox["g1", "\[Prime]",
                    MultilineFunction->None], "[", "t", "]"}], 
                "\[Rule]", \(\(-\((k1 + k2 + k5 + kd1 + kd2)\)\)\ g1[t] + 
                  kd5\ g3[t]\)}]},
            {
              RowBox[{
                RowBox[{
                  SuperscriptBox["g2", "\[Prime]",
                    MultilineFunction->None], "[", "t", "]"}], 
                "\[Rule]", \(\(-\((k1 + k5 + kd1 + kd2 + kd5)\)\)\ g2[t] + 
                  k2\ g3[t]\)}]},
            {
              RowBox[{
                RowBox[{
                  SuperscriptBox["g3", "\[Prime]",
                    MultilineFunction->None], "[", "t", "]"}], 
                "\[Rule]", \(k5\ g1[t] + 
                  kd2\ g2[t] - \((k1 + k2 + kd1 + kd5)\)\ g3[t]\)}]}
            }], "\[NoBreak]", ")"}],
      MatrixForm[ {Derivative[ 1][ g1][ t] -> Plus[ 
          Times[ -1, 
            Plus[ k1, k2, k5, kd1, kd2], 
            g1[ t]], 
          Times[ kd5, 
            g3[ t]]], Derivative[ 1][ g2][ t] -> Plus[ 
          Times[ -1, 
            Plus[ k1, k5, kd1, kd2, kd5], 
            g2[ t]], 
          Times[ k2, 
            g3[ t]]], Derivative[ 1][ g3][ t] -> Plus[ 
          Times[ k5, 
            g1[ t]], 
          Times[ kd2, 
            g2[ t]], 
          Times[ -1, 
            Plus[ k1, k2, kd1, kd5], 
            g3[ t]]]}]]], "Output"]
}, Open  ]],

Cell[CellGroupData[{

Cell[BoxData[
    \(\(\(\[IndentingNewLine]\)\( (*Eigenvalues\ of\ the\ linear\ ODE - 
        system . The\ Error - 
        ODEs\ are\ always\ stable . 2  
          nd\ \(Output : 
            Eigenvalues\ of\ the\ error\ \(\(ODEs\)\(.\)\)\)*) \)\(\(A = 
        Outer[D, {\(g1'\)[t], \(g2'\)[t], \(g3'\)[t]} /. ErrorODEsG, {g1[t], 
            g2[t], g3[t]}];\)\[IndentingNewLine]\n
    Eig = 
      Eigenvalues[
        A]\[IndentingNewLine]\[IndentingNewLine] (*Obviously\ the\ biggest\ \
eigenvalue\ is\ the\ third\ one\ in\ the\ list\ below . However, 
      it\ is\ always\ smaller\ than - k1 - \(kd1!\)\ Hence, 
      the\ error\ always\ decays\ exponentially\ with\ an\ exponent\ smaller\ \
than - k1 - \(kd1!\)\ 3  
          rd\ \(Output : 
            Inequality\ \[Lambda]3 < \(-k1\) - kd1\)*) \[IndentingNewLine]\n
    FullSimplify[Eig[\([3]\)] < \(-k1\) - kd1]\[IndentingNewLine]
    \)\)\)], "Input"],

Cell[BoxData[
    \({\(-k1\) - k2 - k5 - kd1 - kd2 - kd5, 
      1\/2\ \((\(-2\)\ k1 - k2 - k5 - 2\ kd1 - kd2 - 
            kd5 - \@\(k2\^2 - 2\ k2\ k5 + k5\^2 + 2\ k2\ kd2 + 2\ k5\ kd2 + \
kd2\^2 - 2\ k2\ kd5 + 2\ k5\ kd5 - 2\ kd2\ kd5 + kd5\^2\))\), 
      1\/2\ \((\(-2\)\ k1 - k2 - k5 - 2\ kd1 - kd2 - 
            kd5 + \@\(k2\^2 - 2\ k2\ k5 + k5\^2 + 2\ k2\ kd2 + 2\ k5\ kd2 + \
kd2\^2 - 2\ k2\ kd5 + 2\ k5\ kd5 - 2\ kd2\ kd5 + kd5\^2\))\)}\)], "Output"],

Cell[BoxData[
    \(\@\(k2\^2 + \((k5 + kd2)\)\^2 + 2\ \((k5 - kd2)\)\ kd5 + kd5\^2 - 2\ k2\
\ \((k5 - kd2 + kd5)\)\) < k2 + k5 + kd2 + kd5\)], "Output"]
}, Open  ]],

Cell[BoxData[
    RowBox[{"\[IndentingNewLine]", 
      RowBox[{"(*", " ", 
        RowBox[{\(If\ the\ resulting\ inequality\ is\ squared\ and\ \
simplified\), ",", 
          " ", \(it\ can\ be\ shown\ that\ it\ is\ always\ fulfilled\ if\ \
k2\), ",", "k5", ",", 
          RowBox[{
          "kd2", " ", "and", " ", "kd5", " ", "are", " ", "bigger", " ", 
            "than", " ", "zero", " ", 
            RowBox[{
              RowBox[{"(", 
                StyleBox[\(4  th\ Output\),
                  FontWeight->"Plain"], ")"}], "!"}]}]}], " ", "*)"}], 
      "     ", " ", 
      " ", \(FullSimplify[\((\@\(k2\^2 + k5\^2 + \((kd2 - kd5)\)\^2 - 2\ k2\ \
\((k5 - kd2 + kd5)\) + 2\ k5\ \((kd2 + kd5)\)\))\)^2 < \((k2 + k5 + kd2 + 
                kd5)\)^2, 
        k2 > 0 && kd2 > 0 && k5 > 0 && kd5 > 0]\)}]], "Input"],

Cell[BoxData[
    \(True\)], "Output"],

Cell[BoxData[""], "Input"],

Cell[TextData[{
  "We can show (see above) that for independent binding events the error \
functions fulfill the linear ODE-system ",
  Cell[BoxData[
      \(TraditionalForm\`\(d  g\&\[RightArrow]\)\/dt\)]],
  "=A",
  Cell[BoxData[
      \(TraditionalForm\`g\&\[RightArrow]\)]],
  ". Now we want to consider the case in which ligand binding induces \
receptor phoshorylation. Here we want to show that in this case the \
ODE-system looks like ",
  Cell[BoxData[
      \(TraditionalForm\`\(d  g\&\[RightArrow]\)\/dt\)]],
  "=A",
  Cell[BoxData[
      \(TraditionalForm\`g\&\[RightArrow]\)]],
  "+Bu.\n"
}], "Text",
  CellFrame->{{0, 0}, {0, 2}},
  FontFamily->"Tahoma"],

Cell[CellGroupData[{

Cell[BoxData[{
    RowBox[{\(ErrorODEsUniModel = 
          FullSimplify[\(D[ErrorFunctionsReplList, t] /. ODEExtModelList\) /. 
              ParametersExtModelUni];\), "\[IndentingNewLine]", 
      "\[IndentingNewLine]", 
      RowBox[{"(*", " ", 
        RowBox[{
        "The", " ", "term", " ", "B", "*", "u", " ", "can", " ", "be", " ", 
          "calculated", " ", "by", " ", "subtracting", " ", "the", " ", "old",
           " ", "ODEs", " ", "from", " ", "the", " ", "independent", " ", 
          "case", " ", \((A*g)\), " ", "from", " ", "the", " ", "new", " ", 
          "ODEs", " ", 
          RowBox[{"here", ".", " ", 
            StyleBox["1",
              FontWeight->"Plain"]}], 
          StyleBox["st",
            FontWeight->"Plain"], 
          StyleBox[" ",
            FontWeight->"Plain"], 
          RowBox[{
            StyleBox["Output",
              FontWeight->"Plain"], 
            StyleBox[":",
              FontWeight->"Plain"], " ", \(The\ term\ B*\(\(u\)\(.\)\)\)}]}], 
        " ", "*)"}]}], "\[IndentingNewLine]", \(FullSimplify[\(({\(g1'\)[
                  t], \(g2'\)[t], \(g3'\)[t]} /. 
              ErrorODEsUniModel)\) - \(({\(g1'\)[t], \(g2'\)[t], \(g3'\)[t]} /. 
              ErrorODEs)\)] // MatrixForm\)}], "Input"],

Cell[BoxData[
    InterpretationBox[
      RowBox[{"(", "\[NoBreak]", GridBox[{
            {\(\(-\((D00[t] + 
                      D0P[t])\)\)\ \((\((k2 - k4)\)\ DL0[
                        t] + \((\(-kd2\) + kd4)\)\ DLP[t])\)\)},
            {\(D0E[
                  t]\ \((\((k2 - k4)\)\ DL0[t] + \((\(-kd2\) + kd4)\)\ DLP[
                        t])\)\)},
            {\(D0E[
                  t]\ \((\((\(-k2\) + k4)\)\ DL0[t] + \((kd2 - kd4)\)\ DLP[
                        t])\)\)}
            }], "\[NoBreak]", ")"}],
      MatrixForm[ {
        Times[ -1, 
          Plus[ 
            D00[ t], 
            D0P[ t]], 
          Plus[ 
            Times[ 
              Plus[ k2, 
                Times[ -1, k4]], 
              DL0[ t]], 
            Times[ 
              Plus[ 
                Times[ -1, kd2], kd4], 
              DLP[ t]]]], 
        Times[ 
          D0E[ t], 
          Plus[ 
            Times[ 
              Plus[ k2, 
                Times[ -1, k4]], 
              DL0[ t]], 
            Times[ 
              Plus[ 
                Times[ -1, kd2], kd4], 
              DLP[ t]]]], 
        Times[ 
          D0E[ t], 
          Plus[ 
            Times[ 
              Plus[ 
                Times[ -1, k2], k4], 
              DL0[ t]], 
            Times[ 
              Plus[ kd2, 
                Times[ -1, kd4]], 
              DLP[ t]]]]}]]], "Output"]
}, Open  ]],

Cell[BoxData[
    RowBox[{
      StyleBox["Interestingly",
        FontFamily->"Tahoma",
        FontWeight->"Plain",
        FontVariations->{"CompatibilityType"->0}], 
      StyleBox[",",
        FontFamily->"Tahoma",
        FontWeight->"Plain",
        FontVariations->{"CompatibilityType"->0}], 
      StyleBox[" ",
        FontFamily->"Tahoma",
        FontWeight->"Plain",
        FontVariations->{"CompatibilityType"->0}], 
      RowBox[{
        RowBox[{
          StyleBox["this",
            "Text",
            FontFamily->"Tahoma",
            FontWeight->"Plain",
            FontVariations->{"CompatibilityType"->0}], 
          StyleBox[" ",
            "Text",
            FontFamily->"Tahoma",
            FontWeight->"Plain",
            FontVariations->{"CompatibilityType"->0}], 
          StyleBox["input",
            "Text",
            FontFamily->"Tahoma",
            FontWeight->"Plain",
            FontVariations->{"CompatibilityType"->0}], 
          StyleBox[" ",
            "Text",
            FontFamily->"Tahoma",
            FontWeight->"Plain",
            FontVariations->{"CompatibilityType"->0}], 
          StyleBox["vector",
            "Text",
            FontFamily->"Tahoma",
            FontWeight->"Plain",
            FontVariations->{"CompatibilityType"->0}], 
          StyleBox[" ",
            "Text",
            FontFamily->"Tahoma",
            FontWeight->"Plain",
            FontVariations->{"CompatibilityType"->0}], 
          StyleBox["can",
            "Text",
            FontFamily->"Tahoma",
            FontWeight->"Plain",
            FontVariations->{"CompatibilityType"->0}], 
          StyleBox[" ",
            "Text",
            FontFamily->"Tahoma",
            FontWeight->"Plain",
            FontVariations->{"CompatibilityType"->0}], 
          StyleBox["be",
            "Text",
            FontFamily->"Tahoma",
            FontWeight->"Plain",
            FontVariations->{"CompatibilityType"->0}], 
          StyleBox[" ",
            "Text",
            FontFamily->"Tahoma",
            FontWeight->"Plain",
            FontVariations->{"CompatibilityType"->0}], 
          StyleBox["written",
            "Text",
            FontFamily->"Tahoma",
            FontWeight->"Plain",
            FontVariations->{"CompatibilityType"->0}], 
          StyleBox[" ",
            "Text",
            FontFamily->"Tahoma",
            FontWeight->"Plain",
            FontVariations->{"CompatibilityType"->0}], 
          StyleBox["as",
            "Text",
            FontFamily->"Tahoma",
            FontWeight->"Plain",
            FontVariations->{"CompatibilityType"->0}], 
          StyleBox[" ",
            "Text",
            FontFamily->"Tahoma",
            FontWeight->"Plain",
            FontVariations->{"CompatibilityType"->0}], 
          StyleBox[
            SuperscriptBox[
              StyleBox[\((D00[t] + D0P[t], \(-D0E[t]\), D0E[t])\),
                "Text"], "T"],
            FontFamily->"Tahoma",
            FontWeight->"Plain",
            FontVariations->{"CompatibilityType"->0}], 
          StyleBox["*",
            FontFamily->"Tahoma",
            FontWeight->"Plain",
            FontVariations->{"CompatibilityType"->0}], 
          StyleBox[" ",
            FontFamily->"Tahoma",
            FontWeight->"Plain",
            FontVariations->{"CompatibilityType"->0}], 
          StyleBox[\((k2 - k4)\),
            FontFamily->"Tahoma",
            FontWeight->"Plain",
            FontVariations->{"CompatibilityType"->0}], 
          StyleBox[\(DL0[t]\),
            FontFamily->"Tahoma",
            FontWeight->"Plain",
            FontVariations->{"CompatibilityType"->0}]}], 
        StyleBox["-",
          FontFamily->"Tahoma",
          FontWeight->"Plain",
          FontVariations->{"CompatibilityType"->0}], 
        StyleBox[\(\((kd2 - kd4)\)*
            DLP[t] . \ \ \[IndentingNewLine]The\ term\ \((k2 - k4)\) DL0[t]\),
          
          FontFamily->"Tahoma",
          FontWeight->"Plain",
          FontVariations->{"CompatibilityType"->0}], 
        StyleBox["-",
          FontFamily->"Tahoma",
          FontWeight->"Plain",
          FontVariations->{"CompatibilityType"->0}], 
        StyleBox[\(\((kd2 - kd4)\)*
            DLP[t]\ can\ be\ interpreted\ as\ a\ flux\ difference . \ 
              The\ difference\ between\ the\ flux\ which\ would\ occur\ in\ a\
\ completely\ independent\ reaction\ network\ and\ this\ reaction\ network . \
\ Additionally\),
          FontFamily->"Tahoma",
          FontWeight->"Plain",
          FontVariations->{"CompatibilityType"->0}]}], 
      StyleBox[",",
        FontFamily->"Tahoma",
        FontWeight->"Plain",
        FontVariations->{"CompatibilityType"->0}], 
      StyleBox[" ",
        FontFamily->"Tahoma",
        FontWeight->"Plain",
        FontVariations->{"CompatibilityType"->0}], 
      StyleBox[\(it\ is\ obvious\ that\ if\ the\ ligand\ has\ a\ high\ \
affinity\ to\ the\ receptor\),
        FontFamily->"Tahoma",
        FontWeight->"Plain",
        FontVariations->{"CompatibilityType"->0}], 
      StyleBox[",",
        FontFamily->"Tahoma",
        FontWeight->"Plain",
        FontVariations->{"CompatibilityType"->0}], 
      StyleBox[" ",
        FontFamily->"Tahoma",
        FontWeight->"Plain",
        FontVariations->{"CompatibilityType"->0}], 
      StyleBox[
        RowBox[{
        "the", " ", "norm", " ", "of", " ", "the", " ", "vector", " ", 
          SuperscriptBox[
            StyleBox[\((D00[t] + D0P[t], \(-D0E[t]\), D0E[t])\),
              "Text"], "T"], " ", "will", " ", "become", " ", "very", 
          " ", \(\(small\)\(.\)\(\ \)\)}],
        FontFamily->"Tahoma",
        FontWeight->"Plain",
        FontVariations->{"CompatibilityType"->0}]}]], "Text"],

Cell[TextData[{
  "\n",
  StyleBox["2.1 The stationary error\n", "Subsubtitle"],
  "\n",
  "  In the following we will consider the stationary error of the example \
considered above, and we will show that the stationary error vanishes if the \
model fullfils the detailed balance constraint. Additionally, we show that in \
other cases the stationary error shrinks with growing values of parameters."
}], "Text"],

Cell[BoxData[
    \(\(\( (*1  
        st\ \(Assumption : 
          ligand\ binding\ and\ effector\ binding\ are\ \
\(\(independent\)\(.\)\)\)*) \)\(\[IndentingNewLine]\)\(\[IndentingNewLine]\)\
\(\(Parameters1stAssump = {k7 \[Rule] k3, kd7 \[Rule] kd3, k6 \[Rule] k5, 
          kd6 \[Rule] 
            kd5};\)\n\[IndentingNewLine] (*Calculation\ of\ the\ stationary\ \
solutions*) \[IndentingNewLine]\[IndentingNewLine]
    \(StationaryEqn = 
        Join[\(\((ODEExtModelEqn /. Parameters1stAssump)\)[\([#]\)] \[Equal] 
                0 &\) /@ Range[
              5], {D00[t] + DL0[t] + D0P[t] + DLP[t] + D0E[t] + 
                DLE[t] \[Equal] D0}];\)\n
    \(SteadyStateSol = 
        FullSimplify[
          Solve[StationaryEqn, {D00[t], DL0[t], D0P[t], DLP[t], D0E[t], 
              DLE[t]}]];\)\[IndentingNewLine]\n (*1  
        st\ \(Output : 
          Stationary\ error\ of\ g2[t] . 
              This\ error\ function\ is\ chosen\ since\ it\ is\ the\ only\ \
relation\ that\ is\ used\ in\ the\ level\ based\ reduction\ \(\(approach\)\(.\
\)\)\)*) \[IndentingNewLine]
    StationaryErrorEqn = 
      FullSimplify[
        D0P[t]*DLE[t] - DLP[t]*D0E[t] /. 
          SteadyStateSol]\[IndentingNewLine]\[IndentingNewLine]
    \)\)\)], "Input"],

Cell[BoxData[
    \({\(-\(\((D0\^2\ k5\ \((k1\ k4\ kd2\ kd3 - 
                  k2\ k3\ kd1\ kd4)\)\ kd5\ \((\((k3 + 
                        kd3)\)\ \((k2\ \((k4 + kd1)\)\ \((k3 + k5 + kd3)\) + 
                        k1\ k4\ \((k3 + k5 + kd2 + kd3)\) + 
                        k2\ kd1\ kd4)\) + \((k2\ \((k4 + kd1)\)\ \((k3 + 
                              kd3)\) + k1\ k4\ \((k3 + kd2 + kd3)\) + 
                        k2\ kd1\ kd4)\)\ kd5)\))\)/\((k5\ \((k3 + kd3)\)\ \
\((k2\ \((k4 + kd1)\)\ \((k3 + k5 + kd3)\) + k1\ k4\ \((k3 + k5 + kd2 + \
kd3)\) + k2\ kd1\ kd4)\) + \((\((k4 + kd1)\)\ \((kd2\ kd3\ \((k3 + k5 + \
kd3)\) + k2\ \((k3 + kd3)\)\ \((k3 + 2\ k5 + kd3)\))\) + \((k3\ kd1\ \((k3 + \
k5 + kd2)\) + kd1\ \((k3 + kd2)\)\ kd3 + k2\ \((k3 + kd1)\)\ \((k3 + k5 + \
kd3)\))\)\ kd4 + k1\ \((k4\ \((kd3\ \((kd2 + kd3)\) + k5\ \((kd2 + 2\ kd3)\))\
\) + k3\^2\ \((k4 + kd4)\) + kd2\ kd3\ \((k5 + kd3 + kd4)\) + k3\ \((kd2\ kd3 \
+ k4\ \((2\ k5 + kd2 + 2\ kd3)\) + \((k5 + kd2 + kd3)\)\ kd4)\))\))\)\ kd5 + \
\((\((k4 + kd1)\)\ kd2\ kd3 + k2\ \((k4 + kd1)\)\ \((k3 + kd3)\) + k2\ \((k3 \
+ kd1)\)\ kd4 + kd1\ \((k3 + kd2)\)\ kd4 + k1\ \((k4\ \((kd2 + kd3)\) + k3\ \
\((k4 + kd4)\) + kd2\ \((kd3 + kd4)\))\))\)\ kd5\^2)\)\^2\)\)}\)], "Output"],

Cell[BoxData[
    RowBox[{"(*", "\[IndentingNewLine]", 
      StyleBox[" ",
        "Text",
        FontFamily->"Tahoma",
        FontWeight->"Plain",
        FontVariations->{"CompatibilityType"->0}], 
      StyleBox[\(2  
            nd\ \(Assumption : \ 
              Detailed\ balance\ is\ fullfiled\ in\ the\ \(network!\)\ In\ \
the\ network\ there\ are\ 2\ detailed\ balace\ \(relations : \
\[IndentingNewLine]\ \(k1*kd2*kd3*k4\)\/\(kd1*k2*k3*kd4\)\)\) = \(1\ und\ \
\(k3*kd5*k6*kd7\)\/\(kd3*k5*kd6*k7\) = 
            1. \ \[IndentingNewLine]With\ the\ 1  
              st\ Assumption\ \((above)\)\ the\ second\ detailed\ balance\ \
relation\ is\ already\ \(\(fullfiled\)\(.\)\)\)\),
        "Text",
        FontFamily->"Tahoma",
        FontWeight->"Plain",
        FontVariations->{"CompatibilityType"->0}], 
      StyleBox[" ",
        "Text",
        FontFamily->"Tahoma",
        FontWeight->"Plain",
        FontVariations->{"CompatibilityType"->0}], "\[IndentingNewLine]", 
      "*)"}]], "Input"],

Cell[BoxData[{
    RowBox[{\(Parameters2ndAssump = {\ 
            k1 \[Rule] kd1*k2*k3*kd4/\((kd2*kd3*k4)\), k7 \[Rule] k3, 
            kd7 \[Rule] kd3, k6 \[Rule] k5, kd6 \[Rule] kd5};\), 
      "\[IndentingNewLine]", "\[IndentingNewLine]", 
      RowBox[{"(*", " ", 
        RowBox[{
          StyleBox["1",
            FontWeight->"Plain",
            FontSlant->"Plain",
            FontTracking->"Plain",
            FontVariations->{"Underline"->False,
            "Outline"->False,
            "Shadow"->False,
            "StrikeThrough"->False,
            "Masked"->False,
            "CompatibilityType"->0,
            "RotationAngle"->0}], 
          StyleBox["st",
            FontWeight->"Plain",
            FontSlant->"Plain",
            FontTracking->"Plain",
            FontVariations->{"Underline"->False,
            "Outline"->False,
            "Shadow"->False,
            "StrikeThrough"->False,
            "Masked"->False,
            "CompatibilityType"->0,
            "RotationAngle"->0}], 
          StyleBox[" ",
            FontWeight->"Plain",
            FontSlant->"Plain",
            FontTracking->"Plain",
            FontVariations->{"Underline"->False,
            "Outline"->False,
            "Shadow"->False,
            "StrikeThrough"->False,
            "Masked"->False,
            "CompatibilityType"->0,
            "RotationAngle"->0}], 
          RowBox[{
            StyleBox["Output",
              FontWeight->"Plain",
              FontSlant->"Plain",
              FontTracking->"Plain",
              FontVariations->{"Underline"->False,
              "Outline"->False,
              "Shadow"->False,
              "StrikeThrough"->False,
              "Masked"->False,
              "CompatibilityType"->0,
              "RotationAngle"->0}], 
            StyleBox[":",
              FontWeight->"Plain",
              FontSlant->"Plain",
              FontTracking->"Plain",
              FontVariations->{"Underline"->False,
              "Outline"->False,
              "Shadow"->False,
              "StrikeThrough"->False,
              "Masked"->False,
              "CompatibilityType"->0,
              "RotationAngle"->0}], 
            " ", \(Stationary\ error\ under\ the\ 2  nd\ Assumption\)}]}], 
        " ", "*)"}]}], "\[IndentingNewLine]", \(StationaryErrorEqn /. 
      Parameters2ndAssump\)}], "Input"],

Cell[BoxData[
    \({0}\)], "Output"],

Cell[BoxData[
    RowBox[{"(*", "\[IndentingNewLine]", 
      StyleBox[\(In\ a\ last\ scenario\ we\ want\ to\ reconsider\ the\ case\ \
that\ ligand\ binding\ has\ an\ unidirectional\ influence\ on\ receptor\ \
phosphorylation\ , \ 
        but\ no\ direct\ influence\ on\ effector\ binding . \ 
            In\ this\ scenario\ the\ 1  
          st\ detailed\ balance\ constraint\ is\ not\ fullfiled . \ 
            However, \ 
        the\ stationary\ error\ quadratically\ decays\ with\ growing\ values\ \
of\ k1, kd1, \ 
        k5\ and\ kd5\  . \ 
            In\ the\ following\ we\ consider\ the\ stationary\ error, \ 
        which\ is\ a\ fraction . \ 
            We\ calculate\ the\ order\ of\ numerator\ and\ denominator\ in\ \
the\ different\ kinetic\ \(\(parameters\)\(.\)\)\),
        "Text",
        FontFamily->"Tahoma",
        FontWeight->"Plain",
        FontVariations->{"CompatibilityType"->0}], 
      StyleBox[" ",
        "Text",
        FontFamily->"Tahoma",
        FontWeight->"Plain",
        FontVariations->{"CompatibilityType"->0}], "\[IndentingNewLine]", 
      "*)"}]], "Input"],

Cell[CellGroupData[{

Cell[BoxData[
    RowBox[{
      RowBox[{"(*", " ", 
        RowBox[{
          StyleBox["1",
            FontWeight->"Plain",
            FontSlant->"Plain",
            FontTracking->"Plain",
            FontVariations->{"Underline"->False,
            "Outline"->False,
            "Shadow"->False,
            "StrikeThrough"->False,
            "Masked"->False,
            "CompatibilityType"->0,
            "RotationAngle"->0}], 
          StyleBox["st",
            FontWeight->"Plain",
            FontSlant->"Plain",
            FontTracking->"Plain",
            FontVariations->{"Underline"->False,
            "Outline"->False,
            "Shadow"->False,
            "StrikeThrough"->False,
            "Masked"->False,
            "CompatibilityType"->0,
            "RotationAngle"->0}], 
          StyleBox[" ",
            FontWeight->"Plain",
            FontSlant->"Plain",
            FontTracking->"Plain",
            FontVariations->{"Underline"->False,
            "Outline"->False,
            "Shadow"->False,
            "StrikeThrough"->False,
            "Masked"->False,
            "CompatibilityType"->0,
            "RotationAngle"->0}], 
          RowBox[{
            StyleBox["Output",
              FontWeight->"Plain",
              FontSlant->"Plain",
              FontTracking->"Plain",
              FontVariations->{"Underline"->False,
              "Outline"->False,
              "Shadow"->False,
              "StrikeThrough"->False,
              "Masked"->False,
              "CompatibilityType"->0,
              "RotationAngle"->0}], 
            StyleBox[":",
              FontWeight->"Plain",
              FontSlant->"Plain",
              FontTracking->"Plain",
              FontVariations->{"Underline"->False,
              "Outline"->False,
              "Shadow"->False,
              "StrikeThrough"->False,
              "Masked"->False,
              "CompatibilityType"->0,
              "RotationAngle"->0}], " ", 
            RowBox[{
            "Order", " ", "of", " ", "numerator", " ", "considering", " ", 
              RowBox[{"k1", ".", " ", 
                StyleBox["2",
                  FontWeight->"Plain",
                  FontSlant->"Plain",
                  FontTracking->"Plain",
                  FontVariations->{"Underline"->False,
                  "Outline"->False,
                  "Shadow"->False,
                  "StrikeThrough"->False,
                  "Masked"->False,
                  "CompatibilityType"->0,
                  "RotationAngle"->0}]}], 
              StyleBox["nd",
                FontWeight->"Plain",
                FontSlant->"Plain",
                FontTracking->"Plain",
                FontVariations->{"Underline"->False,
                "Outline"->False,
                "Shadow"->False,
                "StrikeThrough"->False,
                "Masked"->False,
                "CompatibilityType"->0,
                "RotationAngle"->0}], 
              StyleBox[" ",
                FontWeight->"Plain",
                FontSlant->"Plain",
                FontTracking->"Plain",
                FontVariations->{"Underline"->False,
                "Outline"->False,
                "Shadow"->False,
                "StrikeThrough"->False,
                "Masked"->False,
                "CompatibilityType"->0,
                "RotationAngle"->0}], 
              RowBox[{
                StyleBox["Output",
                  FontWeight->"Plain",
                  FontSlant->"Plain",
                  FontTracking->"Plain",
                  FontVariations->{"Underline"->False,
                  "Outline"->False,
                  "Shadow"->False,
                  "StrikeThrough"->False,
                  "Masked"->False,
                  "CompatibilityType"->0,
                  "RotationAngle"->0}], ":", " ", 
                RowBox[{
                "Order", " ", "of", " ", "denominator", " ", "considering", 
                  " ", 
                  RowBox[{"k1", ".", " ", "\[IndentingNewLine]", 
                    StyleBox["3",
                      FontWeight->"Plain",
                      FontSlant->"Plain",
                      FontTracking->"Plain",
                      FontVariations->{"Underline"->False,
                      "Outline"->False,
                      "Shadow"->False,
                      "StrikeThrough"->False,
                      "Masked"->False,
                      "CompatibilityType"->0,
                      "RotationAngle"->0}]}], 
                  StyleBox["rd",
                    FontWeight->"Plain",
                    FontSlant->"Plain",
                    FontTracking->"Plain",
                    FontVariations->{"Underline"->False,
                    "Outline"->False,
                    "Shadow"->False,
                    "StrikeThrough"->False,
                    "Masked"->False,
                    "CompatibilityType"->0,
                    "RotationAngle"->0}], 
                  StyleBox[" ",
                    FontWeight->"Plain",
                    FontSlant->"Plain",
                    FontTracking->"Plain",
                    FontVariations->{"Underline"->False,
                    "Outline"->False,
                    "Shadow"->False,
                    "StrikeThrough"->False,
                    "Masked"->False,
                    "CompatibilityType"->0,
                    "RotationAngle"->0}], 
                  RowBox[{
                    StyleBox["Output",
                      FontWeight->"Plain",
                      FontSlant->"Plain",
                      FontTracking->"Plain",
                      FontVariations->{"Underline"->False,
                      "Outline"->False,
                      "Shadow"->False,
                      "StrikeThrough"->False,
                      "Masked"->False,
                      "CompatibilityType"->0,
                      "RotationAngle"->0}], 
                    StyleBox[":",
                      FontWeight->"Plain",
                      FontSlant->"Plain",
                      FontTracking->"Plain",
                      FontVariations->{"Underline"->False,
                      "Outline"->False,
                      "Shadow"->False,
                      "StrikeThrough"->False,
                      "Masked"->False,
                      "CompatibilityType"->0,
                      "RotationAngle"->0}], " ", 
                    RowBox[{
                    "Order", " ", "of", " ", "numerator", " ", "considering", 
                      " ", 
                      RowBox[{"kd1", ".", " ", 
                        StyleBox["4",
                          FontWeight->"Plain",
                          FontSlant->"Plain",
                          FontTracking->"Plain",
                          FontVariations->{"Underline"->False,
                          "Outline"->False,
                          "Shadow"->False,
                          "StrikeThrough"->False,
                          "Masked"->False,
                          "CompatibilityType"->0,
                          "RotationAngle"->0}]}], 
                      StyleBox["th",
                        FontWeight->"Plain",
                        FontSlant->"Plain",
                        FontTracking->"Plain",
                        FontVariations->{"Underline"->False,
                        "Outline"->False,
                        "Shadow"->False,
                        "StrikeThrough"->False,
                        "Masked"->False,
                        "CompatibilityType"->0,
                        "RotationAngle"->0}], 
                      StyleBox[" ",
                        FontWeight->"Plain",
                        FontSlant->"Plain",
                        FontTracking->"Plain",
                        FontVariations->{"Underline"->False,
                        "Outline"->False,
                        "Shadow"->False,
                        "StrikeThrough"->False,
                        "Masked"->False,
                        "CompatibilityType"->0,
                        "RotationAngle"->0}], 
                      RowBox[{
                        StyleBox["Output",
                          FontWeight->"Plain",
                          FontSlant->"Plain",
                          FontTracking->"Plain",
                          FontVariations->{"Underline"->False,
                          "Outline"->False,
                          "Shadow"->False,
                          "StrikeThrough"->False,
                          "Masked"->False,
                          "CompatibilityType"->0,
                          "RotationAngle"->0}], 
                        StyleBox[":",
                          FontWeight->"Plain",
                          FontSlant->"Plain",
                          FontTracking->"Plain",
                          FontVariations->{"Underline"->False,
                          "Outline"->False,
                          "Shadow"->False,
                          "StrikeThrough"->False,
                          "Masked"->False,
                          "CompatibilityType"->0,
                          "RotationAngle"->0}], 
                        
                        " ", \(Order\ of\ denominator\ considering\ \(\(kd1\)\
\(.\)\)\)}]}]}]}]}]}]}]}], " ", "*)"}], 
      "\[IndentingNewLine]", \(Length[
        CoefficientList[
          Numerator[StationaryErrorEqn[\([1]\)] /. ParametersExtModelUni], 
          k1]]\[IndentingNewLine]
      Length[
        CoefficientList[
          Denominator[StationaryErrorEqn[\([1]\)] /. ParametersExtModelUni], 
          k1]]\[IndentingNewLine]
      Length[
        CoefficientList[
          Numerator[StationaryErrorEqn[\([1]\)] /. ParametersExtModelUni], 
          kd1]]\[IndentingNewLine]
      Length[
        CoefficientList[
          Denominator[StationaryErrorEqn[\([1]\)] /. ParametersExtModelUni], 
          kd1]]\)}]], "Input"],

Cell[BoxData[
    \(5\)], "Output"],

Cell[BoxData[
    \(7\)], "Output"],

Cell[BoxData[
    \(5\)], "Output"],

Cell[BoxData[
    \(7\)], "Output"]
}, Open  ]],

Cell[CellGroupData[{

Cell[BoxData[
    RowBox[{
      RowBox[{"(*", " ", 
        RowBox[{
          StyleBox["1",
            FontWeight->"Plain",
            FontSlant->"Plain",
            FontTracking->"Plain",
            FontVariations->{"Underline"->False,
            "Outline"->False,
            "Shadow"->False,
            "StrikeThrough"->False,
            "Masked"->False,
            "CompatibilityType"->0,
            "RotationAngle"->0}], 
          StyleBox["st",
            FontWeight->"Plain",
            FontSlant->"Plain",
            FontTracking->"Plain",
            FontVariations->{"Underline"->False,
            "Outline"->False,
            "Shadow"->False,
            "StrikeThrough"->False,
            "Masked"->False,
            "CompatibilityType"->0,
            "RotationAngle"->0}], 
          StyleBox[" ",
            FontWeight->"Plain",
            FontSlant->"Plain",
            FontTracking->"Plain",
            FontVariations->{"Underline"->False,
            "Outline"->False,
            "Shadow"->False,
            "StrikeThrough"->False,
            "Masked"->False,
            "CompatibilityType"->0,
            "RotationAngle"->0}], 
          RowBox[{
            StyleBox["Output",
              FontWeight->"Plain",
              FontSlant->"Plain",
              FontTracking->"Plain",
              FontVariations->{"Underline"->False,
              "Outline"->False,
              "Shadow"->False,
              "StrikeThrough"->False,
              "Masked"->False,
              "CompatibilityType"->0,
              "RotationAngle"->0}], 
            StyleBox[":",
              FontWeight->"Plain",
              FontSlant->"Plain",
              FontTracking->"Plain",
              FontVariations->{"Underline"->False,
              "Outline"->False,
              "Shadow"->False,
              "StrikeThrough"->False,
              "Masked"->False,
              "CompatibilityType"->0,
              "RotationAngle"->0}], " ", 
            RowBox[{
            "Order", " ", "of", " ", "numerator", " ", "considering", " ", 
              RowBox[{"k2", ".", " ", 
                StyleBox["2",
                  FontWeight->"Plain",
                  FontSlant->"Plain",
                  FontTracking->"Plain",
                  FontVariations->{"Underline"->False,
                  "Outline"->False,
                  "Shadow"->False,
                  "StrikeThrough"->False,
                  "Masked"->False,
                  "CompatibilityType"->0,
                  "RotationAngle"->0}]}], 
              StyleBox["nd",
                FontWeight->"Plain",
                FontSlant->"Plain",
                FontTracking->"Plain",
                FontVariations->{"Underline"->False,
                "Outline"->False,
                "Shadow"->False,
                "StrikeThrough"->False,
                "Masked"->False,
                "CompatibilityType"->0,
                "RotationAngle"->0}], 
              StyleBox[" ",
                FontWeight->"Plain",
                FontSlant->"Plain",
                FontTracking->"Plain",
                FontVariations->{"Underline"->False,
                "Outline"->False,
                "Shadow"->False,
                "StrikeThrough"->False,
                "Masked"->False,
                "CompatibilityType"->0,
                "RotationAngle"->0}], 
              RowBox[{
                StyleBox["Output",
                  FontWeight->"Plain",
                  FontSlant->"Plain",
                  FontTracking->"Plain",
                  FontVariations->{"Underline"->False,
                  "Outline"->False,
                  "Shadow"->False,
                  "StrikeThrough"->False,
                  "Masked"->False,
                  "CompatibilityType"->0,
                  "RotationAngle"->0}], ":", " ", 
                RowBox[{
                "Order", " ", "of", " ", "denominator", " ", "considering", 
                  " ", 
                  RowBox[{"k2", ".", " ", "\[IndentingNewLine]", 
                    StyleBox["3",
                      FontWeight->"Plain",
                      FontSlant->"Plain",
                      FontTracking->"Plain",
                      FontVariations->{"Underline"->False,
                      "Outline"->False,
                      "Shadow"->False,
                      "StrikeThrough"->False,
                      "Masked"->False,
                      "CompatibilityType"->0,
                      "RotationAngle"->0}]}], 
                  StyleBox["rd",
                    FontWeight->"Plain",
                    FontSlant->"Plain",
                    FontTracking->"Plain",
                    FontVariations->{"Underline"->False,
                    "Outline"->False,
                    "Shadow"->False,
                    "StrikeThrough"->False,
                    "Masked"->False,
                    "CompatibilityType"->0,
                    "RotationAngle"->0}], 
                  StyleBox[" ",
                    FontWeight->"Plain",
                    FontSlant->"Plain",
                    FontTracking->"Plain",
                    FontVariations->{"Underline"->False,
                    "Outline"->False,
                    "Shadow"->False,
                    "StrikeThrough"->False,
                    "Masked"->False,
                    "CompatibilityType"->0,
                    "RotationAngle"->0}], 
                  RowBox[{
                    StyleBox["Output",
                      FontWeight->"Plain",
                      FontSlant->"Plain",
                      FontTracking->"Plain",
                      FontVariations->{"Underline"->False,
                      "Outline"->False,
                      "Shadow"->False,
                      "StrikeThrough"->False,
                      "Masked"->False,
                      "CompatibilityType"->0,
                      "RotationAngle"->0}], 
                    StyleBox[":",
                      FontWeight->"Plain",
                      FontSlant->"Plain",
                      FontTracking->"Plain",
                      FontVariations->{"Underline"->False,
                      "Outline"->False,
                      "Shadow"->False,
                      "StrikeThrough"->False,
                      "Masked"->False,
                      "CompatibilityType"->0,
                      "RotationAngle"->0}], " ", 
                    RowBox[{
                    "Order", " ", "of", " ", "numerator", " ", "considering", 
                      " ", 
                      RowBox[{"kd2", ".", " ", 
                        StyleBox["4",
                          FontWeight->"Plain",
                          FontSlant->"Plain",
                          FontTracking->"Plain",
                          FontVariations->{"Underline"->False,
                          "Outline"->False,
                          "Shadow"->False,
                          "StrikeThrough"->False,
                          "Masked"->False,
                          "CompatibilityType"->0,
                          "RotationAngle"->0}]}], 
                      StyleBox["th",
                        FontWeight->"Plain",
                        FontSlant->"Plain",
                        FontTracking->"Plain",
                        FontVariations->{"Underline"->False,
                        "Outline"->False,
                        "Shadow"->False,
                        "StrikeThrough"->False,
                        "Masked"->False,
                        "CompatibilityType"->0,
                        "RotationAngle"->0}], 
                      StyleBox[" ",
                        FontWeight->"Plain",
                        FontSlant->"Plain",
                        FontTracking->"Plain",
                        FontVariations->{"Underline"->False,
                        "Outline"->False,
                        "Shadow"->False,
                        "StrikeThrough"->False,
                        "Masked"->False,
                        "CompatibilityType"->0,
                        "RotationAngle"->0}], 
                      RowBox[{
                        StyleBox["Output",
                          FontWeight->"Plain",
                          FontSlant->"Plain",
                          FontTracking->"Plain",
                          FontVariations->{"Underline"->False,
                          "Outline"->False,
                          "Shadow"->False,
                          "StrikeThrough"->False,
                          "Masked"->False,
                          "CompatibilityType"->0,
                          "RotationAngle"->0}], 
                        StyleBox[":",
                          FontWeight->"Plain",
                          FontSlant->"Plain",
                          FontTracking->"Plain",
                          FontVariations->{"Underline"->False,
                          "Outline"->False,
                          "Shadow"->False,
                          "StrikeThrough"->False,
                          "Masked"->False,
                          "CompatibilityType"->0,
                          "RotationAngle"->0}], 
                        
                        " ", \(Order\ of\ denominator\ considering\ \(\(kd2\)\
\(.\)\)\)}]}]}]}]}]}]}]}], " ", "*)"}], 
      "\[IndentingNewLine]", \(Length[
        CoefficientList[
          Numerator[StationaryErrorEqn[\([1]\)] /. ParametersExtModelUni], 
          k2]]\[IndentingNewLine]
      Length[
        CoefficientList[
          Denominator[StationaryErrorEqn[\([1]\)] /. ParametersExtModelUni], 
          k2]]\[IndentingNewLine]
      Length[
        CoefficientList[
          Numerator[StationaryErrorEqn[\([1]\)] /. ParametersExtModelUni], 
          kd2]]\[IndentingNewLine]
      Length[
        CoefficientList[
          Denominator[StationaryErrorEqn[\([1]\)] /. ParametersExtModelUni], 
          kd2]]\)}]], "Input"],

Cell[BoxData[
    \(3\)], "Output"],

Cell[BoxData[
    \(3\)], "Output"],

Cell[BoxData[
    \(3\)], "Output"],

Cell[BoxData[
    \(3\)], "Output"]
}, Open  ]],

Cell[CellGroupData[{

Cell[BoxData[
    RowBox[{"\[IndentingNewLine]", 
      RowBox[{"(*", " ", 
        RowBox[{
          StyleBox["1",
            FontWeight->"Plain",
            FontSlant->"Plain",
            FontTracking->"Plain",
            FontVariations->{"Underline"->False,
            "Outline"->False,
            "Shadow"->False,
            "StrikeThrough"->False,
            "Masked"->False,
            "CompatibilityType"->0,
            "RotationAngle"->0}], 
          StyleBox["st",
            FontWeight->"Plain",
            FontSlant->"Plain",
            FontTracking->"Plain",
            FontVariations->{"Underline"->False,
            "Outline"->False,
            "Shadow"->False,
            "StrikeThrough"->False,
            "Masked"->False,
            "CompatibilityType"->0,
            "RotationAngle"->0}], 
          StyleBox[" ",
            FontWeight->"Plain",
            FontSlant->"Plain",
            FontTracking->"Plain",
            FontVariations->{"Underline"->False,
            "Outline"->False,
            "Shadow"->False,
            "StrikeThrough"->False,
            "Masked"->False,
            "CompatibilityType"->0,
            "RotationAngle"->0}], 
          RowBox[{
            StyleBox["Output",
              FontWeight->"Plain",
              FontSlant->"Plain",
              FontTracking->"Plain",
              FontVariations->{"Underline"->False,
              "Outline"->False,
              "Shadow"->False,
              "StrikeThrough"->False,
              "Masked"->False,
              "CompatibilityType"->0,
              "RotationAngle"->0}], 
            StyleBox[":",
              FontWeight->"Plain",
              FontSlant->"Plain",
              FontTracking->"Plain",
              FontVariations->{"Underline"->False,
              "Outline"->False,
              "Shadow"->False,
              "StrikeThrough"->False,
              "Masked"->False,
              "CompatibilityType"->0,
              "RotationAngle"->0}], " ", 
            RowBox[{
            "Order", " ", "of", " ", "numerator", " ", "considering", " ", 
              RowBox[{"k4", ".", " ", 
                StyleBox["2",
                  FontWeight->"Plain",
                  FontSlant->"Plain",
                  FontTracking->"Plain",
                  FontVariations->{"Underline"->False,
                  "Outline"->False,
                  "Shadow"->False,
                  "StrikeThrough"->False,
                  "Masked"->False,
                  "CompatibilityType"->0,
                  "RotationAngle"->0}]}], 
              StyleBox["nd",
                FontWeight->"Plain",
                FontSlant->"Plain",
                FontTracking->"Plain",
                FontVariations->{"Underline"->False,
                "Outline"->False,
                "Shadow"->False,
                "StrikeThrough"->False,
                "Masked"->False,
                "CompatibilityType"->0,
                "RotationAngle"->0}], 
              StyleBox[" ",
                FontWeight->"Plain",
                FontSlant->"Plain",
                FontTracking->"Plain",
                FontVariations->{"Underline"->False,
                "Outline"->False,
                "Shadow"->False,
                "StrikeThrough"->False,
                "Masked"->False,
                "CompatibilityType"->0,
                "RotationAngle"->0}], 
              RowBox[{
                StyleBox["Output",
                  FontWeight->"Plain",
                  FontSlant->"Plain",
                  FontTracking->"Plain",
                  FontVariations->{"Underline"->False,
                  "Outline"->False,
                  "Shadow"->False,
                  "StrikeThrough"->False,
                  "Masked"->False,
                  "CompatibilityType"->0,
                  "RotationAngle"->0}], ":", " ", 
                RowBox[{
                "Order", " ", "of", " ", "denominator", " ", "considering", 
                  " ", 
                  RowBox[{"k4", ".", " ", "\[IndentingNewLine]", 
                    StyleBox["3",
                      FontWeight->"Plain",
                      FontSlant->"Plain",
                      FontTracking->"Plain",
                      FontVariations->{"Underline"->False,
                      "Outline"->False,
                      "Shadow"->False,
                      "StrikeThrough"->False,
                      "Masked"->False,
                      "CompatibilityType"->0,
                      "RotationAngle"->0}]}], 
                  StyleBox["rd",
                    FontWeight->"Plain",
                    FontSlant->"Plain",
                    FontTracking->"Plain",
                    FontVariations->{"Underline"->False,
                    "Outline"->False,
                    "Shadow"->False,
                    "StrikeThrough"->False,
                    "Masked"->False,
                    "CompatibilityType"->0,
                    "RotationAngle"->0}], 
                  StyleBox[" ",
                    FontWeight->"Plain",
                    FontSlant->"Plain",
                    FontTracking->"Plain",
                    FontVariations->{"Underline"->False,
                    "Outline"->False,
                    "Shadow"->False,
                    "StrikeThrough"->False,
                    "Masked"->False,
                    "CompatibilityType"->0,
                    "RotationAngle"->0}], 
                  RowBox[{
                    StyleBox["Output",
                      FontWeight->"Plain",
                      FontSlant->"Plain",
                      FontTracking->"Plain",
                      FontVariations->{"Underline"->False,
                      "Outline"->False,
                      "Shadow"->False,
                      "StrikeThrough"->False,
                      "Masked"->False,
                      "CompatibilityType"->0,
                      "RotationAngle"->0}], 
                    StyleBox[":",
                      FontWeight->"Plain",
                      FontSlant->"Plain",
                      FontTracking->"Plain",
                      FontVariations->{"Underline"->False,
                      "Outline"->False,
                      "Shadow"->False,
                      "StrikeThrough"->False,
                      "Masked"->False,
                      "CompatibilityType"->0,
                      "RotationAngle"->0}], " ", 
                    RowBox[{
                    "Order", " ", "of", " ", "numerator", " ", "considering", 
                      " ", 
                      RowBox[{"kd4", ".", " ", 
                        StyleBox["4",
                          FontWeight->"Plain",
                          FontSlant->"Plain",
                          FontTracking->"Plain",
                          FontVariations->{"Underline"->False,
                          "Outline"->False,
                          "Shadow"->False,
                          "StrikeThrough"->False,
                          "Masked"->False,
                          "CompatibilityType"->0,
                          "RotationAngle"->0}]}], 
                      StyleBox["th",
                        FontWeight->"Plain",
                        FontSlant->"Plain",
                        FontTracking->"Plain",
                        FontVariations->{"Underline"->False,
                        "Outline"->False,
                        "Shadow"->False,
                        "StrikeThrough"->False,
                        "Masked"->False,
                        "CompatibilityType"->0,
                        "RotationAngle"->0}], 
                      StyleBox[" ",
                        FontWeight->"Plain",
                        FontSlant->"Plain",
                        FontTracking->"Plain",
                        FontVariations->{"Underline"->False,
                        "Outline"->False,
                        "Shadow"->False,
                        "StrikeThrough"->False,
                        "Masked"->False,
                        "CompatibilityType"->0,
                        "RotationAngle"->0}], 
                      RowBox[{
                        StyleBox["Output",
                          FontWeight->"Plain",
                          FontSlant->"Plain",
                          FontTracking->"Plain",
                          FontVariations->{"Underline"->False,
                          "Outline"->False,
                          "Shadow"->False,
                          "StrikeThrough"->False,
                          "Masked"->False,
                          "CompatibilityType"->0,
                          "RotationAngle"->0}], 
                        StyleBox[":",
                          FontWeight->"Plain",
                          FontSlant->"Plain",
                          FontTracking->"Plain",
                          FontVariations->{"Underline"->False,
                          "Outline"->False,
                          "Shadow"->False,
                          "StrikeThrough"->False,
                          "Masked"->False,
                          "CompatibilityType"->0,
                          "RotationAngle"->0}], 
                        
                        " ", \(Order\ of\ denominator\ considering\ \(\(kd4\)\
\(.\)\)\)}]}]}]}]}]}]}]}], " ", "*)"}], 
      "\[IndentingNewLine]", \(Length[
        CoefficientList[
          Numerator[StationaryErrorEqn[\([1]\)] /. ParametersExtModelUni], 
          k4]]\[IndentingNewLine]
      Length[
        CoefficientList[
          Denominator[StationaryErrorEqn[\([1]\)] /. ParametersExtModelUni], 
          k4]]\[IndentingNewLine]
      Length[
        CoefficientList[
          Numerator[StationaryErrorEqn[\([1]\)] /. ParametersExtModelUni], 
          kd4]]\[IndentingNewLine]
      Length[
        CoefficientList[
          Denominator[StationaryErrorEqn[\([1]\)] /. ParametersExtModelUni], 
          kd4]]\)}]], "Input"],

Cell[BoxData[
    \(3\)], "Output"],

Cell[BoxData[
    \(3\)], "Output"],

Cell[BoxData[
    \(3\)], "Output"],

Cell[BoxData[
    \(3\)], "Output"]
}, Open  ]],

Cell[CellGroupData[{

Cell[BoxData[
    RowBox[{"\[IndentingNewLine]", 
      RowBox[{"(*", " ", 
        RowBox[{
          StyleBox["1",
            FontWeight->"Plain",
            FontSlant->"Plain",
            FontTracking->"Plain",
            FontVariations->{"Underline"->False,
            "Outline"->False,
            "Shadow"->False,
            "StrikeThrough"->False,
            "Masked"->False,
            "CompatibilityType"->0,
            "RotationAngle"->0}], 
          StyleBox["st",
            FontWeight->"Plain",
            FontSlant->"Plain",
            FontTracking->"Plain",
            FontVariations->{"Underline"->False,
            "Outline"->False,
            "Shadow"->False,
            "StrikeThrough"->False,
            "Masked"->False,
            "CompatibilityType"->0,
            "RotationAngle"->0}], 
          StyleBox[" ",
            FontWeight->"Plain",
            FontSlant->"Plain",
            FontTracking->"Plain",
            FontVariations->{"Underline"->False,
            "Outline"->False,
            "Shadow"->False,
            "StrikeThrough"->False,
            "Masked"->False,
            "CompatibilityType"->0,
            "RotationAngle"->0}], 
          RowBox[{
            StyleBox["Output",
              FontWeight->"Plain",
              FontSlant->"Plain",
              FontTracking->"Plain",
              FontVariations->{"Underline"->False,
              "Outline"->False,
              "Shadow"->False,
              "StrikeThrough"->False,
              "Masked"->False,
              "CompatibilityType"->0,
              "RotationAngle"->0}], 
            StyleBox[":",
              FontWeight->"Plain",
              FontSlant->"Plain",
              FontTracking->"Plain",
              FontVariations->{"Underline"->False,
              "Outline"->False,
              "Shadow"->False,
              "StrikeThrough"->False,
              "Masked"->False,
              "CompatibilityType"->0,
              "RotationAngle"->0}], " ", 
            RowBox[{
            "Order", " ", "of", " ", "numerator", " ", "considering", " ", 
              RowBox[{"k5", ".", " ", 
                StyleBox["2",
                  FontWeight->"Plain",
                  FontSlant->"Plain",
                  FontTracking->"Plain",
                  FontVariations->{"Underline"->False,
                  "Outline"->False,
                  "Shadow"->False,
                  "StrikeThrough"->False,
                  "Masked"->False,
                  "CompatibilityType"->0,
                  "RotationAngle"->0}]}], 
              StyleBox["nd",
                FontWeight->"Plain",
                FontSlant->"Plain",
                FontTracking->"Plain",
                FontVariations->{"Underline"->False,
                "Outline"->False,
                "Shadow"->False,
                "StrikeThrough"->False,
                "Masked"->False,
                "CompatibilityType"->0,
                "RotationAngle"->0}], 
              StyleBox[" ",
                FontWeight->"Plain",
                FontSlant->"Plain",
                FontTracking->"Plain",
                FontVariations->{"Underline"->False,
                "Outline"->False,
                "Shadow"->False,
                "StrikeThrough"->False,
                "Masked"->False,
                "CompatibilityType"->0,
                "RotationAngle"->0}], 
              RowBox[{
                StyleBox["Output",
                  FontWeight->"Plain",
                  FontSlant->"Plain",
                  FontTracking->"Plain",
                  FontVariations->{"Underline"->False,
                  "Outline"->False,
                  "Shadow"->False,
                  "StrikeThrough"->False,
                  "Masked"->False,
                  "CompatibilityType"->0,
                  "RotationAngle"->0}], ":", " ", 
                RowBox[{
                "Order", " ", "of", " ", "denominator", " ", "considering", 
                  " ", 
                  RowBox[{"k5", ".", " ", "\[IndentingNewLine]", 
                    StyleBox["3",
                      FontWeight->"Plain",
                      FontSlant->"Plain",
                      FontTracking->"Plain",
                      FontVariations->{"Underline"->False,
                      "Outline"->False,
                      "Shadow"->False,
                      "StrikeThrough"->False,
                      "Masked"->False,
                      "CompatibilityType"->0,
                      "RotationAngle"->0}]}], 
                  StyleBox["rd",
                    FontWeight->"Plain",
                    FontSlant->"Plain",
                    FontTracking->"Plain",
                    FontVariations->{"Underline"->False,
                    "Outline"->False,
                    "Shadow"->False,
                    "StrikeThrough"->False,
                    "Masked"->False,
                    "CompatibilityType"->0,
                    "RotationAngle"->0}], 
                  StyleBox[" ",
                    FontWeight->"Plain",
                    FontSlant->"Plain",
                    FontTracking->"Plain",
                    FontVariations->{"Underline"->False,
                    "Outline"->False,
                    "Shadow"->False,
                    "StrikeThrough"->False,
                    "Masked"->False,
                    "CompatibilityType"->0,
                    "RotationAngle"->0}], 
                  RowBox[{
                    StyleBox["Output",
                      FontWeight->"Plain",
                      FontSlant->"Plain",
                      FontTracking->"Plain",
                      FontVariations->{"Underline"->False,
                      "Outline"->False,
                      "Shadow"->False,
                      "StrikeThrough"->False,
                      "Masked"->False,
                      "CompatibilityType"->0,
                      "RotationAngle"->0}], 
                    StyleBox[":",
                      FontWeight->"Plain",
                      FontSlant->"Plain",
                      FontTracking->"Plain",
                      FontVariations->{"Underline"->False,
                      "Outline"->False,
                      "Shadow"->False,
                      "StrikeThrough"->False,
                      "Masked"->False,
                      "CompatibilityType"->0,
                      "RotationAngle"->0}], " ", 
                    RowBox[{
                    "Order", " ", "of", " ", "numerator", " ", "considering", 
                      " ", 
                      RowBox[{"kd5", ".", " ", 
                        StyleBox["4",
                          FontWeight->"Plain",
                          FontSlant->"Plain",
                          FontTracking->"Plain",
                          FontVariations->{"Underline"->False,
                          "Outline"->False,
                          "Shadow"->False,
                          "StrikeThrough"->False,
                          "Masked"->False,
                          "CompatibilityType"->0,
                          "RotationAngle"->0}]}], 
                      StyleBox["th",
                        FontWeight->"Plain",
                        FontSlant->"Plain",
                        FontTracking->"Plain",
                        FontVariations->{"Underline"->False,
                        "Outline"->False,
                        "Shadow"->False,
                        "StrikeThrough"->False,
                        "Masked"->False,
                        "CompatibilityType"->0,
                        "RotationAngle"->0}], 
                      StyleBox[" ",
                        FontWeight->"Plain",
                        FontSlant->"Plain",
                        FontTracking->"Plain",
                        FontVariations->{"Underline"->False,
                        "Outline"->False,
                        "Shadow"->False,
                        "StrikeThrough"->False,
                        "Masked"->False,
                        "CompatibilityType"->0,
                        "RotationAngle"->0}], 
                      RowBox[{
                        StyleBox["Output",
                          FontWeight->"Plain",
                          FontSlant->"Plain",
                          FontTracking->"Plain",
                          FontVariations->{"Underline"->False,
                          "Outline"->False,
                          "Shadow"->False,
                          "StrikeThrough"->False,
                          "Masked"->False,
                          "CompatibilityType"->0,
                          "RotationAngle"->0}], 
                        StyleBox[":",
                          FontWeight->"Plain",
                          FontSlant->"Plain",
                          FontTracking->"Plain",
                          FontVariations->{"Underline"->False,
                          "Outline"->False,
                          "Shadow"->False,
                          "StrikeThrough"->False,
                          "Masked"->False,
                          "CompatibilityType"->0,
                          "RotationAngle"->0}], 
                        
                        " ", \(Order\ of\ denominator\ considering\ \(\(kd5\)\
\(.\)\)\)}]}]}]}]}]}]}]}], " ", "*)"}], 
      "\[IndentingNewLine]", \(Length[
        CoefficientList[
          Numerator[StationaryErrorEqn[\([1]\)] /. ParametersExtModelUni], 
          k5]]\[IndentingNewLine]
      Length[
        CoefficientList[
          Denominator[StationaryErrorEqn[\([1]\)] /. ParametersExtModelUni], 
          k5]]\[IndentingNewLine]
      Length[
        CoefficientList[
          Numerator[StationaryErrorEqn[\([1]\)] /. ParametersExtModelUni], 
          kd5]]\[IndentingNewLine]
      Length[
        CoefficientList[
          Denominator[StationaryErrorEqn[\([1]\)] /. ParametersExtModelUni], 
          kd5]]\)}]], "Input"],

Cell[BoxData[
    \(3\)], "Output"],

Cell[BoxData[
    \(5\)], "Output"],

Cell[BoxData[
    \(3\)], "Output"],

Cell[BoxData[
    \(5\)], "Output"]
}, Open  ]],

Cell[TextData[{
  "\n",
  StyleBox["3. General considerations", "Subtitle"],
  "\n",
  StyleBox["In the following we make some general considerations of a \
reaction cycle in which two independent processes are coupled (e.g. ligand \
binding and phosphorylation). Additionally, we assume that the reaction cycle \
is stimulated by in-fluxes J1 to J4. ",
    FontFamily->"Tahoma"],
  "\n      "
}], "Text"],

Cell[CellGroupData[{

Cell[BoxData[
    \(\(\( (*Differential\ equantions\ for\ the\ micro - states\ D00[t], 
      DL0[t], D0P[t]\ und\ DLP[
          t]\ in\ the\ general\ case\ \((i . e . with\ in - or\ out - 
            fluxes)\)*) \)\(\(ODEGeneral = {\(D00'\)[t] \[Rule] \(-d1\) - 
              d2 + J1, \(DL0'\)[t] \[Rule] d1 - d4 + J2, \(D0P'\)[t] \[Rule] 
            d2 - d3 + J3, \(DLP'\)[t] \[Rule] d3 + d4 + J4};\)\n
    \(ODEGeneralIndep = \(ODEGeneral /. ReactionRates1stExp\) /. 
          Parameters1stExpIndep;\)\n\[IndentingNewLine] (*1  
        st\ \(Output : 
          ODEs\ for\ the\ micro - 
            states\ in\ this\ general\ \(\(case\)\(.\)\)\)\
*) \[IndentingNewLine]
    ODEGeneralIndep // 
      MatrixForm\[IndentingNewLine]\[IndentingNewLine] (*Formulation\ of\ the\
\ error\ equation, 
      which\ can\ be\ written\ as\ a\ linear\ ODE\ \(g'\)[
            t] = \(-\((k1 + kd1 + k2 + kd2)\)\)*g[t] + 
          u[t] . 2  
            nd\ \(Output : 
              Stimulation\ term\ \(\(u[t]\)\(.\)\)\)*) \n\[IndentingNewLine]
    \(ErrorEqn = DLP[t]*D00[t] - DL0[t]*D0P[t];\)\n
    \(ODEforG[t] = FullSimplify[D[ErrorEqn, t] /. ODEGeneralIndep];\)\n
    FullSimplify[
      ODEforG[t] + \((k1 + kd1 + k2 + kd2)\)*\((D00[t]*DLP[t] - 
              D0P[t]*DL0[t])\)]\[IndentingNewLine]
    \)\)\)], "Input"],

Cell[BoxData[
    InterpretationBox[
      RowBox[{"(", "\[NoBreak]", GridBox[{
            {
              RowBox[{
                RowBox[{
                  SuperscriptBox["D00", "\[Prime]",
                    MultilineFunction->None], "[", "t", "]"}], 
                "\[Rule]", \(J1 - k1\ D00[t] - k2\ D00[t] + kd2\ D0P[t] + 
                  kd1\ DL0[t]\)}]},
            {
              RowBox[{
                RowBox[{
                  SuperscriptBox["DL0", "\[Prime]",
                    MultilineFunction->None], "[", "t", "]"}], 
                "\[Rule]", \(J2 + k1\ D00[t] - k2\ DL0[t] - kd1\ DL0[t] + 
                  kd2\ DLP[t]\)}]},
            {
              RowBox[{
                RowBox[{
                  SuperscriptBox["D0P", "\[Prime]",
                    MultilineFunction->None], "[", "t", "]"}], 
                "\[Rule]", \(J3 + k2\ D00[t] - k1\ D0P[t] - kd2\ D0P[t] + 
                  kd1\ DLP[t]\)}]},
            {
              RowBox[{
                RowBox[{
                  SuperscriptBox["DLP", "\[Prime]",
                    MultilineFunction->None], "[", "t", "]"}], 
                "\[Rule]", \(J4 + k1\ D0P[t] + k2\ DL0[t] - kd1\ DLP[t] - 
                  kd2\ DLP[t]\)}]}
            }], "\[NoBreak]", ")"}],
      MatrixForm[ {Derivative[ 1][ D00][ t] -> Plus[ J1, 
          Times[ -1, k1, 
            D00[ t]], 
          Times[ -1, k2, 
            D00[ t]], 
          Times[ kd2, 
            D0P[ t]], 
          Times[ kd1, 
            DL0[ t]]], Derivative[ 1][ DL0][ t] -> Plus[ J2, 
          Times[ k1, 
            D00[ t]], 
          Times[ -1, k2, 
            DL0[ t]], 
          Times[ -1, kd1, 
            DL0[ t]], 
          Times[ kd2, 
            DLP[ t]]], Derivative[ 1][ D0P][ t] -> Plus[ J3, 
          Times[ k2, 
            D00[ t]], 
          Times[ -1, k1, 
            D0P[ t]], 
          Times[ -1, kd2, 
            D0P[ t]], 
          Times[ kd1, 
            DLP[ t]]], Derivative[ 1][ DLP][ t] -> Plus[ J4, 
          Times[ k1, 
            D0P[ t]], 
          Times[ k2, 
            DL0[ t]], 
          Times[ -1, kd1, 
            DLP[ t]], 
          Times[ -1, kd2, 
            DLP[ t]]]}]]], "Output"],

Cell[BoxData[
    \(J4\ D00[t] - J2\ D0P[t] - J3\ DL0[t] + J1\ DLP[t]\)], "Output"]
}, Open  ]],

Cell[TextData[{
  "\n",
  StyleBox["4. Transformation", "Subtitle"],
  "\n",
  StyleBox["In the following we show how the states of the detailed model can \
be calculated from the lumped states of the reduced model using the ratio \
equations. First, we will consider the simple example discussed in the text. \
Afterwards, we consider the more complicated example also described in the \
manuscript. ",
    FontFamily->"Tahoma"]
}], "Text"],

Cell[BoxData[
    \(\(\( (*Definition\ of\ reduced\ states\ as\ described\ in\ the\ main\ \
text\ for\ the\ simple\ \(\(example\)\(.\)\)*) \)\(\(Eqn1 = {R00 \[Equal] 
            D00, RL0 \[Equal] DL0, R0P \[Equal] D0P + D0E, 
          RLP \[Equal] DLP + DLE, 
          RXE \[Equal] 
            D0E + DLE};\)\n (*In\ order\ to\ calculate\ the\ 6\ detailed\ \
states\ from\ the\ 5\ reduced\ ones, 
      one\ has\ to\ add\ an\ additional\ equation*) \[IndentingNewLine]\
\[IndentingNewLine]
    \(Eqn2 = {D0P*DLE - D0E*DLP \[Equal] 
            0};\)\[IndentingNewLine]\[IndentingNewLine] (*1  
        st\ \(Output : 
          Transformation\ of\ the\ reduced\ model\ states\ to\ the\ detailed\ \
ones\)*) \n\[IndentingNewLine]
    Transpose[
        FullSimplify[
          Solve[Join[Eqn1, Eqn2], {D00, D0P, DL0, DLP, D0E, DLE}]]] // 
      MatrixForm\[IndentingNewLine]
    \)\)\)], "Input"],

Cell[BoxData[
    TagBox[
      RowBox[{"(", "\[NoBreak]", GridBox[{
            {\(D00 \[Rule] R00\)},
            {\(DL0 \[Rule] RL0\)},
            {\(D0P \[Rule] R0P - \(R0P\ RXE\)\/\(R0P + RLP\)\)},
            {\(DLP \[Rule] RLP - \(RLP\ RXE\)\/\(R0P + RLP\)\)},
            {\(D0E \[Rule] \(R0P\ RXE\)\/\(R0P + RLP\)\)},
            {\(DLE \[Rule] \(RLP\ RXE\)\/\(R0P + RLP\)\)}
            }], "\[NoBreak]", ")"}],
      Function[ BoxForm`e$, 
        MatrixForm[ BoxForm`e$]]]], "Output"],

Cell[CellGroupData[{

Cell[BoxData[
    \(\(\( (*Definition\ of\ reduced\ states\ for\ the\ more\ complicated\ \(\
\(example\)\(.\)\)*) \)\(\(Eqn1 = {ROOO \[Equal] DOOO, ROPO \[Equal] DOPO, 
          RLOO \[Equal] DLOO, RLPO \[Equal] DLPO, rE \[Equal] dE, 
          rF \[Equal] dF, ROOP \[Equal] DOOP + DOOE + DOOEp + DOOF, 
          ROPP \[Equal] DOPP + DOPE + DOPEp + DOPF, 
          RLOP \[Equal] DLOP + DLOE + DLOEp + DLOF, 
          RLPP \[Equal] DLPP + DLPE + DLPEp + DLPF, 
          RXE \[Equal] DOOE + DOPE + DLOE + DLPE, 
          RXEp \[Equal] 
            DOOEp + DOPEp + DLOEp + DLPEp + DOOF + DOPF + DLOF + DLPF, 
          XEpF \[Equal] DOOF + DOPF + DLOF + DLPF + dEpF, 
          rEp \[Equal] 
            dEp + dEpF};\)\[IndentingNewLine]\[IndentingNewLine] (*In\ this\ \
case\ one\ requires\ 10\ ratio\ equations\ in\ order\ to\ reconstruct\ the\ \
detailed\ states\ from\ the\ reduced\ ones*) \n\[IndentingNewLine]
    \(Eqn2 = {DOOP/DOOE \[Equal] DLOP/DLOE, DOOP/DOOE \[Equal] DOPP/DOPE, 
          DOOP/DOOE \[Equal] DLPP/DLPE, DOOP/DOOEp \[Equal] DLOP/DLOEp, 
          DOOP/DOOEp \[Equal] DOPP/DOPEp, DOOP/DOOEp \[Equal] DLPP/DLPEp, 
          DOOP/DOOF \[Equal] DLOP/DLOF, DOOP/DOOF \[Equal] DOPP/DOPF, 
          DOOP/DOOF \[Equal] DLPP/DLPF, 
          DOOEp/DOOF \[Equal] 
            dEp/dEpF};\)\[IndentingNewLine]\[IndentingNewLine] (*Calculation\ \
of\ the\ detailed\ model\ states*) \n\[IndentingNewLine]
    \(erg1 = 
        Solve[Eqn2, {DOPEp, DLOEp, DOOEp, DOPE, DOOE, DOPP, DLOP, DLOE, DOOP, 
            DLPF}];\)\n
    \(erg2 = 
        FullSimplify[
          Solve[Flatten[Eqn1 /. erg1], {dEpF, dEp, DLPE, DLPEp, DLPP, DOOF, 
              DOPF, DLOF, DOOO, DOPO, DLOO, DLPO, dE, 
              dF}]];\)\[IndentingNewLine]\[IndentingNewLine] (*1  
        st\ \(Output : 
          Transformation\ of\ the\ reduced\ model\ states\ to\ the\ detailed\ \
ones\)*) \n\[IndentingNewLine]
    FullSimplify[Join[Flatten[erg1 /. erg2], Flatten[erg2]]] // 
      MatrixForm\[IndentingNewLine]
    \)\)\)], "Input"],

Cell[BoxData[
    InterpretationBox[
      RowBox[{"(", "\[NoBreak]", GridBox[{
            {\(DOPEp \[Rule] \(ROPP\ RXEp\ \((rEp + RXEp - \
XEpF)\)\)\/\(\((RLOP + RLPP + ROOP + ROPP)\)\ \((rEp + RXEp)\)\)\)},
            {\(DLOEp \[Rule] \(RLOP\ RXEp\ \((rEp + RXEp - \
XEpF)\)\)\/\(\((RLOP + RLPP + ROOP + ROPP)\)\ \((rEp + RXEp)\)\)\)},
            {\(DOPE \[Rule] \(ROPP\ RXE\)\/\(RLOP + RLPP + ROOP + ROPP\)\)},
            {\(DLOE \[Rule] \(RLOP\ RXE\)\/\(RLOP + RLPP + ROOP + ROPP\)\)},
            {\(DLPF \[Rule] \(RLPP\ RXEp\ XEpF\)\/\(\((RLOP + RLPP + ROOP + \
ROPP)\)\ \((rEp + RXEp)\)\)\)},
            {\(DOPP \[Rule] \(ROPP\ \((RLOP + RLPP + ROOP + ROPP - RXE - \
RXEp)\)\)\/\(RLOP + RLPP + ROOP + ROPP\)\)},
            {\(DLOP \[Rule] \(RLOP\ \((RLOP + RLPP + ROOP + ROPP - RXE - \
RXEp)\)\)\/\(RLOP + RLPP + ROOP + ROPP\)\)},
            {\(DOOE \[Rule] \(ROOP\ RXE\)\/\(RLOP + RLPP + ROOP + ROPP\)\)},
            {\(DOOEp \[Rule] \(ROOP\ RXEp\ \((rEp + RXEp - \
XEpF)\)\)\/\(\((RLOP + RLPP + ROOP + ROPP)\)\ \((rEp + RXEp)\)\)\)},
            {\(DOOP \[Rule] \(ROOP\ \((RLOP + RLPP + ROOP + ROPP - RXE - \
RXEp)\)\)\/\(RLOP + RLPP + ROOP + ROPP\)\)},
            {\(DOOO \[Rule] ROOO\)},
            {\(DOPO \[Rule] ROPO\)},
            {\(DLOO \[Rule] RLOO\)},
            {\(DLPO \[Rule] RLPO\)},
            {\(dE \[Rule] rE\)},
            {\(dF \[Rule] rF\)},
            {\(DLPP \[Rule] \(RLPP\ \((RLOP + RLPP + ROOP + ROPP - RXE - \
RXEp)\)\)\/\(RLOP + RLPP + ROOP + ROPP\)\)},
            {\(DLPE \[Rule] \(RLPP\ RXE\)\/\(RLOP + RLPP + ROOP + ROPP\)\)},
            {\(DOOF \[Rule] \(ROOP\ RXEp\ XEpF\)\/\(\((RLOP + RLPP + ROOP + \
ROPP)\)\ \((rEp + RXEp)\)\)\)},
            {\(DOPF \[Rule] \(ROPP\ RXEp\ XEpF\)\/\(\((RLOP + RLPP + ROOP + \
ROPP)\)\ \((rEp + RXEp)\)\)\)},
            {\(DLOF \[Rule] \(RLOP\ RXEp\ XEpF\)\/\(\((RLOP + RLPP + ROOP + \
ROPP)\)\ \((rEp + RXEp)\)\)\)},
            {\(DLPEp \[Rule] \(RLPP\ RXEp\ \((rEp + RXEp - \
XEpF)\)\)\/\(\((RLOP + RLPP + ROOP + ROPP)\)\ \((rEp + RXEp)\)\)\)},
            {\(dEpF \[Rule] \(rEp\ XEpF\)\/\(rEp + RXEp\)\)},
            {\(dEp \[Rule] rEp - \(rEp\ XEpF\)\/\(rEp + RXEp\)\)}
            }], "\[NoBreak]", ")"}],
      MatrixForm[ {DOPEp -> Times[ ROPP, 
          Power[ 
            Plus[ RLOP, RLPP, ROOP, ROPP], -1], RXEp, 
          Power[ 
            Plus[ rEp, RXEp], -1], 
          Plus[ rEp, RXEp, 
            Times[ -1, XEpF]]], DLOEp -> Times[ RLOP, 
          Power[ 
            Plus[ RLOP, RLPP, ROOP, ROPP], -1], RXEp, 
          Power[ 
            Plus[ rEp, RXEp], -1], 
          Plus[ rEp, RXEp, 
            Times[ -1, XEpF]]], DOPE -> Times[ ROPP, 
          Power[ 
            Plus[ RLOP, RLPP, ROOP, ROPP], -1], RXE], DLOE -> Times[ RLOP, 
          Power[ 
            Plus[ RLOP, RLPP, ROOP, ROPP], -1], RXE], DLPF -> Times[ RLPP, 
          Power[ 
            Plus[ RLOP, RLPP, ROOP, ROPP], -1], RXEp, 
          Power[ 
            Plus[ rEp, RXEp], -1], XEpF], DOPP -> Times[ ROPP, 
          Power[ 
            Plus[ RLOP, RLPP, ROOP, ROPP], -1], 
          Plus[ RLOP, RLPP, ROOP, ROPP, 
            Times[ -1, RXE], 
            Times[ -1, RXEp]]], DLOP -> Times[ RLOP, 
          Power[ 
            Plus[ RLOP, RLPP, ROOP, ROPP], -1], 
          Plus[ RLOP, RLPP, ROOP, ROPP, 
            Times[ -1, RXE], 
            Times[ -1, RXEp]]], DOOE -> Times[ ROOP, 
          Power[ 
            Plus[ RLOP, RLPP, ROOP, ROPP], -1], RXE], DOOEp -> Times[ ROOP, 
          Power[ 
            Plus[ RLOP, RLPP, ROOP, ROPP], -1], RXEp, 
          Power[ 
            Plus[ rEp, RXEp], -1], 
          Plus[ rEp, RXEp, 
            Times[ -1, XEpF]]], DOOP -> Times[ ROOP, 
          Power[ 
            Plus[ RLOP, RLPP, ROOP, ROPP], -1], 
          Plus[ RLOP, RLPP, ROOP, ROPP, 
            Times[ -1, RXE], 
            Times[ -1, RXEp]]], DOOO -> ROOO, DOPO -> ROPO, DLOO -> RLOO, 
        DLPO -> RLPO, dE -> rE, dF -> rF, DLPP -> Times[ RLPP, 
          Power[ 
            Plus[ RLOP, RLPP, ROOP, ROPP], -1], 
          Plus[ RLOP, RLPP, ROOP, ROPP, 
            Times[ -1, RXE], 
            Times[ -1, RXEp]]], DLPE -> Times[ RLPP, 
          Power[ 
            Plus[ RLOP, RLPP, ROOP, ROPP], -1], RXE], DOOF -> Times[ ROOP, 
          Power[ 
            Plus[ RLOP, RLPP, ROOP, ROPP], -1], RXEp, 
          Power[ 
            Plus[ rEp, RXEp], -1], XEpF], DOPF -> Times[ ROPP, 
          Power[ 
            Plus[ RLOP, RLPP, ROOP, ROPP], -1], RXEp, 
          Power[ 
            Plus[ rEp, RXEp], -1], XEpF], DLOF -> Times[ RLOP, 
          Power[ 
            Plus[ RLOP, RLPP, ROOP, ROPP], -1], RXEp, 
          Power[ 
            Plus[ rEp, RXEp], -1], XEpF], DLPEp -> Times[ RLPP, 
          Power[ 
            Plus[ RLOP, RLPP, ROOP, ROPP], -1], RXEp, 
          Power[ 
            Plus[ rEp, RXEp], -1], 
          Plus[ rEp, RXEp, 
            Times[ -1, XEpF]]], dEpF -> Times[ rEp, 
          Power[ 
            Plus[ rEp, RXEp], -1], XEpF], dEp -> Plus[ rEp, 
          Times[ -1, rEp, 
            Power[ 
              Plus[ rEp, RXEp], -1], XEpF]]}]]], "Output"]
}, Open  ]]
},
FrontEndVersion->"5.0 for X",
ScreenRectangle->{{0, 1280}, {0, 1024}},
ScreenStyleEnvironment->"Working",
PrintingStyleEnvironment->"Printout",
WindowToolbars->{},
CellGrouping->Manual,
WindowSize->{1272, 950},
WindowMargins->{{0, Automatic}, {Automatic, 0}},
PrintingCopies->1,
PrintingPageRange->{Automatic, Automatic},
PrintingOptions->{"PaperSize"->{597.562, 842.375},
"PaperOrientation"->"Portrait",
"PostScriptOutputFile":>FrontEnd`FileName[{$RootDirectory, "home", \
"koschorreck", "paper", "level", "eingereicht"}, "MathematicalAnalysis.ps", \
CharacterEncoding -> "iso8859-1"],
"Magnification"->1},
StyleDefinitions -> "Default.nb"
]

(*******************************************************************
Cached data follows.  If you edit this Notebook file directly, not
using Mathematica, you must remove the line containing CacheID at
the top of  the file.  The cache data will then be recreated when
you save this file from within Mathematica.
*******************************************************************)

(*CellTagsOutline
CellTagsIndex->{}
*)

(*CellTagsIndex
CellTagsIndex->{}
*)

(*NotebookFileOutline
Notebook[{
Cell[1754, 51, 1164, 21, 252, "Text"],

Cell[CellGroupData[{
Cell[2943, 76, 2852, 52, 523, "Input"],
Cell[5798, 130, 2189, 64, 94, "Output"],
Cell[7990, 196, 1722, 47, 94, "Output"]
}, Open  ]],
Cell[9727, 246, 1449, 35, 138, "Text"],

Cell[CellGroupData[{
Cell[11201, 285, 874, 16, 187, "Input"],
Cell[12078, 303, 83, 1, 27, "Output"],
Cell[12164, 306, 248, 6, 27, "Output"],
Cell[12415, 314, 207, 5, 27, "Output"]
}, Open  ]],
Cell[12637, 322, 669, 12, 126, "Text"],
Cell[13309, 336, 544, 10, 110, "Text"],
Cell[13856, 348, 2582, 46, 475, "Input"],
Cell[16441, 396, 734, 16, 184, "Text"],

Cell[CellGroupData[{
Cell[17200, 416, 1054, 22, 203, "Input"],
Cell[18257, 440, 1546, 42, 76, "Output"]
}, Open  ]],

Cell[CellGroupData[{
Cell[19840, 487, 918, 18, 187, "Input"],
Cell[20761, 507, 461, 7, 81, "Output"],
Cell[21225, 516, 153, 2, 35, "Output"]
}, Open  ]],
Cell[21393, 521, 826, 18, 92, "Input"],
Cell[22222, 541, 38, 1, 27, "Output"],
Cell[22263, 544, 26, 0, 27, "Input"],
Cell[22292, 546, 668, 19, 89, "Text"],

Cell[CellGroupData[{
Cell[22985, 569, 1272, 27, 75, "Input"],
Cell[24260, 598, 1403, 48, 76, "Output"]
}, Open  ]],
Cell[25678, 649, 5792, 161, 79, "Text"],
Cell[31473, 812, 413, 8, 111, "Text"],
Cell[31889, 822, 1261, 27, 219, "Input"],
Cell[33153, 851, 1253, 17, 123, "Output"],
Cell[34409, 870, 1013, 25, 98, "Input"],
Cell[35425, 897, 2383, 65, 75, "Input"],
Cell[37811, 964, 37, 1, 27, "Output"],
Cell[37851, 967, 1112, 25, 107, "Input"],

Cell[CellGroupData[{
Cell[38988, 996, 9987, 246, 107, "Input"],
Cell[48978, 1244, 35, 1, 27, "Output"],
Cell[49016, 1247, 35, 1, 27, "Output"],
Cell[49054, 1250, 35, 1, 27, "Output"],
Cell[49092, 1253, 35, 1, 27, "Output"]
}, Open  ]],

Cell[CellGroupData[{
Cell[49164, 1259, 9987, 246, 107, "Input"],
Cell[59154, 1507, 35, 1, 27, "Output"],
Cell[59192, 1510, 35, 1, 27, "Output"],
Cell[59230, 1513, 35, 1, 27, "Output"],
Cell[59268, 1516, 35, 1, 27, "Output"]
}, Open  ]],

Cell[CellGroupData[{
Cell[59340, 1522, 10010, 246, 123, "Input"],
Cell[69353, 1770, 35, 1, 27, "Output"],
Cell[69391, 1773, 35, 1, 27, "Output"],
Cell[69429, 1776, 35, 1, 27, "Output"],
Cell[69467, 1779, 35, 1, 27, "Output"]
}, Open  ]],

Cell[CellGroupData[{
Cell[69539, 1785, 10010, 246, 123, "Input"],
Cell[79552, 2033, 35, 1, 27, "Output"],
Cell[79590, 2036, 35, 1, 27, "Output"],
Cell[79628, 2039, 35, 1, 27, "Output"],
Cell[79666, 2042, 35, 1, 27, "Output"]
}, Open  ]],
Cell[79716, 2046, 405, 10, 115, "Text"],

Cell[CellGroupData[{
Cell[80146, 2060, 1322, 26, 219, "Input"],
Cell[81471, 2088, 2220, 64, 94, "Output"],
Cell[83694, 2154, 83, 1, 27, "Output"]
}, Open  ]],
Cell[83792, 2158, 441, 10, 97, "Text"],
Cell[84236, 2170, 898, 19, 155, "Input"],
Cell[85137, 2191, 497, 11, 156, "Output"],

Cell[CellGroupData[{
Cell[85659, 2206, 2031, 37, 315, "Input"],
Cell[87693, 2245, 5120, 114, 604, "Output"]
}, Open  ]]
}
]
*)


(*******************************************************************
End of Mathematica Notebook file.
*******************************************************************)
