# Supplementary material for: Reduced modeling of signal transduction – a modular approach
Source: BMC Bioinformatics. 2007 Sep 13;8:336. doi: 10.1186/1471-2105-8-336 (PMC2216040; doi:10.1186/1471-2105-8-336)
Supplement: Additional file 5 — Layer based reduced model of the larger example system [file 1471-2105-8-336-S5.m]

function reduction
global k1 kd1 k2 kd2 k3 kd3 k4 kd4 k5 kd5 k6 kd6 k7 kd7 k8 kd8 Dtot Etot Ftot


Dtot=40; % total concentration of R or D
Etot=250;% total concentration of E
Ftot=50;% total concentration of F

% literature values for parameters
%  mention that k1 here represents the product of k1 and L that is used in the model description 

freg=0.1; % inhibition factor of autophosphorylation by regulatory phosphorylation [0..1]
fins=0.1; % inhibition factor of autophosphorylation without bound ligand [0..1]

k1=1e-3*100; kd1=4e-4;  %ligand binding, k1=binding constant * ligand concentration
k3=0.0231; kd3=0.00385;  %autophosphorylation with ligand, without regulatory phosphorylation
k2=k3*fins; kd2=kd3; % autophosphorylation without ligand, without regulatory phosphorylation

k4=k3*fins*freg; kd4=kd3; %autophosphorylation without ligand, with regulatory phosphorylation
k5=k3*freg; kd5=kd3; %autophosphorylation with ligand, with regulatory phosphorylation

k6= 0.033; kd6=0.113;   %E- binding
k7=1e-5; kd7=0.000385; % phosphorylation of E
k8=k6; kd8 =kd6;   %F- binding


% worst case values for XEF
%  mention that k1 here represents the product of k1 and L that is used in the model description 
%  
%  freg=0.0001; 
%  fins=0.0001; 
%  k1=0.77549; kd1=4.8735e-06;  
%  k3=1.9309; kd3=0.38496; 
%  
%  k6=0.0044997; kd6 =0.016023;   
%  k7=0.001; kd7=0.0385; 
%  k2=k3*fins; kd2=kd3; 
%  k4=k3*fins*freg; kd4=kd3;
%  k5=k3*freg; kd5=kd3; 
%  k8=k6; kd8 =kd6;  

% worst case values for DXXF
%  mention that k1 here represents the product of k1 and L that is used in the model description 
%  
%  freg=0.5;
%  fins=0.5;
%  k1=10; kd1=4.0164e-06; 
%  k3=2.31; kd3=3.8516e-05; 
%  
%  k6=0.01413; kd6 =0.077895;  
%  k7=0.001; kd7=0.0385; 
%  k2=k3*fins; kd2=kd3; 
%  k4=k3*fins*freg; kd4=kd3; 
%  k5=k3*freg; kd5=kd3; 
%  k8=k6; kd8 =kd6;  


tend=300; %simulation time

a=1e-20; %to prevent division by zero


opt=odeset('RelTol',1e-13,'AbsTol',1e-18,'MaxStep',tend/1000);

%consistent initial conditions

sD00P=a;
sD0P0=a;
sD0PP=a;
sD00E=a;
sD00Ep=a;
sD00F=a;
sD0PE=sD0PP*(sD00E/sD00P);
sD0PEp=sD0PP*(sD00Ep/sD00P);
sD0PF=sD0PP*(sD00F/sD00P);
sDL00=a;
sDL0P=a;
sDLP0=a;
sDLPP=a;
sDL0E=sDL0P*(sD00E/sD00P);
sDL0Ep=sDL0P*(sD00Ep/sD00P);
sDL0F=sDL0P*(sD00F/sD00P);
sDLPE=sDLPP*(sD00E/sD00P);
sDLPEp=sDLPP*(sD00Ep/sD00P);
sDLPF=sDLPP*(sD00F/sD00P);
sEp=a;
sEF=sEp*(sD00F/sD00Ep);


sR0P0=sD0P0;
sR00P=sD00P+sD00E+sD00Ep+sD00F;
sR0PP=sD0PP+sD0PE+sD0PEp+sD0PF;
sRL00=sDL00;
sRLP0=sDLP0;
sRL0P=sDL0P+sDL0E+sDL0Ep+sDL0F;
sRLPP=sDLPP+sDLPE+sDLPEp+sDLPF;
sRXE=sD00E+sD0PE+sDL0E+sDLPE;
sRXEP=sD00Ep+sD0PEp+sDL0Ep+sDLPEp+sD00F+sD0PF+sDL0F+sDLPF;
srXEF=sD00F+sD0PF+sDL0F+sDLPF+sEF;
srEP=sEp+sEF;

%simulation of the models


[td,d] = ode15s(@comb,[0 tend],[sD00P sD0P0 sD0PP sD00E sD00Ep sD00F sD0PE sD0PEp sD0PF sDL00 sDL0P sDLP0 sDLPP sDL0E sDL0Ep sDL0F sDLPE sDLPEp sDLPF sEp sEF],opt);

[tr,r] = ode15s(@red,[0 tend],[sR00P sR0P0 sR0PP sRL00 sRL0P sRLP0 sRLPP sRXE sRXEP srEP srXEF],opt);


%time courses of the reduced model:

R00P=r(:,1);
R0P0=r(:,2);
R0PP=r(:,3);
RL00=r(:,4);
RL0P=r(:,5);
RLP0=r(:,6);
RLPP=r(:,7);
RXE=r(:,8);
RXEP=r(:,9);	
rEP=r(:,10);
rXEF=r(:,11);	

R000=Dtot-R0P0-R00P-R0PP-RL00-RLP0-RL0P-RLPP;
rE=Etot-rEP-RXE-RXEP-rXEF;
rF=Ftot-rXEF;


x=R00P+RL0P+R0PP+RLPP;
xb=RXE+RXEP;
RXp=x-xb;
x2=RXEP+rEP;
rEXp=x2-rXEF;
x2b=rXEF;

%time courses of the detailed model:

D00P=d(:,1);
D0P0=d(:,2);
D0PP=d(:,3);
D00E=d(:,4);
D00Ep=d(:,5);
D00F=d(:,6);
D0PE=d(:,7);
D0PEp=d(:,8);
D0PF=d(:,9);
DL00=d(:,10);
DL0P=d(:,11);
DLP0=d(:,12);
DLPP=d(:,13);
DL0E=d(:,14);
DL0Ep=d(:,15);
DL0F=d(:,16);
DLPE=d(:,17);
DLPEp=d(:,18);
DLPF=d(:,19);
dEp=d(:,20);
dEF=d(:,21);


D000=Dtot-D00P-D0P0-D0PP-D00E-D00Ep-D00F-D0PE-D0PEp-D0PF-DL00-DL0P-DLP0-DLPP-DL0E-DL0Ep-DL0F-DLPE-DLPEp-DLPF;
dE=Etot-dEp-dEF-D00E-D00Ep-D00F-D0PE-D0PEp-D0PF-DL0E-DL0Ep-DL0F-DLPE-DLPEp-DLPF;
dF=Ftot-dEp-dEF-D00F-D0PF-DL0F-DLPF;

%approximation of the states of the detailed modell from the reduced modell:

rD000=R000;
rD00P=((x-xb)./x).*R00P;
rD0P0=R0P0;
rD0PP=((x-xb)./x).*R0PP;
rD00E=(R00P./x).*RXE;
rD00Ep=(R00P./x).*((x2-x2b)./x2).*RXEP;
rD00F=(R00P./x).*(RXEP./x2).*rXEF;
rD0PE=(R0PP./x).*RXE;
rD0PEp=(R0PP./x).*((x2-x2b)./x2).*RXEP;
rD0PF=(R0PP./x).*(RXEP./x2).*rXEF;
rDL00=RL00;
rDL0P=((x-xb)./x).*RL0P;
rDLP0=RLP0;
rDLPP=((x-xb)./x).*RLPP;
rDL0E=(RL0P./x).*RXE;
rDL0Ep=(RL0P./x).*((x2-x2b)./x2).*RXEP;
rDL0F=(RL0P./x).*(RXEP./x2).*rXEF;
rDLPE=(RLPP./x).*RXE;
rDLPEp=(RLPP./x).*((x2-x2b)./x2).*RXEP;
rDLPF=(RLPP./x).*(RXEP./x2).*rXEF;
rdEF=(rEP./x2).*rXEF;

%approximation of the states of the reduced modell from the detailed  modell:

dR000=D000;
dR0P0=D0P0;
dR00P=D00P+D00E+D00Ep+D00F;
dR0PP=D0PP+D0PE+D0PEp+D0PF;
dRL00=DL00;
dRLP0=DLP0;
dRL0P=DL0P+DL0E+DL0Ep+DL0F;
dRLPP=DLPP+DLPE+DLPEp+DLPF;
dRXE=D00E+D0PE+DL0E+DLPE;
dRXEP=D00Ep+D00F+D0PEp+D0PF+DL0Ep+DL0F+DLPEp+DLPF;
drXEF=D00F+D0PF+DL0F+DLPF+dEF;
dx=D00P+D0PP+D00E+D00Ep+D00F+D0PE+D0PEp+D0PF+DL0P+DLPP+DL0E+DL0Ep+DL0F+DLPE+DLPEp+DLPF;
dxb=D00E+D00Ep+D00F+D0PE+D0PEp+D0PF+DL0E+DL0Ep+DL0F+DLPE+DLPEp+DLPF;
drEP=dEp+dEF;
dx2=dRXEP+drEP;
dx2b=drXEF;

%plot the results

TickStart=60;
TickStep=60;
XlimEnd=1.02*tend;

figure
subplot(5,3,1);
plot(tr,R000,td,dR000);
legend('R000','dR000');
set(gca,'XTick',TickStart:TickStep:tend);
set(gca,'XTickLabel','');
xlim([0 XlimEnd]);


subplot(5,3,2);
plot(tr,R0P0,td,dR0P0);
legend('R0P0','dR0P0');
set(gca,'XTick',TickStart:TickStep:tend);
set(gca,'XTickLabel','');
xlim([0 XlimEnd]);

subplot(5,3,3);
plot(tr,R00P,td,dR00P);
legend('R00P','dR00P');
set(gca,'XTick',TickStart:TickStep:tend);
set(gca,'XTickLabel','');
xlim([0 XlimEnd]);

subplot(5,3,4);
plot(tr,R0PP,td,dR0PP);
legend('R0PP','dR0PP');
set(gca,'XTick',TickStart:TickStep:tend);
set(gca,'XTickLabel','');
xlim([0 XlimEnd]);

subplot(5,3,5);
plot(tr,RL00,td,dRL00);
legend('RL00','dRL00');
set(gca,'XTick',TickStart:TickStep:tend);
set(gca,'XTickLabel','');
xlim([0 XlimEnd]);

subplot(5,3,6);
plot(tr,RL0P,td,dRL0P);
legend('RL0P','dRL0P');
set(gca,'XTick',TickStart:TickStep:tend);
set(gca,'XTickLabel','');
xlim([0 XlimEnd]);

subplot(5,3,7);
plot(tr,RLPP,td,dRLPP);
legend('RLPP','dRLPP');
set(gca,'XTick',TickStart:TickStep:tend);
set(gca,'XTickLabel','');
xlim([0 XlimEnd]);

subplot(5,3,8);
plot(tr,RLP0,td,dRLP0);
legend('RLP0','dRLP0');
set(gca,'XTick',TickStart:TickStep:tend);
set(gca,'XTickLabel','');
xlim([0 XlimEnd]);

subplot(5,3,9);
plot(tr,RXE,td,dRXE);
legend('RXE','dRXE');
set(gca,'XTick',TickStart:TickStep:tend);
set(gca,'XTickLabel','');
xlim([0 XlimEnd]);

subplot(5,3,10);
plot(tr,RXEP,td,dRXEP);
legend('RXEP','dRXEP');
set(gca,'XTick',TickStart:TickStep:tend);
set(gca,'XTickLabel','');
xlim([0 XlimEnd]);

subplot(5,3,11);
plot(tr,rE,td,dE);
legend('rE','dE');
set(gca,'XTick',TickStart:TickStep:tend);
set(gca,'XTickLabel','');
xlim([0 XlimEnd]);

subplot(5,3,12);
plot(tr,rEP,td,drEP);
legend('rEP','drEP');
set(gca,'XTick',TickStart:TickStep:tend);
set(gca,'XTickLabel','');
xlim([0 XlimEnd]);


subplot(5,3,13);
plot(tr,rXEF,td,drXEF);
legend('XEF','dXEF');
set(gca,'XTick',TickStart:TickStep:tend);
xlim([0 XlimEnd]);

subplot(5,3,14);
plot(tr,rF,td,dF);
legend('rF','dF');
set(gca,'XTick',TickStart:TickStep:tend); 
xlim([0 XlimEnd]);
 
 subplot(5,3,15);
 plot(td,DLPF,tr,rDLPF); 
legend('DLPF','rDLPF');

%  subplot(5,3,15);
%  DXXF=DLPF+D0PF+DL0F+D00F;
%  rDXXF=rXEF.*(RXEP./(RXEP+rEP));
%  plot(tr,rDXXF,td,DXXF); 
%  legend('rDXXF','DXXF');

set(gca,'XTick',TickStart:TickStep:tend);
xlim([0 XlimEnd]);

function dxdt = red(tr,r)
global k1 kd1 k2 kd2 k3 kd3 k4 kd4 k5 kd5 k6 kd6 k7 kd7 k8 kd8  Dtot Etot Ftot

R00P=r(1);
R0P0=r(2);
R0PP=r(3);
RL00=r(4);
RL0P=r(5);
RLP0=r(6);
RLPP=r(7);
RXE=r(8);
RXEP=r(9);	
EP=r(10);
XEF=r(11);	

R000=Dtot-R0P0-R00P-R0PP-RL00-RLP0-RL0P-RLPP;
E=Etot-EP-RXE-RXEP-XEF;
F=Ftot-XEF;

x=R00P+RL0P+R0PP+RLPP;
xb=RXE+RXEP;
RXp=x-xb;
x2=RXEP+EP;

XEp=x2-XEF;
x2b=XEF;

Ractiv=R0P0+R0PP+RLP0+RLPP;

r1=k1*R000-kd1*RL00;
r2=k1*R00P-kd1*RL0P;
r3=k1*R0P0-kd1*RLP0;
r4=k1*R0PP-kd1*RLPP;

r5=k2*R000-kd2*R0P0;
r6=k2*R00P-kd2*R0PP;
r7=k3*RL00-kd3*RLP0;
r8=k3*RL0P-kd3*RLPP;

r9=k2*R000-kd2*((x-xb)/x)*R00P;
r10=k4*R0P0-kd4*((x-xb)/x)*R0PP;
r11=k3*RL00-kd3*((x-xb)/x)*RL0P;
r12=k5*RLP0-kd5*((x-xb)/x)*RLPP;

r13=k6*E*RXp-kd6*RXE;
r14=k7*Ractiv*RXE-kd7*((x2-x2b)/x2)*RXEP;
r15=k6*EP*RXp-kd6*RXEP;
r16=-kd7*((x2-x2b)/x2)*EP;

r17=k8*XEp*F-kd8*XEF;


dxdt = [
-r2-r6+r9; %R00P	x(1)
-r3+r5-r10; %R0P0
-r4+r6+r10; % R0PP
r1-r7-r11; %RL00
r2-r8+r11; %RL0P	x(5)
r3+r7-r12; %RLP0
r4+r8+r12; %RLPP
r13-r14; %RXE	
r14+r15; %RXEP
-r15+r16; %EP	x(10)
r17; %XEF	
];


function dxdt = comb(t,c)
global k1 kd1 k2 kd2 k3 kd3 k4 kd4 k5 kd5 k6 kd6 k7 kd7 k8 kd8  Dtot Etot Ftot

D00P=c(1);
D0P0=c(2);
D0PP=c(3);
D00E=c(4);
D00Ep=c(5);
D00F=c(6);
D0PE=c(7);
D0PEp=c(8);
D0PF=c(9);
DL00=c(10);
DL0P=c(11);
DLP0=c(12);
DLPP=c(13);
DL0E=c(14);
DL0Ep=c(15);
DL0F=c(16);
DLPE=c(17);
DLPEp=c(18);
DLPF=c(19);
Ep=c(20);
EF=c(21);

D000=Dtot-D00P-D0P0-D0PP-D00E-D00Ep-D00F-D0PE-D0PEp-D0PF-DL00-DL0P-DLP0-DLPP-DL0E-DL0Ep-DL0F-DLPE-DLPEp-DLPF;
E=Etot-Ep-EF-D00E-D00Ep-D00F-D0PE-D0PEp-D0PF-DL0E-DL0Ep-DL0F-DLPE-DLPEp-DLPF;
F=Ftot-Ep-EF-D00F-D0PF-DL0F-DLPF;

Dactiv=D0P0+D0PP+D0PE+D0PEp+D0PF+DLP0+DLPP+DLPE+DLPEp+DLPF;


d1=k1*D000-kd1*DL00;
d2=k1*D00P-kd1*DL0P;
d3=k1*D0P0-kd1*DLP0;
d4=k1*D0PP-kd1*DLPP;
d5=k1*D00E-kd1*DL0E;
d6=k1*D00Ep-kd1*DL0Ep;
d7=k1*D00F-kd1*DL0F;
d8=k1*D0PE-kd1*DLPE;
d9=k1*D0PEp-kd1*DLPEp;
d10=k1*D0PF-kd1*DLPF;

d11=k2*D000-kd2*D0P0;
d12=k2*D00P-kd2*D0PP;
d13=k2*D00E-kd2*D0PE;
d14=k2*D00Ep-kd2*D0PEp;
d15=k2*D00F-kd2*D0PF;

d16=k3*DL00-kd3*DLP0;
d17=k3*DL0P-kd3*DLPP;
d18=k3*DL0E-kd3*DLPE;
d19=k3*DL0Ep-kd3*DLPEp;
d20=k3*DL0F-kd3*DLPF;

d21=k2*D000-kd2*D00P;
d22=k4*D0P0-kd4*D0PP;
d23=k3*DL00-kd3*DL0P;
d24=k5*DLP0-kd5*DLPP;

d25=k6*E*D00P-kd6*D00E;
d26=k6*E*D0PP-kd6*D0PE;
d27=k6*E*DL0P-kd6*DL0E;
d28=k6*E*DLPP-kd6*DLPE;

d29=k7*Dactiv*D00E-kd7*D00Ep;
d30=k7*Dactiv*D0PE-kd7*D0PEp;
d31=k7*Dactiv*DL0E-kd7*DL0Ep;
d32=k7*Dactiv*DLPE-kd7*DLPEp;

d33=k8*F*D00Ep-kd8*D00F;
d34=k8*F*D0PEp-kd8*D0PF;
d35=k8*F*DL0Ep-kd8*DL0F;
d36=k8*F*DLPEp-kd8*DLPF;

d37=k6*Ep*D00P-kd6*D00Ep;
d38=k6*Ep*D0PP-kd6*D0PEp;
d39=k6*Ep*DL0P-kd6*DL0Ep;
d40=k6*Ep*DLPP-kd6*DLPEp;

d41=k6*EF*D00P-kd6*D00F;
d42=k6*EF*D0PP-kd6*D0PF;
d43=k6*EF*DL0P-kd6*DL0F;
d44=k6*EF*DLPP-kd6*DLPF;

d45=-kd7*Ep;
d46=k8*Ep*F-kd8*EF;


dxdt = [
-d2-d12+d21-d25-d37-d41; %D00P	x(1)
-d3+d11-d22; %D0P0
-d4+d12+d22-d26-d38-d42; %D0PP
-d5-d13+d25-d29; %D00E
-d6-d14+d29-d33+d37; %D00Ep	x(5)
-d7-d15+d33+d41; %D00F
-d8+d13+d26-d30; %D0PE
-d9+d14+d30-d34+d38; %D0PEp
-d10+d15+d34+d42; %D0PF
d1-d16-d23; %DL00		x(10)
d2-d17+d23-d27-d39-d43; %DL0P
d3+d16-d24; %DLP0
d4+d17+d24-d28-d40-d44; %DLPP
d5-d18+d27-d31; %DL0E	
d6-d19+d31-d35+d39; %DL0Ep	x(15)
d7-d20+d35+d43; %DL0F
d8+d18+d28-d32; %DLPE
d9+d19+d32-d36+d40; %DLPEp
d10+d20+d36+d44; %DLPF
-d37-d38-d39-d40+d45-d46; %Ep	x(20)
-d41-d42-d43-d44+d46; %EF
];   
