# Supplementary material for: Reduced modeling of signal transduction – a modular approach
Source: BMC Bioinformatics. 2007 Sep 13;8:336. doi: 10.1186/1471-2105-8-336 (PMC2216040; doi:10.1186/1471-2105-8-336)
Supplement: Additional file 6 — Layer based reduced model of insulin signaling (214 ODEs) [file 1471-2105-8-336-S6.nb]

(************** Content-type: application/mathematica **************
                     CreatedBy='Mathematica 5.0'

                    Mathematica-Compatible Notebook

This notebook can be used with any Mathematica-compatible
application, such as Mathematica, MathReader or Publicon. The data
for the notebook starts with the line containing stars above.

To get the notebook into a Mathematica-compatible application, do
one of the following:

* Save the data starting with the line of stars above into a file
  with a name ending in .nb, then open the file inside the
  application;

* Copy the data starting with the line of stars above to the
  clipboard, then use the Paste menu command inside the application.

Data for notebooks contains only printable 7-bit ASCII and can be
sent directly in email or through ftp in text mode.  Newlines can be
CR, LF or CRLF (Unix, Macintosh or MS-DOS style).

NOTE: If you modify the data for this notebook not in a Mathematica-
compatible application, you must delete the line below containing
the word CacheID, otherwise Mathematica-compatible applications may
try to use invalid cache data.

For more information on notebooks and Mathematica-compatible 
applications, contact Wolfram Research:
  web: http://www.wolfram.com
  email: info@wolfram.com
  phone: +1-217-398-0700 (U.S.)

Notebook reader applications are available free of charge from 
Wolfram Research.
*******************************************************************)

(*CacheID: 232*)


(*NotebookFileLineBreakTest
NotebookFileLineBreakTest*)
(*NotebookOptionsPosition[   1017856,      30664]*)
(*NotebookOutlinePosition[   1018485,      30686]*)
(*  CellTagsIndexPosition[   1018441,      30682]*)
(*WindowFrame->Normal*)


Notebook[{
Cell[BoxData[
    \(\(Protect[c];\)\)], "Input"],

Cell[BoxData[
    \(\(\( (*Parameters*) \)\(\n\)\(\(Parameters = {kbirs -> 0.1, \n
          kbirsd -> 0.1, \nkbirsgrb2 -> 0.1, \nkbirsgrb2d -> 0.1, \n
          kbirsgrb2sos -> 0.1, \nkbirsgrb2sosd -> 0.1, \n
          kbirsgrb2sosp -> 0.1, \nkbirsgrb2sospd -> 0.1, \nkbpi3k1 -> 0.1, \n
          kbpi3k1d -> 0.1, \nkbpi3k2 -> 0.1, \nkbpi3k2d -> 0.1, \n
          kbpi3k3 -> 0.1, \nkbpi3k3d -> 0.1, \nkbpi3k4 -> 0.1, \n
          kbpi3k4d -> 0.1, \nkbshc -> 0.1, \nkbshcd -> 0.1, \n
          kbshcgrb2 -> 0.1, \nkbshcgrb2d -> 0.1, \nkbshcgrb2sos -> 0.1, \n
          kbshcgrb2sosd -> 0.1, \nkbshcgrb2sospd -> 0.1, \n
          kbshcgrbsosp2 -> 0.1, \nkbshp2 -> 0.1, \nkbshp2d -> 0.1, \n
          kbsos -> 0.1, \nkbsosd -> 0.1, \nkbsosdp -> 0.1, \nkbsosp -> 0.1, \n
          ki1 -> 0.1, \nki1d -> 0.1, \nki2 -> 0.1, \nki2d -> 0.1, \n
          kirsbp1 -> 0.1, \nkirsbp1d -> 0.1, \nkirsbp2 -> 0.1, \n
          kirsbp2d -> 0.1, \nkirsbp3 -> 0.1, \nkirsbp3d -> 0.1, \n
          kirsbp4 -> 0.1, \nkirsbp4d -> 0.1, \nkirsbp5 -> 0.1, \n
          kirsbp5d -> 0.1, \nkirsbp6 -> 0.1, \nkirsbp6d -> 0.1, \n
          kirsp1 -> 0.1, \nkirsp1d -> 0.1, \nkirsp2 -> 0.1, \n
          kirsp2d -> 0.1, \nkirsp3 -> 0.1, \nkirsp3d -> 0.1, \n
          kirsp4 -> 0.1, \nkirsp4d -> 0.1, \nkirsp5 -> 0.1, \n
          kirsp5d -> 0.1, \nkirsp6 -> 0.1, \nkirsp6d -> 0.1, \nkp10 -> 0.1, \n
          kp10d -> 0.1, \nkp11 -> 0.1, \nkp11d -> 0.1, \nkp12 -> 0.1, \n
          kp12d -> 0.1, \nkp20 -> 0.1, \nkp20d -> 0.1, \nkp21 -> 0.1, \n
          kp21d -> 0.1, \nkp22 -> 0.1, \nkp22d -> 0.1, \nkp30 -> 0.1, \n
          kp30d -> 0.1, \nkp31 -> 0.1, \nkp31d -> 0.1, \nkp32 -> 0.1, \n
          kp32d -> 0.1, \nkp40 -> 0.1, \nkp40d -> 0.1, \nkp41 -> 0.1, \n
          kp41d -> 0.1, \nkp42 -> 0.1, \nkp42d -> 0.1, \nkpgrb2sos -> 0.1, \n
          kpgrb2sosd -> 0.1, \nkpirsgrb2sos -> 0.1, \nkpshcgrb2sos -> 0.1, \n
          kpshcgrb2sosd -> 0.1, \nkpsos -> 0.1, \nkpsosd -> 0.1, \n
          kshcbp -> 0.1, \nkshcbpd -> 0.1, \nkshcp -> 0.1, \nkshcpd -> 0.1, \n
          pirsgrb2sosd -> 0.1};\)\(\n\)
    \)\)\)], "Input"],

Cell[BoxData[
    \(\(\( (*InitialConditions*) \)\(\n\)\(\(InitialConditions = \
{\(c["\<Grb2[0,0]\>"]\)[t0] -> 40, \n\(c["\<Grb2[0,SOS]\>"]\)[t0] -> 
            1, \n\(c["\<Grb2[0,SOSp]\>"]\)[t0] -> 
            1, \n\(c["\<Grb2[IRS,0]\>"]\)[t0] -> 
            1, \n\(c["\<Grb2[IRS,SOS]\>"]\)[t0] -> 
            1, \n\(c["\<Grb2[IRS,SOSp]\>"]\)[t0] -> 
            1, \n\(c["\<Grb2[Shc,0]\>"]\)[t0] -> 
            1, \n\(c["\<Grb2[Shc,SOS]\>"]\)[t0] -> 
            1, \n\(c["\<Grb2[Shc,SOSp]\>"]\)[t0] -> 
            1, \n\(c["\<IRS[0,0,0,0,0,0,0]\>"]\)[t0] -> 
            250, \n\(c["\<IRS[0,0,0,0,0,0,P]\>"]\)[t0] -> 
            1, \n\(c["\<IRS[0,0,0,0,0,P,0]\>"]\)[t0] -> 
            1, \n\(c["\<IRS[0,0,0,0,0,P,P]\>"]\)[t0] -> 
            1, \n\(c["\<IRS[0,0,0,0,P,0,0]\>"]\)[t0] -> 
            1, \n\(c["\<IRS[0,0,0,0,P,0,P]\>"]\)[t0] -> 
            1, \n\(c["\<IRS[0,0,0,0,P,P,0]\>"]\)[t0] -> 
            1, \n\(c["\<IRS[0,0,0,0,P,P,P]\>"]\)[t0] -> 
            1, \n\(c["\<IRS[0,0,0,P,0,0,0]\>"]\)[t0] -> 
            1, \n\(c["\<IRS[0,0,0,P,0,0,P]\>"]\)[t0] -> 
            1, \n\(c["\<IRS[0,0,0,P,0,P,0]\>"]\)[t0] -> 
            1, \n\(c["\<IRS[0,0,0,P,0,P,P]\>"]\)[t0] -> 
            1, \n\(c["\<IRS[0,0,0,P,P,0,0]\>"]\)[t0] -> 
            1, \n\(c["\<IRS[0,0,0,P,P,0,P]\>"]\)[t0] -> 
            1, \n\(c["\<IRS[0,0,0,P,P,P,0]\>"]\)[t0] -> 
            1, \n\(c["\<IRS[0,0,0,P,P,P,P]\>"]\)[t0] -> 
            1, \n\(c["\<IRS[0,0,P,0,0,0,0]\>"]\)[t0] -> 
            1, \n\(c["\<IRS[0,0,P,0,0,0,P]\>"]\)[t0] -> 
            1, \n\(c["\<IRS[0,0,P,0,0,P,0]\>"]\)[t0] -> 
            1, \n\(c["\<IRS[0,0,P,0,0,P,P]\>"]\)[t0] -> 
            1, \n\(c["\<IRS[0,0,P,0,P,0,0]\>"]\)[t0] -> 
            1, \n\(c["\<IRS[0,0,P,0,P,0,P]\>"]\)[t0] -> 
            1, \n\(c["\<IRS[0,0,P,0,P,P,0]\>"]\)[t0] -> 
            1, \n\(c["\<IRS[0,0,P,0,P,P,P]\>"]\)[t0] -> 
            1, \n\(c["\<IRS[0,0,P,P,0,0,0]\>"]\)[t0] -> 
            1, \n\(c["\<IRS[0,0,P,P,0,0,P]\>"]\)[t0] -> 
            1, \n\(c["\<IRS[0,0,P,P,0,P,0]\>"]\)[t0] -> 
            1, \n\(c["\<IRS[0,0,P,P,0,P,P]\>"]\)[t0] -> 
            1, \n\(c["\<IRS[0,0,P,P,P,0,0]\>"]\)[t0] -> 
            1, \n\(c["\<IRS[0,0,P,P,P,0,P]\>"]\)[t0] -> 
            1, \n\(c["\<IRS[0,0,P,P,P,P,0]\>"]\)[t0] -> 
            1, \n\(c["\<IRS[0,0,P,P,P,P,P]\>"]\)[t0] -> 
            1, \n\(c["\<IRS[0,P,0,0,0,0,0]\>"]\)[t0] -> 
            1, \n\(c["\<IRS[0,P,0,0,0,0,P]\>"]\)[t0] -> 
            1, \n\(c["\<IRS[0,P,0,0,0,P,0]\>"]\)[t0] -> 
            1, \n\(c["\<IRS[0,P,0,0,0,P,P]\>"]\)[t0] -> 
            1, \n\(c["\<IRS[0,P,0,0,P,0,0]\>"]\)[t0] -> 
            1, \n\(c["\<IRS[0,P,0,0,P,0,P]\>"]\)[t0] -> 
            1, \n\(c["\<IRS[0,P,0,0,P,P,0]\>"]\)[t0] -> 
            1, \n\(c["\<IRS[0,P,0,0,P,P,P]\>"]\)[t0] -> 
            1, \n\(c["\<IRS[0,P,0,P,0,0,0]\>"]\)[t0] -> 
            1, \n\(c["\<IRS[0,P,0,P,0,0,P]\>"]\)[t0] -> 
            1, \n\(c["\<IRS[0,P,0,P,0,P,0]\>"]\)[t0] -> 
            1, \n\(c["\<IRS[0,P,0,P,0,P,P]\>"]\)[t0] -> 
            1, \n\(c["\<IRS[0,P,0,P,P,0,0]\>"]\)[t0] -> 
            1, \n\(c["\<IRS[0,P,0,P,P,0,P]\>"]\)[t0] -> 
            1, \n\(c["\<IRS[0,P,0,P,P,P,0]\>"]\)[t0] -> 
            1, \n\(c["\<IRS[0,P,0,P,P,P,P]\>"]\)[t0] -> 
            1, \n\(c["\<IRS[0,P,P,0,0,0,0]\>"]\)[t0] -> 
            1, \n\(c["\<IRS[0,P,P,0,0,0,P]\>"]\)[t0] -> 
            1, \n\(c["\<IRS[0,P,P,0,0,P,0]\>"]\)[t0] -> 
            1, \n\(c["\<IRS[0,P,P,0,0,P,P]\>"]\)[t0] -> 
            1, \n\(c["\<IRS[0,P,P,0,P,0,0]\>"]\)[t0] -> 
            1, \n\(c["\<IRS[0,P,P,0,P,0,P]\>"]\)[t0] -> 
            1, \n\(c["\<IRS[0,P,P,0,P,P,0]\>"]\)[t0] -> 
            1, \n\(c["\<IRS[0,P,P,0,P,P,P]\>"]\)[t0] -> 
            1, \n\(c["\<IRS[0,P,P,P,0,0,0]\>"]\)[t0] -> 
            1, \n\(c["\<IRS[0,P,P,P,0,0,P]\>"]\)[t0] -> 
            1, \n\(c["\<IRS[0,P,P,P,0,P,0]\>"]\)[t0] -> 
            1, \n\(c["\<IRS[0,P,P,P,0,P,P]\>"]\)[t0] -> 
            1, \n\(c["\<IRS[0,P,P,P,P,0,0]\>"]\)[t0] -> 
            1, \n\(c["\<IRS[0,P,P,P,P,0,P]\>"]\)[t0] -> 
            1, \n\(c["\<IRS[0,P,P,P,P,P,0]\>"]\)[t0] -> 
            1, \n\(c["\<IRS[0,P,P,P,P,P,P]\>"]\)[t0] -> 
            1, \n\(c["\<IRS[R,0,0,0,0,0,0]\>"]\)[t0] -> 
            1, \n\(c["\<IRS[R,0,0,0,0,0,P]\>"]\)[t0] -> 
            1, \n\(c["\<IRS[R,0,0,0,0,P,0]\>"]\)[t0] -> 
            1, \n\(c["\<IRS[R,0,0,0,0,P,P]\>"]\)[t0] -> 
            1, \n\(c["\<IRS[R,0,0,0,P,0,0]\>"]\)[t0] -> 
            1, \n\(c["\<IRS[R,0,0,0,P,0,P]\>"]\)[t0] -> 
            1, \n\(c["\<IRS[R,0,0,0,P,P,0]\>"]\)[t0] -> 
            1, \n\(c["\<IRS[R,0,0,0,P,P,P]\>"]\)[t0] -> 
            1, \n\(c["\<IRS[R,0,0,P,0,0,0]\>"]\)[t0] -> 
            1, \n\(c["\<IRS[R,0,0,P,0,0,P]\>"]\)[t0] -> 
            1, \n\(c["\<IRS[R,0,0,P,0,P,0]\>"]\)[t0] -> 
            1, \n\(c["\<IRS[R,0,0,P,0,P,P]\>"]\)[t0] -> 
            1, \n\(c["\<IRS[R,0,0,P,P,0,0]\>"]\)[t0] -> 
            1, \n\(c["\<IRS[R,0,0,P,P,0,P]\>"]\)[t0] -> 
            1, \n\(c["\<IRS[R,0,0,P,P,P,0]\>"]\)[t0] -> 
            1, \n\(c["\<IRS[R,0,0,P,P,P,P]\>"]\)[t0] -> 
            1, \n\(c["\<IRS[R,0,P,0,0,0,0]\>"]\)[t0] -> 
            1, \n\(c["\<IRS[R,0,P,0,0,0,P]\>"]\)[t0] -> 
            1, \n\(c["\<IRS[R,0,P,0,0,P,0]\>"]\)[t0] -> 
            1, \n\(c["\<IRS[R,0,P,0,0,P,P]\>"]\)[t0] -> 
            1, \n\(c["\<IRS[R,0,P,0,P,0,0]\>"]\)[t0] -> 
            1, \n\(c["\<IRS[R,0,P,0,P,0,P]\>"]\)[t0] -> 
            1, \n\(c["\<IRS[R,0,P,0,P,P,0]\>"]\)[t0] -> 
            1, \n\(c["\<IRS[R,0,P,0,P,P,P]\>"]\)[t0] -> 
            1, \n\(c["\<IRS[R,0,P,P,0,0,0]\>"]\)[t0] -> 
            1, \n\(c["\<IRS[R,0,P,P,0,0,P]\>"]\)[t0] -> 
            1, \n\(c["\<IRS[R,0,P,P,0,P,0]\>"]\)[t0] -> 
            1, \n\(c["\<IRS[R,0,P,P,0,P,P]\>"]\)[t0] -> 
            1, \n\(c["\<IRS[R,0,P,P,P,0,0]\>"]\)[t0] -> 
            1, \n\(c["\<IRS[R,0,P,P,P,0,P]\>"]\)[t0] -> 
            1, \n\(c["\<IRS[R,0,P,P,P,P,0]\>"]\)[t0] -> 
            1, \n\(c["\<IRS[R,0,P,P,P,P,P]\>"]\)[t0] -> 
            1, \n\(c["\<IRS[R,P,0,0,0,0,0]\>"]\)[t0] -> 
            1, \n\(c["\<IRS[R,P,0,0,0,0,P]\>"]\)[t0] -> 
            1, \n\(c["\<IRS[R,P,0,0,0,P,0]\>"]\)[t0] -> 
            1, \n\(c["\<IRS[R,P,0,0,0,P,P]\>"]\)[t0] -> 
            1, \n\(c["\<IRS[R,P,0,0,P,0,0]\>"]\)[t0] -> 
            1, \n\(c["\<IRS[R,P,0,0,P,0,P]\>"]\)[t0] -> 
            1, \n\(c["\<IRS[R,P,0,0,P,P,0]\>"]\)[t0] -> 
            1, \n\(c["\<IRS[R,P,0,0,P,P,P]\>"]\)[t0] -> 
            1, \n\(c["\<IRS[R,P,0,P,0,0,0]\>"]\)[t0] -> 
            1, \n\(c["\<IRS[R,P,0,P,0,0,P]\>"]\)[t0] -> 
            1, \n\(c["\<IRS[R,P,0,P,0,P,0]\>"]\)[t0] -> 
            1, \n\(c["\<IRS[R,P,0,P,0,P,P]\>"]\)[t0] -> 
            1, \n\(c["\<IRS[R,P,0,P,P,0,0]\>"]\)[t0] -> 
            1, \n\(c["\<IRS[R,P,0,P,P,0,P]\>"]\)[t0] -> 
            1, \n\(c["\<IRS[R,P,0,P,P,P,0]\>"]\)[t0] -> 
            1, \n\(c["\<IRS[R,P,0,P,P,P,P]\>"]\)[t0] -> 
            1, \n\(c["\<IRS[R,P,P,0,0,0,0]\>"]\)[t0] -> 
            1, \n\(c["\<IRS[R,P,P,0,0,0,P]\>"]\)[t0] -> 
            1, \n\(c["\<IRS[R,P,P,0,0,P,0]\>"]\)[t0] -> 
            1, \n\(c["\<IRS[R,P,P,0,0,P,P]\>"]\)[t0] -> 
            1, \n\(c["\<IRS[R,P,P,0,P,0,0]\>"]\)[t0] -> 
            1, \n\(c["\<IRS[R,P,P,0,P,0,P]\>"]\)[t0] -> 
            1, \n\(c["\<IRS[R,P,P,0,P,P,0]\>"]\)[t0] -> 
            1, \n\(c["\<IRS[R,P,P,0,P,P,P]\>"]\)[t0] -> 
            1, \n\(c["\<IRS[R,P,P,P,0,0,0]\>"]\)[t0] -> 
            1, \n\(c["\<IRS[R,P,P,P,0,0,P]\>"]\)[t0] -> 
            1, \n\(c["\<IRS[R,P,P,P,0,P,0]\>"]\)[t0] -> 
            1, \n\(c["\<IRS[R,P,P,P,0,P,P]\>"]\)[t0] -> 
            1, \n\(c["\<IRS[R,P,P,P,P,0,0]\>"]\)[t0] -> 
            1, \n\(c["\<IRS[R,P,P,P,P,0,P]\>"]\)[t0] -> 
            1, \n\(c["\<IRS[R,P,P,P,P,P,0]\>"]\)[t0] -> 
            1, \n\(c["\<IRS[R,P,P,P,P,P,P]\>"]\)[t0] -> 
            1, \n\(c["\<PI3K[0]\>"]\)[t0] -> 
            40, \n\(c["\<PI3K[IRS1]\>"]\)[t0] -> 
            1, \n\(c["\<PI3K[IRS2]\>"]\)[t0] -> 
            1, \n\(c["\<PI3K[IRS3]\>"]\)[t0] -> 
            1, \n\(c["\<PI3K[IRS4]\>"]\)[t0] -> 
            1, \n\(c["\<R[0,0,0,0,0,0]\>"]\)[t0] -> 
            40, \n\(c["\<R[0,0,0,0,0,P]\>"]\)[t0] -> 
            1, \n\(c["\<R[0,0,0,0,P,0]\>"]\)[t0] -> 
            1, \n\(c["\<R[0,0,0,0,P,P]\>"]\)[t0] -> 
            1, \n\(c["\<R[0,0,0,P,0,0]\>"]\)[t0] -> 
            1, \n\(c["\<R[0,0,0,P,0,P]\>"]\)[t0] -> 
            1, \n\(c["\<R[0,0,0,P,P,0]\>"]\)[t0] -> 
            1, \n\(c["\<R[0,0,0,P,P,P]\>"]\)[t0] -> 
            1, \n\(c["\<R[0,0,P,0,0,0]\>"]\)[t0] -> 
            1, \n\(c["\<R[0,0,P,0,0,P]\>"]\)[t0] -> 
            1, \n\(c["\<R[0,0,P,0,P,0]\>"]\)[t0] -> 
            1, \n\(c["\<R[0,0,P,0,P,P]\>"]\)[t0] -> 
            1, \n\(c["\<R[0,0,P,P,0,0]\>"]\)[t0] -> 
            1, \n\(c["\<R[0,0,P,P,0,P]\>"]\)[t0] -> 
            1, \n\(c["\<R[0,0,P,P,P,0]\>"]\)[t0] -> 
            1, \n\(c["\<R[0,0,P,P,P,P]\>"]\)[t0] -> 
            1, \n\(c["\<R[0,I,0,0,0,0]\>"]\)[t0] -> 
            1, \n\(c["\<R[0,I,0,0,0,P]\>"]\)[t0] -> 
            1, \n\(c["\<R[0,I,0,0,P,0]\>"]\)[t0] -> 
            1, \n\(c["\<R[0,I,0,0,P,P]\>"]\)[t0] -> 
            1, \n\(c["\<R[0,I,0,P,0,0]\>"]\)[t0] -> 
            1, \n\(c["\<R[0,I,0,P,0,P]\>"]\)[t0] -> 
            1, \n\(c["\<R[0,I,0,P,P,0]\>"]\)[t0] -> 
            1, \n\(c["\<R[0,I,0,P,P,P]\>"]\)[t0] -> 
            1, \n\(c["\<R[0,I,P,0,0,0]\>"]\)[t0] -> 
            1, \n\(c["\<R[0,I,P,0,0,P]\>"]\)[t0] -> 
            1, \n\(c["\<R[0,I,P,0,P,0]\>"]\)[t0] -> 
            1, \n\(c["\<R[0,I,P,0,P,P]\>"]\)[t0] -> 
            1, \n\(c["\<R[0,I,P,P,0,0]\>"]\)[t0] -> 
            1, \n\(c["\<R[0,I,P,P,0,P]\>"]\)[t0] -> 
            1, \n\(c["\<R[0,I,P,P,P,0]\>"]\)[t0] -> 
            1, \n\(c["\<R[0,I,P,P,P,P]\>"]\)[t0] -> 
            1, \n\(c["\<R[I,0,0,0,0,0]\>"]\)[t0] -> 
            1, \n\(c["\<R[I,0,0,0,0,P]\>"]\)[t0] -> 
            1, \n\(c["\<R[I,0,0,0,P,0]\>"]\)[t0] -> 
            1, \n\(c["\<R[I,0,0,0,P,P]\>"]\)[t0] -> 
            1, \n\(c["\<R[I,0,0,P,0,0]\>"]\)[t0] -> 
            1, \n\(c["\<R[I,0,0,P,0,P]\>"]\)[t0] -> 
            1, \n\(c["\<R[I,0,0,P,P,0]\>"]\)[t0] -> 
            1, \n\(c["\<R[I,0,0,P,P,P]\>"]\)[t0] -> 
            1, \n\(c["\<R[I,0,P,0,0,0]\>"]\)[t0] -> 
            1, \n\(c["\<R[I,0,P,0,0,P]\>"]\)[t0] -> 
            1, \n\(c["\<R[I,0,P,0,P,0]\>"]\)[t0] -> 
            1, \n\(c["\<R[I,0,P,0,P,P]\>"]\)[t0] -> 
            1, \n\(c["\<R[I,0,P,P,0,0]\>"]\)[t0] -> 
            1, \n\(c["\<R[I,0,P,P,0,P]\>"]\)[t0] -> 
            1, \n\(c["\<R[I,0,P,P,P,0]\>"]\)[t0] -> 
            1, \n\(c["\<R[I,0,P,P,P,P]\>"]\)[t0] -> 
            1, \n\(c["\<R[I,I,0,0,0,0]\>"]\)[t0] -> 
            1, \n\(c["\<R[I,I,0,0,0,P]\>"]\)[t0] -> 
            1, \n\(c["\<R[I,I,0,0,P,0]\>"]\)[t0] -> 
            1, \n\(c["\<R[I,I,0,0,P,P]\>"]\)[t0] -> 
            1, \n\(c["\<R[I,I,0,P,0,0]\>"]\)[t0] -> 
            1, \n\(c["\<R[I,I,0,P,0,P]\>"]\)[t0] -> 
            1, \n\(c["\<R[I,I,0,P,P,0]\>"]\)[t0] -> 
            1, \n\(c["\<R[I,I,0,P,P,P]\>"]\)[t0] -> 
            1, \n\(c["\<R[I,I,P,0,0,0]\>"]\)[t0] -> 
            1, \n\(c["\<R[I,I,P,0,0,P]\>"]\)[t0] -> 
            1, \n\(c["\<R[I,I,P,0,P,0]\>"]\)[t0] -> 
            1, \n\(c["\<R[I,I,P,0,P,P]\>"]\)[t0] -> 
            1, \n\(c["\<R[I,I,P,P,0,0]\>"]\)[t0] -> 
            1, \n\(c["\<R[I,I,P,P,0,P]\>"]\)[t0] -> 
            1, \n\(c["\<R[I,I,P,P,P,0]\>"]\)[t0] -> 
            1, \n\(c["\<R[I,I,P,P,P,P]\>"]\)[t0] -> 
            1, \n\(c["\<SHP2[0]\>"]\)[t0] -> 
            40, \n\(c["\<SHP2[IRS]\>"]\)[t0] -> 1, \n\(c["\<SOS[0]\>"]\)[t0] -> 
            40, \n\(c["\<SOS[p]\>"]\)[t0] -> 1, \n\(c["\<Shc[0,0]\>"]\)[t0] -> 
            50, \n\(c["\<Shc[0,P]\>"]\)[t0] -> 
            1, \n\(c["\<Shc[R,0]\>"]\)[t0] -> 1, \n\(c["\<Shc[R,P]\>"]\)[t0] -> 
            1};\)\(\n\)
    \)\)\)], "Input"],

Cell[BoxData[
    \(\(\( (*MacrostateDefinitions*) \)\(\n\)\(\(MacrostateDefinitions = \
{\(c["\<Grb2[IRS,X]\>"]\)[
              t] -> \(c["\<Grb2[IRS,0]\>"]\)[t] + \(c["\<Grb2[IRS,SOS]\>"]\)[
                t] + \(c["\<Grb2[IRS,SOSp]\>"]\)[
                t], \n\(c["\<Grb2[Shc,X]\>"]\)[
              t] -> \(c["\<Grb2[Shc,0]\>"]\)[t] + \(c["\<Grb2[Shc,SOS]\>"]\)[
                t] + \(c["\<Grb2[Shc,SOSp]\>"]\)[
                t], \n\(c["\<IRS[R,X,X,X,X,X,X]\>"]\)[
              t] -> \(c["\<IRS[R,0,0,0,0,0,0]\>"]\)[
                t] + \(c["\<IRS[R,0,0,0,0,0,P]\>"]\)[
                t] + \(c["\<IRS[R,0,0,0,0,P,0]\>"]\)[
                t] + \(c["\<IRS[R,0,0,0,0,P,P]\>"]\)[
                t] + \(c["\<IRS[R,0,0,0,P,0,0]\>"]\)[
                t] + \(c["\<IRS[R,0,0,0,P,0,P]\>"]\)[
                t] + \(c["\<IRS[R,0,0,0,P,P,0]\>"]\)[
                t] + \(c["\<IRS[R,0,0,0,P,P,P]\>"]\)[
                t] + \(c["\<IRS[R,0,0,P,0,0,0]\>"]\)[
                t] + \(c["\<IRS[R,0,0,P,0,0,P]\>"]\)[
                t] + \(c["\<IRS[R,0,0,P,0,P,0]\>"]\)[
                t] + \(c["\<IRS[R,0,0,P,0,P,P]\>"]\)[
                t] + \(c["\<IRS[R,0,0,P,P,0,0]\>"]\)[
                t] + \(c["\<IRS[R,0,0,P,P,0,P]\>"]\)[
                t] + \(c["\<IRS[R,0,0,P,P,P,0]\>"]\)[
                t] + \(c["\<IRS[R,0,0,P,P,P,P]\>"]\)[
                t] + \(c["\<IRS[R,0,P,0,0,0,0]\>"]\)[
                t] + \(c["\<IRS[R,0,P,0,0,0,P]\>"]\)[
                t] + \(c["\<IRS[R,0,P,0,0,P,0]\>"]\)[
                t] + \(c["\<IRS[R,0,P,0,0,P,P]\>"]\)[
                t] + \(c["\<IRS[R,0,P,0,P,0,0]\>"]\)[
                t] + \(c["\<IRS[R,0,P,0,P,0,P]\>"]\)[
                t] + \(c["\<IRS[R,0,P,0,P,P,0]\>"]\)[
                t] + \(c["\<IRS[R,0,P,0,P,P,P]\>"]\)[
                t] + \(c["\<IRS[R,0,P,P,0,0,0]\>"]\)[
                t] + \(c["\<IRS[R,0,P,P,0,0,P]\>"]\)[
                t] + \(c["\<IRS[R,0,P,P,0,P,0]\>"]\)[
                t] + \(c["\<IRS[R,0,P,P,0,P,P]\>"]\)[
                t] + \(c["\<IRS[R,0,P,P,P,0,0]\>"]\)[
                t] + \(c["\<IRS[R,0,P,P,P,0,P]\>"]\)[
                t] + \(c["\<IRS[R,0,P,P,P,P,0]\>"]\)[
                t] + \(c["\<IRS[R,0,P,P,P,P,P]\>"]\)[
                t] + \(c["\<IRS[R,P,0,0,0,0,0]\>"]\)[
                t] + \(c["\<IRS[R,P,0,0,0,0,P]\>"]\)[
                t] + \(c["\<IRS[R,P,0,0,0,P,0]\>"]\)[
                t] + \(c["\<IRS[R,P,0,0,0,P,P]\>"]\)[
                t] + \(c["\<IRS[R,P,0,0,P,0,0]\>"]\)[
                t] + \(c["\<IRS[R,P,0,0,P,0,P]\>"]\)[
                t] + \(c["\<IRS[R,P,0,0,P,P,0]\>"]\)[
                t] + \(c["\<IRS[R,P,0,0,P,P,P]\>"]\)[
                t] + \(c["\<IRS[R,P,0,P,0,0,0]\>"]\)[
                t] + \(c["\<IRS[R,P,0,P,0,0,P]\>"]\)[
                t] + \(c["\<IRS[R,P,0,P,0,P,0]\>"]\)[
                t] + \(c["\<IRS[R,P,0,P,0,P,P]\>"]\)[
                t] + \(c["\<IRS[R,P,0,P,P,0,0]\>"]\)[
                t] + \(c["\<IRS[R,P,0,P,P,0,P]\>"]\)[
                t] + \(c["\<IRS[R,P,0,P,P,P,0]\>"]\)[
                t] + \(c["\<IRS[R,P,0,P,P,P,P]\>"]\)[
                t] + \(c["\<IRS[R,P,P,0,0,0,0]\>"]\)[
                t] + \(c["\<IRS[R,P,P,0,0,0,P]\>"]\)[
                t] + \(c["\<IRS[R,P,P,0,0,P,0]\>"]\)[
                t] + \(c["\<IRS[R,P,P,0,0,P,P]\>"]\)[
                t] + \(c["\<IRS[R,P,P,0,P,0,0]\>"]\)[
                t] + \(c["\<IRS[R,P,P,0,P,0,P]\>"]\)[
                t] + \(c["\<IRS[R,P,P,0,P,P,0]\>"]\)[
                t] + \(c["\<IRS[R,P,P,0,P,P,P]\>"]\)[
                t] + \(c["\<IRS[R,P,P,P,0,0,0]\>"]\)[
                t] + \(c["\<IRS[R,P,P,P,0,0,P]\>"]\)[
                t] + \(c["\<IRS[R,P,P,P,0,P,0]\>"]\)[
                t] + \(c["\<IRS[R,P,P,P,0,P,P]\>"]\)[
                t] + \(c["\<IRS[R,P,P,P,P,0,0]\>"]\)[
                t] + \(c["\<IRS[R,P,P,P,P,0,P]\>"]\)[
                t] + \(c["\<IRS[R,P,P,P,P,P,0]\>"]\)[
                t] + \(c["\<IRS[R,P,P,P,P,P,P]\>"]\)[
                t], \n\(c["\<IRS[X,P,X,X,X,X,X]\>"]\)[
              t] -> \(c["\<IRS[0,P,0,0,0,0,0]\>"]\)[
                t] + \(c["\<IRS[0,P,0,0,0,0,P]\>"]\)[
                t] + \(c["\<IRS[0,P,0,0,0,P,0]\>"]\)[
                t] + \(c["\<IRS[0,P,0,0,0,P,P]\>"]\)[
                t] + \(c["\<IRS[0,P,0,0,P,0,0]\>"]\)[
                t] + \(c["\<IRS[0,P,0,0,P,0,P]\>"]\)[
                t] + \(c["\<IRS[0,P,0,0,P,P,0]\>"]\)[
                t] + \(c["\<IRS[0,P,0,0,P,P,P]\>"]\)[
                t] + \(c["\<IRS[0,P,0,P,0,0,0]\>"]\)[
                t] + \(c["\<IRS[0,P,0,P,0,0,P]\>"]\)[
                t] + \(c["\<IRS[0,P,0,P,0,P,0]\>"]\)[
                t] + \(c["\<IRS[0,P,0,P,0,P,P]\>"]\)[
                t] + \(c["\<IRS[0,P,0,P,P,0,0]\>"]\)[
                t] + \(c["\<IRS[0,P,0,P,P,0,P]\>"]\)[
                t] + \(c["\<IRS[0,P,0,P,P,P,0]\>"]\)[
                t] + \(c["\<IRS[0,P,0,P,P,P,P]\>"]\)[
                t] + \(c["\<IRS[0,P,P,0,0,0,0]\>"]\)[
                t] + \(c["\<IRS[0,P,P,0,0,0,P]\>"]\)[
                t] + \(c["\<IRS[0,P,P,0,0,P,0]\>"]\)[
                t] + \(c["\<IRS[0,P,P,0,0,P,P]\>"]\)[
                t] + \(c["\<IRS[0,P,P,0,P,0,0]\>"]\)[
                t] + \(c["\<IRS[0,P,P,0,P,0,P]\>"]\)[
                t] + \(c["\<IRS[0,P,P,0,P,P,0]\>"]\)[
                t] + \(c["\<IRS[0,P,P,0,P,P,P]\>"]\)[
                t] + \(c["\<IRS[0,P,P,P,0,0,0]\>"]\)[
                t] + \(c["\<IRS[0,P,P,P,0,0,P]\>"]\)[
                t] + \(c["\<IRS[0,P,P,P,0,P,0]\>"]\)[
                t] + \(c["\<IRS[0,P,P,P,0,P,P]\>"]\)[
                t] + \(c["\<IRS[0,P,P,P,P,0,0]\>"]\)[
                t] + \(c["\<IRS[0,P,P,P,P,0,P]\>"]\)[
                t] + \(c["\<IRS[0,P,P,P,P,P,0]\>"]\)[
                t] + \(c["\<IRS[0,P,P,P,P,P,P]\>"]\)[
                t] + \(c["\<IRS[R,P,0,0,0,0,0]\>"]\)[
                t] + \(c["\<IRS[R,P,0,0,0,0,P]\>"]\)[
                t] + \(c["\<IRS[R,P,0,0,0,P,0]\>"]\)[
                t] + \(c["\<IRS[R,P,0,0,0,P,P]\>"]\)[
                t] + \(c["\<IRS[R,P,0,0,P,0,0]\>"]\)[
                t] + \(c["\<IRS[R,P,0,0,P,0,P]\>"]\)[
                t] + \(c["\<IRS[R,P,0,0,P,P,0]\>"]\)[
                t] + \(c["\<IRS[R,P,0,0,P,P,P]\>"]\)[
                t] + \(c["\<IRS[R,P,0,P,0,0,0]\>"]\)[
                t] + \(c["\<IRS[R,P,0,P,0,0,P]\>"]\)[
                t] + \(c["\<IRS[R,P,0,P,0,P,0]\>"]\)[
                t] + \(c["\<IRS[R,P,0,P,0,P,P]\>"]\)[
                t] + \(c["\<IRS[R,P,0,P,P,0,0]\>"]\)[
                t] + \(c["\<IRS[R,P,0,P,P,0,P]\>"]\)[
                t] + \(c["\<IRS[R,P,0,P,P,P,0]\>"]\)[
                t] + \(c["\<IRS[R,P,0,P,P,P,P]\>"]\)[
                t] + \(c["\<IRS[R,P,P,0,0,0,0]\>"]\)[
                t] + \(c["\<IRS[R,P,P,0,0,0,P]\>"]\)[
                t] + \(c["\<IRS[R,P,P,0,0,P,0]\>"]\)[
                t] + \(c["\<IRS[R,P,P,0,0,P,P]\>"]\)[
                t] + \(c["\<IRS[R,P,P,0,P,0,0]\>"]\)[
                t] + \(c["\<IRS[R,P,P,0,P,0,P]\>"]\)[
                t] + \(c["\<IRS[R,P,P,0,P,P,0]\>"]\)[
                t] + \(c["\<IRS[R,P,P,0,P,P,P]\>"]\)[
                t] + \(c["\<IRS[R,P,P,P,0,0,0]\>"]\)[
                t] + \(c["\<IRS[R,P,P,P,0,0,P]\>"]\)[
                t] + \(c["\<IRS[R,P,P,P,0,P,0]\>"]\)[
                t] + \(c["\<IRS[R,P,P,P,0,P,P]\>"]\)[
                t] + \(c["\<IRS[R,P,P,P,P,0,0]\>"]\)[
                t] + \(c["\<IRS[R,P,P,P,P,0,P]\>"]\)[
                t] + \(c["\<IRS[R,P,P,P,P,P,0]\>"]\)[
                t] + \(c["\<IRS[R,P,P,P,P,P,P]\>"]\)[
                t], \n\(c["\<IRS[X,X,P,X,X,X,X]\>"]\)[
              t] -> \(c["\<IRS[0,0,P,0,0,0,0]\>"]\)[
                t] + \(c["\<IRS[0,0,P,0,0,0,P]\>"]\)[
                t] + \(c["\<IRS[0,0,P,0,0,P,0]\>"]\)[
                t] + \(c["\<IRS[0,0,P,0,0,P,P]\>"]\)[
                t] + \(c["\<IRS[0,0,P,0,P,0,0]\>"]\)[
                t] + \(c["\<IRS[0,0,P,0,P,0,P]\>"]\)[
                t] + \(c["\<IRS[0,0,P,0,P,P,0]\>"]\)[
                t] + \(c["\<IRS[0,0,P,0,P,P,P]\>"]\)[
                t] + \(c["\<IRS[0,0,P,P,0,0,0]\>"]\)[
                t] + \(c["\<IRS[0,0,P,P,0,0,P]\>"]\)[
                t] + \(c["\<IRS[0,0,P,P,0,P,0]\>"]\)[
                t] + \(c["\<IRS[0,0,P,P,0,P,P]\>"]\)[
                t] + \(c["\<IRS[0,0,P,P,P,0,0]\>"]\)[
                t] + \(c["\<IRS[0,0,P,P,P,0,P]\>"]\)[
                t] + \(c["\<IRS[0,0,P,P,P,P,0]\>"]\)[
                t] + \(c["\<IRS[0,0,P,P,P,P,P]\>"]\)[
                t] + \(c["\<IRS[0,P,P,0,0,0,0]\>"]\)[
                t] + \(c["\<IRS[0,P,P,0,0,0,P]\>"]\)[
                t] + \(c["\<IRS[0,P,P,0,0,P,0]\>"]\)[
                t] + \(c["\<IRS[0,P,P,0,0,P,P]\>"]\)[
                t] + \(c["\<IRS[0,P,P,0,P,0,0]\>"]\)[
                t] + \(c["\<IRS[0,P,P,0,P,0,P]\>"]\)[
                t] + \(c["\<IRS[0,P,P,0,P,P,0]\>"]\)[
                t] + \(c["\<IRS[0,P,P,0,P,P,P]\>"]\)[
                t] + \(c["\<IRS[0,P,P,P,0,0,0]\>"]\)[
                t] + \(c["\<IRS[0,P,P,P,0,0,P]\>"]\)[
                t] + \(c["\<IRS[0,P,P,P,0,P,0]\>"]\)[
                t] + \(c["\<IRS[0,P,P,P,0,P,P]\>"]\)[
                t] + \(c["\<IRS[0,P,P,P,P,0,0]\>"]\)[
                t] + \(c["\<IRS[0,P,P,P,P,0,P]\>"]\)[
                t] + \(c["\<IRS[0,P,P,P,P,P,0]\>"]\)[
                t] + \(c["\<IRS[0,P,P,P,P,P,P]\>"]\)[
                t] + \(c["\<IRS[R,0,P,0,0,0,0]\>"]\)[
                t] + \(c["\<IRS[R,0,P,0,0,0,P]\>"]\)[
                t] + \(c["\<IRS[R,0,P,0,0,P,0]\>"]\)[
                t] + \(c["\<IRS[R,0,P,0,0,P,P]\>"]\)[
                t] + \(c["\<IRS[R,0,P,0,P,0,0]\>"]\)[
                t] + \(c["\<IRS[R,0,P,0,P,0,P]\>"]\)[
                t] + \(c["\<IRS[R,0,P,0,P,P,0]\>"]\)[
                t] + \(c["\<IRS[R,0,P,0,P,P,P]\>"]\)[
                t] + \(c["\<IRS[R,0,P,P,0,0,0]\>"]\)[
                t] + \(c["\<IRS[R,0,P,P,0,0,P]\>"]\)[
                t] + \(c["\<IRS[R,0,P,P,0,P,0]\>"]\)[
                t] + \(c["\<IRS[R,0,P,P,0,P,P]\>"]\)[
                t] + \(c["\<IRS[R,0,P,P,P,0,0]\>"]\)[
                t] + \(c["\<IRS[R,0,P,P,P,0,P]\>"]\)[
                t] + \(c["\<IRS[R,0,P,P,P,P,0]\>"]\)[
                t] + \(c["\<IRS[R,0,P,P,P,P,P]\>"]\)[
                t] + \(c["\<IRS[R,P,P,0,0,0,0]\>"]\)[
                t] + \(c["\<IRS[R,P,P,0,0,0,P]\>"]\)[
                t] + \(c["\<IRS[R,P,P,0,0,P,0]\>"]\)[
                t] + \(c["\<IRS[R,P,P,0,0,P,P]\>"]\)[
                t] + \(c["\<IRS[R,P,P,0,P,0,0]\>"]\)[
                t] + \(c["\<IRS[R,P,P,0,P,0,P]\>"]\)[
                t] + \(c["\<IRS[R,P,P,0,P,P,0]\>"]\)[
                t] + \(c["\<IRS[R,P,P,0,P,P,P]\>"]\)[
                t] + \(c["\<IRS[R,P,P,P,0,0,0]\>"]\)[
                t] + \(c["\<IRS[R,P,P,P,0,0,P]\>"]\)[
                t] + \(c["\<IRS[R,P,P,P,0,P,0]\>"]\)[
                t] + \(c["\<IRS[R,P,P,P,0,P,P]\>"]\)[
                t] + \(c["\<IRS[R,P,P,P,P,0,0]\>"]\)[
                t] + \(c["\<IRS[R,P,P,P,P,0,P]\>"]\)[
                t] + \(c["\<IRS[R,P,P,P,P,P,0]\>"]\)[
                t] + \(c["\<IRS[R,P,P,P,P,P,P]\>"]\)[
                t], \n\(c["\<IRS[X,X,X,P,X,X,X]\>"]\)[
              t] -> \(c["\<IRS[0,0,0,P,0,0,0]\>"]\)[
                t] + \(c["\<IRS[0,0,0,P,0,0,P]\>"]\)[
                t] + \(c["\<IRS[0,0,0,P,0,P,0]\>"]\)[
                t] + \(c["\<IRS[0,0,0,P,0,P,P]\>"]\)[
                t] + \(c["\<IRS[0,0,0,P,P,0,0]\>"]\)[
                t] + \(c["\<IRS[0,0,0,P,P,0,P]\>"]\)[
                t] + \(c["\<IRS[0,0,0,P,P,P,0]\>"]\)[
                t] + \(c["\<IRS[0,0,0,P,P,P,P]\>"]\)[
                t] + \(c["\<IRS[0,0,P,P,0,0,0]\>"]\)[
                t] + \(c["\<IRS[0,0,P,P,0,0,P]\>"]\)[
                t] + \(c["\<IRS[0,0,P,P,0,P,0]\>"]\)[
                t] + \(c["\<IRS[0,0,P,P,0,P,P]\>"]\)[
                t] + \(c["\<IRS[0,0,P,P,P,0,0]\>"]\)[
                t] + \(c["\<IRS[0,0,P,P,P,0,P]\>"]\)[
                t] + \(c["\<IRS[0,0,P,P,P,P,0]\>"]\)[
                t] + \(c["\<IRS[0,0,P,P,P,P,P]\>"]\)[
                t] + \(c["\<IRS[0,P,0,P,0,0,0]\>"]\)[
                t] + \(c["\<IRS[0,P,0,P,0,0,P]\>"]\)[
                t] + \(c["\<IRS[0,P,0,P,0,P,0]\>"]\)[
                t] + \(c["\<IRS[0,P,0,P,0,P,P]\>"]\)[
                t] + \(c["\<IRS[0,P,0,P,P,0,0]\>"]\)[
                t] + \(c["\<IRS[0,P,0,P,P,0,P]\>"]\)[
                t] + \(c["\<IRS[0,P,0,P,P,P,0]\>"]\)[
                t] + \(c["\<IRS[0,P,0,P,P,P,P]\>"]\)[
                t] + \(c["\<IRS[0,P,P,P,0,0,0]\>"]\)[
                t] + \(c["\<IRS[0,P,P,P,0,0,P]\>"]\)[
                t] + \(c["\<IRS[0,P,P,P,0,P,0]\>"]\)[
                t] + \(c["\<IRS[0,P,P,P,0,P,P]\>"]\)[
                t] + \(c["\<IRS[0,P,P,P,P,0,0]\>"]\)[
                t] + \(c["\<IRS[0,P,P,P,P,0,P]\>"]\)[
                t] + \(c["\<IRS[0,P,P,P,P,P,0]\>"]\)[
                t] + \(c["\<IRS[0,P,P,P,P,P,P]\>"]\)[
                t] + \(c["\<IRS[R,0,0,P,0,0,0]\>"]\)[
                t] + \(c["\<IRS[R,0,0,P,0,0,P]\>"]\)[
                t] + \(c["\<IRS[R,0,0,P,0,P,0]\>"]\)[
                t] + \(c["\<IRS[R,0,0,P,0,P,P]\>"]\)[
                t] + \(c["\<IRS[R,0,0,P,P,0,0]\>"]\)[
                t] + \(c["\<IRS[R,0,0,P,P,0,P]\>"]\)[
                t] + \(c["\<IRS[R,0,0,P,P,P,0]\>"]\)[
                t] + \(c["\<IRS[R,0,0,P,P,P,P]\>"]\)[
                t] + \(c["\<IRS[R,0,P,P,0,0,0]\>"]\)[
                t] + \(c["\<IRS[R,0,P,P,0,0,P]\>"]\)[
                t] + \(c["\<IRS[R,0,P,P,0,P,0]\>"]\)[
                t] + \(c["\<IRS[R,0,P,P,0,P,P]\>"]\)[
                t] + \(c["\<IRS[R,0,P,P,P,0,0]\>"]\)[
                t] + \(c["\<IRS[R,0,P,P,P,0,P]\>"]\)[
                t] + \(c["\<IRS[R,0,P,P,P,P,0]\>"]\)[
                t] + \(c["\<IRS[R,0,P,P,P,P,P]\>"]\)[
                t] + \(c["\<IRS[R,P,0,P,0,0,0]\>"]\)[
                t] + \(c["\<IRS[R,P,0,P,0,0,P]\>"]\)[
                t] + \(c["\<IRS[R,P,0,P,0,P,0]\>"]\)[
                t] + \(c["\<IRS[R,P,0,P,0,P,P]\>"]\)[
                t] + \(c["\<IRS[R,P,0,P,P,0,0]\>"]\)[
                t] + \(c["\<IRS[R,P,0,P,P,0,P]\>"]\)[
                t] + \(c["\<IRS[R,P,0,P,P,P,0]\>"]\)[
                t] + \(c["\<IRS[R,P,0,P,P,P,P]\>"]\)[
                t] + \(c["\<IRS[R,P,P,P,0,0,0]\>"]\)[
                t] + \(c["\<IRS[R,P,P,P,0,0,P]\>"]\)[
                t] + \(c["\<IRS[R,P,P,P,0,P,0]\>"]\)[
                t] + \(c["\<IRS[R,P,P,P,0,P,P]\>"]\)[
                t] + \(c["\<IRS[R,P,P,P,P,0,0]\>"]\)[
                t] + \(c["\<IRS[R,P,P,P,P,0,P]\>"]\)[
                t] + \(c["\<IRS[R,P,P,P,P,P,0]\>"]\)[
                t] + \(c["\<IRS[R,P,P,P,P,P,P]\>"]\)[
                t], \n\(c["\<IRS[X,X,X,X,P,X,X]\>"]\)[
              t] -> \(c["\<IRS[0,0,0,0,P,0,0]\>"]\)[
                t] + \(c["\<IRS[0,0,0,0,P,0,P]\>"]\)[
                t] + \(c["\<IRS[0,0,0,0,P,P,0]\>"]\)[
                t] + \(c["\<IRS[0,0,0,0,P,P,P]\>"]\)[
                t] + \(c["\<IRS[0,0,0,P,P,0,0]\>"]\)[
                t] + \(c["\<IRS[0,0,0,P,P,0,P]\>"]\)[
                t] + \(c["\<IRS[0,0,0,P,P,P,0]\>"]\)[
                t] + \(c["\<IRS[0,0,0,P,P,P,P]\>"]\)[
                t] + \(c["\<IRS[0,0,P,0,P,0,0]\>"]\)[
                t] + \(c["\<IRS[0,0,P,0,P,0,P]\>"]\)[
                t] + \(c["\<IRS[0,0,P,0,P,P,0]\>"]\)[
                t] + \(c["\<IRS[0,0,P,0,P,P,P]\>"]\)[
                t] + \(c["\<IRS[0,0,P,P,P,0,0]\>"]\)[
                t] + \(c["\<IRS[0,0,P,P,P,0,P]\>"]\)[
                t] + \(c["\<IRS[0,0,P,P,P,P,0]\>"]\)[
                t] + \(c["\<IRS[0,0,P,P,P,P,P]\>"]\)[
                t] + \(c["\<IRS[0,P,0,0,P,0,0]\>"]\)[
                t] + \(c["\<IRS[0,P,0,0,P,0,P]\>"]\)[
                t] + \(c["\<IRS[0,P,0,0,P,P,0]\>"]\)[
                t] + \(c["\<IRS[0,P,0,0,P,P,P]\>"]\)[
                t] + \(c["\<IRS[0,P,0,P,P,0,0]\>"]\)[
                t] + \(c["\<IRS[0,P,0,P,P,0,P]\>"]\)[
                t] + \(c["\<IRS[0,P,0,P,P,P,0]\>"]\)[
                t] + \(c["\<IRS[0,P,0,P,P,P,P]\>"]\)[
                t] + \(c["\<IRS[0,P,P,0,P,0,0]\>"]\)[
                t] + \(c["\<IRS[0,P,P,0,P,0,P]\>"]\)[
                t] + \(c["\<IRS[0,P,P,0,P,P,0]\>"]\)[
                t] + \(c["\<IRS[0,P,P,0,P,P,P]\>"]\)[
                t] + \(c["\<IRS[0,P,P,P,P,0,0]\>"]\)[
                t] + \(c["\<IRS[0,P,P,P,P,0,P]\>"]\)[
                t] + \(c["\<IRS[0,P,P,P,P,P,0]\>"]\)[
                t] + \(c["\<IRS[0,P,P,P,P,P,P]\>"]\)[
                t] + \(c["\<IRS[R,0,0,0,P,0,0]\>"]\)[
                t] + \(c["\<IRS[R,0,0,0,P,0,P]\>"]\)[
                t] + \(c["\<IRS[R,0,0,0,P,P,0]\>"]\)[
                t] + \(c["\<IRS[R,0,0,0,P,P,P]\>"]\)[
                t] + \(c["\<IRS[R,0,0,P,P,0,0]\>"]\)[
                t] + \(c["\<IRS[R,0,0,P,P,0,P]\>"]\)[
                t] + \(c["\<IRS[R,0,0,P,P,P,0]\>"]\)[
                t] + \(c["\<IRS[R,0,0,P,P,P,P]\>"]\)[
                t] + \(c["\<IRS[R,0,P,0,P,0,0]\>"]\)[
                t] + \(c["\<IRS[R,0,P,0,P,0,P]\>"]\)[
                t] + \(c["\<IRS[R,0,P,0,P,P,0]\>"]\)[
                t] + \(c["\<IRS[R,0,P,0,P,P,P]\>"]\)[
                t] + \(c["\<IRS[R,0,P,P,P,0,0]\>"]\)[
                t] + \(c["\<IRS[R,0,P,P,P,0,P]\>"]\)[
                t] + \(c["\<IRS[R,0,P,P,P,P,0]\>"]\)[
                t] + \(c["\<IRS[R,0,P,P,P,P,P]\>"]\)[
                t] + \(c["\<IRS[R,P,0,0,P,0,0]\>"]\)[
                t] + \(c["\<IRS[R,P,0,0,P,0,P]\>"]\)[
                t] + \(c["\<IRS[R,P,0,0,P,P,0]\>"]\)[
                t] + \(c["\<IRS[R,P,0,0,P,P,P]\>"]\)[
                t] + \(c["\<IRS[R,P,0,P,P,0,0]\>"]\)[
                t] + \(c["\<IRS[R,P,0,P,P,0,P]\>"]\)[
                t] + \(c["\<IRS[R,P,0,P,P,P,0]\>"]\)[
                t] + \(c["\<IRS[R,P,0,P,P,P,P]\>"]\)[
                t] + \(c["\<IRS[R,P,P,0,P,0,0]\>"]\)[
                t] + \(c["\<IRS[R,P,P,0,P,0,P]\>"]\)[
                t] + \(c["\<IRS[R,P,P,0,P,P,0]\>"]\)[
                t] + \(c["\<IRS[R,P,P,0,P,P,P]\>"]\)[
                t] + \(c["\<IRS[R,P,P,P,P,0,0]\>"]\)[
                t] + \(c["\<IRS[R,P,P,P,P,0,P]\>"]\)[
                t] + \(c["\<IRS[R,P,P,P,P,P,0]\>"]\)[
                t] + \(c["\<IRS[R,P,P,P,P,P,P]\>"]\)[
                t], \n\(c["\<IRS[X,X,X,X,X,P,X]\>"]\)[
              t] -> \(c["\<IRS[0,0,0,0,0,P,0]\>"]\)[
                t] + \(c["\<IRS[0,0,0,0,0,P,P]\>"]\)[
                t] + \(c["\<IRS[0,0,0,0,P,P,0]\>"]\)[
                t] + \(c["\<IRS[0,0,0,0,P,P,P]\>"]\)[
                t] + \(c["\<IRS[0,0,0,P,0,P,0]\>"]\)[
                t] + \(c["\<IRS[0,0,0,P,0,P,P]\>"]\)[
                t] + \(c["\<IRS[0,0,0,P,P,P,0]\>"]\)[
                t] + \(c["\<IRS[0,0,0,P,P,P,P]\>"]\)[
                t] + \(c["\<IRS[0,0,P,0,0,P,0]\>"]\)[
                t] + \(c["\<IRS[0,0,P,0,0,P,P]\>"]\)[
                t] + \(c["\<IRS[0,0,P,0,P,P,0]\>"]\)[
                t] + \(c["\<IRS[0,0,P,0,P,P,P]\>"]\)[
                t] + \(c["\<IRS[0,0,P,P,0,P,0]\>"]\)[
                t] + \(c["\<IRS[0,0,P,P,0,P,P]\>"]\)[
                t] + \(c["\<IRS[0,0,P,P,P,P,0]\>"]\)[
                t] + \(c["\<IRS[0,0,P,P,P,P,P]\>"]\)[
                t] + \(c["\<IRS[0,P,0,0,0,P,0]\>"]\)[
                t] + \(c["\<IRS[0,P,0,0,0,P,P]\>"]\)[
                t] + \(c["\<IRS[0,P,0,0,P,P,0]\>"]\)[
                t] + \(c["\<IRS[0,P,0,0,P,P,P]\>"]\)[
                t] + \(c["\<IRS[0,P,0,P,0,P,0]\>"]\)[
                t] + \(c["\<IRS[0,P,0,P,0,P,P]\>"]\)[
                t] + \(c["\<IRS[0,P,0,P,P,P,0]\>"]\)[
                t] + \(c["\<IRS[0,P,0,P,P,P,P]\>"]\)[
                t] + \(c["\<IRS[0,P,P,0,0,P,0]\>"]\)[
                t] + \(c["\<IRS[0,P,P,0,0,P,P]\>"]\)[
                t] + \(c["\<IRS[0,P,P,0,P,P,0]\>"]\)[
                t] + \(c["\<IRS[0,P,P,0,P,P,P]\>"]\)[
                t] + \(c["\<IRS[0,P,P,P,0,P,0]\>"]\)[
                t] + \(c["\<IRS[0,P,P,P,0,P,P]\>"]\)[
                t] + \(c["\<IRS[0,P,P,P,P,P,0]\>"]\)[
                t] + \(c["\<IRS[0,P,P,P,P,P,P]\>"]\)[
                t] + \(c["\<IRS[R,0,0,0,0,P,0]\>"]\)[
                t] + \(c["\<IRS[R,0,0,0,0,P,P]\>"]\)[
                t] + \(c["\<IRS[R,0,0,0,P,P,0]\>"]\)[
                t] + \(c["\<IRS[R,0,0,0,P,P,P]\>"]\)[
                t] + \(c["\<IRS[R,0,0,P,0,P,0]\>"]\)[
                t] + \(c["\<IRS[R,0,0,P,0,P,P]\>"]\)[
                t] + \(c["\<IRS[R,0,0,P,P,P,0]\>"]\)[
                t] + \(c["\<IRS[R,0,0,P,P,P,P]\>"]\)[
                t] + \(c["\<IRS[R,0,P,0,0,P,0]\>"]\)[
                t] + \(c["\<IRS[R,0,P,0,0,P,P]\>"]\)[
                t] + \(c["\<IRS[R,0,P,0,P,P,0]\>"]\)[
                t] + \(c["\<IRS[R,0,P,0,P,P,P]\>"]\)[
                t] + \(c["\<IRS[R,0,P,P,0,P,0]\>"]\)[
                t] + \(c["\<IRS[R,0,P,P,0,P,P]\>"]\)[
                t] + \(c["\<IRS[R,0,P,P,P,P,0]\>"]\)[
                t] + \(c["\<IRS[R,0,P,P,P,P,P]\>"]\)[
                t] + \(c["\<IRS[R,P,0,0,0,P,0]\>"]\)[
                t] + \(c["\<IRS[R,P,0,0,0,P,P]\>"]\)[
                t] + \(c["\<IRS[R,P,0,0,P,P,0]\>"]\)[
                t] + \(c["\<IRS[R,P,0,0,P,P,P]\>"]\)[
                t] + \(c["\<IRS[R,P,0,P,0,P,0]\>"]\)[
                t] + \(c["\<IRS[R,P,0,P,0,P,P]\>"]\)[
                t] + \(c["\<IRS[R,P,0,P,P,P,0]\>"]\)[
                t] + \(c["\<IRS[R,P,0,P,P,P,P]\>"]\)[
                t] + \(c["\<IRS[R,P,P,0,0,P,0]\>"]\)[
                t] + \(c["\<IRS[R,P,P,0,0,P,P]\>"]\)[
                t] + \(c["\<IRS[R,P,P,0,P,P,0]\>"]\)[
                t] + \(c["\<IRS[R,P,P,0,P,P,P]\>"]\)[
                t] + \(c["\<IRS[R,P,P,P,0,P,0]\>"]\)[
                t] + \(c["\<IRS[R,P,P,P,0,P,P]\>"]\)[
                t] + \(c["\<IRS[R,P,P,P,P,P,0]\>"]\)[
                t] + \(c["\<IRS[R,P,P,P,P,P,P]\>"]\)[
                t], \n\(c["\<IRS[X,X,X,X,X,X,P]\>"]\)[
              t] -> \(c["\<IRS[0,0,0,0,0,0,P]\>"]\)[
                t] + \(c["\<IRS[0,0,0,0,0,P,P]\>"]\)[
                t] + \(c["\<IRS[0,0,0,0,P,0,P]\>"]\)[
                t] + \(c["\<IRS[0,0,0,0,P,P,P]\>"]\)[
                t] + \(c["\<IRS[0,0,0,P,0,0,P]\>"]\)[
                t] + \(c["\<IRS[0,0,0,P,0,P,P]\>"]\)[
                t] + \(c["\<IRS[0,0,0,P,P,0,P]\>"]\)[
                t] + \(c["\<IRS[0,0,0,P,P,P,P]\>"]\)[
                t] + \(c["\<IRS[0,0,P,0,0,0,P]\>"]\)[
                t] + \(c["\<IRS[0,0,P,0,0,P,P]\>"]\)[
                t] + \(c["\<IRS[0,0,P,0,P,0,P]\>"]\)[
                t] + \(c["\<IRS[0,0,P,0,P,P,P]\>"]\)[
                t] + \(c["\<IRS[0,0,P,P,0,0,P]\>"]\)[
                t] + \(c["\<IRS[0,0,P,P,0,P,P]\>"]\)[
                t] + \(c["\<IRS[0,0,P,P,P,0,P]\>"]\)[
                t] + \(c["\<IRS[0,0,P,P,P,P,P]\>"]\)[
                t] + \(c["\<IRS[0,P,0,0,0,0,P]\>"]\)[
                t] + \(c["\<IRS[0,P,0,0,0,P,P]\>"]\)[
                t] + \(c["\<IRS[0,P,0,0,P,0,P]\>"]\)[
                t] + \(c["\<IRS[0,P,0,0,P,P,P]\>"]\)[
                t] + \(c["\<IRS[0,P,0,P,0,0,P]\>"]\)[
                t] + \(c["\<IRS[0,P,0,P,0,P,P]\>"]\)[
                t] + \(c["\<IRS[0,P,0,P,P,0,P]\>"]\)[
                t] + \(c["\<IRS[0,P,0,P,P,P,P]\>"]\)[
                t] + \(c["\<IRS[0,P,P,0,0,0,P]\>"]\)[
                t] + \(c["\<IRS[0,P,P,0,0,P,P]\>"]\)[
                t] + \(c["\<IRS[0,P,P,0,P,0,P]\>"]\)[
                t] + \(c["\<IRS[0,P,P,0,P,P,P]\>"]\)[
                t] + \(c["\<IRS[0,P,P,P,0,0,P]\>"]\)[
                t] + \(c["\<IRS[0,P,P,P,0,P,P]\>"]\)[
                t] + \(c["\<IRS[0,P,P,P,P,0,P]\>"]\)[
                t] + \(c["\<IRS[0,P,P,P,P,P,P]\>"]\)[
                t] + \(c["\<IRS[R,0,0,0,0,0,P]\>"]\)[
                t] + \(c["\<IRS[R,0,0,0,0,P,P]\>"]\)[
                t] + \(c["\<IRS[R,0,0,0,P,0,P]\>"]\)[
                t] + \(c["\<IRS[R,0,0,0,P,P,P]\>"]\)[
                t] + \(c["\<IRS[R,0,0,P,0,0,P]\>"]\)[
                t] + \(c["\<IRS[R,0,0,P,0,P,P]\>"]\)[
                t] + \(c["\<IRS[R,0,0,P,P,0,P]\>"]\)[
                t] + \(c["\<IRS[R,0,0,P,P,P,P]\>"]\)[
                t] + \(c["\<IRS[R,0,P,0,0,0,P]\>"]\)[
                t] + \(c["\<IRS[R,0,P,0,0,P,P]\>"]\)[
                t] + \(c["\<IRS[R,0,P,0,P,0,P]\>"]\)[
                t] + \(c["\<IRS[R,0,P,0,P,P,P]\>"]\)[
                t] + \(c["\<IRS[R,0,P,P,0,0,P]\>"]\)[
                t] + \(c["\<IRS[R,0,P,P,0,P,P]\>"]\)[
                t] + \(c["\<IRS[R,0,P,P,P,0,P]\>"]\)[
                t] + \(c["\<IRS[R,0,P,P,P,P,P]\>"]\)[
                t] + \(c["\<IRS[R,P,0,0,0,0,P]\>"]\)[
                t] + \(c["\<IRS[R,P,0,0,0,P,P]\>"]\)[
                t] + \(c["\<IRS[R,P,0,0,P,0,P]\>"]\)[
                t] + \(c["\<IRS[R,P,0,0,P,P,P]\>"]\)[
                t] + \(c["\<IRS[R,P,0,P,0,0,P]\>"]\)[
                t] + \(c["\<IRS[R,P,0,P,0,P,P]\>"]\)[
                t] + \(c["\<IRS[R,P,0,P,P,0,P]\>"]\)[
                t] + \(c["\<IRS[R,P,0,P,P,P,P]\>"]\)[
                t] + \(c["\<IRS[R,P,P,0,0,0,P]\>"]\)[
                t] + \(c["\<IRS[R,P,P,0,0,P,P]\>"]\)[
                t] + \(c["\<IRS[R,P,P,0,P,0,P]\>"]\)[
                t] + \(c["\<IRS[R,P,P,0,P,P,P]\>"]\)[
                t] + \(c["\<IRS[R,P,P,P,0,0,P]\>"]\)[
                t] + \(c["\<IRS[R,P,P,P,0,P,P]\>"]\)[
                t] + \(c["\<IRS[R,P,P,P,P,0,P]\>"]\)[
                t] + \(c["\<IRS[R,P,P,P,P,P,P]\>"]\)[
                t], \n\(c["\<R[X,X,P,X,X,X]\>"]\)[
              t] -> \(c["\<R[0,0,P,0,0,0]\>"]\)[
                t] + \(c["\<R[0,0,P,0,0,P]\>"]\)[
                t] + \(c["\<R[0,0,P,0,P,0]\>"]\)[
                t] + \(c["\<R[0,0,P,0,P,P]\>"]\)[
                t] + \(c["\<R[0,0,P,P,0,0]\>"]\)[
                t] + \(c["\<R[0,0,P,P,0,P]\>"]\)[
                t] + \(c["\<R[0,0,P,P,P,0]\>"]\)[
                t] + \(c["\<R[0,0,P,P,P,P]\>"]\)[
                t] + \(c["\<R[0,I,P,0,0,0]\>"]\)[
                t] + \(c["\<R[0,I,P,0,0,P]\>"]\)[
                t] + \(c["\<R[0,I,P,0,P,0]\>"]\)[
                t] + \(c["\<R[0,I,P,0,P,P]\>"]\)[
                t] + \(c["\<R[0,I,P,P,0,0]\>"]\)[
                t] + \(c["\<R[0,I,P,P,0,P]\>"]\)[
                t] + \(c["\<R[0,I,P,P,P,0]\>"]\)[
                t] + \(c["\<R[0,I,P,P,P,P]\>"]\)[
                t] + \(c["\<R[I,0,P,0,0,0]\>"]\)[
                t] + \(c["\<R[I,0,P,0,0,P]\>"]\)[
                t] + \(c["\<R[I,0,P,0,P,0]\>"]\)[
                t] + \(c["\<R[I,0,P,0,P,P]\>"]\)[
                t] + \(c["\<R[I,0,P,P,0,0]\>"]\)[
                t] + \(c["\<R[I,0,P,P,0,P]\>"]\)[
                t] + \(c["\<R[I,0,P,P,P,0]\>"]\)[
                t] + \(c["\<R[I,0,P,P,P,P]\>"]\)[
                t] + \(c["\<R[I,I,P,0,0,0]\>"]\)[
                t] + \(c["\<R[I,I,P,0,0,P]\>"]\)[
                t] + \(c["\<R[I,I,P,0,P,0]\>"]\)[
                t] + \(c["\<R[I,I,P,0,P,P]\>"]\)[
                t] + \(c["\<R[I,I,P,P,0,0]\>"]\)[
                t] + \(c["\<R[I,I,P,P,0,P]\>"]\)[
                t] + \(c["\<R[I,I,P,P,P,0]\>"]\)[
                t] + \(c["\<R[I,I,P,P,P,P]\>"]\)[
                t], \n\(c["\<R[X,X,X,P,X,X]\>"]\)[
              t] -> \(c["\<R[0,0,0,P,0,0]\>"]\)[
                t] + \(c["\<R[0,0,0,P,0,P]\>"]\)[
                t] + \(c["\<R[0,0,0,P,P,0]\>"]\)[
                t] + \(c["\<R[0,0,0,P,P,P]\>"]\)[
                t] + \(c["\<R[0,0,P,P,0,0]\>"]\)[
                t] + \(c["\<R[0,0,P,P,0,P]\>"]\)[
                t] + \(c["\<R[0,0,P,P,P,0]\>"]\)[
                t] + \(c["\<R[0,0,P,P,P,P]\>"]\)[
                t] + \(c["\<R[0,I,0,P,0,0]\>"]\)[
                t] + \(c["\<R[0,I,0,P,0,P]\>"]\)[
                t] + \(c["\<R[0,I,0,P,P,0]\>"]\)[
                t] + \(c["\<R[0,I,0,P,P,P]\>"]\)[
                t] + \(c["\<R[0,I,P,P,0,0]\>"]\)[
                t] + \(c["\<R[0,I,P,P,0,P]\>"]\)[
                t] + \(c["\<R[0,I,P,P,P,0]\>"]\)[
                t] + \(c["\<R[0,I,P,P,P,P]\>"]\)[
                t] + \(c["\<R[I,0,0,P,0,0]\>"]\)[
                t] + \(c["\<R[I,0,0,P,0,P]\>"]\)[
                t] + \(c["\<R[I,0,0,P,P,0]\>"]\)[
                t] + \(c["\<R[I,0,0,P,P,P]\>"]\)[
                t] + \(c["\<R[I,0,P,P,0,0]\>"]\)[
                t] + \(c["\<R[I,0,P,P,0,P]\>"]\)[
                t] + \(c["\<R[I,0,P,P,P,0]\>"]\)[
                t] + \(c["\<R[I,0,P,P,P,P]\>"]\)[
                t] + \(c["\<R[I,I,0,P,0,0]\>"]\)[
                t] + \(c["\<R[I,I,0,P,0,P]\>"]\)[
                t] + \(c["\<R[I,I,0,P,P,0]\>"]\)[
                t] + \(c["\<R[I,I,0,P,P,P]\>"]\)[
                t] + \(c["\<R[I,I,P,P,0,0]\>"]\)[
                t] + \(c["\<R[I,I,P,P,0,P]\>"]\)[
                t] + \(c["\<R[I,I,P,P,P,0]\>"]\)[
                t] + \(c["\<R[I,I,P,P,P,P]\>"]\)[
                t], \n\(c["\<R[X,X,X,X,P,X]\>"]\)[
              t] -> \(c["\<R[0,0,0,0,P,0]\>"]\)[
                t] + \(c["\<R[0,0,0,0,P,P]\>"]\)[
                t] + \(c["\<R[0,0,0,P,P,0]\>"]\)[
                t] + \(c["\<R[0,0,0,P,P,P]\>"]\)[
                t] + \(c["\<R[0,0,P,0,P,0]\>"]\)[
                t] + \(c["\<R[0,0,P,0,P,P]\>"]\)[
                t] + \(c["\<R[0,0,P,P,P,0]\>"]\)[
                t] + \(c["\<R[0,0,P,P,P,P]\>"]\)[
                t] + \(c["\<R[0,I,0,0,P,0]\>"]\)[
                t] + \(c["\<R[0,I,0,0,P,P]\>"]\)[
                t] + \(c["\<R[0,I,0,P,P,0]\>"]\)[
                t] + \(c["\<R[0,I,0,P,P,P]\>"]\)[
                t] + \(c["\<R[0,I,P,0,P,0]\>"]\)[
                t] + \(c["\<R[0,I,P,0,P,P]\>"]\)[
                t] + \(c["\<R[0,I,P,P,P,0]\>"]\)[
                t] + \(c["\<R[0,I,P,P,P,P]\>"]\)[
                t] + \(c["\<R[I,0,0,0,P,0]\>"]\)[
                t] + \(c["\<R[I,0,0,0,P,P]\>"]\)[
                t] + \(c["\<R[I,0,0,P,P,0]\>"]\)[
                t] + \(c["\<R[I,0,0,P,P,P]\>"]\)[
                t] + \(c["\<R[I,0,P,0,P,0]\>"]\)[
                t] + \(c["\<R[I,0,P,0,P,P]\>"]\)[
                t] + \(c["\<R[I,0,P,P,P,0]\>"]\)[
                t] + \(c["\<R[I,0,P,P,P,P]\>"]\)[
                t] + \(c["\<R[I,I,0,0,P,0]\>"]\)[
                t] + \(c["\<R[I,I,0,0,P,P]\>"]\)[
                t] + \(c["\<R[I,I,0,P,P,0]\>"]\)[
                t] + \(c["\<R[I,I,0,P,P,P]\>"]\)[
                t] + \(c["\<R[I,I,P,0,P,0]\>"]\)[
                t] + \(c["\<R[I,I,P,0,P,P]\>"]\)[
                t] + \(c["\<R[I,I,P,P,P,0]\>"]\)[
                t] + \(c["\<R[I,I,P,P,P,P]\>"]\)[
                t], \n\(c["\<R[X,X,X,X,X,P]\>"]\)[
              t] -> \(c["\<R[0,0,0,0,0,P]\>"]\)[
                t] + \(c["\<R[0,0,0,0,P,P]\>"]\)[
                t] + \(c["\<R[0,0,0,P,0,P]\>"]\)[
                t] + \(c["\<R[0,0,0,P,P,P]\>"]\)[
                t] + \(c["\<R[0,0,P,0,0,P]\>"]\)[
                t] + \(c["\<R[0,0,P,0,P,P]\>"]\)[
                t] + \(c["\<R[0,0,P,P,0,P]\>"]\)[
                t] + \(c["\<R[0,0,P,P,P,P]\>"]\)[
                t] + \(c["\<R[0,I,0,0,0,P]\>"]\)[
                t] + \(c["\<R[0,I,0,0,P,P]\>"]\)[
                t] + \(c["\<R[0,I,0,P,0,P]\>"]\)[
                t] + \(c["\<R[0,I,0,P,P,P]\>"]\)[
                t] + \(c["\<R[0,I,P,0,0,P]\>"]\)[
                t] + \(c["\<R[0,I,P,0,P,P]\>"]\)[
                t] + \(c["\<R[0,I,P,P,0,P]\>"]\)[
                t] + \(c["\<R[0,I,P,P,P,P]\>"]\)[
                t] + \(c["\<R[I,0,0,0,0,P]\>"]\)[
                t] + \(c["\<R[I,0,0,0,P,P]\>"]\)[
                t] + \(c["\<R[I,0,0,P,0,P]\>"]\)[
                t] + \(c["\<R[I,0,0,P,P,P]\>"]\)[
                t] + \(c["\<R[I,0,P,0,0,P]\>"]\)[
                t] + \(c["\<R[I,0,P,0,P,P]\>"]\)[
                t] + \(c["\<R[I,0,P,P,0,P]\>"]\)[
                t] + \(c["\<R[I,0,P,P,P,P]\>"]\)[
                t] + \(c["\<R[I,I,0,0,0,P]\>"]\)[
                t] + \(c["\<R[I,I,0,0,P,P]\>"]\)[
                t] + \(c["\<R[I,I,0,P,0,P]\>"]\)[
                t] + \(c["\<R[I,I,0,P,P,P]\>"]\)[
                t] + \(c["\<R[I,I,P,0,0,P]\>"]\)[
                t] + \(c["\<R[I,I,P,0,P,P]\>"]\)[
                t] + \(c["\<R[I,I,P,P,0,P]\>"]\)[
                t] + \(c["\<R[I,I,P,P,P,P]\>"]\)[t], \n\(c["\<Shc[R,X]\>"]\)[
              t] -> \(c["\<Shc[R,0]\>"]\)[t] + \(c["\<Shc[R,P]\>"]\)[
                t], \n\(c["\<Shc[X,P]\>"]\)[
              t] -> \(c["\<Shc[0,P]\>"]\)[t] + \(c["\<Shc[R,P]\>"]\)[
                t]};\)\(\n\)
    \)\)\)], "Input"],

Cell[BoxData[
    \(\(\( (*LayerConnections*) \)\(\n\)\(\(LayerConnections = {xRIrs -> \
\(c["\<R[X,X,P,X,X,X]\>"]\)[t] + \(c["\<R[X,X,X,P,X,X]\>"]\)[t], \n
          xRShc -> \(c["\<R[X,X,X,X,P,X]\>"]\)[
                t] + \(c["\<R[X,X,X,X,X,P]\>"]\)[t], \n
          xRIrsb -> \(c["\<IRS[R,X,X,X,X,X,X]\>"]\)[t], \n\(c["\<RXpIrs\>"]\)[
              t] -> xRIrs - xRIrsb, \n
          xIrsPi3k1 -> \(c["\<IRS[X,P,X,X,X,X,X]\>"]\)[t], \n
          xIrsPi3k2 -> \(c["\<IRS[X,X,P,X,X,X,X]\>"]\)[t], \n
          xIrsPi3k3 -> \(c["\<IRS[X,X,X,P,X,X,X]\>"]\)[t], \n
          xIrsPi3k4 -> \(c["\<IRS[X,X,X,X,P,X,X]\>"]\)[t], \n
          xIrsShp2 -> \(c["\<IRS[X,X,X,X,X,P,X]\>"]\)[t], \n
          xIrsGrb2 -> \(c["\<IRS[X,X,X,X,X,X,P]\>"]\)[t], \n
          xRShcb -> \(c["\<Shc[R,X]\>"]\)[t], \n\(c["\<RXpShc\>"]\)[t] -> 
            xRShc - xRShcb, \nxShc -> \(c["\<Shc[X,P]\>"]\)[t], \n
          xIrsGrb2b -> \(c["\<Grb2[IRS,X]\>"]\)[t], \n\(c["\<IrsXpGrb2\>"]\)[
              t] -> xIrsGrb2 - xIrsGrb2b, \n
          xShcb -> \(c["\<Grb2[Shc,X]\>"]\)[t], \n\(c["\<ShcXp\>"]\)[t] -> 
            xShc - xShcb, \nxIrsPi3k1b -> \(c["\<PI3K[IRS1]\>"]\)[t], \n
          xIrsPi3k2b -> \(c["\<PI3K[IRS2]\>"]\)[t], \n
          xIrsPi3k3b -> \(c["\<PI3K[IRS3]\>"]\)[t], \n
          xIrsPi3k4b -> \(c["\<PI3K[IRS4]\>"]\)[t], \n\(c["\<IrsXpPi3k1\>"]\)[
              t] -> xIrsPi3k1 - xIrsPi3k1b, \n\(c["\<IrsXpPi3k2\>"]\)[t] -> 
            xIrsPi3k2 - xIrsPi3k2b, \n\(c["\<IrsXpPi3k3\>"]\)[t] -> 
            xIrsPi3k3 - xIrsPi3k3b, \n\(c["\<IrsXpPi3k4\>"]\)[t] -> 
            xIrsPi3k4 - xIrsPi3k4b, \n
          xIrsShp2b -> \(c["\<SHP2[IRS]\>"]\)[t], \n\(c["\<IrsXpShp2\>"]\)[
              t] -> xIrsShp2 - xIrsShp2b};\)\(\n\)
    \)\)\)], "Input"],

Cell[BoxData[
    \(\(\( (*AlgebraicRelations*) \)\(\n\)\(\(AlgebraicRelations = {};\)\(\n\
\)
    \)\)\)], "Input"],

Cell[BoxData[
    \(\(\( (*ClampedConcAndMolecularBalances*) \)\(\n\
\)\(\(ClampedConcAndMolecularBalances = {\(c["\<Ins\>"]\)[t] -> 100};\)\(\n\)
    \)\)\)], "Input"],

Cell[BoxData[
    \(\(\( (*ReactionRates*) \)\(\n\)\(\(ReactionRates = {r0 -> 
            ki1*\(c["\<R[0,0,0,0,0,0]\>"]\)[t]*\(c["\<Ins\>"]\)[t] - 
              ki1d*\(c["\<R[I,0,0,0,0,0]\>"]\)[t], \n
          r1 -> ki1*\(c["\<R[0,0,0,0,0,P]\>"]\)[t]*\(c["\<Ins\>"]\)[t] - 
              ki1d*\(c["\<R[I,0,0,0,0,P]\>"]\)[t], \n
          r2 -> ki1*\(c["\<R[0,0,0,0,P,0]\>"]\)[t]*\(c["\<Ins\>"]\)[t] - 
              ki1d*\(c["\<R[I,0,0,0,P,0]\>"]\)[t], \n
          r3 -> ki1*\(c["\<R[0,0,0,0,P,P]\>"]\)[t]*\(c["\<Ins\>"]\)[t] - 
              ki1d*\(c["\<R[I,0,0,0,P,P]\>"]\)[t], \n
          r4 -> ki1*\(c["\<R[0,0,0,P,0,0]\>"]\)[t]*\(c["\<Ins\>"]\)[t] - 
              ki1d*\(c["\<R[I,0,0,P,0,0]\>"]\)[t], \n
          r5 -> ki1*\(c["\<R[0,0,0,P,0,P]\>"]\)[t]*\(c["\<Ins\>"]\)[t] - 
              ki1d*\(c["\<R[I,0,0,P,0,P]\>"]\)[t], \n
          r6 -> ki1*\(c["\<R[0,0,0,P,P,0]\>"]\)[t]*\(c["\<Ins\>"]\)[t] - 
              ki1d*\(c["\<R[I,0,0,P,P,0]\>"]\)[t], \n
          r7 -> ki1*\(c["\<R[0,0,0,P,P,P]\>"]\)[t]*\(c["\<Ins\>"]\)[t] - 
              ki1d*\(c["\<R[I,0,0,P,P,P]\>"]\)[t], \n
          r8 -> ki1*\(c["\<R[0,0,P,0,0,0]\>"]\)[t]*\(c["\<Ins\>"]\)[t] - 
              ki1d*\(c["\<R[I,0,P,0,0,0]\>"]\)[t], \n
          r9 -> ki1*\(c["\<R[0,0,P,0,0,P]\>"]\)[t]*\(c["\<Ins\>"]\)[t] - 
              ki1d*\(c["\<R[I,0,P,0,0,P]\>"]\)[t], \n
          r10 -> ki1*\(c["\<R[0,0,P,0,P,0]\>"]\)[t]*\(c["\<Ins\>"]\)[t] - 
              ki1d*\(c["\<R[I,0,P,0,P,0]\>"]\)[t], \n
          r11 -> ki1*\(c["\<R[0,0,P,0,P,P]\>"]\)[t]*\(c["\<Ins\>"]\)[t] - 
              ki1d*\(c["\<R[I,0,P,0,P,P]\>"]\)[t], \n
          r12 -> ki1*\(c["\<R[0,0,P,P,0,0]\>"]\)[t]*\(c["\<Ins\>"]\)[t] - 
              ki1d*\(c["\<R[I,0,P,P,0,0]\>"]\)[t], \n
          r13 -> ki1*\(c["\<R[0,0,P,P,0,P]\>"]\)[t]*\(c["\<Ins\>"]\)[t] - 
              ki1d*\(c["\<R[I,0,P,P,0,P]\>"]\)[t], \n
          r14 -> ki1*\(c["\<R[0,0,P,P,P,0]\>"]\)[t]*\(c["\<Ins\>"]\)[t] - 
              ki1d*\(c["\<R[I,0,P,P,P,0]\>"]\)[t], \n
          r15 -> ki1*\(c["\<R[0,0,P,P,P,P]\>"]\)[t]*\(c["\<Ins\>"]\)[t] - 
              ki1d*\(c["\<R[I,0,P,P,P,P]\>"]\)[t], \n
          r16 -> ki1*\(c["\<R[0,0,0,0,0,0]\>"]\)[t]*\(c["\<Ins\>"]\)[t] - 
              ki1d*\(c["\<R[0,I,0,0,0,0]\>"]\)[t], \n
          r17 -> ki1*\(c["\<R[0,0,0,0,0,P]\>"]\)[t]*\(c["\<Ins\>"]\)[t] - 
              ki1d*\(c["\<R[0,I,0,0,0,P]\>"]\)[t], \n
          r18 -> ki1*\(c["\<R[0,0,0,0,P,0]\>"]\)[t]*\(c["\<Ins\>"]\)[t] - 
              ki1d*\(c["\<R[0,I,0,0,P,0]\>"]\)[t], \n
          r19 -> ki1*\(c["\<R[0,0,0,0,P,P]\>"]\)[t]*\(c["\<Ins\>"]\)[t] - 
              ki1d*\(c["\<R[0,I,0,0,P,P]\>"]\)[t], \n
          r20 -> ki1*\(c["\<R[0,0,0,P,0,0]\>"]\)[t]*\(c["\<Ins\>"]\)[t] - 
              ki1d*\(c["\<R[0,I,0,P,0,0]\>"]\)[t], \n
          r21 -> ki1*\(c["\<R[0,0,0,P,0,P]\>"]\)[t]*\(c["\<Ins\>"]\)[t] - 
              ki1d*\(c["\<R[0,I,0,P,0,P]\>"]\)[t], \n
          r22 -> ki1*\(c["\<R[0,0,0,P,P,0]\>"]\)[t]*\(c["\<Ins\>"]\)[t] - 
              ki1d*\(c["\<R[0,I,0,P,P,0]\>"]\)[t], \n
          r23 -> ki1*\(c["\<R[0,0,0,P,P,P]\>"]\)[t]*\(c["\<Ins\>"]\)[t] - 
              ki1d*\(c["\<R[0,I,0,P,P,P]\>"]\)[t], \n
          r24 -> ki1*\(c["\<R[0,0,P,0,0,0]\>"]\)[t]*\(c["\<Ins\>"]\)[t] - 
              ki1d*\(c["\<R[0,I,P,0,0,0]\>"]\)[t], \n
          r25 -> ki1*\(c["\<R[0,0,P,0,0,P]\>"]\)[t]*\(c["\<Ins\>"]\)[t] - 
              ki1d*\(c["\<R[0,I,P,0,0,P]\>"]\)[t], \n
          r26 -> ki1*\(c["\<R[0,0,P,0,P,0]\>"]\)[t]*\(c["\<Ins\>"]\)[t] - 
              ki1d*\(c["\<R[0,I,P,0,P,0]\>"]\)[t], \n
          r27 -> ki1*\(c["\<R[0,0,P,0,P,P]\>"]\)[t]*\(c["\<Ins\>"]\)[t] - 
              ki1d*\(c["\<R[0,I,P,0,P,P]\>"]\)[t], \n
          r28 -> ki1*\(c["\<R[0,0,P,P,0,0]\>"]\)[t]*\(c["\<Ins\>"]\)[t] - 
              ki1d*\(c["\<R[0,I,P,P,0,0]\>"]\)[t], \n
          r29 -> ki1*\(c["\<R[0,0,P,P,0,P]\>"]\)[t]*\(c["\<Ins\>"]\)[t] - 
              ki1d*\(c["\<R[0,I,P,P,0,P]\>"]\)[t], \n
          r30 -> ki1*\(c["\<R[0,0,P,P,P,0]\>"]\)[t]*\(c["\<Ins\>"]\)[t] - 
              ki1d*\(c["\<R[0,I,P,P,P,0]\>"]\)[t], \n
          r31 -> ki1*\(c["\<R[0,0,P,P,P,P]\>"]\)[t]*\(c["\<Ins\>"]\)[t] - 
              ki1d*\(c["\<R[0,I,P,P,P,P]\>"]\)[t], \n
          r32 -> ki2*\(c["\<R[I,0,0,0,0,0]\>"]\)[t]*\(c["\<Ins\>"]\)[t] - 
              ki2d*\(c["\<R[I,I,0,0,0,0]\>"]\)[t], \n
          r33 -> ki2*\(c["\<R[I,0,0,0,0,P]\>"]\)[t]*\(c["\<Ins\>"]\)[t] - 
              ki2d*\(c["\<R[I,I,0,0,0,P]\>"]\)[t], \n
          r34 -> ki2*\(c["\<R[I,0,0,0,P,0]\>"]\)[t]*\(c["\<Ins\>"]\)[t] - 
              ki2d*\(c["\<R[I,I,0,0,P,0]\>"]\)[t], \n
          r35 -> ki2*\(c["\<R[I,0,0,0,P,P]\>"]\)[t]*\(c["\<Ins\>"]\)[t] - 
              ki2d*\(c["\<R[I,I,0,0,P,P]\>"]\)[t], \n
          r36 -> ki2*\(c["\<R[I,0,0,P,0,0]\>"]\)[t]*\(c["\<Ins\>"]\)[t] - 
              ki2d*\(c["\<R[I,I,0,P,0,0]\>"]\)[t], \n
          r37 -> ki2*\(c["\<R[I,0,0,P,0,P]\>"]\)[t]*\(c["\<Ins\>"]\)[t] - 
              ki2d*\(c["\<R[I,I,0,P,0,P]\>"]\)[t], \n
          r38 -> ki2*\(c["\<R[I,0,0,P,P,0]\>"]\)[t]*\(c["\<Ins\>"]\)[t] - 
              ki2d*\(c["\<R[I,I,0,P,P,0]\>"]\)[t], \n
          r39 -> ki2*\(c["\<R[I,0,0,P,P,P]\>"]\)[t]*\(c["\<Ins\>"]\)[t] - 
              ki2d*\(c["\<R[I,I,0,P,P,P]\>"]\)[t], \n
          r40 -> ki2*\(c["\<R[I,0,P,0,0,0]\>"]\)[t]*\(c["\<Ins\>"]\)[t] - 
              ki2d*\(c["\<R[I,I,P,0,0,0]\>"]\)[t], \n
          r41 -> ki2*\(c["\<R[I,0,P,0,0,P]\>"]\)[t]*\(c["\<Ins\>"]\)[t] - 
              ki2d*\(c["\<R[I,I,P,0,0,P]\>"]\)[t], \n
          r42 -> ki2*\(c["\<R[I,0,P,0,P,0]\>"]\)[t]*\(c["\<Ins\>"]\)[t] - 
              ki2d*\(c["\<R[I,I,P,0,P,0]\>"]\)[t], \n
          r43 -> ki2*\(c["\<R[I,0,P,0,P,P]\>"]\)[t]*\(c["\<Ins\>"]\)[t] - 
              ki2d*\(c["\<R[I,I,P,0,P,P]\>"]\)[t], \n
          r44 -> ki2*\(c["\<R[I,0,P,P,0,0]\>"]\)[t]*\(c["\<Ins\>"]\)[t] - 
              ki2d*\(c["\<R[I,I,P,P,0,0]\>"]\)[t], \n
          r45 -> ki2*\(c["\<R[I,0,P,P,0,P]\>"]\)[t]*\(c["\<Ins\>"]\)[t] - 
              ki2d*\(c["\<R[I,I,P,P,0,P]\>"]\)[t], \n
          r46 -> ki2*\(c["\<R[I,0,P,P,P,0]\>"]\)[t]*\(c["\<Ins\>"]\)[t] - 
              ki2d*\(c["\<R[I,I,P,P,P,0]\>"]\)[t], \n
          r47 -> ki2*\(c["\<R[I,0,P,P,P,P]\>"]\)[t]*\(c["\<Ins\>"]\)[t] - 
              ki2d*\(c["\<R[I,I,P,P,P,P]\>"]\)[t], \n
          r48 -> ki2*\(c["\<R[0,I,0,0,0,0]\>"]\)[t]*\(c["\<Ins\>"]\)[t] - 
              ki2d*\(c["\<R[I,I,0,0,0,0]\>"]\)[t], \n
          r49 -> ki2*\(c["\<R[0,I,0,0,0,P]\>"]\)[t]*\(c["\<Ins\>"]\)[t] - 
              ki2d*\(c["\<R[I,I,0,0,0,P]\>"]\)[t], \n
          r50 -> ki2*\(c["\<R[0,I,0,0,P,0]\>"]\)[t]*\(c["\<Ins\>"]\)[t] - 
              ki2d*\(c["\<R[I,I,0,0,P,0]\>"]\)[t], \n
          r51 -> ki2*\(c["\<R[0,I,0,0,P,P]\>"]\)[t]*\(c["\<Ins\>"]\)[t] - 
              ki2d*\(c["\<R[I,I,0,0,P,P]\>"]\)[t], \n
          r52 -> ki2*\(c["\<R[0,I,0,P,0,0]\>"]\)[t]*\(c["\<Ins\>"]\)[t] - 
              ki2d*\(c["\<R[I,I,0,P,0,0]\>"]\)[t], \n
          r53 -> ki2*\(c["\<R[0,I,0,P,0,P]\>"]\)[t]*\(c["\<Ins\>"]\)[t] - 
              ki2d*\(c["\<R[I,I,0,P,0,P]\>"]\)[t], \n
          r54 -> ki2*\(c["\<R[0,I,0,P,P,0]\>"]\)[t]*\(c["\<Ins\>"]\)[t] - 
              ki2d*\(c["\<R[I,I,0,P,P,0]\>"]\)[t], \n
          r55 -> ki2*\(c["\<R[0,I,0,P,P,P]\>"]\)[t]*\(c["\<Ins\>"]\)[t] - 
              ki2d*\(c["\<R[I,I,0,P,P,P]\>"]\)[t], \n
          r56 -> ki2*\(c["\<R[0,I,P,0,0,0]\>"]\)[t]*\(c["\<Ins\>"]\)[t] - 
              ki2d*\(c["\<R[I,I,P,0,0,0]\>"]\)[t], \n
          r57 -> ki2*\(c["\<R[0,I,P,0,0,P]\>"]\)[t]*\(c["\<Ins\>"]\)[t] - 
              ki2d*\(c["\<R[I,I,P,0,0,P]\>"]\)[t], \n
          r58 -> ki2*\(c["\<R[0,I,P,0,P,0]\>"]\)[t]*\(c["\<Ins\>"]\)[t] - 
              ki2d*\(c["\<R[I,I,P,0,P,0]\>"]\)[t], \n
          r59 -> ki2*\(c["\<R[0,I,P,0,P,P]\>"]\)[t]*\(c["\<Ins\>"]\)[t] - 
              ki2d*\(c["\<R[I,I,P,0,P,P]\>"]\)[t], \n
          r60 -> ki2*\(c["\<R[0,I,P,P,0,0]\>"]\)[t]*\(c["\<Ins\>"]\)[t] - 
              ki2d*\(c["\<R[I,I,P,P,0,0]\>"]\)[t], \n
          r61 -> ki2*\(c["\<R[0,I,P,P,0,P]\>"]\)[t]*\(c["\<Ins\>"]\)[t] - 
              ki2d*\(c["\<R[I,I,P,P,0,P]\>"]\)[t], \n
          r62 -> ki2*\(c["\<R[0,I,P,P,P,0]\>"]\)[t]*\(c["\<Ins\>"]\)[t] - 
              ki2d*\(c["\<R[I,I,P,P,P,0]\>"]\)[t], \n
          r63 -> ki2*\(c["\<R[0,I,P,P,P,P]\>"]\)[t]*\(c["\<Ins\>"]\)[t] - 
              ki2d*\(c["\<R[I,I,P,P,P,P]\>"]\)[t], \n
          r64 -> kp10*\(c["\<R[0,0,0,0,0,0]\>"]\)[t] - 
              kp10d*\((\((xRIrs - xRIrsb)\)/
                    xRIrs)\)*\(c["\<R[0,0,P,0,0,0]\>"]\)[t], \n
          r65 -> kp10*\(c["\<R[0,0,0,0,0,P]\>"]\)[t] - 
              kp10d*\((\((xRIrs - xRIrsb)\)/
                    xRIrs)\)*\(c["\<R[0,0,P,0,0,P]\>"]\)[t], \n
          r66 -> kp10*\(c["\<R[0,0,0,0,P,0]\>"]\)[t] - 
              kp10d*\((\((xRIrs - xRIrsb)\)/
                    xRIrs)\)*\(c["\<R[0,0,P,0,P,0]\>"]\)[t], \n
          r67 -> kp10*\(c["\<R[0,0,0,0,P,P]\>"]\)[t] - 
              kp10d*\((\((xRIrs - xRIrsb)\)/
                    xRIrs)\)*\(c["\<R[0,0,P,0,P,P]\>"]\)[t], \n
          r68 -> kp10*\(c["\<R[0,0,0,P,0,0]\>"]\)[t] - 
              kp10d*\((\((xRIrs - xRIrsb)\)/
                    xRIrs)\)*\(c["\<R[0,0,P,P,0,0]\>"]\)[t], \n
          r69 -> kp10*\(c["\<R[0,0,0,P,0,P]\>"]\)[t] - 
              kp10d*\((\((xRIrs - xRIrsb)\)/
                    xRIrs)\)*\(c["\<R[0,0,P,P,0,P]\>"]\)[t], \n
          r70 -> kp10*\(c["\<R[0,0,0,P,P,0]\>"]\)[t] - 
              kp10d*\((\((xRIrs - xRIrsb)\)/
                    xRIrs)\)*\(c["\<R[0,0,P,P,P,0]\>"]\)[t], \n
          r71 -> 
            kp10*\(c["\<R[0,0,0,P,P,P]\>"]\)[t] - 
              kp10d*\((\((xRIrs - xRIrsb)\)/
                    xRIrs)\)*\(c["\<R[0,0,P,P,P,P]\>"]\)[t], \n
          r72 -> kp11*\(c["\<R[I,0,0,0,0,0]\>"]\)[t] - 
              kp11d*\((\((xRIrs - xRIrsb)\)/
                    xRIrs)\)*\(c["\<R[I,0,P,0,0,0]\>"]\)[t], \n
          r73 -> kp11*\(c["\<R[I,0,0,0,0,P]\>"]\)[t] - 
              kp11d*\((\((xRIrs - xRIrsb)\)/
                    xRIrs)\)*\(c["\<R[I,0,P,0,0,P]\>"]\)[t], \n
          r74 -> kp11*\(c["\<R[I,0,0,0,P,0]\>"]\)[t] - 
              kp11d*\((\((xRIrs - xRIrsb)\)/
                    xRIrs)\)*\(c["\<R[I,0,P,0,P,0]\>"]\)[t], \n
          r75 -> kp11*\(c["\<R[I,0,0,0,P,P]\>"]\)[t] - 
              kp11d*\((\((xRIrs - xRIrsb)\)/
                    xRIrs)\)*\(c["\<R[I,0,P,0,P,P]\>"]\)[t], \n
          r76 -> kp11*\(c["\<R[I,0,0,P,0,0]\>"]\)[t] - 
              kp11d*\((\((xRIrs - xRIrsb)\)/
                    xRIrs)\)*\(c["\<R[I,0,P,P,0,0]\>"]\)[t], \n
          r77 -> kp11*\(c["\<R[I,0,0,P,0,P]\>"]\)[t] - 
              kp11d*\((\((xRIrs - xRIrsb)\)/
                    xRIrs)\)*\(c["\<R[I,0,P,P,0,P]\>"]\)[t], \n
          r78 -> kp11*\(c["\<R[I,0,0,P,P,0]\>"]\)[t] - 
              kp11d*\((\((xRIrs - xRIrsb)\)/
                    xRIrs)\)*\(c["\<R[I,0,P,P,P,0]\>"]\)[t], \n
          r79 -> kp11*\(c["\<R[I,0,0,P,P,P]\>"]\)[t] - 
              kp11d*\((\((xRIrs - xRIrsb)\)/
                    xRIrs)\)*\(c["\<R[I,0,P,P,P,P]\>"]\)[t], \n
          r80 -> kp11*\(c["\<R[0,I,0,0,0,0]\>"]\)[t] - 
              kp11d*\((\((xRIrs - xRIrsb)\)/
                    xRIrs)\)*\(c["\<R[0,I,P,0,0,0]\>"]\)[t], \n
          r81 -> kp11*\(c["\<R[0,I,0,0,0,P]\>"]\)[t] - 
              kp11d*\((\((xRIrs - xRIrsb)\)/
                    xRIrs)\)*\(c["\<R[0,I,P,0,0,P]\>"]\)[t], \n
          r82 -> kp11*\(c["\<R[0,I,0,0,P,0]\>"]\)[t] - 
              kp11d*\((\((xRIrs - xRIrsb)\)/
                    xRIrs)\)*\(c["\<R[0,I,P,0,P,0]\>"]\)[t], \n
          r83 -> kp11*\(c["\<R[0,I,0,0,P,P]\>"]\)[t] - 
              kp11d*\((\((xRIrs - xRIrsb)\)/
                    xRIrs)\)*\(c["\<R[0,I,P,0,P,P]\>"]\)[t], \n
          r84 -> kp11*\(c["\<R[0,I,0,P,0,0]\>"]\)[t] - 
              kp11d*\((\((xRIrs - xRIrsb)\)/
                    xRIrs)\)*\(c["\<R[0,I,P,P,0,0]\>"]\)[t], \n
          r85 -> kp11*\(c["\<R[0,I,0,P,0,P]\>"]\)[t] - 
              kp11d*\((\((xRIrs - xRIrsb)\)/
                    xRIrs)\)*\(c["\<R[0,I,P,P,0,P]\>"]\)[t], \n
          r86 -> kp11*\(c["\<R[0,I,0,P,P,0]\>"]\)[t] - 
              kp11d*\((\((xRIrs - xRIrsb)\)/
                    xRIrs)\)*\(c["\<R[0,I,P,P,P,0]\>"]\)[t], \n
          r87 -> 
            kp11*\(c["\<R[0,I,0,P,P,P]\>"]\)[t] - 
              kp11d*\((\((xRIrs - xRIrsb)\)/
                    xRIrs)\)*\(c["\<R[0,I,P,P,P,P]\>"]\)[t], \n
          r88 -> kp12*\(c["\<R[I,I,0,0,0,0]\>"]\)[t] - 
              kp12d*\((\((xRIrs - xRIrsb)\)/
                    xRIrs)\)*\(c["\<R[I,I,P,0,0,0]\>"]\)[t], \n
          r89 -> kp12*\(c["\<R[I,I,0,0,0,P]\>"]\)[t] - 
              kp12d*\((\((xRIrs - xRIrsb)\)/
                    xRIrs)\)*\(c["\<R[I,I,P,0,0,P]\>"]\)[t], \n
          r90 -> kp12*\(c["\<R[I,I,0,0,P,0]\>"]\)[t] - 
              kp12d*\((\((xRIrs - xRIrsb)\)/
                    xRIrs)\)*\(c["\<R[I,I,P,0,P,0]\>"]\)[t], \n
          r91 -> kp12*\(c["\<R[I,I,0,0,P,P]\>"]\)[t] - 
              kp12d*\((\((xRIrs - xRIrsb)\)/
                    xRIrs)\)*\(c["\<R[I,I,P,0,P,P]\>"]\)[t], \n
          r92 -> kp12*\(c["\<R[I,I,0,P,0,0]\>"]\)[t] - 
              kp12d*\((\((xRIrs - xRIrsb)\)/
                    xRIrs)\)*\(c["\<R[I,I,P,P,0,0]\>"]\)[t], \n
          r93 -> kp12*\(c["\<R[I,I,0,P,0,P]\>"]\)[t] - 
              kp12d*\((\((xRIrs - xRIrsb)\)/
                    xRIrs)\)*\(c["\<R[I,I,P,P,0,P]\>"]\)[t], \n
          r94 -> kp12*\(c["\<R[I,I,0,P,P,0]\>"]\)[t] - 
              kp12d*\((\((xRIrs - xRIrsb)\)/
                    xRIrs)\)*\(c["\<R[I,I,P,P,P,0]\>"]\)[t], \n
          r95 -> kp12*\(c["\<R[I,I,0,P,P,P]\>"]\)[t] - 
              kp12d*\((\((xRIrs - xRIrsb)\)/
                    xRIrs)\)*\(c["\<R[I,I,P,P,P,P]\>"]\)[t], \n
          r96 -> kp20*\(c["\<R[0,0,0,0,0,0]\>"]\)[t] - 
              kp20d*\((\((xRIrs - xRIrsb)\)/
                    xRIrs)\)*\(c["\<R[0,0,0,P,0,0]\>"]\)[t], \n
          r97 -> kp20*\(c["\<R[0,0,0,0,0,P]\>"]\)[t] - 
              kp20d*\((\((xRIrs - xRIrsb)\)/
                    xRIrs)\)*\(c["\<R[0,0,0,P,0,P]\>"]\)[t], \n
          r98 -> kp20*\(c["\<R[0,0,0,0,P,0]\>"]\)[t] - 
              kp20d*\((\((xRIrs - xRIrsb)\)/
                    xRIrs)\)*\(c["\<R[0,0,0,P,P,0]\>"]\)[t], \n
          r99 -> kp20*\(c["\<R[0,0,0,0,P,P]\>"]\)[t] - 
              kp20d*\((\((xRIrs - xRIrsb)\)/
                    xRIrs)\)*\(c["\<R[0,0,0,P,P,P]\>"]\)[t], \n
          r100 -> kp20*\(c["\<R[0,0,P,0,0,0]\>"]\)[t] - 
              kp20d*\((\((xRIrs - xRIrsb)\)/
                    xRIrs)\)*\(c["\<R[0,0,P,P,0,0]\>"]\)[t], \n
          r101 -> kp20*\(c["\<R[0,0,P,0,0,P]\>"]\)[t] - 
              kp20d*\((\((xRIrs - xRIrsb)\)/
                    xRIrs)\)*\(c["\<R[0,0,P,P,0,P]\>"]\)[t], \n
          r102 -> kp20*\(c["\<R[0,0,P,0,P,0]\>"]\)[t] - 
              kp20d*\((\((xRIrs - xRIrsb)\)/
                    xRIrs)\)*\(c["\<R[0,0,P,P,P,0]\>"]\)[t], \n
          r103 -> 
            kp20*\(c["\<R[0,0,P,0,P,P]\>"]\)[t] - 
              kp20d*\((\((xRIrs - xRIrsb)\)/
                    xRIrs)\)*\(c["\<R[0,0,P,P,P,P]\>"]\)[t], \n
          r104 -> kp21*\(c["\<R[I,0,0,0,0,0]\>"]\)[t] - 
              kp21d*\((\((xRIrs - xRIrsb)\)/
                    xRIrs)\)*\(c["\<R[I,0,0,P,0,0]\>"]\)[t], \n
          r105 -> kp21*\(c["\<R[I,0,0,0,0,P]\>"]\)[t] - 
              kp21d*\((\((xRIrs - xRIrsb)\)/
                    xRIrs)\)*\(c["\<R[I,0,0,P,0,P]\>"]\)[t], \n
          r106 -> kp21*\(c["\<R[I,0,0,0,P,0]\>"]\)[t] - 
              kp21d*\((\((xRIrs - xRIrsb)\)/
                    xRIrs)\)*\(c["\<R[I,0,0,P,P,0]\>"]\)[t], \n
          r107 -> kp21*\(c["\<R[I,0,0,0,P,P]\>"]\)[t] - 
              kp21d*\((\((xRIrs - xRIrsb)\)/
                    xRIrs)\)*\(c["\<R[I,0,0,P,P,P]\>"]\)[t], \n
          r108 -> kp21*\(c["\<R[I,0,P,0,0,0]\>"]\)[t] - 
              kp21d*\((\((xRIrs - xRIrsb)\)/
                    xRIrs)\)*\(c["\<R[I,0,P,P,0,0]\>"]\)[t], \n
          r109 -> kp21*\(c["\<R[I,0,P,0,0,P]\>"]\)[t] - 
              kp21d*\((\((xRIrs - xRIrsb)\)/
                    xRIrs)\)*\(c["\<R[I,0,P,P,0,P]\>"]\)[t], \n
          r110 -> kp21*\(c["\<R[I,0,P,0,P,0]\>"]\)[t] - 
              kp21d*\((\((xRIrs - xRIrsb)\)/
                    xRIrs)\)*\(c["\<R[I,0,P,P,P,0]\>"]\)[t], \n
          r111 -> kp21*\(c["\<R[I,0,P,0,P,P]\>"]\)[t] - 
              kp21d*\((\((xRIrs - xRIrsb)\)/
                    xRIrs)\)*\(c["\<R[I,0,P,P,P,P]\>"]\)[t], \n
          r112 -> kp21*\(c["\<R[0,I,0,0,0,0]\>"]\)[t] - 
              kp21d*\((\((xRIrs - xRIrsb)\)/
                    xRIrs)\)*\(c["\<R[0,I,0,P,0,0]\>"]\)[t], \n
          r113 -> kp21*\(c["\<R[0,I,0,0,0,P]\>"]\)[t] - 
              kp21d*\((\((xRIrs - xRIrsb)\)/
                    xRIrs)\)*\(c["\<R[0,I,0,P,0,P]\>"]\)[t], \n
          r114 -> kp21*\(c["\<R[0,I,0,0,P,0]\>"]\)[t] - 
              kp21d*\((\((xRIrs - xRIrsb)\)/
                    xRIrs)\)*\(c["\<R[0,I,0,P,P,0]\>"]\)[t], \n
          r115 -> kp21*\(c["\<R[0,I,0,0,P,P]\>"]\)[t] - 
              kp21d*\((\((xRIrs - xRIrsb)\)/
                    xRIrs)\)*\(c["\<R[0,I,0,P,P,P]\>"]\)[t], \n
          r116 -> kp21*\(c["\<R[0,I,P,0,0,0]\>"]\)[t] - 
              kp21d*\((\((xRIrs - xRIrsb)\)/
                    xRIrs)\)*\(c["\<R[0,I,P,P,0,0]\>"]\)[t], \n
          r117 -> kp21*\(c["\<R[0,I,P,0,0,P]\>"]\)[t] - 
              kp21d*\((\((xRIrs - xRIrsb)\)/
                    xRIrs)\)*\(c["\<R[0,I,P,P,0,P]\>"]\)[t], \n
          r118 -> kp21*\(c["\<R[0,I,P,0,P,0]\>"]\)[t] - 
              kp21d*\((\((xRIrs - xRIrsb)\)/
                    xRIrs)\)*\(c["\<R[0,I,P,P,P,0]\>"]\)[t], \n
          r119 -> kp21*\(c["\<R[0,I,P,0,P,P]\>"]\)[t] - 
              kp21d*\((\((xRIrs - xRIrsb)\)/
                    xRIrs)\)*\(c["\<R[0,I,P,P,P,P]\>"]\)[t], \n
          r120 -> kp22*\(c["\<R[I,I,0,0,0,0]\>"]\)[t] - 
              kp22d*\((\((xRIrs - xRIrsb)\)/
                    xRIrs)\)*\(c["\<R[I,I,0,P,0,0]\>"]\)[t], \n
          r121 -> kp22*\(c["\<R[I,I,0,0,0,P]\>"]\)[t] - 
              kp22d*\((\((xRIrs - xRIrsb)\)/
                    xRIrs)\)*\(c["\<R[I,I,0,P,0,P]\>"]\)[t], \n
          r122 -> kp22*\(c["\<R[I,I,0,0,P,0]\>"]\)[t] - 
              kp22d*\((\((xRIrs - xRIrsb)\)/
                    xRIrs)\)*\(c["\<R[I,I,0,P,P,0]\>"]\)[t], \n
          r123 -> kp22*\(c["\<R[I,I,0,0,P,P]\>"]\)[t] - 
              kp22d*\((\((xRIrs - xRIrsb)\)/
                    xRIrs)\)*\(c["\<R[I,I,0,P,P,P]\>"]\)[t], \n
          r124 -> kp22*\(c["\<R[I,I,P,0,0,0]\>"]\)[t] - 
              kp22d*\((\((xRIrs - xRIrsb)\)/
                    xRIrs)\)*\(c["\<R[I,I,P,P,0,0]\>"]\)[t], \n
          r125 -> kp22*\(c["\<R[I,I,P,0,0,P]\>"]\)[t] - 
              kp22d*\((\((xRIrs - xRIrsb)\)/
                    xRIrs)\)*\(c["\<R[I,I,P,P,0,P]\>"]\)[t], \n
          r126 -> kp22*\(c["\<R[I,I,P,0,P,0]\>"]\)[t] - 
              kp22d*\((\((xRIrs - xRIrsb)\)/
                    xRIrs)\)*\(c["\<R[I,I,P,P,P,0]\>"]\)[t], \n
          r127 -> kp22*\(c["\<R[I,I,P,0,P,P]\>"]\)[t] - 
              kp22d*\((\((xRIrs - xRIrsb)\)/
                    xRIrs)\)*\(c["\<R[I,I,P,P,P,P]\>"]\)[t], \n
          r128 -> kp30*\(c["\<R[0,0,0,0,0,0]\>"]\)[t] - 
              kp30d*\((\((xRShc - xRShcb)\)/
                    xRShc)\)*\(c["\<R[0,0,0,0,P,0]\>"]\)[t], \n
          r129 -> kp30*\(c["\<R[0,0,0,0,0,P]\>"]\)[t] - 
              kp30d*\((\((xRShc - xRShcb)\)/
                    xRShc)\)*\(c["\<R[0,0,0,0,P,P]\>"]\)[t], \n
          r130 -> kp30*\(c["\<R[0,0,0,P,0,0]\>"]\)[t] - 
              kp30d*\((\((xRShc - xRShcb)\)/
                    xRShc)\)*\(c["\<R[0,0,0,P,P,0]\>"]\)[t], \n
          r131 -> kp30*\(c["\<R[0,0,0,P,0,P]\>"]\)[t] - 
              kp30d*\((\((xRShc - xRShcb)\)/
                    xRShc)\)*\(c["\<R[0,0,0,P,P,P]\>"]\)[t], \n
          r132 -> kp30*\(c["\<R[0,0,P,0,0,0]\>"]\)[t] - 
              kp30d*\((\((xRShc - xRShcb)\)/
                    xRShc)\)*\(c["\<R[0,0,P,0,P,0]\>"]\)[t], \n
          r133 -> kp30*\(c["\<R[0,0,P,0,0,P]\>"]\)[t] - 
              kp30d*\((\((xRShc - xRShcb)\)/
                    xRShc)\)*\(c["\<R[0,0,P,0,P,P]\>"]\)[t], \n
          r134 -> kp30*\(c["\<R[0,0,P,P,0,0]\>"]\)[t] - 
              kp30d*\((\((xRShc - xRShcb)\)/
                    xRShc)\)*\(c["\<R[0,0,P,P,P,0]\>"]\)[t], \n
          r135 -> kp30*\(c["\<R[0,0,P,P,0,P]\>"]\)[t] - 
              kp30d*\((\((xRShc - xRShcb)\)/
                    xRShc)\)*\(c["\<R[0,0,P,P,P,P]\>"]\)[t], \n
          r136 -> kp31*\(c["\<R[I,0,0,0,0,0]\>"]\)[t] - 
              kp31d*\((\((xRShc - xRShcb)\)/
                    xRShc)\)*\(c["\<R[I,0,0,0,P,0]\>"]\)[t], \n
          r137 -> kp31*\(c["\<R[I,0,0,0,0,P]\>"]\)[t] - 
              kp31d*\((\((xRShc - xRShcb)\)/
                    xRShc)\)*\(c["\<R[I,0,0,0,P,P]\>"]\)[t], \n
          r138 -> kp31*\(c["\<R[I,0,0,P,0,0]\>"]\)[t] - 
              kp31d*\((\((xRShc - xRShcb)\)/
                    xRShc)\)*\(c["\<R[I,0,0,P,P,0]\>"]\)[t], \n
          r139 -> kp31*\(c["\<R[I,0,0,P,0,P]\>"]\)[t] - 
              kp31d*\((\((xRShc - xRShcb)\)/
                    xRShc)\)*\(c["\<R[I,0,0,P,P,P]\>"]\)[t], \n
          r140 -> kp31*\(c["\<R[I,0,P,0,0,0]\>"]\)[t] - 
              kp31d*\((\((xRShc - xRShcb)\)/
                    xRShc)\)*\(c["\<R[I,0,P,0,P,0]\>"]\)[t], \n
          r141 -> kp31*\(c["\<R[I,0,P,0,0,P]\>"]\)[t] - 
              kp31d*\((\((xRShc - xRShcb)\)/
                    xRShc)\)*\(c["\<R[I,0,P,0,P,P]\>"]\)[t], \n
          r142 -> kp31*\(c["\<R[I,0,P,P,0,0]\>"]\)[t] - 
              kp31d*\((\((xRShc - xRShcb)\)/
                    xRShc)\)*\(c["\<R[I,0,P,P,P,0]\>"]\)[t], \n
          r143 -> kp31*\(c["\<R[I,0,P,P,0,P]\>"]\)[t] - 
              kp31d*\((\((xRShc - xRShcb)\)/
                    xRShc)\)*\(c["\<R[I,0,P,P,P,P]\>"]\)[t], \n
          r144 -> kp31*\(c["\<R[0,I,0,0,0,0]\>"]\)[t] - 
              kp31d*\((\((xRShc - xRShcb)\)/
                    xRShc)\)*\(c["\<R[0,I,0,0,P,0]\>"]\)[t], \n
          r145 -> kp31*\(c["\<R[0,I,0,0,0,P]\>"]\)[t] - 
              kp31d*\((\((xRShc - xRShcb)\)/
                    xRShc)\)*\(c["\<R[0,I,0,0,P,P]\>"]\)[t], \n
          r146 -> kp31*\(c["\<R[0,I,0,P,0,0]\>"]\)[t] - 
              kp31d*\((\((xRShc - xRShcb)\)/
                    xRShc)\)*\(c["\<R[0,I,0,P,P,0]\>"]\)[t], \n
          r147 -> kp31*\(c["\<R[0,I,0,P,0,P]\>"]\)[t] - 
              kp31d*\((\((xRShc - xRShcb)\)/
                    xRShc)\)*\(c["\<R[0,I,0,P,P,P]\>"]\)[t], \n
          r148 -> kp31*\(c["\<R[0,I,P,0,0,0]\>"]\)[t] - 
              kp31d*\((\((xRShc - xRShcb)\)/
                    xRShc)\)*\(c["\<R[0,I,P,0,P,0]\>"]\)[t], \n
          r149 -> kp31*\(c["\<R[0,I,P,0,0,P]\>"]\)[t] - 
              kp31d*\((\((xRShc - xRShcb)\)/
                    xRShc)\)*\(c["\<R[0,I,P,0,P,P]\>"]\)[t], \n
          r150 -> 
            kp31*\(c["\<R[0,I,P,P,0,0]\>"]\)[t] - 
              kp31d*\((\((xRShc - xRShcb)\)/
                    xRShc)\)*\(c["\<R[0,I,P,P,P,0]\>"]\)[t], \n
          r151 -> kp31*\(c["\<R[0,I,P,P,0,P]\>"]\)[t] - 
              kp31d*\((\((xRShc - xRShcb)\)/
                    xRShc)\)*\(c["\<R[0,I,P,P,P,P]\>"]\)[t], \n
          r152 -> kp32*\(c["\<R[I,I,0,0,0,0]\>"]\)[t] - 
              kp32d*\((\((xRShc - xRShcb)\)/
                    xRShc)\)*\(c["\<R[I,I,0,0,P,0]\>"]\)[t], \n
          r153 -> kp32*\(c["\<R[I,I,0,0,0,P]\>"]\)[t] - 
              kp32d*\((\((xRShc - xRShcb)\)/
                    xRShc)\)*\(c["\<R[I,I,0,0,P,P]\>"]\)[t], \n
          r154 -> kp32*\(c["\<R[I,I,0,P,0,0]\>"]\)[t] - 
              kp32d*\((\((xRShc - xRShcb)\)/
                    xRShc)\)*\(c["\<R[I,I,0,P,P,0]\>"]\)[t], \n
          r155 -> kp32*\(c["\<R[I,I,0,P,0,P]\>"]\)[t] - 
              kp32d*\((\((xRShc - xRShcb)\)/
                    xRShc)\)*\(c["\<R[I,I,0,P,P,P]\>"]\)[t], \n
          r156 -> kp32*\(c["\<R[I,I,P,0,0,0]\>"]\)[t] - 
              kp32d*\((\((xRShc - xRShcb)\)/
                    xRShc)\)*\(c["\<R[I,I,P,0,P,0]\>"]\)[t], \n
          r157 -> kp32*\(c["\<R[I,I,P,0,0,P]\>"]\)[t] - 
              kp32d*\((\((xRShc - xRShcb)\)/
                    xRShc)\)*\(c["\<R[I,I,P,0,P,P]\>"]\)[t], \n
          r158 -> kp32*\(c["\<R[I,I,P,P,0,0]\>"]\)[t] - 
              kp32d*\((\((xRShc - xRShcb)\)/
                    xRShc)\)*\(c["\<R[I,I,P,P,P,0]\>"]\)[t], \n
          r159 -> kp32*\(c["\<R[I,I,P,P,0,P]\>"]\)[t] - 
              kp32d*\((\((xRShc - xRShcb)\)/
                    xRShc)\)*\(c["\<R[I,I,P,P,P,P]\>"]\)[t], \n
          r160 -> kp40*\(c["\<R[0,0,0,0,0,0]\>"]\)[t] - 
              kp40d*\((\((xRShc - xRShcb)\)/
                    xRShc)\)*\(c["\<R[0,0,0,0,0,P]\>"]\)[t], \n
          r161 -> kp40*\(c["\<R[0,0,0,0,P,0]\>"]\)[t] - 
              kp40d*\((\((xRShc - xRShcb)\)/
                    xRShc)\)*\(c["\<R[0,0,0,0,P,P]\>"]\)[t], \n
          r162 -> kp40*\(c["\<R[0,0,0,P,0,0]\>"]\)[t] - 
              kp40d*\((\((xRShc - xRShcb)\)/
                    xRShc)\)*\(c["\<R[0,0,0,P,0,P]\>"]\)[t], \n
          r163 -> kp40*\(c["\<R[0,0,0,P,P,0]\>"]\)[t] - 
              kp40d*\((\((xRShc - xRShcb)\)/
                    xRShc)\)*\(c["\<R[0,0,0,P,P,P]\>"]\)[t], \n
          r164 -> kp40*\(c["\<R[0,0,P,0,0,0]\>"]\)[t] - 
              kp40d*\((\((xRShc - xRShcb)\)/
                    xRShc)\)*\(c["\<R[0,0,P,0,0,P]\>"]\)[t], \n
          r165 -> kp40*\(c["\<R[0,0,P,0,P,0]\>"]\)[t] - 
              kp40d*\((\((xRShc - xRShcb)\)/
                    xRShc)\)*\(c["\<R[0,0,P,0,P,P]\>"]\)[t], \n
          r166 -> kp40*\(c["\<R[0,0,P,P,0,0]\>"]\)[t] - 
              kp40d*\((\((xRShc - xRShcb)\)/
                    xRShc)\)*\(c["\<R[0,0,P,P,0,P]\>"]\)[t], \n
          r167 -> kp40*\(c["\<R[0,0,P,P,P,0]\>"]\)[t] - 
              kp40d*\((\((xRShc - xRShcb)\)/
                    xRShc)\)*\(c["\<R[0,0,P,P,P,P]\>"]\)[t], \n
          r168 -> kp41*\(c["\<R[I,0,0,0,0,0]\>"]\)[t] - 
              kp41d*\((\((xRShc - xRShcb)\)/
                    xRShc)\)*\(c["\<R[I,0,0,0,0,P]\>"]\)[t], \n
          r169 -> kp41*\(c["\<R[I,0,0,0,P,0]\>"]\)[t] - 
              kp41d*\((\((xRShc - xRShcb)\)/
                    xRShc)\)*\(c["\<R[I,0,0,0,P,P]\>"]\)[t], \n
          r170 -> kp41*\(c["\<R[I,0,0,P,0,0]\>"]\)[t] - 
              kp41d*\((\((xRShc - xRShcb)\)/
                    xRShc)\)*\(c["\<R[I,0,0,P,0,P]\>"]\)[t], \n
          r171 -> kp41*\(c["\<R[I,0,0,P,P,0]\>"]\)[t] - 
              kp41d*\((\((xRShc - xRShcb)\)/
                    xRShc)\)*\(c["\<R[I,0,0,P,P,P]\>"]\)[t], \n
          r172 -> kp41*\(c["\<R[I,0,P,0,0,0]\>"]\)[t] - 
              kp41d*\((\((xRShc - xRShcb)\)/
                    xRShc)\)*\(c["\<R[I,0,P,0,0,P]\>"]\)[t], \n
          r173 -> kp41*\(c["\<R[I,0,P,0,P,0]\>"]\)[t] - 
              kp41d*\((\((xRShc - xRShcb)\)/
                    xRShc)\)*\(c["\<R[I,0,P,0,P,P]\>"]\)[t], \n
          r174 -> kp41*\(c["\<R[I,0,P,P,0,0]\>"]\)[t] - 
              kp41d*\((\((xRShc - xRShcb)\)/
                    xRShc)\)*\(c["\<R[I,0,P,P,0,P]\>"]\)[t], \n
          r175 -> kp41*\(c["\<R[I,0,P,P,P,0]\>"]\)[t] - 
              kp41d*\((\((xRShc - xRShcb)\)/
                    xRShc)\)*\(c["\<R[I,0,P,P,P,P]\>"]\)[t], \n
          r176 -> kp41*\(c["\<R[0,I,0,0,0,0]\>"]\)[t] - 
              kp41d*\((\((xRShc - xRShcb)\)/
                    xRShc)\)*\(c["\<R[0,I,0,0,0,P]\>"]\)[t], \n
          r177 -> kp41*\(c["\<R[0,I,0,0,P,0]\>"]\)[t] - 
              kp41d*\((\((xRShc - xRShcb)\)/
                    xRShc)\)*\(c["\<R[0,I,0,0,P,P]\>"]\)[t], \n
          r178 -> kp41*\(c["\<R[0,I,0,P,0,0]\>"]\)[t] - 
              kp41d*\((\((xRShc - xRShcb)\)/
                    xRShc)\)*\(c["\<R[0,I,0,P,0,P]\>"]\)[t], \n
          r179 -> kp41*\(c["\<R[0,I,0,P,P,0]\>"]\)[t] - 
              kp41d*\((\((xRShc - xRShcb)\)/
                    xRShc)\)*\(c["\<R[0,I,0,P,P,P]\>"]\)[t], \n
          r180 -> kp41*\(c["\<R[0,I,P,0,0,0]\>"]\)[t] - 
              kp41d*\((\((xRShc - xRShcb)\)/
                    xRShc)\)*\(c["\<R[0,I,P,0,0,P]\>"]\)[t], \n
          r181 -> kp41*\(c["\<R[0,I,P,0,P,0]\>"]\)[t] - 
              kp41d*\((\((xRShc - xRShcb)\)/
                    xRShc)\)*\(c["\<R[0,I,P,0,P,P]\>"]\)[t], \n
          r182 -> kp41*\(c["\<R[0,I,P,P,0,0]\>"]\)[t] - 
              kp41d*\((\((xRShc - xRShcb)\)/
                    xRShc)\)*\(c["\<R[0,I,P,P,0,P]\>"]\)[t], \n
          r183 -> kp41*\(c["\<R[0,I,P,P,P,0]\>"]\)[t] - 
              kp41d*\((\((xRShc - xRShcb)\)/
                    xRShc)\)*\(c["\<R[0,I,P,P,P,P]\>"]\)[t], \n
          r184 -> kp42*\(c["\<R[I,I,0,0,0,0]\>"]\)[t] - 
              kp42d*\((\((xRShc - xRShcb)\)/
                    xRShc)\)*\(c["\<R[I,I,0,0,0,P]\>"]\)[t], \n
          r185 -> kp42*\(c["\<R[I,I,0,0,P,0]\>"]\)[t] - 
              kp42d*\((\((xRShc - xRShcb)\)/
                    xRShc)\)*\(c["\<R[I,I,0,0,P,P]\>"]\)[t], \n
          r186 -> kp42*\(c["\<R[I,I,0,P,0,0]\>"]\)[t] - 
              kp42d*\((\((xRShc - xRShcb)\)/
                    xRShc)\)*\(c["\<R[I,I,0,P,0,P]\>"]\)[t], \n
          r187 -> kp42*\(c["\<R[I,I,0,P,P,0]\>"]\)[t] - 
              kp42d*\((\((xRShc - xRShcb)\)/
                    xRShc)\)*\(c["\<R[I,I,0,P,P,P]\>"]\)[t], \n
          r188 -> kp42*\(c["\<R[I,I,P,0,0,0]\>"]\)[t] - 
              kp42d*\((\((xRShc - xRShcb)\)/
                    xRShc)\)*\(c["\<R[I,I,P,0,0,P]\>"]\)[t], \n
          r189 -> kp42*\(c["\<R[I,I,P,0,P,0]\>"]\)[t] - 
              kp42d*\((\((xRShc - xRShcb)\)/
                    xRShc)\)*\(c["\<R[I,I,P,0,P,P]\>"]\)[t], \n
          r190 -> kp42*\(c["\<R[I,I,P,P,0,0]\>"]\)[t] - 
              kp42d*\((\((xRShc - xRShcb)\)/
                    xRShc)\)*\(c["\<R[I,I,P,P,0,P]\>"]\)[t], \n
          r191 -> kp42*\(c["\<R[I,I,P,P,P,0]\>"]\)[t] - 
              kp42d*\((\((xRShc - xRShcb)\)/
                    xRShc)\)*\(c["\<R[I,I,P,P,P,P]\>"]\)[t], \n
          r192 -> kbirs*\(c["\<RXpIrs\>"]\)[
                  t]*\(c["\<IRS[0,0,0,0,0,0,0]\>"]\)[t] - 
              kbirsd*\(c["\<IRS[R,0,0,0,0,0,0]\>"]\)[t], \n
          r193 -> kbirs*\(c["\<RXpIrs\>"]\)[
                  t]*\(c["\<IRS[0,0,0,0,0,0,P]\>"]\)[t] - 
              kbirsd*\(c["\<IRS[R,0,0,0,0,0,P]\>"]\)[t], \n
          r194 -> kbirs*\(c["\<RXpIrs\>"]\)[
                  t]*\(c["\<IRS[0,0,0,0,0,P,0]\>"]\)[t] - 
              kbirsd*\(c["\<IRS[R,0,0,0,0,P,0]\>"]\)[t], \n
          r195 -> kbirs*\(c["\<RXpIrs\>"]\)[
                  t]*\(c["\<IRS[0,0,0,0,0,P,P]\>"]\)[t] - 
              kbirsd*\(c["\<IRS[R,0,0,0,0,P,P]\>"]\)[t], \n
          r196 -> kbirs*\(c["\<RXpIrs\>"]\)[
                  t]*\(c["\<IRS[0,0,0,0,P,0,0]\>"]\)[t] - 
              kbirsd*\(c["\<IRS[R,0,0,0,P,0,0]\>"]\)[t], \n
          r197 -> 
            kbirs*\(c["\<RXpIrs\>"]\)[t]*\(c["\<IRS[0,0,0,0,P,0,P]\>"]\)[t] - 
              kbirsd*\(c["\<IRS[R,0,0,0,P,0,P]\>"]\)[t], \n
          r198 -> kbirs*\(c["\<RXpIrs\>"]\)[
                  t]*\(c["\<IRS[0,0,0,0,P,P,0]\>"]\)[t] - 
              kbirsd*\(c["\<IRS[R,0,0,0,P,P,0]\>"]\)[t], \n
          r199 -> kbirs*\(c["\<RXpIrs\>"]\)[
                  t]*\(c["\<IRS[0,0,0,0,P,P,P]\>"]\)[t] - 
              kbirsd*\(c["\<IRS[R,0,0,0,P,P,P]\>"]\)[t], \n
          r200 -> kbirs*\(c["\<RXpIrs\>"]\)[
                  t]*\(c["\<IRS[0,0,0,P,0,0,0]\>"]\)[t] - 
              kbirsd*\(c["\<IRS[R,0,0,P,0,0,0]\>"]\)[t], \n
          r201 -> kbirs*\(c["\<RXpIrs\>"]\)[
                  t]*\(c["\<IRS[0,0,0,P,0,0,P]\>"]\)[t] - 
              kbirsd*\(c["\<IRS[R,0,0,P,0,0,P]\>"]\)[t], \n
          r202 -> kbirs*\(c["\<RXpIrs\>"]\)[
                  t]*\(c["\<IRS[0,0,0,P,0,P,0]\>"]\)[t] - 
              kbirsd*\(c["\<IRS[R,0,0,P,0,P,0]\>"]\)[t], \n
          r203 -> kbirs*\(c["\<RXpIrs\>"]\)[
                  t]*\(c["\<IRS[0,0,0,P,0,P,P]\>"]\)[t] - 
              kbirsd*\(c["\<IRS[R,0,0,P,0,P,P]\>"]\)[t], \n
          r204 -> kbirs*\(c["\<RXpIrs\>"]\)[
                  t]*\(c["\<IRS[0,0,0,P,P,0,0]\>"]\)[t] - 
              kbirsd*\(c["\<IRS[R,0,0,P,P,0,0]\>"]\)[t], \n
          r205 -> kbirs*\(c["\<RXpIrs\>"]\)[
                  t]*\(c["\<IRS[0,0,0,P,P,0,P]\>"]\)[t] - 
              kbirsd*\(c["\<IRS[R,0,0,P,P,0,P]\>"]\)[t], \n
          r206 -> kbirs*\(c["\<RXpIrs\>"]\)[
                  t]*\(c["\<IRS[0,0,0,P,P,P,0]\>"]\)[t] - 
              kbirsd*\(c["\<IRS[R,0,0,P,P,P,0]\>"]\)[t], \n
          r207 -> kbirs*\(c["\<RXpIrs\>"]\)[
                  t]*\(c["\<IRS[0,0,0,P,P,P,P]\>"]\)[t] - 
              kbirsd*\(c["\<IRS[R,0,0,P,P,P,P]\>"]\)[t], \n
          r208 -> kbirs*\(c["\<RXpIrs\>"]\)[
                  t]*\(c["\<IRS[0,0,P,0,0,0,0]\>"]\)[t] - 
              kbirsd*\(c["\<IRS[R,0,P,0,0,0,0]\>"]\)[t], \n
          r209 -> kbirs*\(c["\<RXpIrs\>"]\)[
                  t]*\(c["\<IRS[0,0,P,0,0,0,P]\>"]\)[t] - 
              kbirsd*\(c["\<IRS[R,0,P,0,0,0,P]\>"]\)[t], \n
          r210 -> kbirs*\(c["\<RXpIrs\>"]\)[
                  t]*\(c["\<IRS[0,0,P,0,0,P,0]\>"]\)[t] - 
              kbirsd*\(c["\<IRS[R,0,P,0,0,P,0]\>"]\)[t], \n
          r211 -> kbirs*\(c["\<RXpIrs\>"]\)[
                  t]*\(c["\<IRS[0,0,P,0,0,P,P]\>"]\)[t] - 
              kbirsd*\(c["\<IRS[R,0,P,0,0,P,P]\>"]\)[t], \n
          r212 -> kbirs*\(c["\<RXpIrs\>"]\)[
                  t]*\(c["\<IRS[0,0,P,0,P,0,0]\>"]\)[t] - 
              kbirsd*\(c["\<IRS[R,0,P,0,P,0,0]\>"]\)[t], \n
          r213 -> kbirs*\(c["\<RXpIrs\>"]\)[
                  t]*\(c["\<IRS[0,0,P,0,P,0,P]\>"]\)[t] - 
              kbirsd*\(c["\<IRS[R,0,P,0,P,0,P]\>"]\)[t], \n
          r214 -> kbirs*\(c["\<RXpIrs\>"]\)[
                  t]*\(c["\<IRS[0,0,P,0,P,P,0]\>"]\)[t] - 
              kbirsd*\(c["\<IRS[R,0,P,0,P,P,0]\>"]\)[t], \n
          r215 -> kbirs*\(c["\<RXpIrs\>"]\)[
                  t]*\(c["\<IRS[0,0,P,0,P,P,P]\>"]\)[t] - 
              kbirsd*\(c["\<IRS[R,0,P,0,P,P,P]\>"]\)[t], \n
          r216 -> kbirs*\(c["\<RXpIrs\>"]\)[
                  t]*\(c["\<IRS[0,0,P,P,0,0,0]\>"]\)[t] - 
              kbirsd*\(c["\<IRS[R,0,P,P,0,0,0]\>"]\)[t], \n
          r217 -> kbirs*\(c["\<RXpIrs\>"]\)[
                  t]*\(c["\<IRS[0,0,P,P,0,0,P]\>"]\)[t] - 
              kbirsd*\(c["\<IRS[R,0,P,P,0,0,P]\>"]\)[t], \n
          r218 -> kbirs*\(c["\<RXpIrs\>"]\)[
                  t]*\(c["\<IRS[0,0,P,P,0,P,0]\>"]\)[t] - 
              kbirsd*\(c["\<IRS[R,0,P,P,0,P,0]\>"]\)[t], \n
          r219 -> kbirs*\(c["\<RXpIrs\>"]\)[
                  t]*\(c["\<IRS[0,0,P,P,0,P,P]\>"]\)[t] - 
              kbirsd*\(c["\<IRS[R,0,P,P,0,P,P]\>"]\)[t], \n
          r220 -> kbirs*\(c["\<RXpIrs\>"]\)[
                  t]*\(c["\<IRS[0,0,P,P,P,0,0]\>"]\)[t] - 
              kbirsd*\(c["\<IRS[R,0,P,P,P,0,0]\>"]\)[t], \n
          r221 -> kbirs*\(c["\<RXpIrs\>"]\)[
                  t]*\(c["\<IRS[0,0,P,P,P,0,P]\>"]\)[t] - 
              kbirsd*\(c["\<IRS[R,0,P,P,P,0,P]\>"]\)[t], \n
          r222 -> kbirs*\(c["\<RXpIrs\>"]\)[
                  t]*\(c["\<IRS[0,0,P,P,P,P,0]\>"]\)[t] - 
              kbirsd*\(c["\<IRS[R,0,P,P,P,P,0]\>"]\)[t], \n
          r223 -> kbirs*\(c["\<RXpIrs\>"]\)[
                  t]*\(c["\<IRS[0,0,P,P,P,P,P]\>"]\)[t] - 
              kbirsd*\(c["\<IRS[R,0,P,P,P,P,P]\>"]\)[t], \n
          r224 -> kbirs*\(c["\<RXpIrs\>"]\)[
                  t]*\(c["\<IRS[0,P,0,0,0,0,0]\>"]\)[t] - 
              kbirsd*\(c["\<IRS[R,P,0,0,0,0,0]\>"]\)[t], \n
          r225 -> kbirs*\(c["\<RXpIrs\>"]\)[
                  t]*\(c["\<IRS[0,P,0,0,0,0,P]\>"]\)[t] - 
              kbirsd*\(c["\<IRS[R,P,0,0,0,0,P]\>"]\)[t], \n
          r226 -> kbirs*\(c["\<RXpIrs\>"]\)[
                  t]*\(c["\<IRS[0,P,0,0,0,P,0]\>"]\)[t] - 
              kbirsd*\(c["\<IRS[R,P,0,0,0,P,0]\>"]\)[t], \n
          r227 -> kbirs*\(c["\<RXpIrs\>"]\)[
                  t]*\(c["\<IRS[0,P,0,0,0,P,P]\>"]\)[t] - 
              kbirsd*\(c["\<IRS[R,P,0,0,0,P,P]\>"]\)[t], \n
          r228 -> kbirs*\(c["\<RXpIrs\>"]\)[
                  t]*\(c["\<IRS[0,P,0,0,P,0,0]\>"]\)[t] - 
              kbirsd*\(c["\<IRS[R,P,0,0,P,0,0]\>"]\)[t], \n
          r229 -> kbirs*\(c["\<RXpIrs\>"]\)[
                  t]*\(c["\<IRS[0,P,0,0,P,0,P]\>"]\)[t] - 
              kbirsd*\(c["\<IRS[R,P,0,0,P,0,P]\>"]\)[t], \n
          r230 -> kbirs*\(c["\<RXpIrs\>"]\)[
                  t]*\(c["\<IRS[0,P,0,0,P,P,0]\>"]\)[t] - 
              kbirsd*\(c["\<IRS[R,P,0,0,P,P,0]\>"]\)[t], \n
          r231 -> kbirs*\(c["\<RXpIrs\>"]\)[
                  t]*\(c["\<IRS[0,P,0,0,P,P,P]\>"]\)[t] - 
              kbirsd*\(c["\<IRS[R,P,0,0,P,P,P]\>"]\)[t], \n
          r232 -> kbirs*\(c["\<RXpIrs\>"]\)[
                  t]*\(c["\<IRS[0,P,0,P,0,0,0]\>"]\)[t] - 
              kbirsd*\(c["\<IRS[R,P,0,P,0,0,0]\>"]\)[t], \n
          r233 -> kbirs*\(c["\<RXpIrs\>"]\)[
                  t]*\(c["\<IRS[0,P,0,P,0,0,P]\>"]\)[t] - 
              kbirsd*\(c["\<IRS[R,P,0,P,0,0,P]\>"]\)[t], \n
          r234 -> kbirs*\(c["\<RXpIrs\>"]\)[
                  t]*\(c["\<IRS[0,P,0,P,0,P,0]\>"]\)[t] - 
              kbirsd*\(c["\<IRS[R,P,0,P,0,P,0]\>"]\)[t], \n
          r235 -> kbirs*\(c["\<RXpIrs\>"]\)[
                  t]*\(c["\<IRS[0,P,0,P,0,P,P]\>"]\)[t] - 
              kbirsd*\(c["\<IRS[R,P,0,P,0,P,P]\>"]\)[t], \n
          r236 -> kbirs*\(c["\<RXpIrs\>"]\)[
                  t]*\(c["\<IRS[0,P,0,P,P,0,0]\>"]\)[t] - 
              kbirsd*\(c["\<IRS[R,P,0,P,P,0,0]\>"]\)[t], \n
          r237 -> kbirs*\(c["\<RXpIrs\>"]\)[
                  t]*\(c["\<IRS[0,P,0,P,P,0,P]\>"]\)[t] - 
              kbirsd*\(c["\<IRS[R,P,0,P,P,0,P]\>"]\)[t], \n
          r238 -> kbirs*\(c["\<RXpIrs\>"]\)[
                  t]*\(c["\<IRS[0,P,0,P,P,P,0]\>"]\)[t] - 
              kbirsd*\(c["\<IRS[R,P,0,P,P,P,0]\>"]\)[t], \n
          r239 -> kbirs*\(c["\<RXpIrs\>"]\)[
                  t]*\(c["\<IRS[0,P,0,P,P,P,P]\>"]\)[t] - 
              kbirsd*\(c["\<IRS[R,P,0,P,P,P,P]\>"]\)[t], \n
          r240 -> kbirs*\(c["\<RXpIrs\>"]\)[
                  t]*\(c["\<IRS[0,P,P,0,0,0,0]\>"]\)[t] - 
              kbirsd*\(c["\<IRS[R,P,P,0,0,0,0]\>"]\)[t], \n
          r241 -> kbirs*\(c["\<RXpIrs\>"]\)[
                  t]*\(c["\<IRS[0,P,P,0,0,0,P]\>"]\)[t] - 
              kbirsd*\(c["\<IRS[R,P,P,0,0,0,P]\>"]\)[t], \n
          r242 -> kbirs*\(c["\<RXpIrs\>"]\)[
                  t]*\(c["\<IRS[0,P,P,0,0,P,0]\>"]\)[t] - 
              kbirsd*\(c["\<IRS[R,P,P,0,0,P,0]\>"]\)[t], \n
          r243 -> kbirs*\(c["\<RXpIrs\>"]\)[
                  t]*\(c["\<IRS[0,P,P,0,0,P,P]\>"]\)[t] - 
              kbirsd*\(c["\<IRS[R,P,P,0,0,P,P]\>"]\)[t], \n
          r244 -> 
            kbirs*\(c["\<RXpIrs\>"]\)[t]*\(c["\<IRS[0,P,P,0,P,0,0]\>"]\)[t] - 
              kbirsd*\(c["\<IRS[R,P,P,0,P,0,0]\>"]\)[t], \n
          r245 -> kbirs*\(c["\<RXpIrs\>"]\)[
                  t]*\(c["\<IRS[0,P,P,0,P,0,P]\>"]\)[t] - 
              kbirsd*\(c["\<IRS[R,P,P,0,P,0,P]\>"]\)[t], \n
          r246 -> kbirs*\(c["\<RXpIrs\>"]\)[
                  t]*\(c["\<IRS[0,P,P,0,P,P,0]\>"]\)[t] - 
              kbirsd*\(c["\<IRS[R,P,P,0,P,P,0]\>"]\)[t], \n
          r247 -> kbirs*\(c["\<RXpIrs\>"]\)[
                  t]*\(c["\<IRS[0,P,P,0,P,P,P]\>"]\)[t] - 
              kbirsd*\(c["\<IRS[R,P,P,0,P,P,P]\>"]\)[t], \n
          r248 -> kbirs*\(c["\<RXpIrs\>"]\)[
                  t]*\(c["\<IRS[0,P,P,P,0,0,0]\>"]\)[t] - 
              kbirsd*\(c["\<IRS[R,P,P,P,0,0,0]\>"]\)[t], \n
          r249 -> kbirs*\(c["\<RXpIrs\>"]\)[
                  t]*\(c["\<IRS[0,P,P,P,0,0,P]\>"]\)[t] - 
              kbirsd*\(c["\<IRS[R,P,P,P,0,0,P]\>"]\)[t], \n
          r250 -> kbirs*\(c["\<RXpIrs\>"]\)[
                  t]*\(c["\<IRS[0,P,P,P,0,P,0]\>"]\)[t] - 
              kbirsd*\(c["\<IRS[R,P,P,P,0,P,0]\>"]\)[t], \n
          r251 -> kbirs*\(c["\<RXpIrs\>"]\)[
                  t]*\(c["\<IRS[0,P,P,P,0,P,P]\>"]\)[t] - 
              kbirsd*\(c["\<IRS[R,P,P,P,0,P,P]\>"]\)[t], \n
          r252 -> kbirs*\(c["\<RXpIrs\>"]\)[
                  t]*\(c["\<IRS[0,P,P,P,P,0,0]\>"]\)[t] - 
              kbirsd*\(c["\<IRS[R,P,P,P,P,0,0]\>"]\)[t], \n
          r253 -> kbirs*\(c["\<RXpIrs\>"]\)[
                  t]*\(c["\<IRS[0,P,P,P,P,0,P]\>"]\)[t] - 
              kbirsd*\(c["\<IRS[R,P,P,P,P,0,P]\>"]\)[t], \n
          r254 -> kbirs*\(c["\<RXpIrs\>"]\)[
                  t]*\(c["\<IRS[0,P,P,P,P,P,0]\>"]\)[t] - 
              kbirsd*\(c["\<IRS[R,P,P,P,P,P,0]\>"]\)[t], \n
          r255 -> kbirs*\(c["\<RXpIrs\>"]\)[
                  t]*\(c["\<IRS[0,P,P,P,P,P,P]\>"]\)[t] - 
              kbirsd*\(c["\<IRS[R,P,P,P,P,P,P]\>"]\)[t], \n
          r256 -> kirsp1*\(c["\<IRS[0,0,0,0,0,0,0]\>"]\)[t] - 
              kirsp1d*\((\((xIrsPi3k1 - xIrsPi3k1b)\)/
                    xIrsPi3k1)\)*\(c["\<IRS[0,P,0,0,0,0,0]\>"]\)[t], \n
          r257 -> kirsp1*\(c["\<IRS[0,0,0,0,0,0,P]\>"]\)[t] - 
              kirsp1d*\((\((xIrsPi3k1 - xIrsPi3k1b)\)/
                    xIrsPi3k1)\)*\(c["\<IRS[0,P,0,0,0,0,P]\>"]\)[t], \n
          r258 -> kirsp1*\(c["\<IRS[0,0,0,0,0,P,0]\>"]\)[t] - 
              kirsp1d*\((\((xIrsPi3k1 - xIrsPi3k1b)\)/
                    xIrsPi3k1)\)*\(c["\<IRS[0,P,0,0,0,P,0]\>"]\)[t], \n
          r259 -> 
            kirsp1*\(c["\<IRS[0,0,0,0,0,P,P]\>"]\)[t] - 
              kirsp1d*\((\((xIrsPi3k1 - xIrsPi3k1b)\)/
                    xIrsPi3k1)\)*\(c["\<IRS[0,P,0,0,0,P,P]\>"]\)[t], \n
          r260 -> kirsp1*\(c["\<IRS[0,0,0,0,P,0,0]\>"]\)[t] - 
              kirsp1d*\((\((xIrsPi3k1 - xIrsPi3k1b)\)/
                    xIrsPi3k1)\)*\(c["\<IRS[0,P,0,0,P,0,0]\>"]\)[t], \n
          r261 -> kirsp1*\(c["\<IRS[0,0,0,0,P,0,P]\>"]\)[t] - 
              kirsp1d*\((\((xIrsPi3k1 - xIrsPi3k1b)\)/
                    xIrsPi3k1)\)*\(c["\<IRS[0,P,0,0,P,0,P]\>"]\)[t], \n
          r262 -> kirsp1*\(c["\<IRS[0,0,0,0,P,P,0]\>"]\)[t] - 
              kirsp1d*\((\((xIrsPi3k1 - xIrsPi3k1b)\)/
                    xIrsPi3k1)\)*\(c["\<IRS[0,P,0,0,P,P,0]\>"]\)[t], \n
          r263 -> kirsp1*\(c["\<IRS[0,0,0,0,P,P,P]\>"]\)[t] - 
              kirsp1d*\((\((xIrsPi3k1 - xIrsPi3k1b)\)/
                    xIrsPi3k1)\)*\(c["\<IRS[0,P,0,0,P,P,P]\>"]\)[t], \n
          r264 -> kirsp1*\(c["\<IRS[0,0,0,P,0,0,0]\>"]\)[t] - 
              kirsp1d*\((\((xIrsPi3k1 - xIrsPi3k1b)\)/
                    xIrsPi3k1)\)*\(c["\<IRS[0,P,0,P,0,0,0]\>"]\)[t], \n
          r265 -> kirsp1*\(c["\<IRS[0,0,0,P,0,0,P]\>"]\)[t] - 
              kirsp1d*\((\((xIrsPi3k1 - xIrsPi3k1b)\)/
                    xIrsPi3k1)\)*\(c["\<IRS[0,P,0,P,0,0,P]\>"]\)[t], \n
          r266 -> kirsp1*\(c["\<IRS[0,0,0,P,0,P,0]\>"]\)[t] - 
              kirsp1d*\((\((xIrsPi3k1 - xIrsPi3k1b)\)/
                    xIrsPi3k1)\)*\(c["\<IRS[0,P,0,P,0,P,0]\>"]\)[t], \n
          r267 -> kirsp1*\(c["\<IRS[0,0,0,P,0,P,P]\>"]\)[t] - 
              kirsp1d*\((\((xIrsPi3k1 - xIrsPi3k1b)\)/
                    xIrsPi3k1)\)*\(c["\<IRS[0,P,0,P,0,P,P]\>"]\)[t], \n
          r268 -> kirsp1*\(c["\<IRS[0,0,0,P,P,0,0]\>"]\)[t] - 
              kirsp1d*\((\((xIrsPi3k1 - xIrsPi3k1b)\)/
                    xIrsPi3k1)\)*\(c["\<IRS[0,P,0,P,P,0,0]\>"]\)[t], \n
          r269 -> kirsp1*\(c["\<IRS[0,0,0,P,P,0,P]\>"]\)[t] - 
              kirsp1d*\((\((xIrsPi3k1 - xIrsPi3k1b)\)/
                    xIrsPi3k1)\)*\(c["\<IRS[0,P,0,P,P,0,P]\>"]\)[t], \n
          r270 -> kirsp1*\(c["\<IRS[0,0,0,P,P,P,0]\>"]\)[t] - 
              kirsp1d*\((\((xIrsPi3k1 - xIrsPi3k1b)\)/
                    xIrsPi3k1)\)*\(c["\<IRS[0,P,0,P,P,P,0]\>"]\)[t], \n
          r271 -> kirsp1*\(c["\<IRS[0,0,0,P,P,P,P]\>"]\)[t] - 
              kirsp1d*\((\((xIrsPi3k1 - xIrsPi3k1b)\)/
                    xIrsPi3k1)\)*\(c["\<IRS[0,P,0,P,P,P,P]\>"]\)[t], \n
          r272 -> 
            kirsp1*\(c["\<IRS[0,0,P,0,0,0,0]\>"]\)[t] - 
              kirsp1d*\((\((xIrsPi3k1 - xIrsPi3k1b)\)/
                    xIrsPi3k1)\)*\(c["\<IRS[0,P,P,0,0,0,0]\>"]\)[t], \n
          r273 -> kirsp1*\(c["\<IRS[0,0,P,0,0,0,P]\>"]\)[t] - 
              kirsp1d*\((\((xIrsPi3k1 - xIrsPi3k1b)\)/
                    xIrsPi3k1)\)*\(c["\<IRS[0,P,P,0,0,0,P]\>"]\)[t], \n
          r274 -> kirsp1*\(c["\<IRS[0,0,P,0,0,P,0]\>"]\)[t] - 
              kirsp1d*\((\((xIrsPi3k1 - xIrsPi3k1b)\)/
                    xIrsPi3k1)\)*\(c["\<IRS[0,P,P,0,0,P,0]\>"]\)[t], \n
          r275 -> kirsp1*\(c["\<IRS[0,0,P,0,0,P,P]\>"]\)[t] - 
              kirsp1d*\((\((xIrsPi3k1 - xIrsPi3k1b)\)/
                    xIrsPi3k1)\)*\(c["\<IRS[0,P,P,0,0,P,P]\>"]\)[t], \n
          r276 -> kirsp1*\(c["\<IRS[0,0,P,0,P,0,0]\>"]\)[t] - 
              kirsp1d*\((\((xIrsPi3k1 - xIrsPi3k1b)\)/
                    xIrsPi3k1)\)*\(c["\<IRS[0,P,P,0,P,0,0]\>"]\)[t], \n
          r277 -> kirsp1*\(c["\<IRS[0,0,P,0,P,0,P]\>"]\)[t] - 
              kirsp1d*\((\((xIrsPi3k1 - xIrsPi3k1b)\)/
                    xIrsPi3k1)\)*\(c["\<IRS[0,P,P,0,P,0,P]\>"]\)[t], \n
          r278 -> kirsp1*\(c["\<IRS[0,0,P,0,P,P,0]\>"]\)[t] - 
              kirsp1d*\((\((xIrsPi3k1 - xIrsPi3k1b)\)/
                    xIrsPi3k1)\)*\(c["\<IRS[0,P,P,0,P,P,0]\>"]\)[t], \n
          r279 -> kirsp1*\(c["\<IRS[0,0,P,0,P,P,P]\>"]\)[t] - 
              kirsp1d*\((\((xIrsPi3k1 - xIrsPi3k1b)\)/
                    xIrsPi3k1)\)*\(c["\<IRS[0,P,P,0,P,P,P]\>"]\)[t], \n
          r280 -> kirsp1*\(c["\<IRS[0,0,P,P,0,0,0]\>"]\)[t] - 
              kirsp1d*\((\((xIrsPi3k1 - xIrsPi3k1b)\)/
                    xIrsPi3k1)\)*\(c["\<IRS[0,P,P,P,0,0,0]\>"]\)[t], \n
          r281 -> kirsp1*\(c["\<IRS[0,0,P,P,0,0,P]\>"]\)[t] - 
              kirsp1d*\((\((xIrsPi3k1 - xIrsPi3k1b)\)/
                    xIrsPi3k1)\)*\(c["\<IRS[0,P,P,P,0,0,P]\>"]\)[t], \n
          r282 -> kirsp1*\(c["\<IRS[0,0,P,P,0,P,0]\>"]\)[t] - 
              kirsp1d*\((\((xIrsPi3k1 - xIrsPi3k1b)\)/
                    xIrsPi3k1)\)*\(c["\<IRS[0,P,P,P,0,P,0]\>"]\)[t], \n
          r283 -> kirsp1*\(c["\<IRS[0,0,P,P,0,P,P]\>"]\)[t] - 
              kirsp1d*\((\((xIrsPi3k1 - xIrsPi3k1b)\)/
                    xIrsPi3k1)\)*\(c["\<IRS[0,P,P,P,0,P,P]\>"]\)[t], \n
          r284 -> kirsp1*\(c["\<IRS[0,0,P,P,P,0,0]\>"]\)[t] - 
              kirsp1d*\((\((xIrsPi3k1 - xIrsPi3k1b)\)/
                    xIrsPi3k1)\)*\(c["\<IRS[0,P,P,P,P,0,0]\>"]\)[t], \n
          r285 -> 
            kirsp1*\(c["\<IRS[0,0,P,P,P,0,P]\>"]\)[t] - 
              kirsp1d*\((\((xIrsPi3k1 - xIrsPi3k1b)\)/
                    xIrsPi3k1)\)*\(c["\<IRS[0,P,P,P,P,0,P]\>"]\)[t], \n
          r286 -> kirsp1*\(c["\<IRS[0,0,P,P,P,P,0]\>"]\)[t] - 
              kirsp1d*\((\((xIrsPi3k1 - xIrsPi3k1b)\)/
                    xIrsPi3k1)\)*\(c["\<IRS[0,P,P,P,P,P,0]\>"]\)[t], \n
          r287 -> kirsp1*\(c["\<IRS[0,0,P,P,P,P,P]\>"]\)[t] - 
              kirsp1d*\((\((xIrsPi3k1 - xIrsPi3k1b)\)/
                    xIrsPi3k1)\)*\(c["\<IRS[0,P,P,P,P,P,P]\>"]\)[t], \n
          r288 -> kirsp2*\(c["\<IRS[0,0,0,0,0,0,0]\>"]\)[t] - 
              kirsp2d*\((\((xIrsPi3k2 - xIrsPi3k2b)\)/
                    xIrsPi3k2)\)*\(c["\<IRS[0,0,P,0,0,0,0]\>"]\)[t], \n
          r289 -> kirsp2*\(c["\<IRS[0,0,0,0,0,0,P]\>"]\)[t] - 
              kirsp2d*\((\((xIrsPi3k2 - xIrsPi3k2b)\)/
                    xIrsPi3k2)\)*\(c["\<IRS[0,0,P,0,0,0,P]\>"]\)[t], \n
          r290 -> kirsp2*\(c["\<IRS[0,0,0,0,0,P,0]\>"]\)[t] - 
              kirsp2d*\((\((xIrsPi3k2 - xIrsPi3k2b)\)/
                    xIrsPi3k2)\)*\(c["\<IRS[0,0,P,0,0,P,0]\>"]\)[t], \n
          r291 -> kirsp2*\(c["\<IRS[0,0,0,0,0,P,P]\>"]\)[t] - 
              kirsp2d*\((\((xIrsPi3k2 - xIrsPi3k2b)\)/
                    xIrsPi3k2)\)*\(c["\<IRS[0,0,P,0,0,P,P]\>"]\)[t], \n
          r292 -> kirsp2*\(c["\<IRS[0,0,0,0,P,0,0]\>"]\)[t] - 
              kirsp2d*\((\((xIrsPi3k2 - xIrsPi3k2b)\)/
                    xIrsPi3k2)\)*\(c["\<IRS[0,0,P,0,P,0,0]\>"]\)[t], \n
          r293 -> kirsp2*\(c["\<IRS[0,0,0,0,P,0,P]\>"]\)[t] - 
              kirsp2d*\((\((xIrsPi3k2 - xIrsPi3k2b)\)/
                    xIrsPi3k2)\)*\(c["\<IRS[0,0,P,0,P,0,P]\>"]\)[t], \n
          r294 -> kirsp2*\(c["\<IRS[0,0,0,0,P,P,0]\>"]\)[t] - 
              kirsp2d*\((\((xIrsPi3k2 - xIrsPi3k2b)\)/
                    xIrsPi3k2)\)*\(c["\<IRS[0,0,P,0,P,P,0]\>"]\)[t], \n
          r295 -> kirsp2*\(c["\<IRS[0,0,0,0,P,P,P]\>"]\)[t] - 
              kirsp2d*\((\((xIrsPi3k2 - xIrsPi3k2b)\)/
                    xIrsPi3k2)\)*\(c["\<IRS[0,0,P,0,P,P,P]\>"]\)[t], \n
          r296 -> kirsp2*\(c["\<IRS[0,0,0,P,0,0,0]\>"]\)[t] - 
              kirsp2d*\((\((xIrsPi3k2 - xIrsPi3k2b)\)/
                    xIrsPi3k2)\)*\(c["\<IRS[0,0,P,P,0,0,0]\>"]\)[t], \n
          r297 -> kirsp2*\(c["\<IRS[0,0,0,P,0,0,P]\>"]\)[t] - 
              kirsp2d*\((\((xIrsPi3k2 - xIrsPi3k2b)\)/
                    xIrsPi3k2)\)*\(c["\<IRS[0,0,P,P,0,0,P]\>"]\)[t], \n
          r298 -> 
            kirsp2*\(c["\<IRS[0,0,0,P,0,P,0]\>"]\)[t] - 
              kirsp2d*\((\((xIrsPi3k2 - xIrsPi3k2b)\)/
                    xIrsPi3k2)\)*\(c["\<IRS[0,0,P,P,0,P,0]\>"]\)[t], \n
          r299 -> kirsp2*\(c["\<IRS[0,0,0,P,0,P,P]\>"]\)[t] - 
              kirsp2d*\((\((xIrsPi3k2 - xIrsPi3k2b)\)/
                    xIrsPi3k2)\)*\(c["\<IRS[0,0,P,P,0,P,P]\>"]\)[t], \n
          r300 -> kirsp2*\(c["\<IRS[0,0,0,P,P,0,0]\>"]\)[t] - 
              kirsp2d*\((\((xIrsPi3k2 - xIrsPi3k2b)\)/
                    xIrsPi3k2)\)*\(c["\<IRS[0,0,P,P,P,0,0]\>"]\)[t], \n
          r301 -> kirsp2*\(c["\<IRS[0,0,0,P,P,0,P]\>"]\)[t] - 
              kirsp2d*\((\((xIrsPi3k2 - xIrsPi3k2b)\)/
                    xIrsPi3k2)\)*\(c["\<IRS[0,0,P,P,P,0,P]\>"]\)[t], \n
          r302 -> kirsp2*\(c["\<IRS[0,0,0,P,P,P,0]\>"]\)[t] - 
              kirsp2d*\((\((xIrsPi3k2 - xIrsPi3k2b)\)/
                    xIrsPi3k2)\)*\(c["\<IRS[0,0,P,P,P,P,0]\>"]\)[t], \n
          r303 -> kirsp2*\(c["\<IRS[0,0,0,P,P,P,P]\>"]\)[t] - 
              kirsp2d*\((\((xIrsPi3k2 - xIrsPi3k2b)\)/
                    xIrsPi3k2)\)*\(c["\<IRS[0,0,P,P,P,P,P]\>"]\)[t], \n
          r304 -> kirsp2*\(c["\<IRS[0,P,0,0,0,0,0]\>"]\)[t] - 
              kirsp2d*\((\((xIrsPi3k2 - xIrsPi3k2b)\)/
                    xIrsPi3k2)\)*\(c["\<IRS[0,P,P,0,0,0,0]\>"]\)[t], \n
          r305 -> kirsp2*\(c["\<IRS[0,P,0,0,0,0,P]\>"]\)[t] - 
              kirsp2d*\((\((xIrsPi3k2 - xIrsPi3k2b)\)/
                    xIrsPi3k2)\)*\(c["\<IRS[0,P,P,0,0,0,P]\>"]\)[t], \n
          r306 -> kirsp2*\(c["\<IRS[0,P,0,0,0,P,0]\>"]\)[t] - 
              kirsp2d*\((\((xIrsPi3k2 - xIrsPi3k2b)\)/
                    xIrsPi3k2)\)*\(c["\<IRS[0,P,P,0,0,P,0]\>"]\)[t], \n
          r307 -> kirsp2*\(c["\<IRS[0,P,0,0,0,P,P]\>"]\)[t] - 
              kirsp2d*\((\((xIrsPi3k2 - xIrsPi3k2b)\)/
                    xIrsPi3k2)\)*\(c["\<IRS[0,P,P,0,0,P,P]\>"]\)[t], \n
          r308 -> kirsp2*\(c["\<IRS[0,P,0,0,P,0,0]\>"]\)[t] - 
              kirsp2d*\((\((xIrsPi3k2 - xIrsPi3k2b)\)/
                    xIrsPi3k2)\)*\(c["\<IRS[0,P,P,0,P,0,0]\>"]\)[t], \n
          r309 -> kirsp2*\(c["\<IRS[0,P,0,0,P,0,P]\>"]\)[t] - 
              kirsp2d*\((\((xIrsPi3k2 - xIrsPi3k2b)\)/
                    xIrsPi3k2)\)*\(c["\<IRS[0,P,P,0,P,0,P]\>"]\)[t], \n
          r310 -> kirsp2*\(c["\<IRS[0,P,0,0,P,P,0]\>"]\)[t] - 
              kirsp2d*\((\((xIrsPi3k2 - xIrsPi3k2b)\)/
                    xIrsPi3k2)\)*\(c["\<IRS[0,P,P,0,P,P,0]\>"]\)[t], \n
          r311 -> 
            kirsp2*\(c["\<IRS[0,P,0,0,P,P,P]\>"]\)[t] - 
              kirsp2d*\((\((xIrsPi3k2 - xIrsPi3k2b)\)/
                    xIrsPi3k2)\)*\(c["\<IRS[0,P,P,0,P,P,P]\>"]\)[t], \n
          r312 -> kirsp2*\(c["\<IRS[0,P,0,P,0,0,0]\>"]\)[t] - 
              kirsp2d*\((\((xIrsPi3k2 - xIrsPi3k2b)\)/
                    xIrsPi3k2)\)*\(c["\<IRS[0,P,P,P,0,0,0]\>"]\)[t], \n
          r313 -> kirsp2*\(c["\<IRS[0,P,0,P,0,0,P]\>"]\)[t] - 
              kirsp2d*\((\((xIrsPi3k2 - xIrsPi3k2b)\)/
                    xIrsPi3k2)\)*\(c["\<IRS[0,P,P,P,0,0,P]\>"]\)[t], \n
          r314 -> kirsp2*\(c["\<IRS[0,P,0,P,0,P,0]\>"]\)[t] - 
              kirsp2d*\((\((xIrsPi3k2 - xIrsPi3k2b)\)/
                    xIrsPi3k2)\)*\(c["\<IRS[0,P,P,P,0,P,0]\>"]\)[t], \n
          r315 -> kirsp2*\(c["\<IRS[0,P,0,P,0,P,P]\>"]\)[t] - 
              kirsp2d*\((\((xIrsPi3k2 - xIrsPi3k2b)\)/
                    xIrsPi3k2)\)*\(c["\<IRS[0,P,P,P,0,P,P]\>"]\)[t], \n
          r316 -> kirsp2*\(c["\<IRS[0,P,0,P,P,0,0]\>"]\)[t] - 
              kirsp2d*\((\((xIrsPi3k2 - xIrsPi3k2b)\)/
                    xIrsPi3k2)\)*\(c["\<IRS[0,P,P,P,P,0,0]\>"]\)[t], \n
          r317 -> kirsp2*\(c["\<IRS[0,P,0,P,P,0,P]\>"]\)[t] - 
              kirsp2d*\((\((xIrsPi3k2 - xIrsPi3k2b)\)/
                    xIrsPi3k2)\)*\(c["\<IRS[0,P,P,P,P,0,P]\>"]\)[t], \n
          r318 -> kirsp2*\(c["\<IRS[0,P,0,P,P,P,0]\>"]\)[t] - 
              kirsp2d*\((\((xIrsPi3k2 - xIrsPi3k2b)\)/
                    xIrsPi3k2)\)*\(c["\<IRS[0,P,P,P,P,P,0]\>"]\)[t], \n
          r319 -> kirsp2*\(c["\<IRS[0,P,0,P,P,P,P]\>"]\)[t] - 
              kirsp2d*\((\((xIrsPi3k2 - xIrsPi3k2b)\)/
                    xIrsPi3k2)\)*\(c["\<IRS[0,P,P,P,P,P,P]\>"]\)[t], \n
          r320 -> kirsp3*\(c["\<IRS[0,0,0,0,0,0,0]\>"]\)[t] - 
              kirsp3d*\((\((xIrsPi3k3 - xIrsPi3k3b)\)/
                    xIrsPi3k3)\)*\(c["\<IRS[0,0,0,P,0,0,0]\>"]\)[t], \n
          r321 -> kirsp3*\(c["\<IRS[0,0,0,0,0,0,P]\>"]\)[t] - 
              kirsp3d*\((\((xIrsPi3k3 - xIrsPi3k3b)\)/
                    xIrsPi3k3)\)*\(c["\<IRS[0,0,0,P,0,0,P]\>"]\)[t], \n
          r322 -> kirsp3*\(c["\<IRS[0,0,0,0,0,P,0]\>"]\)[t] - 
              kirsp3d*\((\((xIrsPi3k3 - xIrsPi3k3b)\)/
                    xIrsPi3k3)\)*\(c["\<IRS[0,0,0,P,0,P,0]\>"]\)[t], \n
          r323 -> kirsp3*\(c["\<IRS[0,0,0,0,0,P,P]\>"]\)[t] - 
              kirsp3d*\((\((xIrsPi3k3 - xIrsPi3k3b)\)/
                    xIrsPi3k3)\)*\(c["\<IRS[0,0,0,P,0,P,P]\>"]\)[t], \n
          r324 -> 
            kirsp3*\(c["\<IRS[0,0,0,0,P,0,0]\>"]\)[t] - 
              kirsp3d*\((\((xIrsPi3k3 - xIrsPi3k3b)\)/
                    xIrsPi3k3)\)*\(c["\<IRS[0,0,0,P,P,0,0]\>"]\)[t], \n
          r325 -> kirsp3*\(c["\<IRS[0,0,0,0,P,0,P]\>"]\)[t] - 
              kirsp3d*\((\((xIrsPi3k3 - xIrsPi3k3b)\)/
                    xIrsPi3k3)\)*\(c["\<IRS[0,0,0,P,P,0,P]\>"]\)[t], \n
          r326 -> kirsp3*\(c["\<IRS[0,0,0,0,P,P,0]\>"]\)[t] - 
              kirsp3d*\((\((xIrsPi3k3 - xIrsPi3k3b)\)/
                    xIrsPi3k3)\)*\(c["\<IRS[0,0,0,P,P,P,0]\>"]\)[t], \n
          r327 -> kirsp3*\(c["\<IRS[0,0,0,0,P,P,P]\>"]\)[t] - 
              kirsp3d*\((\((xIrsPi3k3 - xIrsPi3k3b)\)/
                    xIrsPi3k3)\)*\(c["\<IRS[0,0,0,P,P,P,P]\>"]\)[t], \n
          r328 -> kirsp3*\(c["\<IRS[0,0,P,0,0,0,0]\>"]\)[t] - 
              kirsp3d*\((\((xIrsPi3k3 - xIrsPi3k3b)\)/
                    xIrsPi3k3)\)*\(c["\<IRS[0,0,P,P,0,0,0]\>"]\)[t], \n
          r329 -> kirsp3*\(c["\<IRS[0,0,P,0,0,0,P]\>"]\)[t] - 
              kirsp3d*\((\((xIrsPi3k3 - xIrsPi3k3b)\)/
                    xIrsPi3k3)\)*\(c["\<IRS[0,0,P,P,0,0,P]\>"]\)[t], \n
          r330 -> kirsp3*\(c["\<IRS[0,0,P,0,0,P,0]\>"]\)[t] - 
              kirsp3d*\((\((xIrsPi3k3 - xIrsPi3k3b)\)/
                    xIrsPi3k3)\)*\(c["\<IRS[0,0,P,P,0,P,0]\>"]\)[t], \n
          r331 -> kirsp3*\(c["\<IRS[0,0,P,0,0,P,P]\>"]\)[t] - 
              kirsp3d*\((\((xIrsPi3k3 - xIrsPi3k3b)\)/
                    xIrsPi3k3)\)*\(c["\<IRS[0,0,P,P,0,P,P]\>"]\)[t], \n
          r332 -> kirsp3*\(c["\<IRS[0,0,P,0,P,0,0]\>"]\)[t] - 
              kirsp3d*\((\((xIrsPi3k3 - xIrsPi3k3b)\)/
                    xIrsPi3k3)\)*\(c["\<IRS[0,0,P,P,P,0,0]\>"]\)[t], \n
          r333 -> kirsp3*\(c["\<IRS[0,0,P,0,P,0,P]\>"]\)[t] - 
              kirsp3d*\((\((xIrsPi3k3 - xIrsPi3k3b)\)/
                    xIrsPi3k3)\)*\(c["\<IRS[0,0,P,P,P,0,P]\>"]\)[t], \n
          r334 -> kirsp3*\(c["\<IRS[0,0,P,0,P,P,0]\>"]\)[t] - 
              kirsp3d*\((\((xIrsPi3k3 - xIrsPi3k3b)\)/
                    xIrsPi3k3)\)*\(c["\<IRS[0,0,P,P,P,P,0]\>"]\)[t], \n
          r335 -> kirsp3*\(c["\<IRS[0,0,P,0,P,P,P]\>"]\)[t] - 
              kirsp3d*\((\((xIrsPi3k3 - xIrsPi3k3b)\)/
                    xIrsPi3k3)\)*\(c["\<IRS[0,0,P,P,P,P,P]\>"]\)[t], \n
          r336 -> kirsp3*\(c["\<IRS[0,P,0,0,0,0,0]\>"]\)[t] - 
              kirsp3d*\((\((xIrsPi3k3 - xIrsPi3k3b)\)/
                    xIrsPi3k3)\)*\(c["\<IRS[0,P,0,P,0,0,0]\>"]\)[t], \n
          r337 -> 
            kirsp3*\(c["\<IRS[0,P,0,0,0,0,P]\>"]\)[t] - 
              kirsp3d*\((\((xIrsPi3k3 - xIrsPi3k3b)\)/
                    xIrsPi3k3)\)*\(c["\<IRS[0,P,0,P,0,0,P]\>"]\)[t], \n
          r338 -> kirsp3*\(c["\<IRS[0,P,0,0,0,P,0]\>"]\)[t] - 
              kirsp3d*\((\((xIrsPi3k3 - xIrsPi3k3b)\)/
                    xIrsPi3k3)\)*\(c["\<IRS[0,P,0,P,0,P,0]\>"]\)[t], \n
          r339 -> kirsp3*\(c["\<IRS[0,P,0,0,0,P,P]\>"]\)[t] - 
              kirsp3d*\((\((xIrsPi3k3 - xIrsPi3k3b)\)/
                    xIrsPi3k3)\)*\(c["\<IRS[0,P,0,P,0,P,P]\>"]\)[t], \n
          r340 -> kirsp3*\(c["\<IRS[0,P,0,0,P,0,0]\>"]\)[t] - 
              kirsp3d*\((\((xIrsPi3k3 - xIrsPi3k3b)\)/
                    xIrsPi3k3)\)*\(c["\<IRS[0,P,0,P,P,0,0]\>"]\)[t], \n
          r341 -> kirsp3*\(c["\<IRS[0,P,0,0,P,0,P]\>"]\)[t] - 
              kirsp3d*\((\((xIrsPi3k3 - xIrsPi3k3b)\)/
                    xIrsPi3k3)\)*\(c["\<IRS[0,P,0,P,P,0,P]\>"]\)[t], \n
          r342 -> kirsp3*\(c["\<IRS[0,P,0,0,P,P,0]\>"]\)[t] - 
              kirsp3d*\((\((xIrsPi3k3 - xIrsPi3k3b)\)/
                    xIrsPi3k3)\)*\(c["\<IRS[0,P,0,P,P,P,0]\>"]\)[t], \n
          r343 -> kirsp3*\(c["\<IRS[0,P,0,0,P,P,P]\>"]\)[t] - 
              kirsp3d*\((\((xIrsPi3k3 - xIrsPi3k3b)\)/
                    xIrsPi3k3)\)*\(c["\<IRS[0,P,0,P,P,P,P]\>"]\)[t], \n
          r344 -> kirsp3*\(c["\<IRS[0,P,P,0,0,0,0]\>"]\)[t] - 
              kirsp3d*\((\((xIrsPi3k3 - xIrsPi3k3b)\)/
                    xIrsPi3k3)\)*\(c["\<IRS[0,P,P,P,0,0,0]\>"]\)[t], \n
          r345 -> kirsp3*\(c["\<IRS[0,P,P,0,0,0,P]\>"]\)[t] - 
              kirsp3d*\((\((xIrsPi3k3 - xIrsPi3k3b)\)/
                    xIrsPi3k3)\)*\(c["\<IRS[0,P,P,P,0,0,P]\>"]\)[t], \n
          r346 -> kirsp3*\(c["\<IRS[0,P,P,0,0,P,0]\>"]\)[t] - 
              kirsp3d*\((\((xIrsPi3k3 - xIrsPi3k3b)\)/
                    xIrsPi3k3)\)*\(c["\<IRS[0,P,P,P,0,P,0]\>"]\)[t], \n
          r347 -> kirsp3*\(c["\<IRS[0,P,P,0,0,P,P]\>"]\)[t] - 
              kirsp3d*\((\((xIrsPi3k3 - xIrsPi3k3b)\)/
                    xIrsPi3k3)\)*\(c["\<IRS[0,P,P,P,0,P,P]\>"]\)[t], \n
          r348 -> kirsp3*\(c["\<IRS[0,P,P,0,P,0,0]\>"]\)[t] - 
              kirsp3d*\((\((xIrsPi3k3 - xIrsPi3k3b)\)/
                    xIrsPi3k3)\)*\(c["\<IRS[0,P,P,P,P,0,0]\>"]\)[t], \n
          r349 -> kirsp3*\(c["\<IRS[0,P,P,0,P,0,P]\>"]\)[t] - 
              kirsp3d*\((\((xIrsPi3k3 - xIrsPi3k3b)\)/
                    xIrsPi3k3)\)*\(c["\<IRS[0,P,P,P,P,0,P]\>"]\)[t], \n
          r350 -> 
            kirsp3*\(c["\<IRS[0,P,P,0,P,P,0]\>"]\)[t] - 
              kirsp3d*\((\((xIrsPi3k3 - xIrsPi3k3b)\)/
                    xIrsPi3k3)\)*\(c["\<IRS[0,P,P,P,P,P,0]\>"]\)[t], \n
          r351 -> kirsp3*\(c["\<IRS[0,P,P,0,P,P,P]\>"]\)[t] - 
              kirsp3d*\((\((xIrsPi3k3 - xIrsPi3k3b)\)/
                    xIrsPi3k3)\)*\(c["\<IRS[0,P,P,P,P,P,P]\>"]\)[t], \n
          r352 -> kirsp4*\(c["\<IRS[0,0,0,0,0,0,0]\>"]\)[t] - 
              kirsp4d*\((\((xIrsPi3k4 - xIrsPi3k4b)\)/
                    xIrsPi3k4)\)*\(c["\<IRS[0,0,0,0,P,0,0]\>"]\)[t], \n
          r353 -> kirsp4*\(c["\<IRS[0,0,0,0,0,0,P]\>"]\)[t] - 
              kirsp4d*\((\((xIrsPi3k4 - xIrsPi3k4b)\)/
                    xIrsPi3k4)\)*\(c["\<IRS[0,0,0,0,P,0,P]\>"]\)[t], \n
          r354 -> kirsp4*\(c["\<IRS[0,0,0,0,0,P,0]\>"]\)[t] - 
              kirsp4d*\((\((xIrsPi3k4 - xIrsPi3k4b)\)/
                    xIrsPi3k4)\)*\(c["\<IRS[0,0,0,0,P,P,0]\>"]\)[t], \n
          r355 -> kirsp4*\(c["\<IRS[0,0,0,0,0,P,P]\>"]\)[t] - 
              kirsp4d*\((\((xIrsPi3k4 - xIrsPi3k4b)\)/
                    xIrsPi3k4)\)*\(c["\<IRS[0,0,0,0,P,P,P]\>"]\)[t], \n
          r356 -> kirsp4*\(c["\<IRS[0,0,0,P,0,0,0]\>"]\)[t] - 
              kirsp4d*\((\((xIrsPi3k4 - xIrsPi3k4b)\)/
                    xIrsPi3k4)\)*\(c["\<IRS[0,0,0,P,P,0,0]\>"]\)[t], \n
          r357 -> kirsp4*\(c["\<IRS[0,0,0,P,0,0,P]\>"]\)[t] - 
              kirsp4d*\((\((xIrsPi3k4 - xIrsPi3k4b)\)/
                    xIrsPi3k4)\)*\(c["\<IRS[0,0,0,P,P,0,P]\>"]\)[t], \n
          r358 -> kirsp4*\(c["\<IRS[0,0,0,P,0,P,0]\>"]\)[t] - 
              kirsp4d*\((\((xIrsPi3k4 - xIrsPi3k4b)\)/
                    xIrsPi3k4)\)*\(c["\<IRS[0,0,0,P,P,P,0]\>"]\)[t], \n
          r359 -> kirsp4*\(c["\<IRS[0,0,0,P,0,P,P]\>"]\)[t] - 
              kirsp4d*\((\((xIrsPi3k4 - xIrsPi3k4b)\)/
                    xIrsPi3k4)\)*\(c["\<IRS[0,0,0,P,P,P,P]\>"]\)[t], \n
          r360 -> kirsp4*\(c["\<IRS[0,0,P,0,0,0,0]\>"]\)[t] - 
              kirsp4d*\((\((xIrsPi3k4 - xIrsPi3k4b)\)/
                    xIrsPi3k4)\)*\(c["\<IRS[0,0,P,0,P,0,0]\>"]\)[t], \n
          r361 -> kirsp4*\(c["\<IRS[0,0,P,0,0,0,P]\>"]\)[t] - 
              kirsp4d*\((\((xIrsPi3k4 - xIrsPi3k4b)\)/
                    xIrsPi3k4)\)*\(c["\<IRS[0,0,P,0,P,0,P]\>"]\)[t], \n
          r362 -> kirsp4*\(c["\<IRS[0,0,P,0,0,P,0]\>"]\)[t] - 
              kirsp4d*\((\((xIrsPi3k4 - xIrsPi3k4b)\)/
                    xIrsPi3k4)\)*\(c["\<IRS[0,0,P,0,P,P,0]\>"]\)[t], \n
          r363 -> 
            kirsp4*\(c["\<IRS[0,0,P,0,0,P,P]\>"]\)[t] - 
              kirsp4d*\((\((xIrsPi3k4 - xIrsPi3k4b)\)/
                    xIrsPi3k4)\)*\(c["\<IRS[0,0,P,0,P,P,P]\>"]\)[t], \n
          r364 -> kirsp4*\(c["\<IRS[0,0,P,P,0,0,0]\>"]\)[t] - 
              kirsp4d*\((\((xIrsPi3k4 - xIrsPi3k4b)\)/
                    xIrsPi3k4)\)*\(c["\<IRS[0,0,P,P,P,0,0]\>"]\)[t], \n
          r365 -> kirsp4*\(c["\<IRS[0,0,P,P,0,0,P]\>"]\)[t] - 
              kirsp4d*\((\((xIrsPi3k4 - xIrsPi3k4b)\)/
                    xIrsPi3k4)\)*\(c["\<IRS[0,0,P,P,P,0,P]\>"]\)[t], \n
          r366 -> kirsp4*\(c["\<IRS[0,0,P,P,0,P,0]\>"]\)[t] - 
              kirsp4d*\((\((xIrsPi3k4 - xIrsPi3k4b)\)/
                    xIrsPi3k4)\)*\(c["\<IRS[0,0,P,P,P,P,0]\>"]\)[t], \n
          r367 -> kirsp4*\(c["\<IRS[0,0,P,P,0,P,P]\>"]\)[t] - 
              kirsp4d*\((\((xIrsPi3k4 - xIrsPi3k4b)\)/
                    xIrsPi3k4)\)*\(c["\<IRS[0,0,P,P,P,P,P]\>"]\)[t], \n
          r368 -> kirsp4*\(c["\<IRS[0,P,0,0,0,0,0]\>"]\)[t] - 
              kirsp4d*\((\((xIrsPi3k4 - xIrsPi3k4b)\)/
                    xIrsPi3k4)\)*\(c["\<IRS[0,P,0,0,P,0,0]\>"]\)[t], \n
          r369 -> kirsp4*\(c["\<IRS[0,P,0,0,0,0,P]\>"]\)[t] - 
              kirsp4d*\((\((xIrsPi3k4 - xIrsPi3k4b)\)/
                    xIrsPi3k4)\)*\(c["\<IRS[0,P,0,0,P,0,P]\>"]\)[t], \n
          r370 -> kirsp4*\(c["\<IRS[0,P,0,0,0,P,0]\>"]\)[t] - 
              kirsp4d*\((\((xIrsPi3k4 - xIrsPi3k4b)\)/
                    xIrsPi3k4)\)*\(c["\<IRS[0,P,0,0,P,P,0]\>"]\)[t], \n
          r371 -> kirsp4*\(c["\<IRS[0,P,0,0,0,P,P]\>"]\)[t] - 
              kirsp4d*\((\((xIrsPi3k4 - xIrsPi3k4b)\)/
                    xIrsPi3k4)\)*\(c["\<IRS[0,P,0,0,P,P,P]\>"]\)[t], \n
          r372 -> kirsp4*\(c["\<IRS[0,P,0,P,0,0,0]\>"]\)[t] - 
              kirsp4d*\((\((xIrsPi3k4 - xIrsPi3k4b)\)/
                    xIrsPi3k4)\)*\(c["\<IRS[0,P,0,P,P,0,0]\>"]\)[t], \n
          r373 -> kirsp4*\(c["\<IRS[0,P,0,P,0,0,P]\>"]\)[t] - 
              kirsp4d*\((\((xIrsPi3k4 - xIrsPi3k4b)\)/
                    xIrsPi3k4)\)*\(c["\<IRS[0,P,0,P,P,0,P]\>"]\)[t], \n
          r374 -> kirsp4*\(c["\<IRS[0,P,0,P,0,P,0]\>"]\)[t] - 
              kirsp4d*\((\((xIrsPi3k4 - xIrsPi3k4b)\)/
                    xIrsPi3k4)\)*\(c["\<IRS[0,P,0,P,P,P,0]\>"]\)[t], \n
          r375 -> kirsp4*\(c["\<IRS[0,P,0,P,0,P,P]\>"]\)[t] - 
              kirsp4d*\((\((xIrsPi3k4 - xIrsPi3k4b)\)/
                    xIrsPi3k4)\)*\(c["\<IRS[0,P,0,P,P,P,P]\>"]\)[t], \n
          r376 -> 
            kirsp4*\(c["\<IRS[0,P,P,0,0,0,0]\>"]\)[t] - 
              kirsp4d*\((\((xIrsPi3k4 - xIrsPi3k4b)\)/
                    xIrsPi3k4)\)*\(c["\<IRS[0,P,P,0,P,0,0]\>"]\)[t], \n
          r377 -> kirsp4*\(c["\<IRS[0,P,P,0,0,0,P]\>"]\)[t] - 
              kirsp4d*\((\((xIrsPi3k4 - xIrsPi3k4b)\)/
                    xIrsPi3k4)\)*\(c["\<IRS[0,P,P,0,P,0,P]\>"]\)[t], \n
          r378 -> kirsp4*\(c["\<IRS[0,P,P,0,0,P,0]\>"]\)[t] - 
              kirsp4d*\((\((xIrsPi3k4 - xIrsPi3k4b)\)/
                    xIrsPi3k4)\)*\(c["\<IRS[0,P,P,0,P,P,0]\>"]\)[t], \n
          r379 -> kirsp4*\(c["\<IRS[0,P,P,0,0,P,P]\>"]\)[t] - 
              kirsp4d*\((\((xIrsPi3k4 - xIrsPi3k4b)\)/
                    xIrsPi3k4)\)*\(c["\<IRS[0,P,P,0,P,P,P]\>"]\)[t], \n
          r380 -> kirsp4*\(c["\<IRS[0,P,P,P,0,0,0]\>"]\)[t] - 
              kirsp4d*\((\((xIrsPi3k4 - xIrsPi3k4b)\)/
                    xIrsPi3k4)\)*\(c["\<IRS[0,P,P,P,P,0,0]\>"]\)[t], \n
          r381 -> kirsp4*\(c["\<IRS[0,P,P,P,0,0,P]\>"]\)[t] - 
              kirsp4d*\((\((xIrsPi3k4 - xIrsPi3k4b)\)/
                    xIrsPi3k4)\)*\(c["\<IRS[0,P,P,P,P,0,P]\>"]\)[t], \n
          r382 -> kirsp4*\(c["\<IRS[0,P,P,P,0,P,0]\>"]\)[t] - 
              kirsp4d*\((\((xIrsPi3k4 - xIrsPi3k4b)\)/
                    xIrsPi3k4)\)*\(c["\<IRS[0,P,P,P,P,P,0]\>"]\)[t], \n
          r383 -> kirsp4*\(c["\<IRS[0,P,P,P,0,P,P]\>"]\)[t] - 
              kirsp4d*\((\((xIrsPi3k4 - xIrsPi3k4b)\)/
                    xIrsPi3k4)\)*\(c["\<IRS[0,P,P,P,P,P,P]\>"]\)[t], \n
          r384 -> kirsp5*\(c["\<IRS[0,0,0,0,0,0,0]\>"]\)[t] - 
              kirsp5d*\((\((xIrsShp2 - xIrsShp2b)\)/
                    xIrsShp2)\)*\(c["\<IRS[0,0,0,0,0,P,0]\>"]\)[t], \n
          r385 -> kirsp5*\(c["\<IRS[0,0,0,0,0,0,P]\>"]\)[t] - 
              kirsp5d*\((\((xIrsShp2 - xIrsShp2b)\)/
                    xIrsShp2)\)*\(c["\<IRS[0,0,0,0,0,P,P]\>"]\)[t], \n
          r386 -> kirsp5*\(c["\<IRS[0,0,0,0,P,0,0]\>"]\)[t] - 
              kirsp5d*\((\((xIrsShp2 - xIrsShp2b)\)/
                    xIrsShp2)\)*\(c["\<IRS[0,0,0,0,P,P,0]\>"]\)[t], \n
          r387 -> kirsp5*\(c["\<IRS[0,0,0,0,P,0,P]\>"]\)[t] - 
              kirsp5d*\((\((xIrsShp2 - xIrsShp2b)\)/
                    xIrsShp2)\)*\(c["\<IRS[0,0,0,0,P,P,P]\>"]\)[t], \n
          r388 -> kirsp5*\(c["\<IRS[0,0,0,P,0,0,0]\>"]\)[t] - 
              kirsp5d*\((\((xIrsShp2 - xIrsShp2b)\)/
                    xIrsShp2)\)*\(c["\<IRS[0,0,0,P,0,P,0]\>"]\)[t], \n
          r389 -> kirsp5*\(c["\<IRS[0,0,0,P,0,0,P]\>"]\)[t] - 
              kirsp5d*\((\((xIrsShp2 - xIrsShp2b)\)/
                    xIrsShp2)\)*\(c["\<IRS[0,0,0,P,0,P,P]\>"]\)[t], \n
          r390 -> kirsp5*\(c["\<IRS[0,0,0,P,P,0,0]\>"]\)[t] - 
              kirsp5d*\((\((xIrsShp2 - xIrsShp2b)\)/
                    xIrsShp2)\)*\(c["\<IRS[0,0,0,P,P,P,0]\>"]\)[t], \n
          r391 -> kirsp5*\(c["\<IRS[0,0,0,P,P,0,P]\>"]\)[t] - 
              kirsp5d*\((\((xIrsShp2 - xIrsShp2b)\)/
                    xIrsShp2)\)*\(c["\<IRS[0,0,0,P,P,P,P]\>"]\)[t], \n
          r392 -> kirsp5*\(c["\<IRS[0,0,P,0,0,0,0]\>"]\)[t] - 
              kirsp5d*\((\((xIrsShp2 - xIrsShp2b)\)/
                    xIrsShp2)\)*\(c["\<IRS[0,0,P,0,0,P,0]\>"]\)[t], \n
          r393 -> kirsp5*\(c["\<IRS[0,0,P,0,0,0,P]\>"]\)[t] - 
              kirsp5d*\((\((xIrsShp2 - xIrsShp2b)\)/
                    xIrsShp2)\)*\(c["\<IRS[0,0,P,0,0,P,P]\>"]\)[t], \n
          r394 -> kirsp5*\(c["\<IRS[0,0,P,0,P,0,0]\>"]\)[t] - 
              kirsp5d*\((\((xIrsShp2 - xIrsShp2b)\)/
                    xIrsShp2)\)*\(c["\<IRS[0,0,P,0,P,P,0]\>"]\)[t], \n
          r395 -> kirsp5*\(c["\<IRS[0,0,P,0,P,0,P]\>"]\)[t] - 
              kirsp5d*\((\((xIrsShp2 - xIrsShp2b)\)/
                    xIrsShp2)\)*\(c["\<IRS[0,0,P,0,P,P,P]\>"]\)[t], \n
          r396 -> kirsp5*\(c["\<IRS[0,0,P,P,0,0,0]\>"]\)[t] - 
              kirsp5d*\((\((xIrsShp2 - xIrsShp2b)\)/
                    xIrsShp2)\)*\(c["\<IRS[0,0,P,P,0,P,0]\>"]\)[t], \n
          r397 -> kirsp5*\(c["\<IRS[0,0,P,P,0,0,P]\>"]\)[t] - 
              kirsp5d*\((\((xIrsShp2 - xIrsShp2b)\)/
                    xIrsShp2)\)*\(c["\<IRS[0,0,P,P,0,P,P]\>"]\)[t], \n
          r398 -> kirsp5*\(c["\<IRS[0,0,P,P,P,0,0]\>"]\)[t] - 
              kirsp5d*\((\((xIrsShp2 - xIrsShp2b)\)/
                    xIrsShp2)\)*\(c["\<IRS[0,0,P,P,P,P,0]\>"]\)[t], \n
          r399 -> kirsp5*\(c["\<IRS[0,0,P,P,P,0,P]\>"]\)[t] - 
              kirsp5d*\((\((xIrsShp2 - xIrsShp2b)\)/
                    xIrsShp2)\)*\(c["\<IRS[0,0,P,P,P,P,P]\>"]\)[t], \n
          r400 -> kirsp5*\(c["\<IRS[0,P,0,0,0,0,0]\>"]\)[t] - 
              kirsp5d*\((\((xIrsShp2 - xIrsShp2b)\)/
                    xIrsShp2)\)*\(c["\<IRS[0,P,0,0,0,P,0]\>"]\)[t], \n
          r401 -> kirsp5*\(c["\<IRS[0,P,0,0,0,0,P]\>"]\)[t] - 
              kirsp5d*\((\((xIrsShp2 - xIrsShp2b)\)/
                    xIrsShp2)\)*\(c["\<IRS[0,P,0,0,0,P,P]\>"]\)[t], \n
          r402 -> kirsp5*\(c["\<IRS[0,P,0,0,P,0,0]\>"]\)[t] - 
              kirsp5d*\((\((xIrsShp2 - xIrsShp2b)\)/
                    xIrsShp2)\)*\(c["\<IRS[0,P,0,0,P,P,0]\>"]\)[t], \n
          r403 -> kirsp5*\(c["\<IRS[0,P,0,0,P,0,P]\>"]\)[t] - 
              kirsp5d*\((\((xIrsShp2 - xIrsShp2b)\)/
                    xIrsShp2)\)*\(c["\<IRS[0,P,0,0,P,P,P]\>"]\)[t], \n
          r404 -> kirsp5*\(c["\<IRS[0,P,0,P,0,0,0]\>"]\)[t] - 
              kirsp5d*\((\((xIrsShp2 - xIrsShp2b)\)/
                    xIrsShp2)\)*\(c["\<IRS[0,P,0,P,0,P,0]\>"]\)[t], \n
          r405 -> kirsp5*\(c["\<IRS[0,P,0,P,0,0,P]\>"]\)[t] - 
              kirsp5d*\((\((xIrsShp2 - xIrsShp2b)\)/
                    xIrsShp2)\)*\(c["\<IRS[0,P,0,P,0,P,P]\>"]\)[t], \n
          r406 -> kirsp5*\(c["\<IRS[0,P,0,P,P,0,0]\>"]\)[t] - 
              kirsp5d*\((\((xIrsShp2 - xIrsShp2b)\)/
                    xIrsShp2)\)*\(c["\<IRS[0,P,0,P,P,P,0]\>"]\)[t], \n
          r407 -> kirsp5*\(c["\<IRS[0,P,0,P,P,0,P]\>"]\)[t] - 
              kirsp5d*\((\((xIrsShp2 - xIrsShp2b)\)/
                    xIrsShp2)\)*\(c["\<IRS[0,P,0,P,P,P,P]\>"]\)[t], \n
          r408 -> kirsp5*\(c["\<IRS[0,P,P,0,0,0,0]\>"]\)[t] - 
              kirsp5d*\((\((xIrsShp2 - xIrsShp2b)\)/
                    xIrsShp2)\)*\(c["\<IRS[0,P,P,0,0,P,0]\>"]\)[t], \n
          r409 -> kirsp5*\(c["\<IRS[0,P,P,0,0,0,P]\>"]\)[t] - 
              kirsp5d*\((\((xIrsShp2 - xIrsShp2b)\)/
                    xIrsShp2)\)*\(c["\<IRS[0,P,P,0,0,P,P]\>"]\)[t], \n
          r410 -> kirsp5*\(c["\<IRS[0,P,P,0,P,0,0]\>"]\)[t] - 
              kirsp5d*\((\((xIrsShp2 - xIrsShp2b)\)/
                    xIrsShp2)\)*\(c["\<IRS[0,P,P,0,P,P,0]\>"]\)[t], \n
          r411 -> kirsp5*\(c["\<IRS[0,P,P,0,P,0,P]\>"]\)[t] - 
              kirsp5d*\((\((xIrsShp2 - xIrsShp2b)\)/
                    xIrsShp2)\)*\(c["\<IRS[0,P,P,0,P,P,P]\>"]\)[t], \n
          r412 -> kirsp5*\(c["\<IRS[0,P,P,P,0,0,0]\>"]\)[t] - 
              kirsp5d*\((\((xIrsShp2 - xIrsShp2b)\)/
                    xIrsShp2)\)*\(c["\<IRS[0,P,P,P,0,P,0]\>"]\)[t], \n
          r413 -> kirsp5*\(c["\<IRS[0,P,P,P,0,0,P]\>"]\)[t] - 
              kirsp5d*\((\((xIrsShp2 - xIrsShp2b)\)/
                    xIrsShp2)\)*\(c["\<IRS[0,P,P,P,0,P,P]\>"]\)[t], \n
          r414 -> kirsp5*\(c["\<IRS[0,P,P,P,P,0,0]\>"]\)[t] - 
              kirsp5d*\((\((xIrsShp2 - xIrsShp2b)\)/
                    xIrsShp2)\)*\(c["\<IRS[0,P,P,P,P,P,0]\>"]\)[t], \n
          r415 -> kirsp5*\(c["\<IRS[0,P,P,P,P,0,P]\>"]\)[t] - 
              kirsp5d*\((\((xIrsShp2 - xIrsShp2b)\)/
                    xIrsShp2)\)*\(c["\<IRS[0,P,P,P,P,P,P]\>"]\)[t], \n
          r416 -> 
            kirsp6*\(c["\<IRS[0,0,0,0,0,0,0]\>"]\)[t] - 
              kirsp6d*\((\((xIrsGrb2 - xIrsGrb2b)\)/
                    xIrsGrb2)\)*\(c["\<IRS[0,0,0,0,0,0,P]\>"]\)[t], \n
          r417 -> kirsp6*\(c["\<IRS[0,0,0,0,0,P,0]\>"]\)[t] - 
              kirsp6d*\((\((xIrsGrb2 - xIrsGrb2b)\)/
                    xIrsGrb2)\)*\(c["\<IRS[0,0,0,0,0,P,P]\>"]\)[t], \n
          r418 -> kirsp6*\(c["\<IRS[0,0,0,0,P,0,0]\>"]\)[t] - 
              kirsp6d*\((\((xIrsGrb2 - xIrsGrb2b)\)/
                    xIrsGrb2)\)*\(c["\<IRS[0,0,0,0,P,0,P]\>"]\)[t], \n
          r419 -> kirsp6*\(c["\<IRS[0,0,0,0,P,P,0]\>"]\)[t] - 
              kirsp6d*\((\((xIrsGrb2 - xIrsGrb2b)\)/
                    xIrsGrb2)\)*\(c["\<IRS[0,0,0,0,P,P,P]\>"]\)[t], \n
          r420 -> kirsp6*\(c["\<IRS[0,0,0,P,0,0,0]\>"]\)[t] - 
              kirsp6d*\((\((xIrsGrb2 - xIrsGrb2b)\)/
                    xIrsGrb2)\)*\(c["\<IRS[0,0,0,P,0,0,P]\>"]\)[t], \n
          r421 -> kirsp6*\(c["\<IRS[0,0,0,P,0,P,0]\>"]\)[t] - 
              kirsp6d*\((\((xIrsGrb2 - xIrsGrb2b)\)/
                    xIrsGrb2)\)*\(c["\<IRS[0,0,0,P,0,P,P]\>"]\)[t], \n
          r422 -> kirsp6*\(c["\<IRS[0,0,0,P,P,0,0]\>"]\)[t] - 
              kirsp6d*\((\((xIrsGrb2 - xIrsGrb2b)\)/
                    xIrsGrb2)\)*\(c["\<IRS[0,0,0,P,P,0,P]\>"]\)[t], \n
          r423 -> kirsp6*\(c["\<IRS[0,0,0,P,P,P,0]\>"]\)[t] - 
              kirsp6d*\((\((xIrsGrb2 - xIrsGrb2b)\)/
                    xIrsGrb2)\)*\(c["\<IRS[0,0,0,P,P,P,P]\>"]\)[t], \n
          r424 -> kirsp6*\(c["\<IRS[0,0,P,0,0,0,0]\>"]\)[t] - 
              kirsp6d*\((\((xIrsGrb2 - xIrsGrb2b)\)/
                    xIrsGrb2)\)*\(c["\<IRS[0,0,P,0,0,0,P]\>"]\)[t], \n
          r425 -> kirsp6*\(c["\<IRS[0,0,P,0,0,P,0]\>"]\)[t] - 
              kirsp6d*\((\((xIrsGrb2 - xIrsGrb2b)\)/
                    xIrsGrb2)\)*\(c["\<IRS[0,0,P,0,0,P,P]\>"]\)[t], \n
          r426 -> kirsp6*\(c["\<IRS[0,0,P,0,P,0,0]\>"]\)[t] - 
              kirsp6d*\((\((xIrsGrb2 - xIrsGrb2b)\)/
                    xIrsGrb2)\)*\(c["\<IRS[0,0,P,0,P,0,P]\>"]\)[t], \n
          r427 -> kirsp6*\(c["\<IRS[0,0,P,0,P,P,0]\>"]\)[t] - 
              kirsp6d*\((\((xIrsGrb2 - xIrsGrb2b)\)/
                    xIrsGrb2)\)*\(c["\<IRS[0,0,P,0,P,P,P]\>"]\)[t], \n
          r428 -> kirsp6*\(c["\<IRS[0,0,P,P,0,0,0]\>"]\)[t] - 
              kirsp6d*\((\((xIrsGrb2 - xIrsGrb2b)\)/
                    xIrsGrb2)\)*\(c["\<IRS[0,0,P,P,0,0,P]\>"]\)[t], \n
          r429 -> kirsp6*\(c["\<IRS[0,0,P,P,0,P,0]\>"]\)[t] - 
              kirsp6d*\((\((xIrsGrb2 - xIrsGrb2b)\)/
                    xIrsGrb2)\)*\(c["\<IRS[0,0,P,P,0,P,P]\>"]\)[t], \n
          r430 -> kirsp6*\(c["\<IRS[0,0,P,P,P,0,0]\>"]\)[t] - 
              kirsp6d*\((\((xIrsGrb2 - xIrsGrb2b)\)/
                    xIrsGrb2)\)*\(c["\<IRS[0,0,P,P,P,0,P]\>"]\)[t], \n
          r431 -> kirsp6*\(c["\<IRS[0,0,P,P,P,P,0]\>"]\)[t] - 
              kirsp6d*\((\((xIrsGrb2 - xIrsGrb2b)\)/
                    xIrsGrb2)\)*\(c["\<IRS[0,0,P,P,P,P,P]\>"]\)[t], \n
          r432 -> kirsp6*\(c["\<IRS[0,P,0,0,0,0,0]\>"]\)[t] - 
              kirsp6d*\((\((xIrsGrb2 - xIrsGrb2b)\)/
                    xIrsGrb2)\)*\(c["\<IRS[0,P,0,0,0,0,P]\>"]\)[t], \n
          r433 -> kirsp6*\(c["\<IRS[0,P,0,0,0,P,0]\>"]\)[t] - 
              kirsp6d*\((\((xIrsGrb2 - xIrsGrb2b)\)/
                    xIrsGrb2)\)*\(c["\<IRS[0,P,0,0,0,P,P]\>"]\)[t], \n
          r434 -> kirsp6*\(c["\<IRS[0,P,0,0,P,0,0]\>"]\)[t] - 
              kirsp6d*\((\((xIrsGrb2 - xIrsGrb2b)\)/
                    xIrsGrb2)\)*\(c["\<IRS[0,P,0,0,P,0,P]\>"]\)[t], \n
          r435 -> kirsp6*\(c["\<IRS[0,P,0,0,P,P,0]\>"]\)[t] - 
              kirsp6d*\((\((xIrsGrb2 - xIrsGrb2b)\)/
                    xIrsGrb2)\)*\(c["\<IRS[0,P,0,0,P,P,P]\>"]\)[t], \n
          r436 -> kirsp6*\(c["\<IRS[0,P,0,P,0,0,0]\>"]\)[t] - 
              kirsp6d*\((\((xIrsGrb2 - xIrsGrb2b)\)/
                    xIrsGrb2)\)*\(c["\<IRS[0,P,0,P,0,0,P]\>"]\)[t], \n
          r437 -> kirsp6*\(c["\<IRS[0,P,0,P,0,P,0]\>"]\)[t] - 
              kirsp6d*\((\((xIrsGrb2 - xIrsGrb2b)\)/
                    xIrsGrb2)\)*\(c["\<IRS[0,P,0,P,0,P,P]\>"]\)[t], \n
          r438 -> kirsp6*\(c["\<IRS[0,P,0,P,P,0,0]\>"]\)[t] - 
              kirsp6d*\((\((xIrsGrb2 - xIrsGrb2b)\)/
                    xIrsGrb2)\)*\(c["\<IRS[0,P,0,P,P,0,P]\>"]\)[t], \n
          r439 -> kirsp6*\(c["\<IRS[0,P,0,P,P,P,0]\>"]\)[t] - 
              kirsp6d*\((\((xIrsGrb2 - xIrsGrb2b)\)/
                    xIrsGrb2)\)*\(c["\<IRS[0,P,0,P,P,P,P]\>"]\)[t], \n
          r440 -> kirsp6*\(c["\<IRS[0,P,P,0,0,0,0]\>"]\)[t] - 
              kirsp6d*\((\((xIrsGrb2 - xIrsGrb2b)\)/
                    xIrsGrb2)\)*\(c["\<IRS[0,P,P,0,0,0,P]\>"]\)[t], \n
          r441 -> kirsp6*\(c["\<IRS[0,P,P,0,0,P,0]\>"]\)[t] - 
              kirsp6d*\((\((xIrsGrb2 - xIrsGrb2b)\)/
                    xIrsGrb2)\)*\(c["\<IRS[0,P,P,0,0,P,P]\>"]\)[t], \n
          r442 -> kirsp6*\(c["\<IRS[0,P,P,0,P,0,0]\>"]\)[t] - 
              kirsp6d*\((\((xIrsGrb2 - xIrsGrb2b)\)/
                    xIrsGrb2)\)*\(c["\<IRS[0,P,P,0,P,0,P]\>"]\)[t], \n
          r443 -> kirsp6*\(c["\<IRS[0,P,P,0,P,P,0]\>"]\)[t] - 
              kirsp6d*\((\((xIrsGrb2 - xIrsGrb2b)\)/
                    xIrsGrb2)\)*\(c["\<IRS[0,P,P,0,P,P,P]\>"]\)[t], \n
          r444 -> kirsp6*\(c["\<IRS[0,P,P,P,0,0,0]\>"]\)[t] - 
              kirsp6d*\((\((xIrsGrb2 - xIrsGrb2b)\)/
                    xIrsGrb2)\)*\(c["\<IRS[0,P,P,P,0,0,P]\>"]\)[t], \n
          r445 -> kirsp6*\(c["\<IRS[0,P,P,P,0,P,0]\>"]\)[t] - 
              kirsp6d*\((\((xIrsGrb2 - xIrsGrb2b)\)/
                    xIrsGrb2)\)*\(c["\<IRS[0,P,P,P,0,P,P]\>"]\)[t], \n
          r446 -> kirsp6*\(c["\<IRS[0,P,P,P,P,0,0]\>"]\)[t] - 
              kirsp6d*\((\((xIrsGrb2 - xIrsGrb2b)\)/
                    xIrsGrb2)\)*\(c["\<IRS[0,P,P,P,P,0,P]\>"]\)[t], \n
          r447 -> kirsp6*\(c["\<IRS[0,P,P,P,P,P,0]\>"]\)[t] - 
              kirsp6d*\((\((xIrsGrb2 - xIrsGrb2b)\)/
                    xIrsGrb2)\)*\(c["\<IRS[0,P,P,P,P,P,P]\>"]\)[t], \n
          r448 -> kirsbp1*\(c["\<IRS[R,0,0,0,0,0,0]\>"]\)[t] - 
              kirsbp1d*\((\((xIrsPi3k1 - xIrsPi3k1b)\)/
                    xIrsPi3k1)\)*\(c["\<IRS[R,P,0,0,0,0,0]\>"]\)[t], \n
          r449 -> kirsbp1*\(c["\<IRS[R,0,0,0,0,0,P]\>"]\)[t] - 
              kirsbp1d*\((\((xIrsPi3k1 - xIrsPi3k1b)\)/
                    xIrsPi3k1)\)*\(c["\<IRS[R,P,0,0,0,0,P]\>"]\)[t], \n
          r450 -> kirsbp1*\(c["\<IRS[R,0,0,0,0,P,0]\>"]\)[t] - 
              kirsbp1d*\((\((xIrsPi3k1 - xIrsPi3k1b)\)/
                    xIrsPi3k1)\)*\(c["\<IRS[R,P,0,0,0,P,0]\>"]\)[t], \n
          r451 -> kirsbp1*\(c["\<IRS[R,0,0,0,0,P,P]\>"]\)[t] - 
              kirsbp1d*\((\((xIrsPi3k1 - xIrsPi3k1b)\)/
                    xIrsPi3k1)\)*\(c["\<IRS[R,P,0,0,0,P,P]\>"]\)[t], \n
          r452 -> kirsbp1*\(c["\<IRS[R,0,0,0,P,0,0]\>"]\)[t] - 
              kirsbp1d*\((\((xIrsPi3k1 - xIrsPi3k1b)\)/
                    xIrsPi3k1)\)*\(c["\<IRS[R,P,0,0,P,0,0]\>"]\)[t], \n
          r453 -> kirsbp1*\(c["\<IRS[R,0,0,0,P,0,P]\>"]\)[t] - 
              kirsbp1d*\((\((xIrsPi3k1 - xIrsPi3k1b)\)/
                    xIrsPi3k1)\)*\(c["\<IRS[R,P,0,0,P,0,P]\>"]\)[t], \n
          r454 -> kirsbp1*\(c["\<IRS[R,0,0,0,P,P,0]\>"]\)[t] - 
              kirsbp1d*\((\((xIrsPi3k1 - xIrsPi3k1b)\)/
                    xIrsPi3k1)\)*\(c["\<IRS[R,P,0,0,P,P,0]\>"]\)[t], \n
          r455 -> kirsbp1*\(c["\<IRS[R,0,0,0,P,P,P]\>"]\)[t] - 
              kirsbp1d*\((\((xIrsPi3k1 - xIrsPi3k1b)\)/
                    xIrsPi3k1)\)*\(c["\<IRS[R,P,0,0,P,P,P]\>"]\)[t], \n
          r456 -> kirsbp1*\(c["\<IRS[R,0,0,P,0,0,0]\>"]\)[t] - 
              kirsbp1d*\((\((xIrsPi3k1 - xIrsPi3k1b)\)/
                    xIrsPi3k1)\)*\(c["\<IRS[R,P,0,P,0,0,0]\>"]\)[t], \n
          r457 -> kirsbp1*\(c["\<IRS[R,0,0,P,0,0,P]\>"]\)[t] - 
              kirsbp1d*\((\((xIrsPi3k1 - xIrsPi3k1b)\)/
                    xIrsPi3k1)\)*\(c["\<IRS[R,P,0,P,0,0,P]\>"]\)[t], \n
          r458 -> kirsbp1*\(c["\<IRS[R,0,0,P,0,P,0]\>"]\)[t] - 
              kirsbp1d*\((\((xIrsPi3k1 - xIrsPi3k1b)\)/
                    xIrsPi3k1)\)*\(c["\<IRS[R,P,0,P,0,P,0]\>"]\)[t], \n
          r459 -> kirsbp1*\(c["\<IRS[R,0,0,P,0,P,P]\>"]\)[t] - 
              kirsbp1d*\((\((xIrsPi3k1 - xIrsPi3k1b)\)/
                    xIrsPi3k1)\)*\(c["\<IRS[R,P,0,P,0,P,P]\>"]\)[t], \n
          r460 -> kirsbp1*\(c["\<IRS[R,0,0,P,P,0,0]\>"]\)[t] - 
              kirsbp1d*\((\((xIrsPi3k1 - xIrsPi3k1b)\)/
                    xIrsPi3k1)\)*\(c["\<IRS[R,P,0,P,P,0,0]\>"]\)[t], \n
          r461 -> kirsbp1*\(c["\<IRS[R,0,0,P,P,0,P]\>"]\)[t] - 
              kirsbp1d*\((\((xIrsPi3k1 - xIrsPi3k1b)\)/
                    xIrsPi3k1)\)*\(c["\<IRS[R,P,0,P,P,0,P]\>"]\)[t], \n
          r462 -> kirsbp1*\(c["\<IRS[R,0,0,P,P,P,0]\>"]\)[t] - 
              kirsbp1d*\((\((xIrsPi3k1 - xIrsPi3k1b)\)/
                    xIrsPi3k1)\)*\(c["\<IRS[R,P,0,P,P,P,0]\>"]\)[t], \n
          r463 -> kirsbp1*\(c["\<IRS[R,0,0,P,P,P,P]\>"]\)[t] - 
              kirsbp1d*\((\((xIrsPi3k1 - xIrsPi3k1b)\)/
                    xIrsPi3k1)\)*\(c["\<IRS[R,P,0,P,P,P,P]\>"]\)[t], \n
          r464 -> kirsbp1*\(c["\<IRS[R,0,P,0,0,0,0]\>"]\)[t] - 
              kirsbp1d*\((\((xIrsPi3k1 - xIrsPi3k1b)\)/
                    xIrsPi3k1)\)*\(c["\<IRS[R,P,P,0,0,0,0]\>"]\)[t], \n
          r465 -> kirsbp1*\(c["\<IRS[R,0,P,0,0,0,P]\>"]\)[t] - 
              kirsbp1d*\((\((xIrsPi3k1 - xIrsPi3k1b)\)/
                    xIrsPi3k1)\)*\(c["\<IRS[R,P,P,0,0,0,P]\>"]\)[t], \n
          r466 -> kirsbp1*\(c["\<IRS[R,0,P,0,0,P,0]\>"]\)[t] - 
              kirsbp1d*\((\((xIrsPi3k1 - xIrsPi3k1b)\)/
                    xIrsPi3k1)\)*\(c["\<IRS[R,P,P,0,0,P,0]\>"]\)[t], \n
          r467 -> kirsbp1*\(c["\<IRS[R,0,P,0,0,P,P]\>"]\)[t] - 
              kirsbp1d*\((\((xIrsPi3k1 - xIrsPi3k1b)\)/
                    xIrsPi3k1)\)*\(c["\<IRS[R,P,P,0,0,P,P]\>"]\)[t], \n
          r468 -> kirsbp1*\(c["\<IRS[R,0,P,0,P,0,0]\>"]\)[t] - 
              kirsbp1d*\((\((xIrsPi3k1 - xIrsPi3k1b)\)/
                    xIrsPi3k1)\)*\(c["\<IRS[R,P,P,0,P,0,0]\>"]\)[t], \n
          r469 -> kirsbp1*\(c["\<IRS[R,0,P,0,P,0,P]\>"]\)[t] - 
              kirsbp1d*\((\((xIrsPi3k1 - xIrsPi3k1b)\)/
                    xIrsPi3k1)\)*\(c["\<IRS[R,P,P,0,P,0,P]\>"]\)[t], \n
          r470 -> kirsbp1*\(c["\<IRS[R,0,P,0,P,P,0]\>"]\)[t] - 
              kirsbp1d*\((\((xIrsPi3k1 - xIrsPi3k1b)\)/
                    xIrsPi3k1)\)*\(c["\<IRS[R,P,P,0,P,P,0]\>"]\)[t], \n
          r471 -> kirsbp1*\(c["\<IRS[R,0,P,0,P,P,P]\>"]\)[t] - 
              kirsbp1d*\((\((xIrsPi3k1 - xIrsPi3k1b)\)/
                    xIrsPi3k1)\)*\(c["\<IRS[R,P,P,0,P,P,P]\>"]\)[t], \n
          r472 -> kirsbp1*\(c["\<IRS[R,0,P,P,0,0,0]\>"]\)[t] - 
              kirsbp1d*\((\((xIrsPi3k1 - xIrsPi3k1b)\)/
                    xIrsPi3k1)\)*\(c["\<IRS[R,P,P,P,0,0,0]\>"]\)[t], \n
          r473 -> kirsbp1*\(c["\<IRS[R,0,P,P,0,0,P]\>"]\)[t] - 
              kirsbp1d*\((\((xIrsPi3k1 - xIrsPi3k1b)\)/
                    xIrsPi3k1)\)*\(c["\<IRS[R,P,P,P,0,0,P]\>"]\)[t], \n
          r474 -> kirsbp1*\(c["\<IRS[R,0,P,P,0,P,0]\>"]\)[t] - 
              kirsbp1d*\((\((xIrsPi3k1 - xIrsPi3k1b)\)/
                    xIrsPi3k1)\)*\(c["\<IRS[R,P,P,P,0,P,0]\>"]\)[t], \n
          r475 -> kirsbp1*\(c["\<IRS[R,0,P,P,0,P,P]\>"]\)[t] - 
              kirsbp1d*\((\((xIrsPi3k1 - xIrsPi3k1b)\)/
                    xIrsPi3k1)\)*\(c["\<IRS[R,P,P,P,0,P,P]\>"]\)[t], \n
          r476 -> kirsbp1*\(c["\<IRS[R,0,P,P,P,0,0]\>"]\)[t] - 
              kirsbp1d*\((\((xIrsPi3k1 - xIrsPi3k1b)\)/
                    xIrsPi3k1)\)*\(c["\<IRS[R,P,P,P,P,0,0]\>"]\)[t], \n
          r477 -> kirsbp1*\(c["\<IRS[R,0,P,P,P,0,P]\>"]\)[t] - 
              kirsbp1d*\((\((xIrsPi3k1 - xIrsPi3k1b)\)/
                    xIrsPi3k1)\)*\(c["\<IRS[R,P,P,P,P,0,P]\>"]\)[t], \n
          r478 -> kirsbp1*\(c["\<IRS[R,0,P,P,P,P,0]\>"]\)[t] - 
              kirsbp1d*\((\((xIrsPi3k1 - xIrsPi3k1b)\)/
                    xIrsPi3k1)\)*\(c["\<IRS[R,P,P,P,P,P,0]\>"]\)[t], \n
          r479 -> kirsbp1*\(c["\<IRS[R,0,P,P,P,P,P]\>"]\)[t] - 
              kirsbp1d*\((\((xIrsPi3k1 - xIrsPi3k1b)\)/
                    xIrsPi3k1)\)*\(c["\<IRS[R,P,P,P,P,P,P]\>"]\)[t], \n
          r480 -> kirsbp2*\(c["\<IRS[R,0,0,0,0,0,0]\>"]\)[t] - 
              kirsbp2d*\((\((xIrsPi3k2 - xIrsPi3k2b)\)/
                    xIrsPi3k2)\)*\(c["\<IRS[R,0,P,0,0,0,0]\>"]\)[t], \n
          r481 -> kirsbp2*\(c["\<IRS[R,0,0,0,0,0,P]\>"]\)[t] - 
              kirsbp2d*\((\((xIrsPi3k2 - xIrsPi3k2b)\)/
                    xIrsPi3k2)\)*\(c["\<IRS[R,0,P,0,0,0,P]\>"]\)[t], \n
          r482 -> kirsbp2*\(c["\<IRS[R,0,0,0,0,P,0]\>"]\)[t] - 
              kirsbp2d*\((\((xIrsPi3k2 - xIrsPi3k2b)\)/
                    xIrsPi3k2)\)*\(c["\<IRS[R,0,P,0,0,P,0]\>"]\)[t], \n
          r483 -> kirsbp2*\(c["\<IRS[R,0,0,0,0,P,P]\>"]\)[t] - 
              kirsbp2d*\((\((xIrsPi3k2 - xIrsPi3k2b)\)/
                    xIrsPi3k2)\)*\(c["\<IRS[R,0,P,0,0,P,P]\>"]\)[t], \n
          r484 -> kirsbp2*\(c["\<IRS[R,0,0,0,P,0,0]\>"]\)[t] - 
              kirsbp2d*\((\((xIrsPi3k2 - xIrsPi3k2b)\)/
                    xIrsPi3k2)\)*\(c["\<IRS[R,0,P,0,P,0,0]\>"]\)[t], \n
          r485 -> kirsbp2*\(c["\<IRS[R,0,0,0,P,0,P]\>"]\)[t] - 
              kirsbp2d*\((\((xIrsPi3k2 - xIrsPi3k2b)\)/
                    xIrsPi3k2)\)*\(c["\<IRS[R,0,P,0,P,0,P]\>"]\)[t], \n
          r486 -> kirsbp2*\(c["\<IRS[R,0,0,0,P,P,0]\>"]\)[t] - 
              kirsbp2d*\((\((xIrsPi3k2 - xIrsPi3k2b)\)/
                    xIrsPi3k2)\)*\(c["\<IRS[R,0,P,0,P,P,0]\>"]\)[t], \n
          r487 -> kirsbp2*\(c["\<IRS[R,0,0,0,P,P,P]\>"]\)[t] - 
              kirsbp2d*\((\((xIrsPi3k2 - xIrsPi3k2b)\)/
                    xIrsPi3k2)\)*\(c["\<IRS[R,0,P,0,P,P,P]\>"]\)[t], \n
          r488 -> kirsbp2*\(c["\<IRS[R,0,0,P,0,0,0]\>"]\)[t] - 
              kirsbp2d*\((\((xIrsPi3k2 - xIrsPi3k2b)\)/
                    xIrsPi3k2)\)*\(c["\<IRS[R,0,P,P,0,0,0]\>"]\)[t], \n
          r489 -> kirsbp2*\(c["\<IRS[R,0,0,P,0,0,P]\>"]\)[t] - 
              kirsbp2d*\((\((xIrsPi3k2 - xIrsPi3k2b)\)/
                    xIrsPi3k2)\)*\(c["\<IRS[R,0,P,P,0,0,P]\>"]\)[t], \n
          r490 -> kirsbp2*\(c["\<IRS[R,0,0,P,0,P,0]\>"]\)[t] - 
              kirsbp2d*\((\((xIrsPi3k2 - xIrsPi3k2b)\)/
                    xIrsPi3k2)\)*\(c["\<IRS[R,0,P,P,0,P,0]\>"]\)[t], \n
          r491 -> kirsbp2*\(c["\<IRS[R,0,0,P,0,P,P]\>"]\)[t] - 
              kirsbp2d*\((\((xIrsPi3k2 - xIrsPi3k2b)\)/
                    xIrsPi3k2)\)*\(c["\<IRS[R,0,P,P,0,P,P]\>"]\)[t], \n
          r492 -> kirsbp2*\(c["\<IRS[R,0,0,P,P,0,0]\>"]\)[t] - 
              kirsbp2d*\((\((xIrsPi3k2 - xIrsPi3k2b)\)/
                    xIrsPi3k2)\)*\(c["\<IRS[R,0,P,P,P,0,0]\>"]\)[t], \n
          r493 -> kirsbp2*\(c["\<IRS[R,0,0,P,P,0,P]\>"]\)[t] - 
              kirsbp2d*\((\((xIrsPi3k2 - xIrsPi3k2b)\)/
                    xIrsPi3k2)\)*\(c["\<IRS[R,0,P,P,P,0,P]\>"]\)[t], \n
          r494 -> kirsbp2*\(c["\<IRS[R,0,0,P,P,P,0]\>"]\)[t] - 
              kirsbp2d*\((\((xIrsPi3k2 - xIrsPi3k2b)\)/
                    xIrsPi3k2)\)*\(c["\<IRS[R,0,P,P,P,P,0]\>"]\)[t], \n
          r495 -> kirsbp2*\(c["\<IRS[R,0,0,P,P,P,P]\>"]\)[t] - 
              kirsbp2d*\((\((xIrsPi3k2 - xIrsPi3k2b)\)/
                    xIrsPi3k2)\)*\(c["\<IRS[R,0,P,P,P,P,P]\>"]\)[t], \n
          r496 -> kirsbp2*\(c["\<IRS[R,P,0,0,0,0,0]\>"]\)[t] - 
              kirsbp2d*\((\((xIrsPi3k2 - xIrsPi3k2b)\)/
                    xIrsPi3k2)\)*\(c["\<IRS[R,P,P,0,0,0,0]\>"]\)[t], \n
          r497 -> kirsbp2*\(c["\<IRS[R,P,0,0,0,0,P]\>"]\)[t] - 
              kirsbp2d*\((\((xIrsPi3k2 - xIrsPi3k2b)\)/
                    xIrsPi3k2)\)*\(c["\<IRS[R,P,P,0,0,0,P]\>"]\)[t], \n
          r498 -> kirsbp2*\(c["\<IRS[R,P,0,0,0,P,0]\>"]\)[t] - 
              kirsbp2d*\((\((xIrsPi3k2 - xIrsPi3k2b)\)/
                    xIrsPi3k2)\)*\(c["\<IRS[R,P,P,0,0,P,0]\>"]\)[t], \n
          r499 -> kirsbp2*\(c["\<IRS[R,P,0,0,0,P,P]\>"]\)[t] - 
              kirsbp2d*\((\((xIrsPi3k2 - xIrsPi3k2b)\)/
                    xIrsPi3k2)\)*\(c["\<IRS[R,P,P,0,0,P,P]\>"]\)[t], \n
          r500 -> kirsbp2*\(c["\<IRS[R,P,0,0,P,0,0]\>"]\)[t] - 
              kirsbp2d*\((\((xIrsPi3k2 - xIrsPi3k2b)\)/
                    xIrsPi3k2)\)*\(c["\<IRS[R,P,P,0,P,0,0]\>"]\)[t], \n
          r501 -> kirsbp2*\(c["\<IRS[R,P,0,0,P,0,P]\>"]\)[t] - 
              kirsbp2d*\((\((xIrsPi3k2 - xIrsPi3k2b)\)/
                    xIrsPi3k2)\)*\(c["\<IRS[R,P,P,0,P,0,P]\>"]\)[t], \n
          r502 -> kirsbp2*\(c["\<IRS[R,P,0,0,P,P,0]\>"]\)[t] - 
              kirsbp2d*\((\((xIrsPi3k2 - xIrsPi3k2b)\)/
                    xIrsPi3k2)\)*\(c["\<IRS[R,P,P,0,P,P,0]\>"]\)[t], \n
          r503 -> kirsbp2*\(c["\<IRS[R,P,0,0,P,P,P]\>"]\)[t] - 
              kirsbp2d*\((\((xIrsPi3k2 - xIrsPi3k2b)\)/
                    xIrsPi3k2)\)*\(c["\<IRS[R,P,P,0,P,P,P]\>"]\)[t], \n
          r504 -> kirsbp2*\(c["\<IRS[R,P,0,P,0,0,0]\>"]\)[t] - 
              kirsbp2d*\((\((xIrsPi3k2 - xIrsPi3k2b)\)/
                    xIrsPi3k2)\)*\(c["\<IRS[R,P,P,P,0,0,0]\>"]\)[t], \n
          r505 -> kirsbp2*\(c["\<IRS[R,P,0,P,0,0,P]\>"]\)[t] - 
              kirsbp2d*\((\((xIrsPi3k2 - xIrsPi3k2b)\)/
                    xIrsPi3k2)\)*\(c["\<IRS[R,P,P,P,0,0,P]\>"]\)[t], \n
          r506 -> kirsbp2*\(c["\<IRS[R,P,0,P,0,P,0]\>"]\)[t] - 
              kirsbp2d*\((\((xIrsPi3k2 - xIrsPi3k2b)\)/
                    xIrsPi3k2)\)*\(c["\<IRS[R,P,P,P,0,P,0]\>"]\)[t], \n
          r507 -> kirsbp2*\(c["\<IRS[R,P,0,P,0,P,P]\>"]\)[t] - 
              kirsbp2d*\((\((xIrsPi3k2 - xIrsPi3k2b)\)/
                    xIrsPi3k2)\)*\(c["\<IRS[R,P,P,P,0,P,P]\>"]\)[t], \n
          r508 -> kirsbp2*\(c["\<IRS[R,P,0,P,P,0,0]\>"]\)[t] - 
              kirsbp2d*\((\((xIrsPi3k2 - xIrsPi3k2b)\)/
                    xIrsPi3k2)\)*\(c["\<IRS[R,P,P,P,P,0,0]\>"]\)[t], \n
          r509 -> kirsbp2*\(c["\<IRS[R,P,0,P,P,0,P]\>"]\)[t] - 
              kirsbp2d*\((\((xIrsPi3k2 - xIrsPi3k2b)\)/
                    xIrsPi3k2)\)*\(c["\<IRS[R,P,P,P,P,0,P]\>"]\)[t], \n
          r510 -> kirsbp2*\(c["\<IRS[R,P,0,P,P,P,0]\>"]\)[t] - 
              kirsbp2d*\((\((xIrsPi3k2 - xIrsPi3k2b)\)/
                    xIrsPi3k2)\)*\(c["\<IRS[R,P,P,P,P,P,0]\>"]\)[t], \n
          r511 -> kirsbp2*\(c["\<IRS[R,P,0,P,P,P,P]\>"]\)[t] - 
              kirsbp2d*\((\((xIrsPi3k2 - xIrsPi3k2b)\)/
                    xIrsPi3k2)\)*\(c["\<IRS[R,P,P,P,P,P,P]\>"]\)[t], \n
          r512 -> kirsbp3*\(c["\<IRS[R,0,0,0,0,0,0]\>"]\)[t] - 
              kirsbp3d*\((\((xIrsPi3k3 - xIrsPi3k3b)\)/
                    xIrsPi3k3)\)*\(c["\<IRS[R,0,0,P,0,0,0]\>"]\)[t], \n
          r513 -> kirsbp3*\(c["\<IRS[R,0,0,0,0,0,P]\>"]\)[t] - 
              kirsbp3d*\((\((xIrsPi3k3 - xIrsPi3k3b)\)/
                    xIrsPi3k3)\)*\(c["\<IRS[R,0,0,P,0,0,P]\>"]\)[t], \n
          r514 -> kirsbp3*\(c["\<IRS[R,0,0,0,0,P,0]\>"]\)[t] - 
              kirsbp3d*\((\((xIrsPi3k3 - xIrsPi3k3b)\)/
                    xIrsPi3k3)\)*\(c["\<IRS[R,0,0,P,0,P,0]\>"]\)[t], \n
          r515 -> kirsbp3*\(c["\<IRS[R,0,0,0,0,P,P]\>"]\)[t] - 
              kirsbp3d*\((\((xIrsPi3k3 - xIrsPi3k3b)\)/
                    xIrsPi3k3)\)*\(c["\<IRS[R,0,0,P,0,P,P]\>"]\)[t], \n
          r516 -> kirsbp3*\(c["\<IRS[R,0,0,0,P,0,0]\>"]\)[t] - 
              kirsbp3d*\((\((xIrsPi3k3 - xIrsPi3k3b)\)/
                    xIrsPi3k3)\)*\(c["\<IRS[R,0,0,P,P,0,0]\>"]\)[t], \n
          r517 -> kirsbp3*\(c["\<IRS[R,0,0,0,P,0,P]\>"]\)[t] - 
              kirsbp3d*\((\((xIrsPi3k3 - xIrsPi3k3b)\)/
                    xIrsPi3k3)\)*\(c["\<IRS[R,0,0,P,P,0,P]\>"]\)[t], \n
          r518 -> kirsbp3*\(c["\<IRS[R,0,0,0,P,P,0]\>"]\)[t] - 
              kirsbp3d*\((\((xIrsPi3k3 - xIrsPi3k3b)\)/
                    xIrsPi3k3)\)*\(c["\<IRS[R,0,0,P,P,P,0]\>"]\)[t], \n
          r519 -> kirsbp3*\(c["\<IRS[R,0,0,0,P,P,P]\>"]\)[t] - 
              kirsbp3d*\((\((xIrsPi3k3 - xIrsPi3k3b)\)/
                    xIrsPi3k3)\)*\(c["\<IRS[R,0,0,P,P,P,P]\>"]\)[t], \n
          r520 -> kirsbp3*\(c["\<IRS[R,0,P,0,0,0,0]\>"]\)[t] - 
              kirsbp3d*\((\((xIrsPi3k3 - xIrsPi3k3b)\)/
                    xIrsPi3k3)\)*\(c["\<IRS[R,0,P,P,0,0,0]\>"]\)[t], \n
          r521 -> kirsbp3*\(c["\<IRS[R,0,P,0,0,0,P]\>"]\)[t] - 
              kirsbp3d*\((\((xIrsPi3k3 - xIrsPi3k3b)\)/
                    xIrsPi3k3)\)*\(c["\<IRS[R,0,P,P,0,0,P]\>"]\)[t], \n
          r522 -> kirsbp3*\(c["\<IRS[R,0,P,0,0,P,0]\>"]\)[t] - 
              kirsbp3d*\((\((xIrsPi3k3 - xIrsPi3k3b)\)/
                    xIrsPi3k3)\)*\(c["\<IRS[R,0,P,P,0,P,0]\>"]\)[t], \n
          r523 -> kirsbp3*\(c["\<IRS[R,0,P,0,0,P,P]\>"]\)[t] - 
              kirsbp3d*\((\((xIrsPi3k3 - xIrsPi3k3b)\)/
                    xIrsPi3k3)\)*\(c["\<IRS[R,0,P,P,0,P,P]\>"]\)[t], \n
          r524 -> kirsbp3*\(c["\<IRS[R,0,P,0,P,0,0]\>"]\)[t] - 
              kirsbp3d*\((\((xIrsPi3k3 - xIrsPi3k3b)\)/
                    xIrsPi3k3)\)*\(c["\<IRS[R,0,P,P,P,0,0]\>"]\)[t], \n
          r525 -> kirsbp3*\(c["\<IRS[R,0,P,0,P,0,P]\>"]\)[t] - 
              kirsbp3d*\((\((xIrsPi3k3 - xIrsPi3k3b)\)/
                    xIrsPi3k3)\)*\(c["\<IRS[R,0,P,P,P,0,P]\>"]\)[t], \n
          r526 -> kirsbp3*\(c["\<IRS[R,0,P,0,P,P,0]\>"]\)[t] - 
              kirsbp3d*\((\((xIrsPi3k3 - xIrsPi3k3b)\)/
                    xIrsPi3k3)\)*\(c["\<IRS[R,0,P,P,P,P,0]\>"]\)[t], \n
          r527 -> kirsbp3*\(c["\<IRS[R,0,P,0,P,P,P]\>"]\)[t] - 
              kirsbp3d*\((\((xIrsPi3k3 - xIrsPi3k3b)\)/
                    xIrsPi3k3)\)*\(c["\<IRS[R,0,P,P,P,P,P]\>"]\)[t], \n
          r528 -> kirsbp3*\(c["\<IRS[R,P,0,0,0,0,0]\>"]\)[t] - 
              kirsbp3d*\((\((xIrsPi3k3 - xIrsPi3k3b)\)/
                    xIrsPi3k3)\)*\(c["\<IRS[R,P,0,P,0,0,0]\>"]\)[t], \n
          r529 -> kirsbp3*\(c["\<IRS[R,P,0,0,0,0,P]\>"]\)[t] - 
              kirsbp3d*\((\((xIrsPi3k3 - xIrsPi3k3b)\)/
                    xIrsPi3k3)\)*\(c["\<IRS[R,P,0,P,0,0,P]\>"]\)[t], \n
          r530 -> kirsbp3*\(c["\<IRS[R,P,0,0,0,P,0]\>"]\)[t] - 
              kirsbp3d*\((\((xIrsPi3k3 - xIrsPi3k3b)\)/
                    xIrsPi3k3)\)*\(c["\<IRS[R,P,0,P,0,P,0]\>"]\)[t], \n
          r531 -> kirsbp3*\(c["\<IRS[R,P,0,0,0,P,P]\>"]\)[t] - 
              kirsbp3d*\((\((xIrsPi3k3 - xIrsPi3k3b)\)/
                    xIrsPi3k3)\)*\(c["\<IRS[R,P,0,P,0,P,P]\>"]\)[t], \n
          r532 -> kirsbp3*\(c["\<IRS[R,P,0,0,P,0,0]\>"]\)[t] - 
              kirsbp3d*\((\((xIrsPi3k3 - xIrsPi3k3b)\)/
                    xIrsPi3k3)\)*\(c["\<IRS[R,P,0,P,P,0,0]\>"]\)[t], \n
          r533 -> kirsbp3*\(c["\<IRS[R,P,0,0,P,0,P]\>"]\)[t] - 
              kirsbp3d*\((\((xIrsPi3k3 - xIrsPi3k3b)\)/
                    xIrsPi3k3)\)*\(c["\<IRS[R,P,0,P,P,0,P]\>"]\)[t], \n
          r534 -> kirsbp3*\(c["\<IRS[R,P,0,0,P,P,0]\>"]\)[t] - 
              kirsbp3d*\((\((xIrsPi3k3 - xIrsPi3k3b)\)/
                    xIrsPi3k3)\)*\(c["\<IRS[R,P,0,P,P,P,0]\>"]\)[t], \n
          r535 -> kirsbp3*\(c["\<IRS[R,P,0,0,P,P,P]\>"]\)[t] - 
              kirsbp3d*\((\((xIrsPi3k3 - xIrsPi3k3b)\)/
                    xIrsPi3k3)\)*\(c["\<IRS[R,P,0,P,P,P,P]\>"]\)[t], \n
          r536 -> kirsbp3*\(c["\<IRS[R,P,P,0,0,0,0]\>"]\)[t] - 
              kirsbp3d*\((\((xIrsPi3k3 - xIrsPi3k3b)\)/
                    xIrsPi3k3)\)*\(c["\<IRS[R,P,P,P,0,0,0]\>"]\)[t], \n
          r537 -> kirsbp3*\(c["\<IRS[R,P,P,0,0,0,P]\>"]\)[t] - 
              kirsbp3d*\((\((xIrsPi3k3 - xIrsPi3k3b)\)/
                    xIrsPi3k3)\)*\(c["\<IRS[R,P,P,P,0,0,P]\>"]\)[t], \n
          r538 -> kirsbp3*\(c["\<IRS[R,P,P,0,0,P,0]\>"]\)[t] - 
              kirsbp3d*\((\((xIrsPi3k3 - xIrsPi3k3b)\)/
                    xIrsPi3k3)\)*\(c["\<IRS[R,P,P,P,0,P,0]\>"]\)[t], \n
          r539 -> kirsbp3*\(c["\<IRS[R,P,P,0,0,P,P]\>"]\)[t] - 
              kirsbp3d*\((\((xIrsPi3k3 - xIrsPi3k3b)\)/
                    xIrsPi3k3)\)*\(c["\<IRS[R,P,P,P,0,P,P]\>"]\)[t], \n
          r540 -> kirsbp3*\(c["\<IRS[R,P,P,0,P,0,0]\>"]\)[t] - 
              kirsbp3d*\((\((xIrsPi3k3 - xIrsPi3k3b)\)/
                    xIrsPi3k3)\)*\(c["\<IRS[R,P,P,P,P,0,0]\>"]\)[t], \n
          r541 -> kirsbp3*\(c["\<IRS[R,P,P,0,P,0,P]\>"]\)[t] - 
              kirsbp3d*\((\((xIrsPi3k3 - xIrsPi3k3b)\)/
                    xIrsPi3k3)\)*\(c["\<IRS[R,P,P,P,P,0,P]\>"]\)[t], \n
          r542 -> kirsbp3*\(c["\<IRS[R,P,P,0,P,P,0]\>"]\)[t] - 
              kirsbp3d*\((\((xIrsPi3k3 - xIrsPi3k3b)\)/
                    xIrsPi3k3)\)*\(c["\<IRS[R,P,P,P,P,P,0]\>"]\)[t], \n
          r543 -> kirsbp3*\(c["\<IRS[R,P,P,0,P,P,P]\>"]\)[t] - 
              kirsbp3d*\((\((xIrsPi3k3 - xIrsPi3k3b)\)/
                    xIrsPi3k3)\)*\(c["\<IRS[R,P,P,P,P,P,P]\>"]\)[t], \n
          r544 -> kirsbp4*\(c["\<IRS[R,0,0,0,0,0,0]\>"]\)[t] - 
              kirsbp4d*\((\((xIrsPi3k4 - xIrsPi3k4b)\)/
                    xIrsPi3k4)\)*\(c["\<IRS[R,0,0,0,P,0,0]\>"]\)[t], \n
          r545 -> kirsbp4*\(c["\<IRS[R,0,0,0,0,0,P]\>"]\)[t] - 
              kirsbp4d*\((\((xIrsPi3k4 - xIrsPi3k4b)\)/
                    xIrsPi3k4)\)*\(c["\<IRS[R,0,0,0,P,0,P]\>"]\)[t], \n
          r546 -> kirsbp4*\(c["\<IRS[R,0,0,0,0,P,0]\>"]\)[t] - 
              kirsbp4d*\((\((xIrsPi3k4 - xIrsPi3k4b)\)/
                    xIrsPi3k4)\)*\(c["\<IRS[R,0,0,0,P,P,0]\>"]\)[t], \n
          r547 -> kirsbp4*\(c["\<IRS[R,0,0,0,0,P,P]\>"]\)[t] - 
              kirsbp4d*\((\((xIrsPi3k4 - xIrsPi3k4b)\)/
                    xIrsPi3k4)\)*\(c["\<IRS[R,0,0,0,P,P,P]\>"]\)[t], \n
          r548 -> kirsbp4*\(c["\<IRS[R,0,0,P,0,0,0]\>"]\)[t] - 
              kirsbp4d*\((\((xIrsPi3k4 - xIrsPi3k4b)\)/
                    xIrsPi3k4)\)*\(c["\<IRS[R,0,0,P,P,0,0]\>"]\)[t], \n
          r549 -> kirsbp4*\(c["\<IRS[R,0,0,P,0,0,P]\>"]\)[t] - 
              kirsbp4d*\((\((xIrsPi3k4 - xIrsPi3k4b)\)/
                    xIrsPi3k4)\)*\(c["\<IRS[R,0,0,P,P,0,P]\>"]\)[t], \n
          r550 -> kirsbp4*\(c["\<IRS[R,0,0,P,0,P,0]\>"]\)[t] - 
              kirsbp4d*\((\((xIrsPi3k4 - xIrsPi3k4b)\)/
                    xIrsPi3k4)\)*\(c["\<IRS[R,0,0,P,P,P,0]\>"]\)[t], \n
          r551 -> kirsbp4*\(c["\<IRS[R,0,0,P,0,P,P]\>"]\)[t] - 
              kirsbp4d*\((\((xIrsPi3k4 - xIrsPi3k4b)\)/
                    xIrsPi3k4)\)*\(c["\<IRS[R,0,0,P,P,P,P]\>"]\)[t], \n
          r552 -> kirsbp4*\(c["\<IRS[R,0,P,0,0,0,0]\>"]\)[t] - 
              kirsbp4d*\((\((xIrsPi3k4 - xIrsPi3k4b)\)/
                    xIrsPi3k4)\)*\(c["\<IRS[R,0,P,0,P,0,0]\>"]\)[t], \n
          r553 -> kirsbp4*\(c["\<IRS[R,0,P,0,0,0,P]\>"]\)[t] - 
              kirsbp4d*\((\((xIrsPi3k4 - xIrsPi3k4b)\)/
                    xIrsPi3k4)\)*\(c["\<IRS[R,0,P,0,P,0,P]\>"]\)[t], \n
          r554 -> kirsbp4*\(c["\<IRS[R,0,P,0,0,P,0]\>"]\)[t] - 
              kirsbp4d*\((\((xIrsPi3k4 - xIrsPi3k4b)\)/
                    xIrsPi3k4)\)*\(c["\<IRS[R,0,P,0,P,P,0]\>"]\)[t], \n
          r555 -> kirsbp4*\(c["\<IRS[R,0,P,0,0,P,P]\>"]\)[t] - 
              kirsbp4d*\((\((xIrsPi3k4 - xIrsPi3k4b)\)/
                    xIrsPi3k4)\)*\(c["\<IRS[R,0,P,0,P,P,P]\>"]\)[t], \n
          r556 -> kirsbp4*\(c["\<IRS[R,0,P,P,0,0,0]\>"]\)[t] - 
              kirsbp4d*\((\((xIrsPi3k4 - xIrsPi3k4b)\)/
                    xIrsPi3k4)\)*\(c["\<IRS[R,0,P,P,P,0,0]\>"]\)[t], \n
          r557 -> kirsbp4*\(c["\<IRS[R,0,P,P,0,0,P]\>"]\)[t] - 
              kirsbp4d*\((\((xIrsPi3k4 - xIrsPi3k4b)\)/
                    xIrsPi3k4)\)*\(c["\<IRS[R,0,P,P,P,0,P]\>"]\)[t], \n
          r558 -> kirsbp4*\(c["\<IRS[R,0,P,P,0,P,0]\>"]\)[t] - 
              kirsbp4d*\((\((xIrsPi3k4 - xIrsPi3k4b)\)/
                    xIrsPi3k4)\)*\(c["\<IRS[R,0,P,P,P,P,0]\>"]\)[t], \n
          r559 -> kirsbp4*\(c["\<IRS[R,0,P,P,0,P,P]\>"]\)[t] - 
              kirsbp4d*\((\((xIrsPi3k4 - xIrsPi3k4b)\)/
                    xIrsPi3k4)\)*\(c["\<IRS[R,0,P,P,P,P,P]\>"]\)[t], \n
          r560 -> kirsbp4*\(c["\<IRS[R,P,0,0,0,0,0]\>"]\)[t] - 
              kirsbp4d*\((\((xIrsPi3k4 - xIrsPi3k4b)\)/
                    xIrsPi3k4)\)*\(c["\<IRS[R,P,0,0,P,0,0]\>"]\)[t], \n
          r561 -> kirsbp4*\(c["\<IRS[R,P,0,0,0,0,P]\>"]\)[t] - 
              kirsbp4d*\((\((xIrsPi3k4 - xIrsPi3k4b)\)/
                    xIrsPi3k4)\)*\(c["\<IRS[R,P,0,0,P,0,P]\>"]\)[t], \n
          r562 -> kirsbp4*\(c["\<IRS[R,P,0,0,0,P,0]\>"]\)[t] - 
              kirsbp4d*\((\((xIrsPi3k4 - xIrsPi3k4b)\)/
                    xIrsPi3k4)\)*\(c["\<IRS[R,P,0,0,P,P,0]\>"]\)[t], \n
          r563 -> kirsbp4*\(c["\<IRS[R,P,0,0,0,P,P]\>"]\)[t] - 
              kirsbp4d*\((\((xIrsPi3k4 - xIrsPi3k4b)\)/
                    xIrsPi3k4)\)*\(c["\<IRS[R,P,0,0,P,P,P]\>"]\)[t], \n
          r564 -> kirsbp4*\(c["\<IRS[R,P,0,P,0,0,0]\>"]\)[t] - 
              kirsbp4d*\((\((xIrsPi3k4 - xIrsPi3k4b)\)/
                    xIrsPi3k4)\)*\(c["\<IRS[R,P,0,P,P,0,0]\>"]\)[t], \n
          r565 -> kirsbp4*\(c["\<IRS[R,P,0,P,0,0,P]\>"]\)[t] - 
              kirsbp4d*\((\((xIrsPi3k4 - xIrsPi3k4b)\)/
                    xIrsPi3k4)\)*\(c["\<IRS[R,P,0,P,P,0,P]\>"]\)[t], \n
          r566 -> kirsbp4*\(c["\<IRS[R,P,0,P,0,P,0]\>"]\)[t] - 
              kirsbp4d*\((\((xIrsPi3k4 - xIrsPi3k4b)\)/
                    xIrsPi3k4)\)*\(c["\<IRS[R,P,0,P,P,P,0]\>"]\)[t], \n
          r567 -> kirsbp4*\(c["\<IRS[R,P,0,P,0,P,P]\>"]\)[t] - 
              kirsbp4d*\((\((xIrsPi3k4 - xIrsPi3k4b)\)/
                    xIrsPi3k4)\)*\(c["\<IRS[R,P,0,P,P,P,P]\>"]\)[t], \n
          r568 -> kirsbp4*\(c["\<IRS[R,P,P,0,0,0,0]\>"]\)[t] - 
              kirsbp4d*\((\((xIrsPi3k4 - xIrsPi3k4b)\)/
                    xIrsPi3k4)\)*\(c["\<IRS[R,P,P,0,P,0,0]\>"]\)[t], \n
          r569 -> kirsbp4*\(c["\<IRS[R,P,P,0,0,0,P]\>"]\)[t] - 
              kirsbp4d*\((\((xIrsPi3k4 - xIrsPi3k4b)\)/
                    xIrsPi3k4)\)*\(c["\<IRS[R,P,P,0,P,0,P]\>"]\)[t], \n
          r570 -> kirsbp4*\(c["\<IRS[R,P,P,0,0,P,0]\>"]\)[t] - 
              kirsbp4d*\((\((xIrsPi3k4 - xIrsPi3k4b)\)/
                    xIrsPi3k4)\)*\(c["\<IRS[R,P,P,0,P,P,0]\>"]\)[t], \n
          r571 -> kirsbp4*\(c["\<IRS[R,P,P,0,0,P,P]\>"]\)[t] - 
              kirsbp4d*\((\((xIrsPi3k4 - xIrsPi3k4b)\)/
                    xIrsPi3k4)\)*\(c["\<IRS[R,P,P,0,P,P,P]\>"]\)[t], \n
          r572 -> kirsbp4*\(c["\<IRS[R,P,P,P,0,0,0]\>"]\)[t] - 
              kirsbp4d*\((\((xIrsPi3k4 - xIrsPi3k4b)\)/
                    xIrsPi3k4)\)*\(c["\<IRS[R,P,P,P,P,0,0]\>"]\)[t], \n
          r573 -> kirsbp4*\(c["\<IRS[R,P,P,P,0,0,P]\>"]\)[t] - 
              kirsbp4d*\((\((xIrsPi3k4 - xIrsPi3k4b)\)/
                    xIrsPi3k4)\)*\(c["\<IRS[R,P,P,P,P,0,P]\>"]\)[t], \n
          r574 -> kirsbp4*\(c["\<IRS[R,P,P,P,0,P,0]\>"]\)[t] - 
              kirsbp4d*\((\((xIrsPi3k4 - xIrsPi3k4b)\)/
                    xIrsPi3k4)\)*\(c["\<IRS[R,P,P,P,P,P,0]\>"]\)[t], \n
          r575 -> kirsbp4*\(c["\<IRS[R,P,P,P,0,P,P]\>"]\)[t] - 
              kirsbp4d*\((\((xIrsPi3k4 - xIrsPi3k4b)\)/
                    xIrsPi3k4)\)*\(c["\<IRS[R,P,P,P,P,P,P]\>"]\)[t], \n
          r576 -> kirsbp5*\(c["\<IRS[R,0,0,0,0,0,0]\>"]\)[t] - 
              kirsbp5d*\((\((xIrsShp2 - xIrsShp2b)\)/
                    xIrsShp2)\)*\(c["\<IRS[R,0,0,0,0,P,0]\>"]\)[t], \n
          r577 -> kirsbp5*\(c["\<IRS[R,0,0,0,0,0,P]\>"]\)[t] - 
              kirsbp5d*\((\((xIrsShp2 - xIrsShp2b)\)/
                    xIrsShp2)\)*\(c["\<IRS[R,0,0,0,0,P,P]\>"]\)[t], \n
          r578 -> kirsbp5*\(c["\<IRS[R,0,0,0,P,0,0]\>"]\)[t] - 
              kirsbp5d*\((\((xIrsShp2 - xIrsShp2b)\)/
                    xIrsShp2)\)*\(c["\<IRS[R,0,0,0,P,P,0]\>"]\)[t], \n
          r579 -> kirsbp5*\(c["\<IRS[R,0,0,0,P,0,P]\>"]\)[t] - 
              kirsbp5d*\((\((xIrsShp2 - xIrsShp2b)\)/
                    xIrsShp2)\)*\(c["\<IRS[R,0,0,0,P,P,P]\>"]\)[t], \n
          r580 -> kirsbp5*\(c["\<IRS[R,0,0,P,0,0,0]\>"]\)[t] - 
              kirsbp5d*\((\((xIrsShp2 - xIrsShp2b)\)/
                    xIrsShp2)\)*\(c["\<IRS[R,0,0,P,0,P,0]\>"]\)[t], \n
          r581 -> kirsbp5*\(c["\<IRS[R,0,0,P,0,0,P]\>"]\)[t] - 
              kirsbp5d*\((\((xIrsShp2 - xIrsShp2b)\)/
                    xIrsShp2)\)*\(c["\<IRS[R,0,0,P,0,P,P]\>"]\)[t], \n
          r582 -> kirsbp5*\(c["\<IRS[R,0,0,P,P,0,0]\>"]\)[t] - 
              kirsbp5d*\((\((xIrsShp2 - xIrsShp2b)\)/
                    xIrsShp2)\)*\(c["\<IRS[R,0,0,P,P,P,0]\>"]\)[t], \n
          r583 -> kirsbp5*\(c["\<IRS[R,0,0,P,P,0,P]\>"]\)[t] - 
              kirsbp5d*\((\((xIrsShp2 - xIrsShp2b)\)/
                    xIrsShp2)\)*\(c["\<IRS[R,0,0,P,P,P,P]\>"]\)[t], \n
          r584 -> kirsbp5*\(c["\<IRS[R,0,P,0,0,0,0]\>"]\)[t] - 
              kirsbp5d*\((\((xIrsShp2 - xIrsShp2b)\)/
                    xIrsShp2)\)*\(c["\<IRS[R,0,P,0,0,P,0]\>"]\)[t], \n
          r585 -> kirsbp5*\(c["\<IRS[R,0,P,0,0,0,P]\>"]\)[t] - 
              kirsbp5d*\((\((xIrsShp2 - xIrsShp2b)\)/
                    xIrsShp2)\)*\(c["\<IRS[R,0,P,0,0,P,P]\>"]\)[t], \n
          r586 -> kirsbp5*\(c["\<IRS[R,0,P,0,P,0,0]\>"]\)[t] - 
              kirsbp5d*\((\((xIrsShp2 - xIrsShp2b)\)/
                    xIrsShp2)\)*\(c["\<IRS[R,0,P,0,P,P,0]\>"]\)[t], \n
          r587 -> kirsbp5*\(c["\<IRS[R,0,P,0,P,0,P]\>"]\)[t] - 
              kirsbp5d*\((\((xIrsShp2 - xIrsShp2b)\)/
                    xIrsShp2)\)*\(c["\<IRS[R,0,P,0,P,P,P]\>"]\)[t], \n
          r588 -> kirsbp5*\(c["\<IRS[R,0,P,P,0,0,0]\>"]\)[t] - 
              kirsbp5d*\((\((xIrsShp2 - xIrsShp2b)\)/
                    xIrsShp2)\)*\(c["\<IRS[R,0,P,P,0,P,0]\>"]\)[t], \n
          r589 -> kirsbp5*\(c["\<IRS[R,0,P,P,0,0,P]\>"]\)[t] - 
              kirsbp5d*\((\((xIrsShp2 - xIrsShp2b)\)/
                    xIrsShp2)\)*\(c["\<IRS[R,0,P,P,0,P,P]\>"]\)[t], \n
          r590 -> kirsbp5*\(c["\<IRS[R,0,P,P,P,0,0]\>"]\)[t] - 
              kirsbp5d*\((\((xIrsShp2 - xIrsShp2b)\)/
                    xIrsShp2)\)*\(c["\<IRS[R,0,P,P,P,P,0]\>"]\)[t], \n
          r591 -> kirsbp5*\(c["\<IRS[R,0,P,P,P,0,P]\>"]\)[t] - 
              kirsbp5d*\((\((xIrsShp2 - xIrsShp2b)\)/
                    xIrsShp2)\)*\(c["\<IRS[R,0,P,P,P,P,P]\>"]\)[t], \n
          r592 -> kirsbp5*\(c["\<IRS[R,P,0,0,0,0,0]\>"]\)[t] - 
              kirsbp5d*\((\((xIrsShp2 - xIrsShp2b)\)/
                    xIrsShp2)\)*\(c["\<IRS[R,P,0,0,0,P,0]\>"]\)[t], \n
          r593 -> kirsbp5*\(c["\<IRS[R,P,0,0,0,0,P]\>"]\)[t] - 
              kirsbp5d*\((\((xIrsShp2 - xIrsShp2b)\)/
                    xIrsShp2)\)*\(c["\<IRS[R,P,0,0,0,P,P]\>"]\)[t], \n
          r594 -> kirsbp5*\(c["\<IRS[R,P,0,0,P,0,0]\>"]\)[t] - 
              kirsbp5d*\((\((xIrsShp2 - xIrsShp2b)\)/
                    xIrsShp2)\)*\(c["\<IRS[R,P,0,0,P,P,0]\>"]\)[t], \n
          r595 -> kirsbp5*\(c["\<IRS[R,P,0,0,P,0,P]\>"]\)[t] - 
              kirsbp5d*\((\((xIrsShp2 - xIrsShp2b)\)/
                    xIrsShp2)\)*\(c["\<IRS[R,P,0,0,P,P,P]\>"]\)[t], \n
          r596 -> kirsbp5*\(c["\<IRS[R,P,0,P,0,0,0]\>"]\)[t] - 
              kirsbp5d*\((\((xIrsShp2 - xIrsShp2b)\)/
                    xIrsShp2)\)*\(c["\<IRS[R,P,0,P,0,P,0]\>"]\)[t], \n
          r597 -> kirsbp5*\(c["\<IRS[R,P,0,P,0,0,P]\>"]\)[t] - 
              kirsbp5d*\((\((xIrsShp2 - xIrsShp2b)\)/
                    xIrsShp2)\)*\(c["\<IRS[R,P,0,P,0,P,P]\>"]\)[t], \n
          r598 -> kirsbp5*\(c["\<IRS[R,P,0,P,P,0,0]\>"]\)[t] - 
              kirsbp5d*\((\((xIrsShp2 - xIrsShp2b)\)/
                    xIrsShp2)\)*\(c["\<IRS[R,P,0,P,P,P,0]\>"]\)[t], \n
          r599 -> kirsbp5*\(c["\<IRS[R,P,0,P,P,0,P]\>"]\)[t] - 
              kirsbp5d*\((\((xIrsShp2 - xIrsShp2b)\)/
                    xIrsShp2)\)*\(c["\<IRS[R,P,0,P,P,P,P]\>"]\)[t], \n
          r600 -> kirsbp5*\(c["\<IRS[R,P,P,0,0,0,0]\>"]\)[t] - 
              kirsbp5d*\((\((xIrsShp2 - xIrsShp2b)\)/
                    xIrsShp2)\)*\(c["\<IRS[R,P,P,0,0,P,0]\>"]\)[t], \n
          r601 -> kirsbp5*\(c["\<IRS[R,P,P,0,0,0,P]\>"]\)[t] - 
              kirsbp5d*\((\((xIrsShp2 - xIrsShp2b)\)/
                    xIrsShp2)\)*\(c["\<IRS[R,P,P,0,0,P,P]\>"]\)[t], \n
          r602 -> kirsbp5*\(c["\<IRS[R,P,P,0,P,0,0]\>"]\)[t] - 
              kirsbp5d*\((\((xIrsShp2 - xIrsShp2b)\)/
                    xIrsShp2)\)*\(c["\<IRS[R,P,P,0,P,P,0]\>"]\)[t], \n
          r603 -> kirsbp5*\(c["\<IRS[R,P,P,0,P,0,P]\>"]\)[t] - 
              kirsbp5d*\((\((xIrsShp2 - xIrsShp2b)\)/
                    xIrsShp2)\)*\(c["\<IRS[R,P,P,0,P,P,P]\>"]\)[t], \n
          r604 -> kirsbp5*\(c["\<IRS[R,P,P,P,0,0,0]\>"]\)[t] - 
              kirsbp5d*\((\((xIrsShp2 - xIrsShp2b)\)/
                    xIrsShp2)\)*\(c["\<IRS[R,P,P,P,0,P,0]\>"]\)[t], \n
          r605 -> kirsbp5*\(c["\<IRS[R,P,P,P,0,0,P]\>"]\)[t] - 
              kirsbp5d*\((\((xIrsShp2 - xIrsShp2b)\)/
                    xIrsShp2)\)*\(c["\<IRS[R,P,P,P,0,P,P]\>"]\)[t], \n
          r606 -> kirsbp5*\(c["\<IRS[R,P,P,P,P,0,0]\>"]\)[t] - 
              kirsbp5d*\((\((xIrsShp2 - xIrsShp2b)\)/
                    xIrsShp2)\)*\(c["\<IRS[R,P,P,P,P,P,0]\>"]\)[t], \n
          r607 -> kirsbp5*\(c["\<IRS[R,P,P,P,P,0,P]\>"]\)[t] - 
              kirsbp5d*\((\((xIrsShp2 - xIrsShp2b)\)/
                    xIrsShp2)\)*\(c["\<IRS[R,P,P,P,P,P,P]\>"]\)[t], \n
          r608 -> kirsbp6*\(c["\<IRS[R,0,0,0,0,0,0]\>"]\)[t] - 
              kirsbp6d*\((\((xIrsGrb2 - xIrsGrb2b)\)/
                    xIrsGrb2)\)*\(c["\<IRS[R,0,0,0,0,0,P]\>"]\)[t], \n
          r609 -> kirsbp6*\(c["\<IRS[R,0,0,0,0,P,0]\>"]\)[t] - 
              kirsbp6d*\((\((xIrsGrb2 - xIrsGrb2b)\)/
                    xIrsGrb2)\)*\(c["\<IRS[R,0,0,0,0,P,P]\>"]\)[t], \n
          r610 -> kirsbp6*\(c["\<IRS[R,0,0,0,P,0,0]\>"]\)[t] - 
              kirsbp6d*\((\((xIrsGrb2 - xIrsGrb2b)\)/
                    xIrsGrb2)\)*\(c["\<IRS[R,0,0,0,P,0,P]\>"]\)[t], \n
          r611 -> kirsbp6*\(c["\<IRS[R,0,0,0,P,P,0]\>"]\)[t] - 
              kirsbp6d*\((\((xIrsGrb2 - xIrsGrb2b)\)/
                    xIrsGrb2)\)*\(c["\<IRS[R,0,0,0,P,P,P]\>"]\)[t], \n
          r612 -> 
            kirsbp6*\(c["\<IRS[R,0,0,P,0,0,0]\>"]\)[t] - 
              kirsbp6d*\((\((xIrsGrb2 - xIrsGrb2b)\)/
                    xIrsGrb2)\)*\(c["\<IRS[R,0,0,P,0,0,P]\>"]\)[t], \n
          r613 -> kirsbp6*\(c["\<IRS[R,0,0,P,0,P,0]\>"]\)[t] - 
              kirsbp6d*\((\((xIrsGrb2 - xIrsGrb2b)\)/
                    xIrsGrb2)\)*\(c["\<IRS[R,0,0,P,0,P,P]\>"]\)[t], \n
          r614 -> kirsbp6*\(c["\<IRS[R,0,0,P,P,0,0]\>"]\)[t] - 
              kirsbp6d*\((\((xIrsGrb2 - xIrsGrb2b)\)/
                    xIrsGrb2)\)*\(c["\<IRS[R,0,0,P,P,0,P]\>"]\)[t], \n
          r615 -> kirsbp6*\(c["\<IRS[R,0,0,P,P,P,0]\>"]\)[t] - 
              kirsbp6d*\((\((xIrsGrb2 - xIrsGrb2b)\)/
                    xIrsGrb2)\)*\(c["\<IRS[R,0,0,P,P,P,P]\>"]\)[t], \n
          r616 -> kirsbp6*\(c["\<IRS[R,0,P,0,0,0,0]\>"]\)[t] - 
              kirsbp6d*\((\((xIrsGrb2 - xIrsGrb2b)\)/
                    xIrsGrb2)\)*\(c["\<IRS[R,0,P,0,0,0,P]\>"]\)[t], \n
          r617 -> kirsbp6*\(c["\<IRS[R,0,P,0,0,P,0]\>"]\)[t] - 
              kirsbp6d*\((\((xIrsGrb2 - xIrsGrb2b)\)/
                    xIrsGrb2)\)*\(c["\<IRS[R,0,P,0,0,P,P]\>"]\)[t], \n
          r618 -> kirsbp6*\(c["\<IRS[R,0,P,0,P,0,0]\>"]\)[t] - 
              kirsbp6d*\((\((xIrsGrb2 - xIrsGrb2b)\)/
                    xIrsGrb2)\)*\(c["\<IRS[R,0,P,0,P,0,P]\>"]\)[t], \n
          r619 -> kirsbp6*\(c["\<IRS[R,0,P,0,P,P,0]\>"]\)[t] - 
              kirsbp6d*\((\((xIrsGrb2 - xIrsGrb2b)\)/
                    xIrsGrb2)\)*\(c["\<IRS[R,0,P,0,P,P,P]\>"]\)[t], \n
          r620 -> kirsbp6*\(c["\<IRS[R,0,P,P,0,0,0]\>"]\)[t] - 
              kirsbp6d*\((\((xIrsGrb2 - xIrsGrb2b)\)/
                    xIrsGrb2)\)*\(c["\<IRS[R,0,P,P,0,0,P]\>"]\)[t], \n
          r621 -> kirsbp6*\(c["\<IRS[R,0,P,P,0,P,0]\>"]\)[t] - 
              kirsbp6d*\((\((xIrsGrb2 - xIrsGrb2b)\)/
                    xIrsGrb2)\)*\(c["\<IRS[R,0,P,P,0,P,P]\>"]\)[t], \n
          r622 -> kirsbp6*\(c["\<IRS[R,0,P,P,P,0,0]\>"]\)[t] - 
              kirsbp6d*\((\((xIrsGrb2 - xIrsGrb2b)\)/
                    xIrsGrb2)\)*\(c["\<IRS[R,0,P,P,P,0,P]\>"]\)[t], \n
          r623 -> kirsbp6*\(c["\<IRS[R,0,P,P,P,P,0]\>"]\)[t] - 
              kirsbp6d*\((\((xIrsGrb2 - xIrsGrb2b)\)/
                    xIrsGrb2)\)*\(c["\<IRS[R,0,P,P,P,P,P]\>"]\)[t], \n
          r624 -> kirsbp6*\(c["\<IRS[R,P,0,0,0,0,0]\>"]\)[t] - 
              kirsbp6d*\((\((xIrsGrb2 - xIrsGrb2b)\)/
                    xIrsGrb2)\)*\(c["\<IRS[R,P,0,0,0,0,P]\>"]\)[t], \n
          r625 -> kirsbp6*\(c["\<IRS[R,P,0,0,0,P,0]\>"]\)[t] - 
              kirsbp6d*\((\((xIrsGrb2 - xIrsGrb2b)\)/
                    xIrsGrb2)\)*\(c["\<IRS[R,P,0,0,0,P,P]\>"]\)[t], \n
          r626 -> kirsbp6*\(c["\<IRS[R,P,0,0,P,0,0]\>"]\)[t] - 
              kirsbp6d*\((\((xIrsGrb2 - xIrsGrb2b)\)/
                    xIrsGrb2)\)*\(c["\<IRS[R,P,0,0,P,0,P]\>"]\)[t], \n
          r627 -> kirsbp6*\(c["\<IRS[R,P,0,0,P,P,0]\>"]\)[t] - 
              kirsbp6d*\((\((xIrsGrb2 - xIrsGrb2b)\)/
                    xIrsGrb2)\)*\(c["\<IRS[R,P,0,0,P,P,P]\>"]\)[t], \n
          r628 -> kirsbp6*\(c["\<IRS[R,P,0,P,0,0,0]\>"]\)[t] - 
              kirsbp6d*\((\((xIrsGrb2 - xIrsGrb2b)\)/
                    xIrsGrb2)\)*\(c["\<IRS[R,P,0,P,0,0,P]\>"]\)[t], \n
          r629 -> kirsbp6*\(c["\<IRS[R,P,0,P,0,P,0]\>"]\)[t] - 
              kirsbp6d*\((\((xIrsGrb2 - xIrsGrb2b)\)/
                    xIrsGrb2)\)*\(c["\<IRS[R,P,0,P,0,P,P]\>"]\)[t], \n
          r630 -> kirsbp6*\(c["\<IRS[R,P,0,P,P,0,0]\>"]\)[t] - 
              kirsbp6d*\((\((xIrsGrb2 - xIrsGrb2b)\)/
                    xIrsGrb2)\)*\(c["\<IRS[R,P,0,P,P,0,P]\>"]\)[t], \n
          r631 -> kirsbp6*\(c["\<IRS[R,P,0,P,P,P,0]\>"]\)[t] - 
              kirsbp6d*\((\((xIrsGrb2 - xIrsGrb2b)\)/
                    xIrsGrb2)\)*\(c["\<IRS[R,P,0,P,P,P,P]\>"]\)[t], \n
          r632 -> kirsbp6*\(c["\<IRS[R,P,P,0,0,0,0]\>"]\)[t] - 
              kirsbp6d*\((\((xIrsGrb2 - xIrsGrb2b)\)/
                    xIrsGrb2)\)*\(c["\<IRS[R,P,P,0,0,0,P]\>"]\)[t], \n
          r633 -> kirsbp6*\(c["\<IRS[R,P,P,0,0,P,0]\>"]\)[t] - 
              kirsbp6d*\((\((xIrsGrb2 - xIrsGrb2b)\)/
                    xIrsGrb2)\)*\(c["\<IRS[R,P,P,0,0,P,P]\>"]\)[t], \n
          r634 -> kirsbp6*\(c["\<IRS[R,P,P,0,P,0,0]\>"]\)[t] - 
              kirsbp6d*\((\((xIrsGrb2 - xIrsGrb2b)\)/
                    xIrsGrb2)\)*\(c["\<IRS[R,P,P,0,P,0,P]\>"]\)[t], \n
          r635 -> kirsbp6*\(c["\<IRS[R,P,P,0,P,P,0]\>"]\)[t] - 
              kirsbp6d*\((\((xIrsGrb2 - xIrsGrb2b)\)/
                    xIrsGrb2)\)*\(c["\<IRS[R,P,P,0,P,P,P]\>"]\)[t], \n
          r636 -> kirsbp6*\(c["\<IRS[R,P,P,P,0,0,0]\>"]\)[t] - 
              kirsbp6d*\((\((xIrsGrb2 - xIrsGrb2b)\)/
                    xIrsGrb2)\)*\(c["\<IRS[R,P,P,P,0,0,P]\>"]\)[t], \n
          r637 -> kirsbp6*\(c["\<IRS[R,P,P,P,0,P,0]\>"]\)[t] - 
              kirsbp6d*\((\((xIrsGrb2 - xIrsGrb2b)\)/
                    xIrsGrb2)\)*\(c["\<IRS[R,P,P,P,0,P,P]\>"]\)[t], \n
          r638 -> kirsbp6*\(c["\<IRS[R,P,P,P,P,0,0]\>"]\)[t] - 
              kirsbp6d*\((\((xIrsGrb2 - xIrsGrb2b)\)/
                    xIrsGrb2)\)*\(c["\<IRS[R,P,P,P,P,0,P]\>"]\)[t], \n
          r639 -> kirsbp6*\(c["\<IRS[R,P,P,P,P,P,0]\>"]\)[t] - 
              kirsbp6d*\((\((xIrsGrb2 - xIrsGrb2b)\)/
                    xIrsGrb2)\)*\(c["\<IRS[R,P,P,P,P,P,P]\>"]\)[t], \n
          r640 -> kbshc*\(c["\<RXpShc\>"]\)[t]*\(c["\<Shc[0,0]\>"]\)[t] - 
              kbshcd*\(c["\<Shc[R,0]\>"]\)[t], \n
          r641 -> kbshc*\(c["\<RXpShc\>"]\)[t]*\(c["\<Shc[0,P]\>"]\)[t] - 
              kbshcd*\(c["\<Shc[R,P]\>"]\)[t], \n
          r642 -> kshcp*\(c["\<Shc[0,0]\>"]\)[t] - 
              kshcpd*\((\((xShc - xShcb)\)/xShc)\)*\(c["\<Shc[0,P]\>"]\)[
                  t], \nr643 -> 
            kshcbp*\(c["\<Shc[R,0]\>"]\)[t] - 
              kshcbpd*\((\((xShc - xShcb)\)/xShc)\)*\(c["\<Shc[R,P]\>"]\)[
                  t], \nr644 -> 
            kbirsgrb2*\(c["\<IrsXpGrb2\>"]\)[t]*\(c["\<Grb2[0,0]\>"]\)[t] - 
              kbirsgrb2d*\(c["\<Grb2[IRS,0]\>"]\)[t], \n
          r645 -> kbirsgrb2sos*\(c["\<IrsXpGrb2\>"]\)[
                  t]*\(c["\<Grb2[0,SOS]\>"]\)[t] - 
              kbirsgrb2sosd*\(c["\<Grb2[IRS,SOS]\>"]\)[t], \n
          r646 -> kbirsgrb2sosp*\(c["\<IrsXpGrb2\>"]\)[
                  t]*\(c["\<Grb2[0,SOSp]\>"]\)[t] - 
              kbirsgrb2sospd*\(c["\<Grb2[IRS,SOSp]\>"]\)[t], \n
          r647 -> kbsos*\(c["\<Grb2[0,0]\>"]\)[t]*\(c["\<SOS[0]\>"]\)[t] - 
              kbsosd*\(c["\<Grb2[0,SOS]\>"]\)[t], \n
          r648 -> kbsos*\(c["\<Grb2[IRS,0]\>"]\)[t]*\(c["\<SOS[0]\>"]\)[t] - 
              kbsosd*\(c["\<Grb2[IRS,SOS]\>"]\)[t], \n
          r649 -> kbsos*\(c["\<Grb2[Shc,0]\>"]\)[t]*\(c["\<SOS[0]\>"]\)[t] - 
              kbsosd*\(c["\<Grb2[Shc,SOS]\>"]\)[t], \n
          r650 -> kbsosp*\(c["\<Grb2[0,0]\>"]\)[t]*\(c["\<SOS[p]\>"]\)[t] - 
              kbsosdp*\(c["\<Grb2[0,SOSp]\>"]\)[t], \n
          r651 -> kbsosp*\(c["\<Grb2[IRS,0]\>"]\)[t]*\(c["\<SOS[p]\>"]\)[t] - 
              kbsosdp*\(c["\<Grb2[IRS,SOSp]\>"]\)[t], \n
          r652 -> kbsosp*\(c["\<Grb2[Shc,0]\>"]\)[t]*\(c["\<SOS[p]\>"]\)[t] - 
              kbsosdp*\(c["\<Grb2[Shc,SOSp]\>"]\)[t], \n
          r653 -> kbshcgrb2*\(c["\<ShcXp\>"]\)[t]*\(c["\<Grb2[0,0]\>"]\)[t] - 
              kbshcgrb2d*\(c["\<Grb2[Shc,0]\>"]\)[t], \n
          r654 -> kbshcgrb2sos*\(c["\<ShcXp\>"]\)[t]*\(c["\<Grb2[0,SOS]\>"]\)[
                  t] - kbshcgrb2sosd*\(c["\<Grb2[Shc,SOS]\>"]\)[t], \n
          r655 -> 
            kbshcgrbsosp2*\(c["\<ShcXp\>"]\)[t]*\(c["\<Grb2[0,SOSp]\>"]\)[
                  t] - kbshcgrb2sospd*\(c["\<Grb2[Shc,SOSp]\>"]\)[t], \n
          r656 -> kpgrb2sos*\(c["\<Grb2[0,SOS]\>"]\)[t] - 
              kpgrb2sosd*\(c["\<Grb2[0,SOSp]\>"]\)[t], \n
          r657 -> kpirsgrb2sos*\(c["\<Grb2[IRS,SOS]\>"]\)[t] - 
              pirsgrb2sosd*\(c["\<Grb2[IRS,SOSp]\>"]\)[t], \n
          r658 -> kpshcgrb2sos*\(c["\<Grb2[Shc,SOS]\>"]\)[t] - 
              kpshcgrb2sosd*\(c["\<Grb2[Shc,SOSp]\>"]\)[t], \n
          r659 -> kpsos*\(c["\<SOS[0]\>"]\)[t] - 
              kpsosd*\(c["\<SOS[p]\>"]\)[t], \n
          r660 -> kbpi3k1*\(c["\<IrsXpPi3k1\>"]\)[t]*\(c["\<PI3K[0]\>"]\)[
                  t] - kbpi3k1d*\(c["\<PI3K[IRS1]\>"]\)[t], \n
          r661 -> kbpi3k2*\(c["\<IrsXpPi3k2\>"]\)[t]*\(c["\<PI3K[0]\>"]\)[
                  t] - kbpi3k2d*\(c["\<PI3K[IRS2]\>"]\)[t], \n
          r662 -> kbpi3k3*\(c["\<IrsXpPi3k3\>"]\)[t]*\(c["\<PI3K[0]\>"]\)[
                  t] - kbpi3k3d*\(c["\<PI3K[IRS3]\>"]\)[t], \n
          r663 -> kbpi3k4*\(c["\<IrsXpPi3k4\>"]\)[t]*\(c["\<PI3K[0]\>"]\)[
                  t] - kbpi3k4d*\(c["\<PI3K[IRS4]\>"]\)[t], \n
          r664 -> kbshp2*\(c["\<IrsXpShp2\>"]\)[t]*\(c["\<SHP2[0]\>"]\)[t] - 
              kbshp2d*\(c["\<SHP2[IRS]\>"]\)[t]};\)\(\n\)
    \)\)\)], "Input"],

Cell[BoxData[
    \(\(\( (*ODEs*) \)\(\n\)\(\(RatesFinished = 
        ReactionRates //. 
          Flatten[{MacrostateDefinitions, LayerConnections, 
              AlgebraicRelations, ClampedConcAndMolecularBalances, 
              Parameters}];\)\n
    \(result = 
        NDSolve[{\n\(c["\<Grb2[0,0]\>"]'\)[t] == \(-r644\) - r647 - r650 - 
                  r653, \n\(c["\<Grb2[0,SOS]\>"]'\)[t] == \(-r645\) + r647 - 
                  r654 - r656, \n\(c["\<Grb2[0,SOSp]\>"]'\)[t] == \(-r646\) + 
                  r650 - r655 + r656, \n\(c["\<Grb2[IRS,0]\>"]'\)[t] == 
                r644 - r648 - r651, \n\(c["\<Grb2[IRS,SOS]\>"]'\)[t] == 
                r645 + r648 - r657, \n\(c["\<Grb2[IRS,SOSp]\>"]'\)[t] == 
                r646 + r651 + r657, \n\(c["\<Grb2[Shc,0]\>"]'\)[
                  t] == \(-r649\) - r652 + 
                  r653, \n\(c["\<Grb2[Shc,SOS]\>"]'\)[t] == 
                r649 + r654 - r658, \n\(c["\<Grb2[Shc,SOSp]\>"]'\)[t] == 
                r652 + r655 + r658, \n\(c["\<IRS[0,0,0,0,0,0,0]\>"]'\)[
                  t] == \(-r192\) - r256 - r288 - r320 - r352 - r384 - 
                  r416, \n\(c["\<IRS[0,0,0,0,0,0,P]\>"]'\)[t] == \(-r193\) - 
                  r257 - r289 - r321 - r353 - r385 + 
                  r416, \n\(c["\<IRS[0,0,0,0,0,P,0]\>"]'\)[t] == \(-r194\) - 
                  r258 - r290 - r322 - r354 + r384 - 
                  r417, \n\(c["\<IRS[0,0,0,0,0,P,P]\>"]'\)[t] == \(-r195\) - 
                  r259 - r291 - r323 - r355 + r385 + 
                  r417, \n\(c["\<IRS[0,0,0,0,P,0,0]\>"]'\)[t] == \(-r196\) - 
                  r260 - r292 - r324 + r352 - r386 - 
                  r418, \n\(c["\<IRS[0,0,0,0,P,0,P]\>"]'\)[t] == \(-r197\) - 
                  r261 - r293 - r325 + r353 - r387 + 
                  r418, \n\(c["\<IRS[0,0,0,0,P,P,0]\>"]'\)[t] == \(-r198\) - 
                  r262 - r294 - r326 + r354 + r386 - 
                  r419, \n\(c["\<IRS[0,0,0,0,P,P,P]\>"]'\)[t] == \(-r199\) - 
                  r263 - r295 - r327 + r355 + r387 + 
                  r419, \n\(c["\<IRS[0,0,0,P,0,0,0]\>"]'\)[t] == \(-r200\) - 
                  r264 - r296 + r320 - r356 - r388 - 
                  r420, \n\(c["\<IRS[0,0,0,P,0,0,P]\>"]'\)[t] == \(-r201\) - 
                  r265 - r297 + r321 - r357 - r389 + 
                  r420, \n\(c["\<IRS[0,0,0,P,0,P,0]\>"]'\)[t] == \(-r202\) - 
                  r266 - r298 + r322 - r358 + r388 - 
                  r421, \n\(c["\<IRS[0,0,0,P,0,P,P]\>"]'\)[t] == \(-r203\) - 
                  r267 - r299 + r323 - r359 + r389 + 
                  r421, \n\(c["\<IRS[0,0,0,P,P,0,0]\>"]'\)[t] == \(-r204\) - 
                  r268 - r300 + r324 + r356 - r390 - 
                  r422, \n\(c["\<IRS[0,0,0,P,P,0,P]\>"]'\)[t] == \(-r205\) - 
                  r269 - r301 + r325 + r357 - r391 + 
                  r422, \n\(c["\<IRS[0,0,0,P,P,P,0]\>"]'\)[t] == \(-r206\) - 
                  r270 - r302 + r326 + r358 + r390 - 
                  r423, \n\(c["\<IRS[0,0,0,P,P,P,P]\>"]'\)[t] == \(-r207\) - 
                  r271 - r303 + r327 + r359 + r391 + 
                  r423, \n\(c["\<IRS[0,0,P,0,0,0,0]\>"]'\)[t] == \(-r208\) - 
                  r272 + r288 - r328 - r360 - r392 - 
                  r424, \n\(c["\<IRS[0,0,P,0,0,0,P]\>"]'\)[t] == \(-r209\) - 
                  r273 + r289 - r329 - r361 - r393 + 
                  r424, \n\(c["\<IRS[0,0,P,0,0,P,0]\>"]'\)[t] == \(-r210\) - 
                  r274 + r290 - r330 - r362 + r392 - 
                  r425, \n\(c["\<IRS[0,0,P,0,0,P,P]\>"]'\)[t] == \(-r211\) - 
                  r275 + r291 - r331 - r363 + r393 + 
                  r425, \n\(c["\<IRS[0,0,P,0,P,0,0]\>"]'\)[t] == \(-r212\) - 
                  r276 + r292 - r332 + r360 - r394 - 
                  r426, \n\(c["\<IRS[0,0,P,0,P,0,P]\>"]'\)[t] == \(-r213\) - 
                  r277 + r293 - r333 + r361 - r395 + 
                  r426, \n\(c["\<IRS[0,0,P,0,P,P,0]\>"]'\)[t] == \(-r214\) - 
                  r278 + r294 - r334 + r362 + r394 - 
                  r427, \n\(c["\<IRS[0,0,P,0,P,P,P]\>"]'\)[t] == \(-r215\) - 
                  r279 + r295 - r335 + r363 + r395 + 
                  r427, \n\(c["\<IRS[0,0,P,P,0,0,0]\>"]'\)[t] == \(-r216\) - 
                  r280 + r296 + r328 - r364 - r396 - 
                  r428, \n\(c["\<IRS[0,0,P,P,0,0,P]\>"]'\)[t] == \(-r217\) - 
                  r281 + r297 + r329 - r365 - r397 + 
                  r428, \n\(c["\<IRS[0,0,P,P,0,P,0]\>"]'\)[t] == \(-r218\) - 
                  r282 + r298 + r330 - r366 + r396 - 
                  r429, \n\(c["\<IRS[0,0,P,P,0,P,P]\>"]'\)[t] == \(-r219\) - 
                  r283 + r299 + r331 - r367 + r397 + 
                  r429, \n\(c["\<IRS[0,0,P,P,P,0,0]\>"]'\)[t] == \(-r220\) - 
                  r284 + r300 + r332 + r364 - r398 - 
                  r430, \n\(c["\<IRS[0,0,P,P,P,0,P]\>"]'\)[t] == \(-r221\) - 
                  r285 + r301 + r333 + r365 - r399 + 
                  r430, \n\(c["\<IRS[0,0,P,P,P,P,0]\>"]'\)[t] == \(-r222\) - 
                  r286 + r302 + r334 + r366 + r398 - 
                  r431, \n\(c["\<IRS[0,0,P,P,P,P,P]\>"]'\)[t] == \(-r223\) - 
                  r287 + r303 + r335 + r367 + r399 + 
                  r431, \n\(c["\<IRS[0,P,0,0,0,0,0]\>"]'\)[t] == \(-r224\) + 
                  r256 - r304 - r336 - r368 - r400 - 
                  r432, \n\(c["\<IRS[0,P,0,0,0,0,P]\>"]'\)[t] == \(-r225\) + 
                  r257 - r305 - r337 - r369 - r401 + 
                  r432, \n\(c["\<IRS[0,P,0,0,0,P,0]\>"]'\)[t] == \(-r226\) + 
                  r258 - r306 - r338 - r370 + r400 - 
                  r433, \n\(c["\<IRS[0,P,0,0,0,P,P]\>"]'\)[t] == \(-r227\) + 
                  r259 - r307 - r339 - r371 + r401 + 
                  r433, \n\(c["\<IRS[0,P,0,0,P,0,0]\>"]'\)[t] == \(-r228\) + 
                  r260 - r308 - r340 + r368 - r402 - 
                  r434, \n\(c["\<IRS[0,P,0,0,P,0,P]\>"]'\)[t] == \(-r229\) + 
                  r261 - r309 - r341 + r369 - r403 + 
                  r434, \n\(c["\<IRS[0,P,0,0,P,P,0]\>"]'\)[t] == \(-r230\) + 
                  r262 - r310 - r342 + r370 + r402 - 
                  r435, \n\(c["\<IRS[0,P,0,0,P,P,P]\>"]'\)[t] == \(-r231\) + 
                  r263 - r311 - r343 + r371 + r403 + 
                  r435, \n\(c["\<IRS[0,P,0,P,0,0,0]\>"]'\)[t] == \(-r232\) + 
                  r264 - r312 + r336 - r372 - r404 - 
                  r436, \n\(c["\<IRS[0,P,0,P,0,0,P]\>"]'\)[t] == \(-r233\) + 
                  r265 - r313 + r337 - r373 - r405 + 
                  r436, \n\(c["\<IRS[0,P,0,P,0,P,0]\>"]'\)[t] == \(-r234\) + 
                  r266 - r314 + r338 - r374 + r404 - 
                  r437, \n\(c["\<IRS[0,P,0,P,0,P,P]\>"]'\)[t] == \(-r235\) + 
                  r267 - r315 + r339 - r375 + r405 + 
                  r437, \n\(c["\<IRS[0,P,0,P,P,0,0]\>"]'\)[t] == \(-r236\) + 
                  r268 - r316 + r340 + r372 - r406 - 
                  r438, \n\(c["\<IRS[0,P,0,P,P,0,P]\>"]'\)[t] == \(-r237\) + 
                  r269 - r317 + r341 + r373 - r407 + 
                  r438, \n\(c["\<IRS[0,P,0,P,P,P,0]\>"]'\)[t] == \(-r238\) + 
                  r270 - r318 + r342 + r374 + r406 - 
                  r439, \n\(c["\<IRS[0,P,0,P,P,P,P]\>"]'\)[t] == \(-r239\) + 
                  r271 - r319 + r343 + r375 + r407 + 
                  r439, \n\(c["\<IRS[0,P,P,0,0,0,0]\>"]'\)[t] == \(-r240\) + 
                  r272 + r304 - r344 - r376 - r408 - 
                  r440, \n\(c["\<IRS[0,P,P,0,0,0,P]\>"]'\)[t] == \(-r241\) + 
                  r273 + r305 - r345 - r377 - r409 + 
                  r440, \n\(c["\<IRS[0,P,P,0,0,P,0]\>"]'\)[t] == \(-r242\) + 
                  r274 + r306 - r346 - r378 + r408 - 
                  r441, \n\(c["\<IRS[0,P,P,0,0,P,P]\>"]'\)[t] == \(-r243\) + 
                  r275 + r307 - r347 - r379 + r409 + 
                  r441, \n\(c["\<IRS[0,P,P,0,P,0,0]\>"]'\)[t] == \(-r244\) + 
                  r276 + r308 - r348 + r376 - r410 - 
                  r442, \n\(c["\<IRS[0,P,P,0,P,0,P]\>"]'\)[t] == \(-r245\) + 
                  r277 + r309 - r349 + r377 - r411 + 
                  r442, \n\(c["\<IRS[0,P,P,0,P,P,0]\>"]'\)[t] == \(-r246\) + 
                  r278 + r310 - r350 + r378 + r410 - 
                  r443, \n\(c["\<IRS[0,P,P,0,P,P,P]\>"]'\)[t] == \(-r247\) + 
                  r279 + r311 - r351 + r379 + r411 + 
                  r443, \n\(c["\<IRS[0,P,P,P,0,0,0]\>"]'\)[t] == \(-r248\) + 
                  r280 + r312 + r344 - r380 - r412 - 
                  r444, \n\(c["\<IRS[0,P,P,P,0,0,P]\>"]'\)[t] == \(-r249\) + 
                  r281 + r313 + r345 - r381 - r413 + 
                  r444, \n\(c["\<IRS[0,P,P,P,0,P,0]\>"]'\)[t] == \(-r250\) + 
                  r282 + r314 + r346 - r382 + r412 - 
                  r445, \n\(c["\<IRS[0,P,P,P,0,P,P]\>"]'\)[t] == \(-r251\) + 
                  r283 + r315 + r347 - r383 + r413 + 
                  r445, \n\(c["\<IRS[0,P,P,P,P,0,0]\>"]'\)[t] == \(-r252\) + 
                  r284 + r316 + r348 + r380 - r414 - 
                  r446, \n\(c["\<IRS[0,P,P,P,P,0,P]\>"]'\)[t] == \(-r253\) + 
                  r285 + r317 + r349 + r381 - r415 + 
                  r446, \n\(c["\<IRS[0,P,P,P,P,P,0]\>"]'\)[t] == \(-r254\) + 
                  r286 + r318 + r350 + r382 + r414 - 
                  r447, \n\(c["\<IRS[0,P,P,P,P,P,P]\>"]'\)[t] == \(-r255\) + 
                  r287 + r319 + r351 + r383 + r415 + 
                  r447, \n\(c["\<IRS[R,0,0,0,0,0,0]\>"]'\)[t] == 
                r192 - r448 - r480 - r512 - r544 - r576 - 
                  r608, \n\(c["\<IRS[R,0,0,0,0,0,P]\>"]'\)[t] == 
                r193 - r449 - r481 - r513 - r545 - r577 + 
                  r608, \n\(c["\<IRS[R,0,0,0,0,P,0]\>"]'\)[t] == 
                r194 - r450 - r482 - r514 - r546 + r576 - 
                  r609, \n\(c["\<IRS[R,0,0,0,0,P,P]\>"]'\)[t] == 
                r195 - r451 - r483 - r515 - r547 + r577 + 
                  r609, \n\(c["\<IRS[R,0,0,0,P,0,0]\>"]'\)[t] == 
                r196 - r452 - r484 - r516 + r544 - r578 - 
                  r610, \n\(c["\<IRS[R,0,0,0,P,0,P]\>"]'\)[t] == 
                r197 - r453 - r485 - r517 + r545 - r579 + 
                  r610, \n\(c["\<IRS[R,0,0,0,P,P,0]\>"]'\)[t] == 
                r198 - r454 - r486 - r518 + r546 + r578 - 
                  r611, \n\(c["\<IRS[R,0,0,0,P,P,P]\>"]'\)[t] == 
                r199 - r455 - r487 - r519 + r547 + r579 + 
                  r611, \n\(c["\<IRS[R,0,0,P,0,0,0]\>"]'\)[t] == 
                r200 - r456 - r488 + r512 - r548 - r580 - 
                  r612, \n\(c["\<IRS[R,0,0,P,0,0,P]\>"]'\)[t] == 
                r201 - r457 - r489 + r513 - r549 - r581 + 
                  r612, \n\(c["\<IRS[R,0,0,P,0,P,0]\>"]'\)[t] == 
                r202 - r458 - r490 + r514 - r550 + r580 - 
                  r613, \n\(c["\<IRS[R,0,0,P,0,P,P]\>"]'\)[t] == 
                r203 - r459 - r491 + r515 - r551 + r581 + 
                  r613, \n\(c["\<IRS[R,0,0,P,P,0,0]\>"]'\)[t] == 
                r204 - r460 - r492 + r516 + r548 - r582 - 
                  r614, \n\(c["\<IRS[R,0,0,P,P,0,P]\>"]'\)[t] == 
                r205 - r461 - r493 + r517 + r549 - r583 + 
                  r614, \n\(c["\<IRS[R,0,0,P,P,P,0]\>"]'\)[t] == 
                r206 - r462 - r494 + r518 + r550 + r582 - 
                  r615, \n\(c["\<IRS[R,0,0,P,P,P,P]\>"]'\)[t] == 
                r207 - r463 - r495 + r519 + r551 + r583 + 
                  r615, \n\(c["\<IRS[R,0,P,0,0,0,0]\>"]'\)[t] == 
                r208 - r464 + r480 - r520 - r552 - r584 - 
                  r616, \n\(c["\<IRS[R,0,P,0,0,0,P]\>"]'\)[t] == 
                r209 - r465 + r481 - r521 - r553 - r585 + 
                  r616, \n\(c["\<IRS[R,0,P,0,0,P,0]\>"]'\)[t] == 
                r210 - r466 + r482 - r522 - r554 + r584 - 
                  r617, \n\(c["\<IRS[R,0,P,0,0,P,P]\>"]'\)[t] == 
                r211 - r467 + r483 - r523 - r555 + r585 + 
                  r617, \n\(c["\<IRS[R,0,P,0,P,0,0]\>"]'\)[t] == 
                r212 - r468 + r484 - r524 + r552 - r586 - 
                  r618, \n\(c["\<IRS[R,0,P,0,P,0,P]\>"]'\)[t] == 
                r213 - r469 + r485 - r525 + r553 - r587 + 
                  r618, \n\(c["\<IRS[R,0,P,0,P,P,0]\>"]'\)[t] == 
                r214 - r470 + r486 - r526 + r554 + r586 - 
                  r619, \n\(c["\<IRS[R,0,P,0,P,P,P]\>"]'\)[t] == 
                r215 - r471 + r487 - r527 + r555 + r587 + 
                  r619, \n\(c["\<IRS[R,0,P,P,0,0,0]\>"]'\)[t] == 
                r216 - r472 + r488 + r520 - r556 - r588 - 
                  r620, \n\(c["\<IRS[R,0,P,P,0,0,P]\>"]'\)[t] == 
                r217 - r473 + r489 + r521 - r557 - r589 + 
                  r620, \n\(c["\<IRS[R,0,P,P,0,P,0]\>"]'\)[t] == 
                r218 - r474 + r490 + r522 - r558 + r588 - 
                  r621, \n\(c["\<IRS[R,0,P,P,0,P,P]\>"]'\)[t] == 
                r219 - r475 + r491 + r523 - r559 + r589 + 
                  r621, \n\(c["\<IRS[R,0,P,P,P,0,0]\>"]'\)[t] == 
                r220 - r476 + r492 + r524 + r556 - r590 - 
                  r622, \n\(c["\<IRS[R,0,P,P,P,0,P]\>"]'\)[t] == 
                r221 - r477 + r493 + r525 + r557 - r591 + 
                  r622, \n\(c["\<IRS[R,0,P,P,P,P,0]\>"]'\)[t] == 
                r222 - r478 + r494 + r526 + r558 + r590 - 
                  r623, \n\(c["\<IRS[R,0,P,P,P,P,P]\>"]'\)[t] == 
                r223 - r479 + r495 + r527 + r559 + r591 + 
                  r623, \n\(c["\<IRS[R,P,0,0,0,0,0]\>"]'\)[t] == 
                r224 + r448 - r496 - r528 - r560 - r592 - 
                  r624, \n\(c["\<IRS[R,P,0,0,0,0,P]\>"]'\)[t] == 
                r225 + r449 - r497 - r529 - r561 - r593 + 
                  r624, \n\(c["\<IRS[R,P,0,0,0,P,0]\>"]'\)[t] == 
                r226 + r450 - r498 - r530 - r562 + r592 - 
                  r625, \n\(c["\<IRS[R,P,0,0,0,P,P]\>"]'\)[t] == 
                r227 + r451 - r499 - r531 - r563 + r593 + 
                  r625, \n\(c["\<IRS[R,P,0,0,P,0,0]\>"]'\)[t] == 
                r228 + r452 - r500 - r532 + r560 - r594 - 
                  r626, \n\(c["\<IRS[R,P,0,0,P,0,P]\>"]'\)[t] == 
                r229 + r453 - r501 - r533 + r561 - r595 + 
                  r626, \n\(c["\<IRS[R,P,0,0,P,P,0]\>"]'\)[t] == 
                r230 + r454 - r502 - r534 + r562 + r594 - 
                  r627, \n\(c["\<IRS[R,P,0,0,P,P,P]\>"]'\)[t] == 
                r231 + r455 - r503 - r535 + r563 + r595 + 
                  r627, \n\(c["\<IRS[R,P,0,P,0,0,0]\>"]'\)[t] == 
                r232 + r456 - r504 + r528 - r564 - r596 - 
                  r628, \n\(c["\<IRS[R,P,0,P,0,0,P]\>"]'\)[t] == 
                r233 + r457 - r505 + r529 - r565 - r597 + 
                  r628, \n\(c["\<IRS[R,P,0,P,0,P,0]\>"]'\)[t] == 
                r234 + r458 - r506 + r530 - r566 + r596 - 
                  r629, \n\(c["\<IRS[R,P,0,P,0,P,P]\>"]'\)[t] == 
                r235 + r459 - r507 + r531 - r567 + r597 + 
                  r629, \n\(c["\<IRS[R,P,0,P,P,0,0]\>"]'\)[t] == 
                r236 + r460 - r508 + r532 + r564 - r598 - 
                  r630, \n\(c["\<IRS[R,P,0,P,P,0,P]\>"]'\)[t] == 
                r237 + r461 - r509 + r533 + r565 - r599 + 
                  r630, \n\(c["\<IRS[R,P,0,P,P,P,0]\>"]'\)[t] == 
                r238 + r462 - r510 + r534 + r566 + r598 - 
                  r631, \n\(c["\<IRS[R,P,0,P,P,P,P]\>"]'\)[t] == 
                r239 + r463 - r511 + r535 + r567 + r599 + 
                  r631, \n\(c["\<IRS[R,P,P,0,0,0,0]\>"]'\)[t] == 
                r240 + r464 + r496 - r536 - r568 - r600 - 
                  r632, \n\(c["\<IRS[R,P,P,0,0,0,P]\>"]'\)[t] == 
                r241 + r465 + r497 - r537 - r569 - r601 + 
                  r632, \n\(c["\<IRS[R,P,P,0,0,P,0]\>"]'\)[t] == 
                r242 + r466 + r498 - r538 - r570 + r600 - 
                  r633, \n\(c["\<IRS[R,P,P,0,0,P,P]\>"]'\)[t] == 
                r243 + r467 + r499 - r539 - r571 + r601 + 
                  r633, \n\(c["\<IRS[R,P,P,0,P,0,0]\>"]'\)[t] == 
                r244 + r468 + r500 - r540 + r568 - r602 - 
                  r634, \n\(c["\<IRS[R,P,P,0,P,0,P]\>"]'\)[t] == 
                r245 + r469 + r501 - r541 + r569 - r603 + 
                  r634, \n\(c["\<IRS[R,P,P,0,P,P,0]\>"]'\)[t] == 
                r246 + r470 + r502 - r542 + r570 + r602 - 
                  r635, \n\(c["\<IRS[R,P,P,0,P,P,P]\>"]'\)[t] == 
                r247 + r471 + r503 - r543 + r571 + r603 + 
                  r635, \n\(c["\<IRS[R,P,P,P,0,0,0]\>"]'\)[t] == 
                r248 + r472 + r504 + r536 - r572 - r604 - 
                  r636, \n\(c["\<IRS[R,P,P,P,0,0,P]\>"]'\)[t] == 
                r249 + r473 + r505 + r537 - r573 - r605 + 
                  r636, \n\(c["\<IRS[R,P,P,P,0,P,0]\>"]'\)[t] == 
                r250 + r474 + r506 + r538 - r574 + r604 - 
                  r637, \n\(c["\<IRS[R,P,P,P,0,P,P]\>"]'\)[t] == 
                r251 + r475 + r507 + r539 - r575 + r605 + 
                  r637, \n\(c["\<IRS[R,P,P,P,P,0,0]\>"]'\)[t] == 
                r252 + r476 + r508 + r540 + r572 - r606 - 
                  r638, \n\(c["\<IRS[R,P,P,P,P,0,P]\>"]'\)[t] == 
                r253 + r477 + r509 + r541 + r573 - r607 + 
                  r638, \n\(c["\<IRS[R,P,P,P,P,P,0]\>"]'\)[t] == 
                r254 + r478 + r510 + r542 + r574 + r606 - 
                  r639, \n\(c["\<IRS[R,P,P,P,P,P,P]\>"]'\)[t] == 
                r255 + r479 + r511 + r543 + r575 + r607 + 
                  r639, \n\(c["\<PI3K[0]\>"]'\)[t] == \(-r660\) - r661 - 
                  r662 - r663, \n\(c["\<PI3K[IRS1]\>"]'\)[t] == 
                r660, \n\(c["\<PI3K[IRS2]\>"]'\)[t] == 
                r661, \n\(c["\<PI3K[IRS3]\>"]'\)[t] == 
                r662, \n\(c["\<PI3K[IRS4]\>"]'\)[t] == 
                r663, \n\(c["\<R[0,0,0,0,0,0]\>"]'\)[t] == \(-r0\) - r16 - 
                  r64 - r96 - r128 - r160, \n\(c["\<R[0,0,0,0,0,P]\>"]'\)[
                  t] == \(-r1\) - r17 - r65 - r97 - r129 + 
                  r160, \n\(c["\<R[0,0,0,0,P,0]\>"]'\)[t] == \(-r2\) - r18 - 
                  r66 - r98 + r128 - r161, \n\(c["\<R[0,0,0,0,P,P]\>"]'\)[
                  t] == \(-r3\) - r19 - r67 - r99 + r129 + 
                  r161, \n\(c["\<R[0,0,0,P,0,0]\>"]'\)[t] == \(-r4\) - r20 - 
                  r68 + r96 - r130 - r162, \n\(c["\<R[0,0,0,P,0,P]\>"]'\)[
                  t] == \(-r5\) - r21 - r69 + r97 - r131 + 
                  r162, \n\(c["\<R[0,0,0,P,P,0]\>"]'\)[t] == \(-r6\) - r22 - 
                  r70 + r98 + r130 - r163, \n\(c["\<R[0,0,0,P,P,P]\>"]'\)[
                  t] == \(-r7\) - r23 - r71 + r99 + r131 + 
                  r163, \n\(c["\<R[0,0,P,0,0,0]\>"]'\)[t] == \(-r8\) - r24 + 
                  r64 - r100 - r132 - r164, \n\(c["\<R[0,0,P,0,0,P]\>"]'\)[
                  t] == \(-r9\) - r25 + r65 - r101 - r133 + 
                  r164, \n\(c["\<R[0,0,P,0,P,0]\>"]'\)[t] == \(-r10\) - r26 + 
                  r66 - r102 + r132 - r165, \n\(c["\<R[0,0,P,0,P,P]\>"]'\)[
                  t] == \(-r11\) - r27 + r67 - r103 + r133 + 
                  r165, \n\(c["\<R[0,0,P,P,0,0]\>"]'\)[t] == \(-r12\) - r28 + 
                  r68 + r100 - r134 - r166, \n\(c["\<R[0,0,P,P,0,P]\>"]'\)[
                  t] == \(-r13\) - r29 + r69 + r101 - r135 + 
                  r166, \n\(c["\<R[0,0,P,P,P,0]\>"]'\)[t] == \(-r14\) - r30 + 
                  r70 + r102 + r134 - r167, \n\(c["\<R[0,0,P,P,P,P]\>"]'\)[
                  t] == \(-r15\) - r31 + r71 + r103 + r135 + 
                  r167, \n\(c["\<R[0,I,0,0,0,0]\>"]'\)[t] == 
                r16 - r48 - r80 - r112 - r144 - 
                  r176, \n\(c["\<R[0,I,0,0,0,P]\>"]'\)[t] == 
                r17 - r49 - r81 - r113 - r145 + 
                  r176, \n\(c["\<R[0,I,0,0,P,0]\>"]'\)[t] == 
                r18 - r50 - r82 - r114 + r144 - 
                  r177, \n\(c["\<R[0,I,0,0,P,P]\>"]'\)[t] == 
                r19 - r51 - r83 - r115 + r145 + 
                  r177, \n\(c["\<R[0,I,0,P,0,0]\>"]'\)[t] == 
                r20 - r52 - r84 + r112 - r146 - 
                  r178, \n\(c["\<R[0,I,0,P,0,P]\>"]'\)[t] == 
                r21 - r53 - r85 + r113 - r147 + 
                  r178, \n\(c["\<R[0,I,0,P,P,0]\>"]'\)[t] == 
                r22 - r54 - r86 + r114 + r146 - 
                  r179, \n\(c["\<R[0,I,0,P,P,P]\>"]'\)[t] == 
                r23 - r55 - r87 + r115 + r147 + 
                  r179, \n\(c["\<R[0,I,P,0,0,0]\>"]'\)[t] == 
                r24 - r56 + r80 - r116 - r148 - 
                  r180, \n\(c["\<R[0,I,P,0,0,P]\>"]'\)[t] == 
                r25 - r57 + r81 - r117 - r149 + 
                  r180, \n\(c["\<R[0,I,P,0,P,0]\>"]'\)[t] == 
                r26 - r58 + r82 - r118 + r148 - 
                  r181, \n\(c["\<R[0,I,P,0,P,P]\>"]'\)[t] == 
                r27 - r59 + r83 - r119 + r149 + 
                  r181, \n\(c["\<R[0,I,P,P,0,0]\>"]'\)[t] == 
                r28 - r60 + r84 + r116 - r150 - 
                  r182, \n\(c["\<R[0,I,P,P,0,P]\>"]'\)[t] == 
                r29 - r61 + r85 + r117 - r151 + 
                  r182, \n\(c["\<R[0,I,P,P,P,0]\>"]'\)[t] == 
                r30 - r62 + r86 + r118 + r150 - 
                  r183, \n\(c["\<R[0,I,P,P,P,P]\>"]'\)[t] == 
                r31 - r63 + r87 + r119 + r151 + 
                  r183, \n\(c["\<R[I,0,0,0,0,0]\>"]'\)[t] == 
                r0 - r32 - r72 - r104 - r136 - 
                  r168, \n\(c["\<R[I,0,0,0,0,P]\>"]'\)[t] == 
                r1 - r33 - r73 - r105 - r137 + 
                  r168, \n\(c["\<R[I,0,0,0,P,0]\>"]'\)[t] == 
                r2 - r34 - r74 - r106 + r136 - 
                  r169, \n\(c["\<R[I,0,0,0,P,P]\>"]'\)[t] == 
                r3 - r35 - r75 - r107 + r137 + 
                  r169, \n\(c["\<R[I,0,0,P,0,0]\>"]'\)[t] == 
                r4 - r36 - r76 + r104 - r138 - 
                  r170, \n\(c["\<R[I,0,0,P,0,P]\>"]'\)[t] == 
                r5 - r37 - r77 + r105 - r139 + 
                  r170, \n\(c["\<R[I,0,0,P,P,0]\>"]'\)[t] == 
                r6 - r38 - r78 + r106 + r138 - 
                  r171, \n\(c["\<R[I,0,0,P,P,P]\>"]'\)[t] == 
                r7 - r39 - r79 + r107 + r139 + 
                  r171, \n\(c["\<R[I,0,P,0,0,0]\>"]'\)[t] == 
                r8 - r40 + r72 - r108 - r140 - 
                  r172, \n\(c["\<R[I,0,P,0,0,P]\>"]'\)[t] == 
                r9 - r41 + r73 - r109 - r141 + 
                  r172, \n\(c["\<R[I,0,P,0,P,0]\>"]'\)[t] == 
                r10 - r42 + r74 - r110 + r140 - 
                  r173, \n\(c["\<R[I,0,P,0,P,P]\>"]'\)[t] == 
                r11 - r43 + r75 - r111 + r141 + 
                  r173, \n\(c["\<R[I,0,P,P,0,0]\>"]'\)[t] == 
                r12 - r44 + r76 + r108 - r142 - 
                  r174, \n\(c["\<R[I,0,P,P,0,P]\>"]'\)[t] == 
                r13 - r45 + r77 + r109 - r143 + 
                  r174, \n\(c["\<R[I,0,P,P,P,0]\>"]'\)[t] == 
                r14 - r46 + r78 + r110 + r142 - 
                  r175, \n\(c["\<R[I,0,P,P,P,P]\>"]'\)[t] == 
                r15 - r47 + r79 + r111 + r143 + 
                  r175, \n\(c["\<R[I,I,0,0,0,0]\>"]'\)[t] == 
                r32 + r48 - r88 - r120 - r152 - 
                  r184, \n\(c["\<R[I,I,0,0,0,P]\>"]'\)[t] == 
                r33 + r49 - r89 - r121 - r153 + 
                  r184, \n\(c["\<R[I,I,0,0,P,0]\>"]'\)[t] == 
                r34 + r50 - r90 - r122 + r152 - 
                  r185, \n\(c["\<R[I,I,0,0,P,P]\>"]'\)[t] == 
                r35 + r51 - r91 - r123 + r153 + 
                  r185, \n\(c["\<R[I,I,0,P,0,0]\>"]'\)[t] == 
                r36 + r52 - r92 + r120 - r154 - 
                  r186, \n\(c["\<R[I,I,0,P,0,P]\>"]'\)[t] == 
                r37 + r53 - r93 + r121 - r155 + 
                  r186, \n\(c["\<R[I,I,0,P,P,0]\>"]'\)[t] == 
                r38 + r54 - r94 + r122 + r154 - 
                  r187, \n\(c["\<R[I,I,0,P,P,P]\>"]'\)[t] == 
                r39 + r55 - r95 + r123 + r155 + 
                  r187, \n\(c["\<R[I,I,P,0,0,0]\>"]'\)[t] == 
                r40 + r56 + r88 - r124 - r156 - 
                  r188, \n\(c["\<R[I,I,P,0,0,P]\>"]'\)[t] == 
                r41 + r57 + r89 - r125 - r157 + 
                  r188, \n\(c["\<R[I,I,P,0,P,0]\>"]'\)[t] == 
                r42 + r58 + r90 - r126 + r156 - 
                  r189, \n\(c["\<R[I,I,P,0,P,P]\>"]'\)[t] == 
                r43 + r59 + r91 - r127 + r157 + 
                  r189, \n\(c["\<R[I,I,P,P,0,0]\>"]'\)[t] == 
                r44 + r60 + r92 + r124 - r158 - 
                  r190, \n\(c["\<R[I,I,P,P,0,P]\>"]'\)[t] == 
                r45 + r61 + r93 + r125 - r159 + 
                  r190, \n\(c["\<R[I,I,P,P,P,0]\>"]'\)[t] == 
                r46 + r62 + r94 + r126 + r158 - 
                  r191, \n\(c["\<R[I,I,P,P,P,P]\>"]'\)[t] == 
                r47 + r63 + r95 + r127 + r159 + r191, \n\(c["\<SHP2[0]\>"]'\)[
                  t] == \(-r664\), \n\(c["\<SHP2[IRS]\>"]'\)[t] == 
                r664, \n\(c["\<SOS[0]\>"]'\)[t] == \(-r647\) - r648 - r649 - 
                  r659, \n\(c["\<SOS[p]\>"]'\)[t] == \(-r650\) - r651 - 
                  r652 + r659, \n\(c["\<Shc[0,0]\>"]'\)[t] == \(-r640\) - 
                  r642, \n\(c["\<Shc[0,P]\>"]'\)[t] == \(-r641\) + 
                  r642, \n\(c["\<Shc[R,0]\>"]'\)[t] == 
                r640 - r643, \n\(c["\<Shc[R,P]\>"]'\)[t] == 
                r641 + r643, \n\(c["\<Grb2[0,0]\>"]\)[
                  0] == \(c["\<Grb2[0,0]\>"]\)[
                  t0], \n\(c["\<Grb2[0,SOS]\>"]\)[
                  0] == \(c["\<Grb2[0,SOS]\>"]\)[
                  t0], \n\(c["\<Grb2[0,SOSp]\>"]\)[
                  0] == \(c["\<Grb2[0,SOSp]\>"]\)[
                  t0], \n\(c["\<Grb2[IRS,0]\>"]\)[
                  0] == \(c["\<Grb2[IRS,0]\>"]\)[
                  t0], \n\(c["\<Grb2[IRS,SOS]\>"]\)[
                  0] == \(c["\<Grb2[IRS,SOS]\>"]\)[
                  t0], \n\(c["\<Grb2[IRS,SOSp]\>"]\)[
                  0] == \(c["\<Grb2[IRS,SOSp]\>"]\)[
                  t0], \n\(c["\<Grb2[Shc,0]\>"]\)[
                  0] == \(c["\<Grb2[Shc,0]\>"]\)[
                  t0], \n\(c["\<Grb2[Shc,SOS]\>"]\)[
                  0] == \(c["\<Grb2[Shc,SOS]\>"]\)[
                  t0], \n\(c["\<Grb2[Shc,SOSp]\>"]\)[
                  0] == \(c["\<Grb2[Shc,SOSp]\>"]\)[
                  t0], \n\(c["\<IRS[0,0,0,0,0,0,0]\>"]\)[
                  0] == \(c["\<IRS[0,0,0,0,0,0,0]\>"]\)[
                  t0], \n\(c["\<IRS[0,0,0,0,0,0,P]\>"]\)[
                  0] == \(c["\<IRS[0,0,0,0,0,0,P]\>"]\)[
                  t0], \n\(c["\<IRS[0,0,0,0,0,P,0]\>"]\)[
                  0] == \(c["\<IRS[0,0,0,0,0,P,0]\>"]\)[
                  t0], \n\(c["\<IRS[0,0,0,0,0,P,P]\>"]\)[
                  0] == \(c["\<IRS[0,0,0,0,0,P,P]\>"]\)[
                  t0], \n\(c["\<IRS[0,0,0,0,P,0,0]\>"]\)[
                  0] == \(c["\<IRS[0,0,0,0,P,0,0]\>"]\)[
                  t0], \n\(c["\<IRS[0,0,0,0,P,0,P]\>"]\)[
                  0] == \(c["\<IRS[0,0,0,0,P,0,P]\>"]\)[
                  t0], \n\(c["\<IRS[0,0,0,0,P,P,0]\>"]\)[
                  0] == \(c["\<IRS[0,0,0,0,P,P,0]\>"]\)[
                  t0], \n\(c["\<IRS[0,0,0,0,P,P,P]\>"]\)[
                  0] == \(c["\<IRS[0,0,0,0,P,P,P]\>"]\)[
                  t0], \n\(c["\<IRS[0,0,0,P,0,0,0]\>"]\)[
                  0] == \(c["\<IRS[0,0,0,P,0,0,0]\>"]\)[
                  t0], \n\(c["\<IRS[0,0,0,P,0,0,P]\>"]\)[
                  0] == \(c["\<IRS[0,0,0,P,0,0,P]\>"]\)[
                  t0], \n\(c["\<IRS[0,0,0,P,0,P,0]\>"]\)[
                  0] == \(c["\<IRS[0,0,0,P,0,P,0]\>"]\)[
                  t0], \n\(c["\<IRS[0,0,0,P,0,P,P]\>"]\)[
                  0] == \(c["\<IRS[0,0,0,P,0,P,P]\>"]\)[
                  t0], \n\(c["\<IRS[0,0,0,P,P,0,0]\>"]\)[
                  0] == \(c["\<IRS[0,0,0,P,P,0,0]\>"]\)[
                  t0], \n\(c["\<IRS[0,0,0,P,P,0,P]\>"]\)[
                  0] == \(c["\<IRS[0,0,0,P,P,0,P]\>"]\)[
                  t0], \n\(c["\<IRS[0,0,0,P,P,P,0]\>"]\)[
                  0] == \(c["\<IRS[0,0,0,P,P,P,0]\>"]\)[
                  t0], \n\(c["\<IRS[0,0,0,P,P,P,P]\>"]\)[
                  0] == \(c["\<IRS[0,0,0,P,P,P,P]\>"]\)[
                  t0], \n\(c["\<IRS[0,0,P,0,0,0,0]\>"]\)[
                  0] == \(c["\<IRS[0,0,P,0,0,0,0]\>"]\)[
                  t0], \n\(c["\<IRS[0,0,P,0,0,0,P]\>"]\)[
                  0] == \(c["\<IRS[0,0,P,0,0,0,P]\>"]\)[
                  t0], \n\(c["\<IRS[0,0,P,0,0,P,0]\>"]\)[
                  0] == \(c["\<IRS[0,0,P,0,0,P,0]\>"]\)[
                  t0], \n\(c["\<IRS[0,0,P,0,0,P,P]\>"]\)[
                  0] == \(c["\<IRS[0,0,P,0,0,P,P]\>"]\)[
                  t0], \n\(c["\<IRS[0,0,P,0,P,0,0]\>"]\)[
                  0] == \(c["\<IRS[0,0,P,0,P,0,0]\>"]\)[
                  t0], \n\(c["\<IRS[0,0,P,0,P,0,P]\>"]\)[
                  0] == \(c["\<IRS[0,0,P,0,P,0,P]\>"]\)[
                  t0], \n\(c["\<IRS[0,0,P,0,P,P,0]\>"]\)[
                  0] == \(c["\<IRS[0,0,P,0,P,P,0]\>"]\)[
                  t0], \n\(c["\<IRS[0,0,P,0,P,P,P]\>"]\)[
                  0] == \(c["\<IRS[0,0,P,0,P,P,P]\>"]\)[
                  t0], \n\(c["\<IRS[0,0,P,P,0,0,0]\>"]\)[
                  0] == \(c["\<IRS[0,0,P,P,0,0,0]\>"]\)[
                  t0], \n\(c["\<IRS[0,0,P,P,0,0,P]\>"]\)[
                  0] == \(c["\<IRS[0,0,P,P,0,0,P]\>"]\)[
                  t0], \n\(c["\<IRS[0,0,P,P,0,P,0]\>"]\)[
                  0] == \(c["\<IRS[0,0,P,P,0,P,0]\>"]\)[
                  t0], \n\(c["\<IRS[0,0,P,P,0,P,P]\>"]\)[
                  0] == \(c["\<IRS[0,0,P,P,0,P,P]\>"]\)[
                  t0], \n\(c["\<IRS[0,0,P,P,P,0,0]\>"]\)[
                  0] == \(c["\<IRS[0,0,P,P,P,0,0]\>"]\)[
                  t0], \n\(c["\<IRS[0,0,P,P,P,0,P]\>"]\)[
                  0] == \(c["\<IRS[0,0,P,P,P,0,P]\>"]\)[
                  t0], \n\(c["\<IRS[0,0,P,P,P,P,0]\>"]\)[
                  0] == \(c["\<IRS[0,0,P,P,P,P,0]\>"]\)[
                  t0], \n\(c["\<IRS[0,0,P,P,P,P,P]\>"]\)[
                  0] == \(c["\<IRS[0,0,P,P,P,P,P]\>"]\)[
                  t0], \n\(c["\<IRS[0,P,0,0,0,0,0]\>"]\)[
                  0] == \(c["\<IRS[0,P,0,0,0,0,0]\>"]\)[
                  t0], \n\(c["\<IRS[0,P,0,0,0,0,P]\>"]\)[
                  0] == \(c["\<IRS[0,P,0,0,0,0,P]\>"]\)[
                  t0], \n\(c["\<IRS[0,P,0,0,0,P,0]\>"]\)[
                  0] == \(c["\<IRS[0,P,0,0,0,P,0]\>"]\)[
                  t0], \n\(c["\<IRS[0,P,0,0,0,P,P]\>"]\)[
                  0] == \(c["\<IRS[0,P,0,0,0,P,P]\>"]\)[
                  t0], \n\(c["\<IRS[0,P,0,0,P,0,0]\>"]\)[
                  0] == \(c["\<IRS[0,P,0,0,P,0,0]\>"]\)[
                  t0], \n\(c["\<IRS[0,P,0,0,P,0,P]\>"]\)[
                  0] == \(c["\<IRS[0,P,0,0,P,0,P]\>"]\)[
                  t0], \n\(c["\<IRS[0,P,0,0,P,P,0]\>"]\)[
                  0] == \(c["\<IRS[0,P,0,0,P,P,0]\>"]\)[
                  t0], \n\(c["\<IRS[0,P,0,0,P,P,P]\>"]\)[
                  0] == \(c["\<IRS[0,P,0,0,P,P,P]\>"]\)[
                  t0], \n\(c["\<IRS[0,P,0,P,0,0,0]\>"]\)[
                  0] == \(c["\<IRS[0,P,0,P,0,0,0]\>"]\)[
                  t0], \n\(c["\<IRS[0,P,0,P,0,0,P]\>"]\)[
                  0] == \(c["\<IRS[0,P,0,P,0,0,P]\>"]\)[
                  t0], \n\(c["\<IRS[0,P,0,P,0,P,0]\>"]\)[
                  0] == \(c["\<IRS[0,P,0,P,0,P,0]\>"]\)[
                  t0], \n\(c["\<IRS[0,P,0,P,0,P,P]\>"]\)[
                  0] == \(c["\<IRS[0,P,0,P,0,P,P]\>"]\)[
                  t0], \n\(c["\<IRS[0,P,0,P,P,0,0]\>"]\)[
                  0] == \(c["\<IRS[0,P,0,P,P,0,0]\>"]\)[
                  t0], \n\(c["\<IRS[0,P,0,P,P,0,P]\>"]\)[
                  0] == \(c["\<IRS[0,P,0,P,P,0,P]\>"]\)[
                  t0], \n\(c["\<IRS[0,P,0,P,P,P,0]\>"]\)[
                  0] == \(c["\<IRS[0,P,0,P,P,P,0]\>"]\)[
                  t0], \n\(c["\<IRS[0,P,0,P,P,P,P]\>"]\)[
                  0] == \(c["\<IRS[0,P,0,P,P,P,P]\>"]\)[
                  t0], \n\(c["\<IRS[0,P,P,0,0,0,0]\>"]\)[
                  0] == \(c["\<IRS[0,P,P,0,0,0,0]\>"]\)[
                  t0], \n\(c["\<IRS[0,P,P,0,0,0,P]\>"]\)[
                  0] == \(c["\<IRS[0,P,P,0,0,0,P]\>"]\)[
                  t0], \n\(c["\<IRS[0,P,P,0,0,P,0]\>"]\)[
                  0] == \(c["\<IRS[0,P,P,0,0,P,0]\>"]\)[
                  t0], \n\(c["\<IRS[0,P,P,0,0,P,P]\>"]\)[
                  0] == \(c["\<IRS[0,P,P,0,0,P,P]\>"]\)[
                  t0], \n\(c["\<IRS[0,P,P,0,P,0,0]\>"]\)[
                  0] == \(c["\<IRS[0,P,P,0,P,0,0]\>"]\)[
                  t0], \n\(c["\<IRS[0,P,P,0,P,0,P]\>"]\)[
                  0] == \(c["\<IRS[0,P,P,0,P,0,P]\>"]\)[
                  t0], \n\(c["\<IRS[0,P,P,0,P,P,0]\>"]\)[
                  0] == \(c["\<IRS[0,P,P,0,P,P,0]\>"]\)[
                  t0], \n\(c["\<IRS[0,P,P,0,P,P,P]\>"]\)[
                  0] == \(c["\<IRS[0,P,P,0,P,P,P]\>"]\)[
                  t0], \n\(c["\<IRS[0,P,P,P,0,0,0]\>"]\)[
                  0] == \(c["\<IRS[0,P,P,P,0,0,0]\>"]\)[
                  t0], \n\(c["\<IRS[0,P,P,P,0,0,P]\>"]\)[
                  0] == \(c["\<IRS[0,P,P,P,0,0,P]\>"]\)[
                  t0], \n\(c["\<IRS[0,P,P,P,0,P,0]\>"]\)[
                  0] == \(c["\<IRS[0,P,P,P,0,P,0]\>"]\)[
                  t0], \n\(c["\<IRS[0,P,P,P,0,P,P]\>"]\)[
                  0] == \(c["\<IRS[0,P,P,P,0,P,P]\>"]\)[
                  t0], \n\(c["\<IRS[0,P,P,P,P,0,0]\>"]\)[
                  0] == \(c["\<IRS[0,P,P,P,P,0,0]\>"]\)[
                  t0], \n\(c["\<IRS[0,P,P,P,P,0,P]\>"]\)[
                  0] == \(c["\<IRS[0,P,P,P,P,0,P]\>"]\)[
                  t0], \n\(c["\<IRS[0,P,P,P,P,P,0]\>"]\)[
                  0] == \(c["\<IRS[0,P,P,P,P,P,0]\>"]\)[
                  t0], \n\(c["\<IRS[0,P,P,P,P,P,P]\>"]\)[
                  0] == \(c["\<IRS[0,P,P,P,P,P,P]\>"]\)[
                  t0], \n\(c["\<IRS[R,0,0,0,0,0,0]\>"]\)[
                  0] == \(c["\<IRS[R,0,0,0,0,0,0]\>"]\)[
                  t0], \n\(c["\<IRS[R,0,0,0,0,0,P]\>"]\)[
                  0] == \(c["\<IRS[R,0,0,0,0,0,P]\>"]\)[
                  t0], \n\(c["\<IRS[R,0,0,0,0,P,0]\>"]\)[
                  0] == \(c["\<IRS[R,0,0,0,0,P,0]\>"]\)[
                  t0], \n\(c["\<IRS[R,0,0,0,0,P,P]\>"]\)[
                  0] == \(c["\<IRS[R,0,0,0,0,P,P]\>"]\)[
                  t0], \n\(c["\<IRS[R,0,0,0,P,0,0]\>"]\)[
                  0] == \(c["\<IRS[R,0,0,0,P,0,0]\>"]\)[
                  t0], \n\(c["\<IRS[R,0,0,0,P,0,P]\>"]\)[
                  0] == \(c["\<IRS[R,0,0,0,P,0,P]\>"]\)[
                  t0], \n\(c["\<IRS[R,0,0,0,P,P,0]\>"]\)[
                  0] == \(c["\<IRS[R,0,0,0,P,P,0]\>"]\)[
                  t0], \n\(c["\<IRS[R,0,0,0,P,P,P]\>"]\)[
                  0] == \(c["\<IRS[R,0,0,0,P,P,P]\>"]\)[
                  t0], \n\(c["\<IRS[R,0,0,P,0,0,0]\>"]\)[
                  0] == \(c["\<IRS[R,0,0,P,0,0,0]\>"]\)[
                  t0], \n\(c["\<IRS[R,0,0,P,0,0,P]\>"]\)[
                  0] == \(c["\<IRS[R,0,0,P,0,0,P]\>"]\)[
                  t0], \n\(c["\<IRS[R,0,0,P,0,P,0]\>"]\)[
                  0] == \(c["\<IRS[R,0,0,P,0,P,0]\>"]\)[
                  t0], \n\(c["\<IRS[R,0,0,P,0,P,P]\>"]\)[
                  0] == \(c["\<IRS[R,0,0,P,0,P,P]\>"]\)[
                  t0], \n\(c["\<IRS[R,0,0,P,P,0,0]\>"]\)[
                  0] == \(c["\<IRS[R,0,0,P,P,0,0]\>"]\)[
                  t0], \n\(c["\<IRS[R,0,0,P,P,0,P]\>"]\)[
                  0] == \(c["\<IRS[R,0,0,P,P,0,P]\>"]\)[
                  t0], \n\(c["\<IRS[R,0,0,P,P,P,0]\>"]\)[
                  0] == \(c["\<IRS[R,0,0,P,P,P,0]\>"]\)[
                  t0], \n\(c["\<IRS[R,0,0,P,P,P,P]\>"]\)[
                  0] == \(c["\<IRS[R,0,0,P,P,P,P]\>"]\)[
                  t0], \n\(c["\<IRS[R,0,P,0,0,0,0]\>"]\)[
                  0] == \(c["\<IRS[R,0,P,0,0,0,0]\>"]\)[
                  t0], \n\(c["\<IRS[R,0,P,0,0,0,P]\>"]\)[
                  0] == \(c["\<IRS[R,0,P,0,0,0,P]\>"]\)[
                  t0], \n\(c["\<IRS[R,0,P,0,0,P,0]\>"]\)[
                  0] == \(c["\<IRS[R,0,P,0,0,P,0]\>"]\)[
                  t0], \n\(c["\<IRS[R,0,P,0,0,P,P]\>"]\)[
                  0] == \(c["\<IRS[R,0,P,0,0,P,P]\>"]\)[
                  t0], \n\(c["\<IRS[R,0,P,0,P,0,0]\>"]\)[
                  0] == \(c["\<IRS[R,0,P,0,P,0,0]\>"]\)[
                  t0], \n\(c["\<IRS[R,0,P,0,P,0,P]\>"]\)[
                  0] == \(c["\<IRS[R,0,P,0,P,0,P]\>"]\)[
                  t0], \n\(c["\<IRS[R,0,P,0,P,P,0]\>"]\)[
                  0] == \(c["\<IRS[R,0,P,0,P,P,0]\>"]\)[
                  t0], \n\(c["\<IRS[R,0,P,0,P,P,P]\>"]\)[
                  0] == \(c["\<IRS[R,0,P,0,P,P,P]\>"]\)[
                  t0], \n\(c["\<IRS[R,0,P,P,0,0,0]\>"]\)[
                  0] == \(c["\<IRS[R,0,P,P,0,0,0]\>"]\)[
                  t0], \n\(c["\<IRS[R,0,P,P,0,0,P]\>"]\)[
                  0] == \(c["\<IRS[R,0,P,P,0,0,P]\>"]\)[
                  t0], \n\(c["\<IRS[R,0,P,P,0,P,0]\>"]\)[
                  0] == \(c["\<IRS[R,0,P,P,0,P,0]\>"]\)[
                  t0], \n\(c["\<IRS[R,0,P,P,0,P,P]\>"]\)[
                  0] == \(c["\<IRS[R,0,P,P,0,P,P]\>"]\)[
                  t0], \n\(c["\<IRS[R,0,P,P,P,0,0]\>"]\)[
                  0] == \(c["\<IRS[R,0,P,P,P,0,0]\>"]\)[
                  t0], \n\(c["\<IRS[R,0,P,P,P,0,P]\>"]\)[
                  0] == \(c["\<IRS[R,0,P,P,P,0,P]\>"]\)[
                  t0], \n\(c["\<IRS[R,0,P,P,P,P,0]\>"]\)[
                  0] == \(c["\<IRS[R,0,P,P,P,P,0]\>"]\)[
                  t0], \n\(c["\<IRS[R,0,P,P,P,P,P]\>"]\)[
                  0] == \(c["\<IRS[R,0,P,P,P,P,P]\>"]\)[
                  t0], \n\(c["\<IRS[R,P,0,0,0,0,0]\>"]\)[
                  0] == \(c["\<IRS[R,P,0,0,0,0,0]\>"]\)[
                  t0], \n\(c["\<IRS[R,P,0,0,0,0,P]\>"]\)[
                  0] == \(c["\<IRS[R,P,0,0,0,0,P]\>"]\)[
                  t0], \n\(c["\<IRS[R,P,0,0,0,P,0]\>"]\)[
                  0] == \(c["\<IRS[R,P,0,0,0,P,0]\>"]\)[
                  t0], \n\(c["\<IRS[R,P,0,0,0,P,P]\>"]\)[
                  0] == \(c["\<IRS[R,P,0,0,0,P,P]\>"]\)[
                  t0], \n\(c["\<IRS[R,P,0,0,P,0,0]\>"]\)[
                  0] == \(c["\<IRS[R,P,0,0,P,0,0]\>"]\)[
                  t0], \n\(c["\<IRS[R,P,0,0,P,0,P]\>"]\)[
                  0] == \(c["\<IRS[R,P,0,0,P,0,P]\>"]\)[
                  t0], \n\(c["\<IRS[R,P,0,0,P,P,0]\>"]\)[
                  0] == \(c["\<IRS[R,P,0,0,P,P,0]\>"]\)[
                  t0], \n\(c["\<IRS[R,P,0,0,P,P,P]\>"]\)[
                  0] == \(c["\<IRS[R,P,0,0,P,P,P]\>"]\)[
                  t0], \n\(c["\<IRS[R,P,0,P,0,0,0]\>"]\)[
                  0] == \(c["\<IRS[R,P,0,P,0,0,0]\>"]\)[
                  t0], \n\(c["\<IRS[R,P,0,P,0,0,P]\>"]\)[
                  0] == \(c["\<IRS[R,P,0,P,0,0,P]\>"]\)[
                  t0], \n\(c["\<IRS[R,P,0,P,0,P,0]\>"]\)[
                  0] == \(c["\<IRS[R,P,0,P,0,P,0]\>"]\)[
                  t0], \n\(c["\<IRS[R,P,0,P,0,P,P]\>"]\)[
                  0] == \(c["\<IRS[R,P,0,P,0,P,P]\>"]\)[
                  t0], \n\(c["\<IRS[R,P,0,P,P,0,0]\>"]\)[
                  0] == \(c["\<IRS[R,P,0,P,P,0,0]\>"]\)[
                  t0], \n\(c["\<IRS[R,P,0,P,P,0,P]\>"]\)[
                  0] == \(c["\<IRS[R,P,0,P,P,0,P]\>"]\)[
                  t0], \n\(c["\<IRS[R,P,0,P,P,P,0]\>"]\)[
                  0] == \(c["\<IRS[R,P,0,P,P,P,0]\>"]\)[
                  t0], \n\(c["\<IRS[R,P,0,P,P,P,P]\>"]\)[
                  0] == \(c["\<IRS[R,P,0,P,P,P,P]\>"]\)[
                  t0], \n\(c["\<IRS[R,P,P,0,0,0,0]\>"]\)[
                  0] == \(c["\<IRS[R,P,P,0,0,0,0]\>"]\)[
                  t0], \n\(c["\<IRS[R,P,P,0,0,0,P]\>"]\)[
                  0] == \(c["\<IRS[R,P,P,0,0,0,P]\>"]\)[
                  t0], \n\(c["\<IRS[R,P,P,0,0,P,0]\>"]\)[
                  0] == \(c["\<IRS[R,P,P,0,0,P,0]\>"]\)[
                  t0], \n\(c["\<IRS[R,P,P,0,0,P,P]\>"]\)[
                  0] == \(c["\<IRS[R,P,P,0,0,P,P]\>"]\)[
                  t0], \n\(c["\<IRS[R,P,P,0,P,0,0]\>"]\)[
                  0] == \(c["\<IRS[R,P,P,0,P,0,0]\>"]\)[
                  t0], \n\(c["\<IRS[R,P,P,0,P,0,P]\>"]\)[
                  0] == \(c["\<IRS[R,P,P,0,P,0,P]\>"]\)[
                  t0], \n\(c["\<IRS[R,P,P,0,P,P,0]\>"]\)[
                  0] == \(c["\<IRS[R,P,P,0,P,P,0]\>"]\)[
                  t0], \n\(c["\<IRS[R,P,P,0,P,P,P]\>"]\)[
                  0] == \(c["\<IRS[R,P,P,0,P,P,P]\>"]\)[
                  t0], \n\(c["\<IRS[R,P,P,P,0,0,0]\>"]\)[
                  0] == \(c["\<IRS[R,P,P,P,0,0,0]\>"]\)[
                  t0], \n\(c["\<IRS[R,P,P,P,0,0,P]\>"]\)[
                  0] == \(c["\<IRS[R,P,P,P,0,0,P]\>"]\)[
                  t0], \n\(c["\<IRS[R,P,P,P,0,P,0]\>"]\)[
                  0] == \(c["\<IRS[R,P,P,P,0,P,0]\>"]\)[
                  t0], \n\(c["\<IRS[R,P,P,P,0,P,P]\>"]\)[
                  0] == \(c["\<IRS[R,P,P,P,0,P,P]\>"]\)[
                  t0], \n\(c["\<IRS[R,P,P,P,P,0,0]\>"]\)[
                  0] == \(c["\<IRS[R,P,P,P,P,0,0]\>"]\)[
                  t0], \n\(c["\<IRS[R,P,P,P,P,0,P]\>"]\)[
                  0] == \(c["\<IRS[R,P,P,P,P,0,P]\>"]\)[
                  t0], \n\(c["\<IRS[R,P,P,P,P,P,0]\>"]\)[
                  0] == \(c["\<IRS[R,P,P,P,P,P,0]\>"]\)[
                  t0], \n\(c["\<IRS[R,P,P,P,P,P,P]\>"]\)[
                  0] == \(c["\<IRS[R,P,P,P,P,P,P]\>"]\)[
                  t0], \n\(c["\<PI3K[0]\>"]\)[0] == \(c["\<PI3K[0]\>"]\)[
                  t0], \n\(c["\<PI3K[IRS1]\>"]\)[
                  0] == \(c["\<PI3K[IRS1]\>"]\)[
                  t0], \n\(c["\<PI3K[IRS2]\>"]\)[
                  0] == \(c["\<PI3K[IRS2]\>"]\)[
                  t0], \n\(c["\<PI3K[IRS3]\>"]\)[
                  0] == \(c["\<PI3K[IRS3]\>"]\)[
                  t0], \n\(c["\<PI3K[IRS4]\>"]\)[
                  0] == \(c["\<PI3K[IRS4]\>"]\)[
                  t0], \n\(c["\<R[0,0,0,0,0,0]\>"]\)[
                  0] == \(c["\<R[0,0,0,0,0,0]\>"]\)[
                  t0], \n\(c["\<R[0,0,0,0,0,P]\>"]\)[
                  0] == \(c["\<R[0,0,0,0,0,P]\>"]\)[
                  t0], \n\(c["\<R[0,0,0,0,P,0]\>"]\)[
                  0] == \(c["\<R[0,0,0,0,P,0]\>"]\)[
                  t0], \n\(c["\<R[0,0,0,0,P,P]\>"]\)[
                  0] == \(c["\<R[0,0,0,0,P,P]\>"]\)[
                  t0], \n\(c["\<R[0,0,0,P,0,0]\>"]\)[
                  0] == \(c["\<R[0,0,0,P,0,0]\>"]\)[
                  t0], \n\(c["\<R[0,0,0,P,0,P]\>"]\)[
                  0] == \(c["\<R[0,0,0,P,0,P]\>"]\)[
                  t0], \n\(c["\<R[0,0,0,P,P,0]\>"]\)[
                  0] == \(c["\<R[0,0,0,P,P,0]\>"]\)[
                  t0], \n\(c["\<R[0,0,0,P,P,P]\>"]\)[
                  0] == \(c["\<R[0,0,0,P,P,P]\>"]\)[
                  t0], \n\(c["\<R[0,0,P,0,0,0]\>"]\)[
                  0] == \(c["\<R[0,0,P,0,0,0]\>"]\)[
                  t0], \n\(c["\<R[0,0,P,0,0,P]\>"]\)[
                  0] == \(c["\<R[0,0,P,0,0,P]\>"]\)[
                  t0], \n\(c["\<R[0,0,P,0,P,0]\>"]\)[
                  0] == \(c["\<R[0,0,P,0,P,0]\>"]\)[
                  t0], \n\(c["\<R[0,0,P,0,P,P]\>"]\)[
                  0] == \(c["\<R[0,0,P,0,P,P]\>"]\)[
                  t0], \n\(c["\<R[0,0,P,P,0,0]\>"]\)[
                  0] == \(c["\<R[0,0,P,P,0,0]\>"]\)[
                  t0], \n\(c["\<R[0,0,P,P,0,P]\>"]\)[
                  0] == \(c["\<R[0,0,P,P,0,P]\>"]\)[
                  t0], \n\(c["\<R[0,0,P,P,P,0]\>"]\)[
                  0] == \(c["\<R[0,0,P,P,P,0]\>"]\)[
                  t0], \n\(c["\<R[0,0,P,P,P,P]\>"]\)[
                  0] == \(c["\<R[0,0,P,P,P,P]\>"]\)[
                  t0], \n\(c["\<R[0,I,0,0,0,0]\>"]\)[
                  0] == \(c["\<R[0,I,0,0,0,0]\>"]\)[
                  t0], \n\(c["\<R[0,I,0,0,0,P]\>"]\)[
                  0] == \(c["\<R[0,I,0,0,0,P]\>"]\)[
                  t0], \n\(c["\<R[0,I,0,0,P,0]\>"]\)[
                  0] == \(c["\<R[0,I,0,0,P,0]\>"]\)[
                  t0], \n\(c["\<R[0,I,0,0,P,P]\>"]\)[
                  0] == \(c["\<R[0,I,0,0,P,P]\>"]\)[
                  t0], \n\(c["\<R[0,I,0,P,0,0]\>"]\)[
                  0] == \(c["\<R[0,I,0,P,0,0]\>"]\)[
                  t0], \n\(c["\<R[0,I,0,P,0,P]\>"]\)[
                  0] == \(c["\<R[0,I,0,P,0,P]\>"]\)[
                  t0], \n\(c["\<R[0,I,0,P,P,0]\>"]\)[
                  0] == \(c["\<R[0,I,0,P,P,0]\>"]\)[
                  t0], \n\(c["\<R[0,I,0,P,P,P]\>"]\)[
                  0] == \(c["\<R[0,I,0,P,P,P]\>"]\)[
                  t0], \n\(c["\<R[0,I,P,0,0,0]\>"]\)[
                  0] == \(c["\<R[0,I,P,0,0,0]\>"]\)[
                  t0], \n\(c["\<R[0,I,P,0,0,P]\>"]\)[
                  0] == \(c["\<R[0,I,P,0,0,P]\>"]\)[
                  t0], \n\(c["\<R[0,I,P,0,P,0]\>"]\)[
                  0] == \(c["\<R[0,I,P,0,P,0]\>"]\)[
                  t0], \n\(c["\<R[0,I,P,0,P,P]\>"]\)[
                  0] == \(c["\<R[0,I,P,0,P,P]\>"]\)[
                  t0], \n\(c["\<R[0,I,P,P,0,0]\>"]\)[
                  0] == \(c["\<R[0,I,P,P,0,0]\>"]\)[
                  t0], \n\(c["\<R[0,I,P,P,0,P]\>"]\)[
                  0] == \(c["\<R[0,I,P,P,0,P]\>"]\)[
                  t0], \n\(c["\<R[0,I,P,P,P,0]\>"]\)[
                  0] == \(c["\<R[0,I,P,P,P,0]\>"]\)[
                  t0], \n\(c["\<R[0,I,P,P,P,P]\>"]\)[
                  0] == \(c["\<R[0,I,P,P,P,P]\>"]\)[
                  t0], \n\(c["\<R[I,0,0,0,0,0]\>"]\)[
                  0] == \(c["\<R[I,0,0,0,0,0]\>"]\)[
                  t0], \n\(c["\<R[I,0,0,0,0,P]\>"]\)[
                  0] == \(c["\<R[I,0,0,0,0,P]\>"]\)[
                  t0], \n\(c["\<R[I,0,0,0,P,0]\>"]\)[
                  0] == \(c["\<R[I,0,0,0,P,0]\>"]\)[
                  t0], \n\(c["\<R[I,0,0,0,P,P]\>"]\)[
                  0] == \(c["\<R[I,0,0,0,P,P]\>"]\)[
                  t0], \n\(c["\<R[I,0,0,P,0,0]\>"]\)[
                  0] == \(c["\<R[I,0,0,P,0,0]\>"]\)[
                  t0], \n\(c["\<R[I,0,0,P,0,P]\>"]\)[
                  0] == \(c["\<R[I,0,0,P,0,P]\>"]\)[
                  t0], \n\(c["\<R[I,0,0,P,P,0]\>"]\)[
                  0] == \(c["\<R[I,0,0,P,P,0]\>"]\)[
                  t0], \n\(c["\<R[I,0,0,P,P,P]\>"]\)[
                  0] == \(c["\<R[I,0,0,P,P,P]\>"]\)[
                  t0], \n\(c["\<R[I,0,P,0,0,0]\>"]\)[
                  0] == \(c["\<R[I,0,P,0,0,0]\>"]\)[
                  t0], \n\(c["\<R[I,0,P,0,0,P]\>"]\)[
                  0] == \(c["\<R[I,0,P,0,0,P]\>"]\)[
                  t0], \n\(c["\<R[I,0,P,0,P,0]\>"]\)[
                  0] == \(c["\<R[I,0,P,0,P,0]\>"]\)[
                  t0], \n\(c["\<R[I,0,P,0,P,P]\>"]\)[
                  0] == \(c["\<R[I,0,P,0,P,P]\>"]\)[
                  t0], \n\(c["\<R[I,0,P,P,0,0]\>"]\)[
                  0] == \(c["\<R[I,0,P,P,0,0]\>"]\)[
                  t0], \n\(c["\<R[I,0,P,P,0,P]\>"]\)[
                  0] == \(c["\<R[I,0,P,P,0,P]\>"]\)[
                  t0], \n\(c["\<R[I,0,P,P,P,0]\>"]\)[
                  0] == \(c["\<R[I,0,P,P,P,0]\>"]\)[
                  t0], \n\(c["\<R[I,0,P,P,P,P]\>"]\)[
                  0] == \(c["\<R[I,0,P,P,P,P]\>"]\)[
                  t0], \n\(c["\<R[I,I,0,0,0,0]\>"]\)[
                  0] == \(c["\<R[I,I,0,0,0,0]\>"]\)[
                  t0], \n\(c["\<R[I,I,0,0,0,P]\>"]\)[
                  0] == \(c["\<R[I,I,0,0,0,P]\>"]\)[
                  t0], \n\(c["\<R[I,I,0,0,P,0]\>"]\)[
                  0] == \(c["\<R[I,I,0,0,P,0]\>"]\)[
                  t0], \n\(c["\<R[I,I,0,0,P,P]\>"]\)[
                  0] == \(c["\<R[I,I,0,0,P,P]\>"]\)[
                  t0], \n\(c["\<R[I,I,0,P,0,0]\>"]\)[
                  0] == \(c["\<R[I,I,0,P,0,0]\>"]\)[
                  t0], \n\(c["\<R[I,I,0,P,0,P]\>"]\)[
                  0] == \(c["\<R[I,I,0,P,0,P]\>"]\)[
                  t0], \n\(c["\<R[I,I,0,P,P,0]\>"]\)[
                  0] == \(c["\<R[I,I,0,P,P,0]\>"]\)[
                  t0], \n\(c["\<R[I,I,0,P,P,P]\>"]\)[
                  0] == \(c["\<R[I,I,0,P,P,P]\>"]\)[
                  t0], \n\(c["\<R[I,I,P,0,0,0]\>"]\)[
                  0] == \(c["\<R[I,I,P,0,0,0]\>"]\)[
                  t0], \n\(c["\<R[I,I,P,0,0,P]\>"]\)[
                  0] == \(c["\<R[I,I,P,0,0,P]\>"]\)[
                  t0], \n\(c["\<R[I,I,P,0,P,0]\>"]\)[
                  0] == \(c["\<R[I,I,P,0,P,0]\>"]\)[
                  t0], \n\(c["\<R[I,I,P,0,P,P]\>"]\)[
                  0] == \(c["\<R[I,I,P,0,P,P]\>"]\)[
                  t0], \n\(c["\<R[I,I,P,P,0,0]\>"]\)[
                  0] == \(c["\<R[I,I,P,P,0,0]\>"]\)[
                  t0], \n\(c["\<R[I,I,P,P,0,P]\>"]\)[
                  0] == \(c["\<R[I,I,P,P,0,P]\>"]\)[
                  t0], \n\(c["\<R[I,I,P,P,P,0]\>"]\)[
                  0] == \(c["\<R[I,I,P,P,P,0]\>"]\)[
                  t0], \n\(c["\<R[I,I,P,P,P,P]\>"]\)[
                  0] == \(c["\<R[I,I,P,P,P,P]\>"]\)[
                  t0], \n\(c["\<SHP2[0]\>"]\)[0] == \(c["\<SHP2[0]\>"]\)[
                  t0], \n\(c["\<SHP2[IRS]\>"]\)[0] == \(c["\<SHP2[IRS]\>"]\)[
                  t0], \n\(c["\<SOS[0]\>"]\)[0] == \(c["\<SOS[0]\>"]\)[
                  t0], \n\(c["\<SOS[p]\>"]\)[0] == \(c["\<SOS[p]\>"]\)[
                  t0], \n\(c["\<Shc[0,0]\>"]\)[0] == \(c["\<Shc[0,0]\>"]\)[
                  t0], \n\(c["\<Shc[0,P]\>"]\)[0] == \(c["\<Shc[0,P]\>"]\)[
                  t0], \n\(c["\<Shc[R,0]\>"]\)[0] == \(c["\<Shc[R,0]\>"]\)[
                  t0], \n\(c["\<Shc[R,P]\>"]\)[0] == \(c["\<Shc[R,P]\>"]\)[
                  t0]} /. Flatten[{RatesFinished, 
                InitialConditions}], \n{\(c["\<Grb2[0,0]\>"]\)[
              t], \(c["\<Grb2[0,SOS]\>"]\)[t], \(c["\<Grb2[0,SOSp]\>"]\)[
              t], \(c["\<Grb2[IRS,0]\>"]\)[t], \(c["\<Grb2[IRS,SOS]\>"]\)[
              t], \(c["\<Grb2[IRS,SOSp]\>"]\)[t], \(c["\<Grb2[Shc,0]\>"]\)[
              t], \(c["\<Grb2[Shc,SOS]\>"]\)[t], \(c["\<Grb2[Shc,SOSp]\>"]\)[
              t], \(c["\<IRS[0,0,0,0,0,0,0]\>"]\)[
              t], \(c["\<IRS[0,0,0,0,0,0,P]\>"]\)[
              t], \(c["\<IRS[0,0,0,0,0,P,0]\>"]\)[
              t], \(c["\<IRS[0,0,0,0,0,P,P]\>"]\)[
              t], \(c["\<IRS[0,0,0,0,P,0,0]\>"]\)[
              t], \(c["\<IRS[0,0,0,0,P,0,P]\>"]\)[
              t], \(c["\<IRS[0,0,0,0,P,P,0]\>"]\)[
              t], \(c["\<IRS[0,0,0,0,P,P,P]\>"]\)[
              t], \(c["\<IRS[0,0,0,P,0,0,0]\>"]\)[
              t], \(c["\<IRS[0,0,0,P,0,0,P]\>"]\)[
              t], \(c["\<IRS[0,0,0,P,0,P,0]\>"]\)[
              t], \(c["\<IRS[0,0,0,P,0,P,P]\>"]\)[
              t], \(c["\<IRS[0,0,0,P,P,0,0]\>"]\)[
              t], \(c["\<IRS[0,0,0,P,P,0,P]\>"]\)[
              t], \(c["\<IRS[0,0,0,P,P,P,0]\>"]\)[
              t], \(c["\<IRS[0,0,0,P,P,P,P]\>"]\)[
              t], \(c["\<IRS[0,0,P,0,0,0,0]\>"]\)[
              t], \(c["\<IRS[0,0,P,0,0,0,P]\>"]\)[
              t], \(c["\<IRS[0,0,P,0,0,P,0]\>"]\)[
              t], \(c["\<IRS[0,0,P,0,0,P,P]\>"]\)[
              t], \(c["\<IRS[0,0,P,0,P,0,0]\>"]\)[
              t], \(c["\<IRS[0,0,P,0,P,0,P]\>"]\)[
              t], \(c["\<IRS[0,0,P,0,P,P,0]\>"]\)[
              t], \(c["\<IRS[0,0,P,0,P,P,P]\>"]\)[
              t], \(c["\<IRS[0,0,P,P,0,0,0]\>"]\)[
              t], \(c["\<IRS[0,0,P,P,0,0,P]\>"]\)[
              t], \(c["\<IRS[0,0,P,P,0,P,0]\>"]\)[
              t], \(c["\<IRS[0,0,P,P,0,P,P]\>"]\)[
              t], \(c["\<IRS[0,0,P,P,P,0,0]\>"]\)[
              t], \(c["\<IRS[0,0,P,P,P,0,P]\>"]\)[
              t], \(c["\<IRS[0,0,P,P,P,P,0]\>"]\)[
              t], \(c["\<IRS[0,0,P,P,P,P,P]\>"]\)[
              t], \(c["\<IRS[0,P,0,0,0,0,0]\>"]\)[
              t], \(c["\<IRS[0,P,0,0,0,0,P]\>"]\)[
              t], \(c["\<IRS[0,P,0,0,0,P,0]\>"]\)[
              t], \(c["\<IRS[0,P,0,0,0,P,P]\>"]\)[
              t], \(c["\<IRS[0,P,0,0,P,0,0]\>"]\)[
              t], \(c["\<IRS[0,P,0,0,P,0,P]\>"]\)[
              t], \(c["\<IRS[0,P,0,0,P,P,0]\>"]\)[
              t], \(c["\<IRS[0,P,0,0,P,P,P]\>"]\)[
              t], \(c["\<IRS[0,P,0,P,0,0,0]\>"]\)[
              t], \(c["\<IRS[0,P,0,P,0,0,P]\>"]\)[
              t], \(c["\<IRS[0,P,0,P,0,P,0]\>"]\)[
              t], \(c["\<IRS[0,P,0,P,0,P,P]\>"]\)[
              t], \(c["\<IRS[0,P,0,P,P,0,0]\>"]\)[
              t], \(c["\<IRS[0,P,0,P,P,0,P]\>"]\)[
              t], \(c["\<IRS[0,P,0,P,P,P,0]\>"]\)[
              t], \(c["\<IRS[0,P,0,P,P,P,P]\>"]\)[
              t], \(c["\<IRS[0,P,P,0,0,0,0]\>"]\)[
              t], \(c["\<IRS[0,P,P,0,0,0,P]\>"]\)[
              t], \(c["\<IRS[0,P,P,0,0,P,0]\>"]\)[
              t], \(c["\<IRS[0,P,P,0,0,P,P]\>"]\)[
              t], \(c["\<IRS[0,P,P,0,P,0,0]\>"]\)[
              t], \(c["\<IRS[0,P,P,0,P,0,P]\>"]\)[
              t], \(c["\<IRS[0,P,P,0,P,P,0]\>"]\)[
              t], \(c["\<IRS[0,P,P,0,P,P,P]\>"]\)[
              t], \(c["\<IRS[0,P,P,P,0,0,0]\>"]\)[
              t], \(c["\<IRS[0,P,P,P,0,0,P]\>"]\)[
              t], \(c["\<IRS[0,P,P,P,0,P,0]\>"]\)[
              t], \(c["\<IRS[0,P,P,P,0,P,P]\>"]\)[
              t], \(c["\<IRS[0,P,P,P,P,0,0]\>"]\)[
              t], \(c["\<IRS[0,P,P,P,P,0,P]\>"]\)[
              t], \(c["\<IRS[0,P,P,P,P,P,0]\>"]\)[
              t], \(c["\<IRS[0,P,P,P,P,P,P]\>"]\)[
              t], \(c["\<IRS[R,0,0,0,0,0,0]\>"]\)[
              t], \(c["\<IRS[R,0,0,0,0,0,P]\>"]\)[
              t], \(c["\<IRS[R,0,0,0,0,P,0]\>"]\)[
              t], \(c["\<IRS[R,0,0,0,0,P,P]\>"]\)[
              t], \(c["\<IRS[R,0,0,0,P,0,0]\>"]\)[
              t], \(c["\<IRS[R,0,0,0,P,0,P]\>"]\)[
              t], \(c["\<IRS[R,0,0,0,P,P,0]\>"]\)[
              t], \(c["\<IRS[R,0,0,0,P,P,P]\>"]\)[
              t], \(c["\<IRS[R,0,0,P,0,0,0]\>"]\)[
              t], \(c["\<IRS[R,0,0,P,0,0,P]\>"]\)[
              t], \(c["\<IRS[R,0,0,P,0,P,0]\>"]\)[
              t], \(c["\<IRS[R,0,0,P,0,P,P]\>"]\)[
              t], \(c["\<IRS[R,0,0,P,P,0,0]\>"]\)[
              t], \(c["\<IRS[R,0,0,P,P,0,P]\>"]\)[
              t], \(c["\<IRS[R,0,0,P,P,P,0]\>"]\)[
              t], \(c["\<IRS[R,0,0,P,P,P,P]\>"]\)[
              t], \(c["\<IRS[R,0,P,0,0,0,0]\>"]\)[
              t], \(c["\<IRS[R,0,P,0,0,0,P]\>"]\)[
              t], \(c["\<IRS[R,0,P,0,0,P,0]\>"]\)[
              t], \(c["\<IRS[R,0,P,0,0,P,P]\>"]\)[
              t], \(c["\<IRS[R,0,P,0,P,0,0]\>"]\)[
              t], \(c["\<IRS[R,0,P,0,P,0,P]\>"]\)[
              t], \(c["\<IRS[R,0,P,0,P,P,0]\>"]\)[
              t], \(c["\<IRS[R,0,P,0,P,P,P]\>"]\)[
              t], \(c["\<IRS[R,0,P,P,0,0,0]\>"]\)[
              t], \(c["\<IRS[R,0,P,P,0,0,P]\>"]\)[
              t], \(c["\<IRS[R,0,P,P,0,P,0]\>"]\)[
              t], \(c["\<IRS[R,0,P,P,0,P,P]\>"]\)[
              t], \(c["\<IRS[R,0,P,P,P,0,0]\>"]\)[
              t], \(c["\<IRS[R,0,P,P,P,0,P]\>"]\)[
              t], \(c["\<IRS[R,0,P,P,P,P,0]\>"]\)[
              t], \(c["\<IRS[R,0,P,P,P,P,P]\>"]\)[
              t], \(c["\<IRS[R,P,0,0,0,0,0]\>"]\)[
              t], \(c["\<IRS[R,P,0,0,0,0,P]\>"]\)[
              t], \(c["\<IRS[R,P,0,0,0,P,0]\>"]\)[
              t], \(c["\<IRS[R,P,0,0,0,P,P]\>"]\)[
              t], \(c["\<IRS[R,P,0,0,P,0,0]\>"]\)[
              t], \(c["\<IRS[R,P,0,0,P,0,P]\>"]\)[
              t], \(c["\<IRS[R,P,0,0,P,P,0]\>"]\)[
              t], \(c["\<IRS[R,P,0,0,P,P,P]\>"]\)[
              t], \(c["\<IRS[R,P,0,P,0,0,0]\>"]\)[
              t], \(c["\<IRS[R,P,0,P,0,0,P]\>"]\)[
              t], \(c["\<IRS[R,P,0,P,0,P,0]\>"]\)[
              t], \(c["\<IRS[R,P,0,P,0,P,P]\>"]\)[
              t], \(c["\<IRS[R,P,0,P,P,0,0]\>"]\)[
              t], \(c["\<IRS[R,P,0,P,P,0,P]\>"]\)[
              t], \(c["\<IRS[R,P,0,P,P,P,0]\>"]\)[
              t], \(c["\<IRS[R,P,0,P,P,P,P]\>"]\)[
              t], \(c["\<IRS[R,P,P,0,0,0,0]\>"]\)[
              t], \(c["\<IRS[R,P,P,0,0,0,P]\>"]\)[
              t], \(c["\<IRS[R,P,P,0,0,P,0]\>"]\)[
              t], \(c["\<IRS[R,P,P,0,0,P,P]\>"]\)[
              t], \(c["\<IRS[R,P,P,0,P,0,0]\>"]\)[
              t], \(c["\<IRS[R,P,P,0,P,0,P]\>"]\)[
              t], \(c["\<IRS[R,P,P,0,P,P,0]\>"]\)[
              t], \(c["\<IRS[R,P,P,0,P,P,P]\>"]\)[
              t], \(c["\<IRS[R,P,P,P,0,0,0]\>"]\)[
              t], \(c["\<IRS[R,P,P,P,0,0,P]\>"]\)[
              t], \(c["\<IRS[R,P,P,P,0,P,0]\>"]\)[
              t], \(c["\<IRS[R,P,P,P,0,P,P]\>"]\)[
              t], \(c["\<IRS[R,P,P,P,P,0,0]\>"]\)[
              t], \(c["\<IRS[R,P,P,P,P,0,P]\>"]\)[
              t], \(c["\<IRS[R,P,P,P,P,P,0]\>"]\)[
              t], \(c["\<IRS[R,P,P,P,P,P,P]\>"]\)[t], \(c["\<PI3K[0]\>"]\)[
              t], \(c["\<PI3K[IRS1]\>"]\)[t], \(c["\<PI3K[IRS2]\>"]\)[
              t], \(c["\<PI3K[IRS3]\>"]\)[t], \(c["\<PI3K[IRS4]\>"]\)[
              t], \(c["\<R[0,0,0,0,0,0]\>"]\)[t], \(c["\<R[0,0,0,0,0,P]\>"]\)[
              t], \(c["\<R[0,0,0,0,P,0]\>"]\)[t], \(c["\<R[0,0,0,0,P,P]\>"]\)[
              t], \(c["\<R[0,0,0,P,0,0]\>"]\)[t], \(c["\<R[0,0,0,P,0,P]\>"]\)[
              t], \(c["\<R[0,0,0,P,P,0]\>"]\)[t], \(c["\<R[0,0,0,P,P,P]\>"]\)[
              t], \(c["\<R[0,0,P,0,0,0]\>"]\)[t], \(c["\<R[0,0,P,0,0,P]\>"]\)[
              t], \(c["\<R[0,0,P,0,P,0]\>"]\)[t], \(c["\<R[0,0,P,0,P,P]\>"]\)[
              t], \(c["\<R[0,0,P,P,0,0]\>"]\)[t], \(c["\<R[0,0,P,P,0,P]\>"]\)[
              t], \(c["\<R[0,0,P,P,P,0]\>"]\)[t], \(c["\<R[0,0,P,P,P,P]\>"]\)[
              t], \(c["\<R[0,I,0,0,0,0]\>"]\)[t], \(c["\<R[0,I,0,0,0,P]\>"]\)[
              t], \(c["\<R[0,I,0,0,P,0]\>"]\)[t], \(c["\<R[0,I,0,0,P,P]\>"]\)[
              t], \(c["\<R[0,I,0,P,0,0]\>"]\)[t], \(c["\<R[0,I,0,P,0,P]\>"]\)[
              t], \(c["\<R[0,I,0,P,P,0]\>"]\)[t], \(c["\<R[0,I,0,P,P,P]\>"]\)[
              t], \(c["\<R[0,I,P,0,0,0]\>"]\)[t], \(c["\<R[0,I,P,0,0,P]\>"]\)[
              t], \(c["\<R[0,I,P,0,P,0]\>"]\)[t], \(c["\<R[0,I,P,0,P,P]\>"]\)[
              t], \(c["\<R[0,I,P,P,0,0]\>"]\)[t], \(c["\<R[0,I,P,P,0,P]\>"]\)[
              t], \(c["\<R[0,I,P,P,P,0]\>"]\)[t], \(c["\<R[0,I,P,P,P,P]\>"]\)[
              t], \(c["\<R[I,0,0,0,0,0]\>"]\)[t], \(c["\<R[I,0,0,0,0,P]\>"]\)[
              t], \(c["\<R[I,0,0,0,P,0]\>"]\)[t], \(c["\<R[I,0,0,0,P,P]\>"]\)[
              t], \(c["\<R[I,0,0,P,0,0]\>"]\)[t], \(c["\<R[I,0,0,P,0,P]\>"]\)[
              t], \(c["\<R[I,0,0,P,P,0]\>"]\)[t], \(c["\<R[I,0,0,P,P,P]\>"]\)[
              t], \(c["\<R[I,0,P,0,0,0]\>"]\)[t], \(c["\<R[I,0,P,0,0,P]\>"]\)[
              t], \(c["\<R[I,0,P,0,P,0]\>"]\)[t], \(c["\<R[I,0,P,0,P,P]\>"]\)[
              t], \(c["\<R[I,0,P,P,0,0]\>"]\)[t], \(c["\<R[I,0,P,P,0,P]\>"]\)[
              t], \(c["\<R[I,0,P,P,P,0]\>"]\)[t], \(c["\<R[I,0,P,P,P,P]\>"]\)[
              t], \(c["\<R[I,I,0,0,0,0]\>"]\)[t], \(c["\<R[I,I,0,0,0,P]\>"]\)[
              t], \(c["\<R[I,I,0,0,P,0]\>"]\)[t], \(c["\<R[I,I,0,0,P,P]\>"]\)[
              t], \(c["\<R[I,I,0,P,0,0]\>"]\)[t], \(c["\<R[I,I,0,P,0,P]\>"]\)[
              t], \(c["\<R[I,I,0,P,P,0]\>"]\)[t], \(c["\<R[I,I,0,P,P,P]\>"]\)[
              t], \(c["\<R[I,I,P,0,0,0]\>"]\)[t], \(c["\<R[I,I,P,0,0,P]\>"]\)[
              t], \(c["\<R[I,I,P,0,P,0]\>"]\)[t], \(c["\<R[I,I,P,0,P,P]\>"]\)[
              t], \(c["\<R[I,I,P,P,0,0]\>"]\)[t], \(c["\<R[I,I,P,P,0,P]\>"]\)[
              t], \(c["\<R[I,I,P,P,P,0]\>"]\)[t], \(c["\<R[I,I,P,P,P,P]\>"]\)[
              t], \(c["\<SHP2[0]\>"]\)[t], \(c["\<SHP2[IRS]\>"]\)[
              t], \(c["\<SOS[0]\>"]\)[t], \(c["\<SOS[p]\>"]\)[
              t], \(c["\<Shc[0,0]\>"]\)[t], \(c["\<Shc[0,P]\>"]\)[
              t], \(c["\<Shc[R,0]\>"]\)[t], \(c["\<Shc[R,P]\>"]\)[t]}, {t, 0, 
            10}];\)\n
    \)\)\)], "Input"],

Cell[CellGroupData[{

Cell[BoxData[
    \(\(\( (*Plots*) \)\(\n\)\(\(InsertAll = 
        Flatten[{MacrostateDefinitions, LayerConnections, AlgebraicRelations, 
            ClampedConcAndMolecularBalances, Parameters, result}];\)\n
    \(Fig0 = 
        Plot[\(c["\<Grb2[IRS,X]\>"]\)[t] //. InsertAll, {t, 0, 10}, 
          PlotRange -> {All, All}, Frame -> True, 
          FrameLabel -> {"\<Grb2[IRS,X]\>", "\<\>"}, 
          DisplayFunction -> Identity];\)\n
    \(Fig1 = 
        Plot[\(c["\<Grb2[Shc,X]\>"]\)[t] //. InsertAll, {t, 0, 10}, 
          PlotRange -> {All, All}, Frame -> True, 
          FrameLabel -> {"\<Grb2[Shc,X]\>", "\<\>"}, 
          DisplayFunction -> Identity];\)\n
    \(Fig2 = 
        Plot[\(c["\<IRS[R,X,X,X,X,X,X]\>"]\)[t] //. InsertAll, {t, 0, 10}, 
          PlotRange -> {All, All}, Frame -> True, 
          FrameLabel -> {"\<IRS[R,X,X,X,X,X,X]\>", "\<\>"}, 
          DisplayFunction -> Identity];\)\n
    \(Fig3 = 
        Plot[\(c["\<IRS[X,P,X,X,X,X,X]\>"]\)[t] //. InsertAll, {t, 0, 10}, 
          PlotRange -> {All, All}, Frame -> True, 
          FrameLabel -> {"\<IRS[X,P,X,X,X,X,X]\>", "\<\>"}, 
          DisplayFunction -> Identity];\)\n
    \(Fig4 = 
        Plot[\(c["\<IRS[X,X,P,X,X,X,X]\>"]\)[t] //. InsertAll, {t, 0, 10}, 
          PlotRange -> {All, All}, Frame -> True, 
          FrameLabel -> {"\<IRS[X,X,P,X,X,X,X]\>", "\<\>"}, 
          DisplayFunction -> Identity];\)\n
    \(Fig5 = 
        Plot[\(c["\<IRS[X,X,X,P,X,X,X]\>"]\)[t] //. InsertAll, {t, 0, 10}, 
          PlotRange -> {All, All}, Frame -> True, 
          FrameLabel -> {"\<IRS[X,X,X,P,X,X,X]\>", "\<\>"}, 
          DisplayFunction -> Identity];\)\n
    \(Fig6 = 
        Plot[\(c["\<IRS[X,X,X,X,P,X,X]\>"]\)[t] //. InsertAll, {t, 0, 10}, 
          PlotRange -> {All, All}, Frame -> True, 
          FrameLabel -> {"\<IRS[X,X,X,X,P,X,X]\>", "\<\>"}, 
          DisplayFunction -> Identity];\)\n
    \(Fig7 = 
        Plot[\(c["\<IRS[X,X,X,X,X,P,X]\>"]\)[t] //. InsertAll, {t, 0, 10}, 
          PlotRange -> {All, All}, Frame -> True, 
          FrameLabel -> {"\<IRS[X,X,X,X,X,P,X]\>", "\<\>"}, 
          DisplayFunction -> Identity];\)\n
    \(Fig8 = 
        Plot[\(c["\<IRS[X,X,X,X,X,X,P]\>"]\)[t] //. InsertAll, {t, 0, 10}, 
          PlotRange -> {All, All}, Frame -> True, 
          FrameLabel -> {"\<IRS[X,X,X,X,X,X,P]\>", "\<\>"}, 
          DisplayFunction -> Identity];\)\n
    \(Fig9 = 
        Plot[\(c["\<R[X,X,P,X,X,X]\>"]\)[t] //. InsertAll, {t, 0, 10}, 
          PlotRange -> {All, All}, Frame -> True, 
          FrameLabel -> {"\<R[X,X,P,X,X,X]\>", "\<\>"}, 
          DisplayFunction -> Identity];\)\n
    \(Fig10 = 
        Plot[\(c["\<R[X,X,X,P,X,X]\>"]\)[t] //. InsertAll, {t, 0, 10}, 
          PlotRange -> {All, All}, Frame -> True, 
          FrameLabel -> {"\<R[X,X,X,P,X,X]\>", "\<\>"}, 
          DisplayFunction -> Identity];\)\n
    \(Fig11 = 
        Plot[\(c["\<R[X,X,X,X,P,X]\>"]\)[t] //. InsertAll, {t, 0, 10}, 
          PlotRange -> {All, All}, Frame -> True, 
          FrameLabel -> {"\<R[X,X,X,X,P,X]\>", "\<\>"}, 
          DisplayFunction -> Identity];\)\n
    \(Fig12 = 
        Plot[\(c["\<R[X,X,X,X,X,P]\>"]\)[t] //. InsertAll, {t, 0, 10}, 
          PlotRange -> {All, All}, Frame -> True, 
          FrameLabel -> {"\<R[X,X,X,X,X,P]\>", "\<\>"}, 
          DisplayFunction -> Identity];\)\n
    \(Fig13 = 
        Plot[\(c["\<Shc[R,X]\>"]\)[t] //. InsertAll, {t, 0, 10}, 
          PlotRange -> {All, All}, Frame -> True, 
          FrameLabel -> {"\<Shc[R,X]\>", "\<\>"}, 
          DisplayFunction -> Identity];\)\n
    \(Fig14 = 
        Plot[\(c["\<Shc[X,P]\>"]\)[t] //. InsertAll, {t, 0, 10}, 
          PlotRange -> {All, All}, Frame -> True, 
          FrameLabel -> {"\<Shc[X,P]\>", "\<\>"}, 
          DisplayFunction -> Identity];\)\n
    \(Fig15 = 
        Plot[xRIrs //. InsertAll, {t, 0, 10}, PlotRange -> {All, All}, 
          Frame -> True, FrameLabel -> {"\<xRIrs\>", "\<\>"}, 
          DisplayFunction -> Identity];\)\n
    \(Fig16 = 
        Plot[xRShc //. InsertAll, {t, 0, 10}, PlotRange -> {All, All}, 
          Frame -> True, FrameLabel -> {"\<xRShc\>", "\<\>"}, 
          DisplayFunction -> Identity];\)\n
    \(Fig17 = 
        Plot[xRIrsb //. InsertAll, {t, 0, 10}, PlotRange -> {All, All}, 
          Frame -> True, FrameLabel -> {"\<xRIrsb\>", "\<\>"}, 
          DisplayFunction -> Identity];\)\n
    \(Fig18 = 
        Plot[\(c["\<RXpIrs\>"]\)[t] //. InsertAll, {t, 0, 10}, 
          PlotRange -> {All, All}, Frame -> True, 
          FrameLabel -> {"\<RXpIrs\>", "\<\>"}, 
          DisplayFunction -> Identity];\)\n
    \(Fig19 = 
        Plot[xIrsPi3k1 //. InsertAll, {t, 0, 10}, PlotRange -> {All, All}, 
          Frame -> True, FrameLabel -> {"\<xIrsPi3k1\>", "\<\>"}, 
          DisplayFunction -> Identity];\)\n
    \(Fig20 = 
        Plot[xIrsPi3k2 //. InsertAll, {t, 0, 10}, PlotRange -> {All, All}, 
          Frame -> True, FrameLabel -> {"\<xIrsPi3k2\>", "\<\>"}, 
          DisplayFunction -> Identity];\)\n
    \(Fig21 = 
        Plot[xIrsPi3k3 //. InsertAll, {t, 0, 10}, PlotRange -> {All, All}, 
          Frame -> True, FrameLabel -> {"\<xIrsPi3k3\>", "\<\>"}, 
          DisplayFunction -> Identity];\)\n
    \(Fig22 = 
        Plot[xIrsPi3k4 //. InsertAll, {t, 0, 10}, PlotRange -> {All, All}, 
          Frame -> True, FrameLabel -> {"\<xIrsPi3k4\>", "\<\>"}, 
          DisplayFunction -> Identity];\)\n
    \(Fig23 = 
        Plot[xIrsShp2 //. InsertAll, {t, 0, 10}, PlotRange -> {All, All}, 
          Frame -> True, FrameLabel -> {"\<xIrsShp2\>", "\<\>"}, 
          DisplayFunction -> Identity];\)\n
    \(Fig24 = 
        Plot[xIrsGrb2 //. InsertAll, {t, 0, 10}, PlotRange -> {All, All}, 
          Frame -> True, FrameLabel -> {"\<xIrsGrb2\>", "\<\>"}, 
          DisplayFunction -> Identity];\)\n
    \(Fig25 = 
        Plot[xRShcb //. InsertAll, {t, 0, 10}, PlotRange -> {All, All}, 
          Frame -> True, FrameLabel -> {"\<xRShcb\>", "\<\>"}, 
          DisplayFunction -> Identity];\)\n
    \(Fig26 = 
        Plot[\(c["\<RXpShc\>"]\)[t] //. InsertAll, {t, 0, 10}, 
          PlotRange -> {All, All}, Frame -> True, 
          FrameLabel -> {"\<RXpShc\>", "\<\>"}, 
          DisplayFunction -> Identity];\)\n
    \(Fig27 = 
        Plot[xShc //. InsertAll, {t, 0, 10}, PlotRange -> {All, All}, 
          Frame -> True, FrameLabel -> {"\<xShc\>", "\<\>"}, 
          DisplayFunction -> Identity];\)\n
    \(Fig28 = 
        Plot[xIrsGrb2b //. InsertAll, {t, 0, 10}, PlotRange -> {All, All}, 
          Frame -> True, FrameLabel -> {"\<xIrsGrb2b\>", "\<\>"}, 
          DisplayFunction -> Identity];\)\n
    \(Fig29 = 
        Plot[\(c["\<IrsXpGrb2\>"]\)[t] //. InsertAll, {t, 0, 10}, 
          PlotRange -> {All, All}, Frame -> True, 
          FrameLabel -> {"\<IrsXpGrb2\>", "\<\>"}, 
          DisplayFunction -> Identity];\)\n
    \(Fig30 = 
        Plot[xShcb //. InsertAll, {t, 0, 10}, PlotRange -> {All, All}, 
          Frame -> True, FrameLabel -> {"\<xShcb\>", "\<\>"}, 
          DisplayFunction -> Identity];\)\n
    \(Fig31 = 
        Plot[\(c["\<ShcXp\>"]\)[t] //. InsertAll, {t, 0, 10}, 
          PlotRange -> {All, All}, Frame -> True, 
          FrameLabel -> {"\<ShcXp\>", "\<\>"}, 
          DisplayFunction -> Identity];\)\n
    \(Fig32 = 
        Plot[xIrsPi3k1b //. InsertAll, {t, 0, 10}, PlotRange -> {All, All}, 
          Frame -> True, FrameLabel -> {"\<xIrsPi3k1b\>", "\<\>"}, 
          DisplayFunction -> Identity];\)\n
    \(Fig33 = 
        Plot[xIrsPi3k2b //. InsertAll, {t, 0, 10}, PlotRange -> {All, All}, 
          Frame -> True, FrameLabel -> {"\<xIrsPi3k2b\>", "\<\>"}, 
          DisplayFunction -> Identity];\)\n
    \(Fig34 = 
        Plot[xIrsPi3k3b //. InsertAll, {t, 0, 10}, PlotRange -> {All, All}, 
          Frame -> True, FrameLabel -> {"\<xIrsPi3k3b\>", "\<\>"}, 
          DisplayFunction -> Identity];\)\n
    \(Fig35 = 
        Plot[xIrsPi3k4b //. InsertAll, {t, 0, 10}, PlotRange -> {All, All}, 
          Frame -> True, FrameLabel -> {"\<xIrsPi3k4b\>", "\<\>"}, 
          DisplayFunction -> Identity];\)\n
    \(Fig36 = 
        Plot[\(c["\<IrsXpPi3k1\>"]\)[t] //. InsertAll, {t, 0, 10}, 
          PlotRange -> {All, All}, Frame -> True, 
          FrameLabel -> {"\<IrsXpPi3k1\>", "\<\>"}, 
          DisplayFunction -> Identity];\)\n
    \(Fig37 = 
        Plot[\(c["\<IrsXpPi3k2\>"]\)[t] //. InsertAll, {t, 0, 10}, 
          PlotRange -> {All, All}, Frame -> True, 
          FrameLabel -> {"\<IrsXpPi3k2\>", "\<\>"}, 
          DisplayFunction -> Identity];\)\n
    \(Fig38 = 
        Plot[\(c["\<IrsXpPi3k3\>"]\)[t] //. InsertAll, {t, 0, 10}, 
          PlotRange -> {All, All}, Frame -> True, 
          FrameLabel -> {"\<IrsXpPi3k3\>", "\<\>"}, 
          DisplayFunction -> Identity];\)\n
    \(Fig39 = 
        Plot[\(c["\<IrsXpPi3k4\>"]\)[t] //. InsertAll, {t, 0, 10}, 
          PlotRange -> {All, All}, Frame -> True, 
          FrameLabel -> {"\<IrsXpPi3k4\>", "\<\>"}, 
          DisplayFunction -> Identity];\)\n
    \(Fig40 = 
        Plot[xIrsShp2b //. InsertAll, {t, 0, 10}, PlotRange -> {All, All}, 
          Frame -> True, FrameLabel -> {"\<xIrsShp2b\>", "\<\>"}, 
          DisplayFunction -> Identity];\)\n
    \(Fig41 = 
        Plot[\(c["\<IrsXpShp2\>"]\)[t] //. InsertAll, {t, 0, 10}, 
          PlotRange -> {All, All}, Frame -> True, 
          FrameLabel -> {"\<IrsXpShp2\>", "\<\>"}, 
          DisplayFunction -> Identity];\)\n\n
    \(FigArray1 = GraphicsArray[{Fig0, Fig1, Fig2}, ImageSize -> 1000];\)\n
    Show[FigArray1]\n\n
    \(FigArray2 = GraphicsArray[{Fig3, Fig4, Fig5}, ImageSize -> 1000];\)\n
    Show[FigArray2]\n\n
    \(FigArray3 = GraphicsArray[{Fig6, Fig7, Fig8}, ImageSize -> 1000];\)\n
    Show[FigArray3]\n\n
    \(FigArray4 = GraphicsArray[{Fig9, Fig10, Fig11}, ImageSize -> 1000];\)\n
    Show[FigArray4]\n\n
    \(FigArray5 = GraphicsArray[{Fig12, Fig13, Fig14}, ImageSize -> 1000];\)\n
    
    Show[FigArray5]\n\n
    \(FigArray6 = GraphicsArray[{Fig15, Fig16, Fig17}, ImageSize -> 1000];\)\n
    
    Show[FigArray6]\n\n
    \(FigArray7 = GraphicsArray[{Fig18, Fig19, Fig20}, ImageSize -> 1000];\)\n
    
    Show[FigArray7]\n\n
    \(FigArray8 = GraphicsArray[{Fig21, Fig22, Fig23}, ImageSize -> 1000];\)\n
    
    Show[FigArray8]\n\n
    \(FigArray9 = GraphicsArray[{Fig24, Fig25, Fig26}, ImageSize -> 1000];\)\n
    
    Show[FigArray9]\n\n
    \(FigArray10 = 
        GraphicsArray[{Fig27, Fig28, Fig29}, ImageSize -> 1000];\)\n
    Show[FigArray10]\n\n
    \(FigArray11 = 
        GraphicsArray[{Fig30, Fig31, Fig32}, ImageSize -> 1000];\)\n
    Show[FigArray11]\n\n
    \(FigArray12 = 
        GraphicsArray[{Fig33, Fig34, Fig35}, ImageSize -> 1000];\)\n
    Show[FigArray12]\n\n
    \(FigArray13 = 
        GraphicsArray[{Fig36, Fig37, Fig38}, ImageSize -> 1000];\)\n
    Show[FigArray13]\n\n
    \(FigArray14 = 
        GraphicsArray[{Fig39, Fig40, Fig41}, ImageSize -> 1000];\)\n
    Show[FigArray14]\n
    \)\)\)], "Input"],

Cell[GraphicsData["PostScript", "\<\
%!
%%Creator: Mathematica
%%AspectRatio: .19314 
%%ImageSize: 1000 193.136 
MathPictureStart
/Mabs {
Mgmatrix idtransform
Mtmatrix dtransform
} bind def
/Mabsadd { Mabs
3 -1 roll add
3 1 roll add
exch } bind def
%% Graphics
%%IncludeResource: font Courier
%%IncludeFont: Courier
/Courier findfont 10  scalefont  setfont
% Scaling calculations
0.0238095 0.31746 0.00459847 0.31746 [
[ 0 0 0 0 ]
[ 1 .19314 0 0 ]
] MathScale
% Start of Graphics
1 setlinecap
1 setlinejoin
newpath
0 0 m
1 0 L
1 .19314 L
0 .19314 L
closepath
clip
newpath
% Start of sub-graphic
p
0.0238095 0.00459847 0.321429 0.188537 MathSubStart
%% Graphics
%%IncludeResource: font Courier
%%IncludeFont: Courier
/Courier findfont 10  scalefont  setfont
% Scaling calculations
0.0238095 0.0952381 -0.0282733 0.0143289 [
[.02381 -0.0125 -3 -9 ]
[.02381 -0.0125 3 0 ]
[.21429 -0.0125 -3 -9 ]
[.21429 -0.0125 3 0 ]
[.40476 -0.0125 -3 -9 ]
[.40476 -0.0125 3 0 ]
[.59524 -0.0125 -3 -9 ]
[.59524 -0.0125 3 0 ]
[.78571 -0.0125 -3 -9 ]
[.78571 -0.0125 3 0 ]
[.97619 -0.0125 -6 -9 ]
[.97619 -0.0125 6 0 ]
[ 0 0 -0.125 0 ]
[.5 -0.0125 -35 -19.125 ]
[.5 -0.0125 35 -9 ]
[-0.0125 .11502 -12 -4.5 ]
[-0.0125 .11502 0 4.5 ]
[-0.0125 .25831 -12 -4.5 ]
[-0.0125 .25831 0 4.5 ]
[-0.0125 .4016 -12 -4.5 ]
[-0.0125 .4016 0 4.5 ]
[-0.0125 .54488 -12 -4.5 ]
[-0.0125 .54488 0 4.5 ]
[ 0 0 -0.125 0 ]
[ 0 .61803 .125 0 ]
[ 1 0 .125 0 ]
[ 0 0 0 0 ]
[ 1 .61803 0 0 ]
] MathScale
% Start of Graphics
1 setlinecap
1 setlinejoin
newpath
0 g
.25 Mabswid
[ ] 0 setdash
.02381 0 m
.02381 .00625 L
s
[(0)] .02381 -0.0125 0 1 Mshowa
.21429 0 m
.21429 .00625 L
s
[(2)] .21429 -0.0125 0 1 Mshowa
.40476 0 m
.40476 .00625 L
s
[(4)] .40476 -0.0125 0 1 Mshowa
.59524 0 m
.59524 .00625 L
s
[(6)] .59524 -0.0125 0 1 Mshowa
.78571 0 m
.78571 .00625 L
s
[(8)] .78571 -0.0125 0 1 Mshowa
.97619 0 m
.97619 .00625 L
s
[(10)] .97619 -0.0125 0 1 Mshowa
.125 Mabswid
.07143 0 m
.07143 .00375 L
s
.11905 0 m
.11905 .00375 L
s
.16667 0 m
.16667 .00375 L
s
.2619 0 m
.2619 .00375 L
s
.30952 0 m
.30952 .00375 L
s
.35714 0 m
.35714 .00375 L
s
.45238 0 m
.45238 .00375 L
s
.5 0 m
.5 .00375 L
s
.54762 0 m
.54762 .00375 L
s
.64286 0 m
.64286 .00375 L
s
.69048 0 m
.69048 .00375 L
s
.7381 0 m
.7381 .00375 L
s
.83333 0 m
.83333 .00375 L
s
.88095 0 m
.88095 .00375 L
s
.92857 0 m
.92857 .00375 L
s
.25 Mabswid
0 0 m
1 0 L
s
gsave
.5 -0.0125 -96 -23.125 Mabsadd m
1 1 Mabs scale
currentpoint translate
0 18.125 translate 1 -1 scale
/g { setgray} bind def
/k { setcmykcolor} bind def
/p { gsave} bind def
/r { setrgbcolor} bind def
/w { setlinewidth} bind def
/C { curveto} bind def
/F { fill} bind def
/L { lineto} bind def
/rL { rlineto} bind def
/P { grestore} bind def
/s { stroke} bind def
/S { show} bind def
/N {currentpoint 3 -1 roll show moveto} bind def
/Msf { findfont exch scalefont [1 0 0 -1 0 0 ] makefont setfont} bind def
/m { moveto} bind def
/Mr { rmoveto} bind def
/Mx {currentpoint exch pop moveto} bind def
/My {currentpoint pop exch moveto} bind def
/X {0 rmoveto} bind def
/Y {0 exch rmoveto} bind def
63.000 11.250 moveto
%%IncludeResource: font Courier
%%IncludeFont: Courier
/Courier findfont 10.000 scalefont
[1 0 0 -1 0 0 ] makefont setfont
0.000 0.000 0.000 setrgbcolor
0.000 0.000 rmoveto
63.000 11.250 moveto
%%IncludeResource: font Courier
%%IncludeFont: Courier
/Courier findfont 10.000 scalefont
[1 0 0 -1 0 0 ] makefont setfont
0.000 0.000 0.000 setrgbcolor
(Grb2) show
%%IncludeResource: font Mathematica2Mono
%%IncludeFont: Mathematica2Mono
/Mathematica2Mono findfont 10.000 scalefont
[1 0 0 -1 0 0 ] makefont setfont
0.000 0.000 0.000 setrgbcolor
87.000 11.250 moveto
(@) show
93.000 11.250 moveto
%%IncludeResource: font Courier
%%IncludeFont: Courier
/Courier findfont 10.000 scalefont
[1 0 0 -1 0 0 ] makefont setfont
0.000 0.000 0.000 setrgbcolor
(IRS) show
111.000 11.250 moveto
%%IncludeResource: font Courier
%%IncludeFont: Courier
/Courier findfont 10.000 scalefont
[1 0 0 -1 0 0 ] makefont setfont
0.000 0.000 0.000 setrgbcolor
(,) show
117.000 11.250 moveto
%%IncludeResource: font Courier
%%IncludeFont: Courier
/Courier findfont 10.000 scalefont
[1 0 0 -1 0 0 ] makefont setfont
0.000 0.000 0.000 setrgbcolor
(X) show
%%IncludeResource: font Mathematica2Mono
%%IncludeFont: Mathematica2Mono
/Mathematica2Mono findfont 10.000 scalefont
[1 0 0 -1 0 0 ] makefont setfont
0.000 0.000 0.000 setrgbcolor
123.000 11.250 moveto
(D) show
129.000 11.250 moveto
%%IncludeResource: font Courier
%%IncludeFont: Courier
/Courier findfont 10.000 scalefont
[1 0 0 -1 0 0 ] makefont setfont
0.000 0.000 0.000 setrgbcolor
0.000 0.000 rmoveto
1.000 setlinewidth
grestore
0 .11502 m
.00625 .11502 L
s
[(10)] -0.0125 .11502 1 0 Mshowa
0 .25831 m
.00625 .25831 L
s
[(20)] -0.0125 .25831 1 0 Mshowa
0 .4016 m
.00625 .4016 L
s
[(30)] -0.0125 .4016 1 0 Mshowa
0 .54488 m
.00625 .54488 L
s
[(40)] -0.0125 .54488 1 0 Mshowa
.125 Mabswid
0 .14367 m
.00375 .14367 L
s
0 .17233 m
.00375 .17233 L
s
0 .20099 m
.00375 .20099 L
s
0 .22965 m
.00375 .22965 L
s
0 .28696 m
.00375 .28696 L
s
0 .31562 m
.00375 .31562 L
s
0 .34428 m
.00375 .34428 L
s
0 .37294 m
.00375 .37294 L
s
0 .43025 m
.00375 .43025 L
s
0 .45891 m
.00375 .45891 L
s
0 .48757 m
.00375 .48757 L
s
0 .51623 m
.00375 .51623 L
s
0 .08636 m
.00375 .08636 L
s
0 .0577 m
.00375 .0577 L
s
0 .02904 m
.00375 .02904 L
s
0 .00038 m
.00375 .00038 L
s
0 .57354 m
.00375 .57354 L
s
0 .6022 m
.00375 .6022 L
s
.25 Mabswid
0 0 m
0 .61803 L
s
.02381 .61178 m
.02381 .61803 L
s
.21429 .61178 m
.21429 .61803 L
s
.40476 .61178 m
.40476 .61803 L
s
.59524 .61178 m
.59524 .61803 L
s
.78571 .61178 m
.78571 .61803 L
s
.97619 .61178 m
.97619 .61803 L
s
.125 Mabswid
.07143 .61428 m
.07143 .61803 L
s
.11905 .61428 m
.11905 .61803 L
s
.16667 .61428 m
.16667 .61803 L
s
.2619 .61428 m
.2619 .61803 L
s
.30952 .61428 m
.30952 .61803 L
s
.35714 .61428 m
.35714 .61803 L
s
.45238 .61428 m
.45238 .61803 L
s
.5 .61428 m
.5 .61803 L
s
.54762 .61428 m
.54762 .61803 L
s
.64286 .61428 m
.64286 .61803 L
s
.69048 .61428 m
.69048 .61803 L
s
.7381 .61428 m
.7381 .61803 L
s
.83333 .61428 m
.83333 .61803 L
s
.88095 .61428 m
.88095 .61803 L
s
.92857 .61428 m
.92857 .61803 L
s
.25 Mabswid
0 .61803 m
1 .61803 L
s
.99375 .11502 m
1 .11502 L
s
.99375 .25831 m
1 .25831 L
s
.99375 .4016 m
1 .4016 L
s
.99375 .54488 m
1 .54488 L
s
.125 Mabswid
.99625 .14367 m
1 .14367 L
s
.99625 .17233 m
1 .17233 L
s
.99625 .20099 m
1 .20099 L
s
.99625 .22965 m
1 .22965 L
s
.99625 .28696 m
1 .28696 L
s
.99625 .31562 m
1 .31562 L
s
.99625 .34428 m
1 .34428 L
s
.99625 .37294 m
1 .37294 L
s
.99625 .43025 m
1 .43025 L
s
.99625 .45891 m
1 .45891 L
s
.99625 .48757 m
1 .48757 L
s
.99625 .51623 m
1 .51623 L
s
.99625 .08636 m
1 .08636 L
s
.99625 .0577 m
1 .0577 L
s
.99625 .02904 m
1 .02904 L
s
.99625 .00038 m
1 .00038 L
s
.99625 .57354 m
1 .57354 L
s
.99625 .6022 m
1 .6022 L
s
.25 Mabswid
1 0 m
1 .61803 L
s
0 .11502 m
1 .11502 L
s
0 0 m
1 0 L
1 .61803 L
0 .61803 L
closepath
clip
newpath
.5 Mabswid
.02381 .01472 m
.02605 .09214 L
.02846 .15889 L
.03279 .25054 L
.03793 .32851 L
.04262 .38091 L
.0475 .42308 L
.05281 .45871 L
.06244 .50524 L
.06751 .52311 L
.07308 .53902 L
.07851 .55151 L
.08435 .56228 L
.08981 .57035 L
.0948 .57635 L
.10458 .58517 L
.10934 .58836 L
.11442 .59114 L
.12357 .59489 L
.12916 .59657 L
.13443 .59784 L
.13913 .59875 L
.14429 .59958 L
.15405 .60074 L
.15939 .60121 L
.16437 .60157 L
.17328 .60207 L
.18284 .60246 L
.19301 .60276 L
.19876 .60289 L
.20408 .60299 L
.21384 .60313 L
.21876 .60319 L
.2242 .60323 L
.22912 .60327 L
.2318 .60328 L
.23429 .60329 L
.23661 .6033 L
.23871 .60331 L
.24105 .60331 L
.24233 .60331 L
.24355 .60332 L
.24475 .60332 L
.24544 .60332 L
.24608 .60332 L
.24737 .60332 L
.24809 .60332 L
.24875 .60332 L
.24993 .60332 L
.25122 .60332 L
Mistroke
.25243 .60332 L
.25355 .60332 L
.25631 .60331 L
.25881 .60331 L
.2644 .60329 L
.26929 .60327 L
.27445 .60324 L
.28369 .60318 L
.30452 .603 L
.34255 .60252 L
.38302 .60188 L
.42198 .60117 L
.4634 .60036 L
.50329 .59954 L
.54168 .59874 L
.58251 .59787 L
.62183 .59703 L
.65963 .59623 L
.69989 .59539 L
.73863 .59459 L
.77982 .59375 L
.81949 .59297 L
.85766 .59223 L
.89827 .59147 L
.93737 .59075 L
.97619 .59006 L
Mfstroke
MathSubEnd
P
% End of sub-graphic
% Start of sub-graphic
p
0.35119 0.00459847 0.64881 0.188537 MathSubStart
%% Graphics
%%IncludeResource: font Courier
%%IncludeFont: Courier
/Courier findfont 10  scalefont  setfont
% Scaling calculations
0.0238095 0.0952381 -0.868758 0.322671 [
[.02381 -0.0125 -3 -9 ]
[.02381 -0.0125 3 0 ]
[.21429 -0.0125 -3 -9 ]
[.21429 -0.0125 3 0 ]
[.40476 -0.0125 -3 -9 ]
[.40476 -0.0125 3 0 ]
[.59524 -0.0125 -3 -9 ]
[.59524 -0.0125 3 0 ]
[.78571 -0.0125 -3 -9 ]
[.78571 -0.0125 3 0 ]
[.97619 -0.0125 -6 -9 ]
[.97619 -0.0125 6 0 ]
[ 0 0 -0.125 0 ]
[.5 -0.0125 -35 -19.125 ]
[.5 -0.0125 35 -9 ]
[-0.0125 .01859 -24 -4.5 ]
[-0.0125 .01859 0 4.5 ]
[-0.0125 .09926 -6 -4.5 ]
[-0.0125 .09926 0 4.5 ]
[-0.0125 .17992 -24 -4.5 ]
[-0.0125 .17992 0 4.5 ]
[-0.0125 .26059 -18 -4.5 ]
[-0.0125 .26059 0 4.5 ]
[-0.0125 .34126 -24 -4.5 ]
[-0.0125 .34126 0 4.5 ]
[-0.0125 .42193 -6 -4.5 ]
[-0.0125 .42193 0 4.5 ]
[-0.0125 .50259 -24 -4.5 ]
[-0.0125 .50259 0 4.5 ]
[-0.0125 .58326 -18 -4.5 ]
[-0.0125 .58326 0 4.5 ]
[ 0 0 -0.125 0 ]
[ 0 .61803 .125 0 ]
[ 1 0 .125 0 ]
[ 0 0 0 0 ]
[ 1 .61803 0 0 ]
] MathScale
% Start of Graphics
1 setlinecap
1 setlinejoin
newpath
0 g
.25 Mabswid
[ ] 0 setdash
.02381 0 m
.02381 .00625 L
s
[(0)] .02381 -0.0125 0 1 Mshowa
.21429 0 m
.21429 .00625 L
s
[(2)] .21429 -0.0125 0 1 Mshowa
.40476 0 m
.40476 .00625 L
s
[(4)] .40476 -0.0125 0 1 Mshowa
.59524 0 m
.59524 .00625 L
s
[(6)] .59524 -0.0125 0 1 Mshowa
.78571 0 m
.78571 .00625 L
s
[(8)] .78571 -0.0125 0 1 Mshowa
.97619 0 m
.97619 .00625 L
s
[(10)] .97619 -0.0125 0 1 Mshowa
.125 Mabswid
.07143 0 m
.07143 .00375 L
s
.11905 0 m
.11905 .00375 L
s
.16667 0 m
.16667 .00375 L
s
.2619 0 m
.2619 .00375 L
s
.30952 0 m
.30952 .00375 L
s
.35714 0 m
.35714 .00375 L
s
.45238 0 m
.45238 .00375 L
s
.5 0 m
.5 .00375 L
s
.54762 0 m
.54762 .00375 L
s
.64286 0 m
.64286 .00375 L
s
.69048 0 m
.69048 .00375 L
s
.7381 0 m
.7381 .00375 L
s
.83333 0 m
.83333 .00375 L
s
.88095 0 m
.88095 .00375 L
s
.92857 0 m
.92857 .00375 L
s
.25 Mabswid
0 0 m
1 0 L
s
gsave
.5 -0.0125 -96 -23.125 Mabsadd m
1 1 Mabs scale
currentpoint translate
0 18.125 translate 1 -1 scale
/g { setgray} bind def
/k { setcmykcolor} bind def
/p { gsave} bind def
/r { setrgbcolor} bind def
/w { setlinewidth} bind def
/C { curveto} bind def
/F { fill} bind def
/L { lineto} bind def
/rL { rlineto} bind def
/P { grestore} bind def
/s { stroke} bind def
/S { show} bind def
/N {currentpoint 3 -1 roll show moveto} bind def
/Msf { findfont exch scalefont [1 0 0 -1 0 0 ] makefont setfont} bind def
/m { moveto} bind def
/Mr { rmoveto} bind def
/Mx {currentpoint exch pop moveto} bind def
/My {currentpoint pop exch moveto} bind def
/X {0 rmoveto} bind def
/Y {0 exch rmoveto} bind def
63.000 11.250 moveto
%%IncludeResource: font Courier
%%IncludeFont: Courier
/Courier findfont 10.000 scalefont
[1 0 0 -1 0 0 ] makefont setfont
0.000 0.000 0.000 setrgbcolor
0.000 0.000 rmoveto
63.000 11.250 moveto
%%IncludeResource: font Courier
%%IncludeFont: Courier
/Courier findfont 10.000 scalefont
[1 0 0 -1 0 0 ] makefont setfont
0.000 0.000 0.000 setrgbcolor
(Grb2) show
%%IncludeResource: font Mathematica2Mono
%%IncludeFont: Mathematica2Mono
/Mathematica2Mono findfont 10.000 scalefont
[1 0 0 -1 0 0 ] makefont setfont
0.000 0.000 0.000 setrgbcolor
87.000 11.250 moveto
(@) show
93.000 11.250 moveto
%%IncludeResource: font Courier
%%IncludeFont: Courier
/Courier findfont 10.000 scalefont
[1 0 0 -1 0 0 ] makefont setfont
0.000 0.000 0.000 setrgbcolor
(Shc) show
111.000 11.250 moveto
%%IncludeResource: font Courier
%%IncludeFont: Courier
/Courier findfont 10.000 scalefont
[1 0 0 -1 0 0 ] makefont setfont
0.000 0.000 0.000 setrgbcolor
(,) show
117.000 11.250 moveto
%%IncludeResource: font Courier
%%IncludeFont: Courier
/Courier findfont 10.000 scalefont
[1 0 0 -1 0 0 ] makefont setfont
0.000 0.000 0.000 setrgbcolor
(X) show
%%IncludeResource: font Mathematica2Mono
%%IncludeFont: Mathematica2Mono
/Mathematica2Mono findfont 10.000 scalefont
[1 0 0 -1 0 0 ] makefont setfont
0.000 0.000 0.000 setrgbcolor
123.000 11.250 moveto
(D) show
129.000 11.250 moveto
%%IncludeResource: font Courier
%%IncludeFont: Courier
/Courier findfont 10.000 scalefont
[1 0 0 -1 0 0 ] makefont setfont
0.000 0.000 0.000 setrgbcolor
0.000 0.000 rmoveto
1.000 setlinewidth
grestore
0 .01859 m
.00625 .01859 L
s
[(2.75)] -0.0125 .01859 1 0 Mshowa
0 .09926 m
.00625 .09926 L
s
[(3)] -0.0125 .09926 1 0 Mshowa
0 .17992 m
.00625 .17992 L
s
[(3.25)] -0.0125 .17992 1 0 Mshowa
0 .26059 m
.00625 .26059 L
s
[(3.5)] -0.0125 .26059 1 0 Mshowa
0 .34126 m
.00625 .34126 L
s
[(3.75)] -0.0125 .34126 1 0 Mshowa
0 .42193 m
.00625 .42193 L
s
[(4)] -0.0125 .42193 1 0 Mshowa
0 .50259 m
.00625 .50259 L
s
[(4.25)] -0.0125 .50259 1 0 Mshowa
0 .58326 m
.00625 .58326 L
s
[(4.5)] -0.0125 .58326 1 0 Mshowa
.125 Mabswid
0 .03472 m
.00375 .03472 L
s
0 .05085 m
.00375 .05085 L
s
0 .06699 m
.00375 .06699 L
s
0 .08312 m
.00375 .08312 L
s
0 .11539 m
.00375 .11539 L
s
0 .13152 m
.00375 .13152 L
s
0 .14766 m
.00375 .14766 L
s
0 .16379 m
.00375 .16379 L
s
0 .19606 m
.00375 .19606 L
s
0 .21219 m
.00375 .21219 L
s
0 .22832 m
.00375 .22832 L
s
0 .24446 m
.00375 .24446 L
s
0 .27672 m
.00375 .27672 L
s
0 .29286 m
.00375 .29286 L
s
0 .30899 m
.00375 .30899 L
s
0 .32512 m
.00375 .32512 L
s
0 .35739 m
.00375 .35739 L
s
0 .37353 m
.00375 .37353 L
s
0 .38966 m
.00375 .38966 L
s
0 .40579 m
.00375 .40579 L
s
0 .43806 m
.00375 .43806 L
s
0 .45419 m
.00375 .45419 L
s
0 .47033 m
.00375 .47033 L
s
0 .48646 m
.00375 .48646 L
s
0 .51873 m
.00375 .51873 L
s
0 .53486 m
.00375 .53486 L
s
0 .55099 m
.00375 .55099 L
s
0 .56713 m
.00375 .56713 L
s
0 .00245 m
.00375 .00245 L
s
0 .5994 m
.00375 .5994 L
s
0 .61553 m
.00375 .61553 L
s
.25 Mabswid
0 0 m
0 .61803 L
s
.02381 .61178 m
.02381 .61803 L
s
.21429 .61178 m
.21429 .61803 L
s
.40476 .61178 m
.40476 .61803 L
s
.59524 .61178 m
.59524 .61803 L
s
.78571 .61178 m
.78571 .61803 L
s
.97619 .61178 m
.97619 .61803 L
s
.125 Mabswid
.07143 .61428 m
.07143 .61803 L
s
.11905 .61428 m
.11905 .61803 L
s
.16667 .61428 m
.16667 .61803 L
s
.2619 .61428 m
.2619 .61803 L
s
.30952 .61428 m
.30952 .61803 L
s
.35714 .61428 m
.35714 .61803 L
s
.45238 .61428 m
.45238 .61803 L
s
.5 .61428 m
.5 .61803 L
s
.54762 .61428 m
.54762 .61803 L
s
.64286 .61428 m
.64286 .61803 L
s
.69048 .61428 m
.69048 .61803 L
s
.7381 .61428 m
.7381 .61803 L
s
.83333 .61428 m
.83333 .61803 L
s
.88095 .61428 m
.88095 .61803 L
s
.92857 .61428 m
.92857 .61803 L
s
.25 Mabswid
0 .61803 m
1 .61803 L
s
.99375 .01859 m
1 .01859 L
s
.99375 .09926 m
1 .09926 L
s
.99375 .17992 m
1 .17992 L
s
.99375 .26059 m
1 .26059 L
s
.99375 .34126 m
1 .34126 L
s
.99375 .42193 m
1 .42193 L
s
.99375 .50259 m
1 .50259 L
s
.99375 .58326 m
1 .58326 L
s
.125 Mabswid
.99625 .03472 m
1 .03472 L
s
.99625 .05085 m
1 .05085 L
s
.99625 .06699 m
1 .06699 L
s
.99625 .08312 m
1 .08312 L
s
.99625 .11539 m
1 .11539 L
s
.99625 .13152 m
1 .13152 L
s
.99625 .14766 m
1 .14766 L
s
.99625 .16379 m
1 .16379 L
s
.99625 .19606 m
1 .19606 L
s
.99625 .21219 m
1 .21219 L
s
.99625 .22832 m
1 .22832 L
s
.99625 .24446 m
1 .24446 L
s
.99625 .27672 m
1 .27672 L
s
.99625 .29286 m
1 .29286 L
s
.99625 .30899 m
1 .30899 L
s
.99625 .32512 m
1 .32512 L
s
.99625 .35739 m
1 .35739 L
s
.99625 .37353 m
1 .37353 L
s
.99625 .38966 m
1 .38966 L
s
.99625 .40579 m
1 .40579 L
s
.99625 .43806 m
1 .43806 L
s
.99625 .45419 m
1 .45419 L
s
.99625 .47033 m
1 .47033 L
s
.99625 .48646 m
1 .48646 L
s
.99625 .51873 m
1 .51873 L
s
.99625 .53486 m
1 .53486 L
s
.99625 .55099 m
1 .55099 L
s
.99625 .56713 m
1 .56713 L
s
.99625 .00245 m
1 .00245 L
s
.99625 .5994 m
1 .5994 L
s
.99625 .61553 m
1 .61553 L
s
.25 Mabswid
1 0 m
1 .61803 L
s
0 0 m
1 0 L
1 .61803 L
0 .61803 L
closepath
clip
newpath
.5 Mabswid
.02381 .09925 m
.02499 .08286 L
.02605 .07032 L
.02721 .05895 L
.02846 .04873 L
.02961 .04093 L
.03068 .03495 L
.03279 .02601 L
.03396 .0224 L
.03506 .01977 L
.03626 .0176 L
.03756 .01601 L
.03821 .01547 L
.03891 .01505 L
.0402 .01472 L
.04145 .01486 L
.04262 .01535 L
.04386 .01622 L
.04521 .01749 L
.04765 .02054 L
.05221 .02812 L
.06244 .04937 L
.08293 .09093 L
.09325 .10735 L
.10458 .12158 L
.11481 .13159 L
.12579 .1401 L
.14558 .15196 L
.18694 .1726 L
.22679 .19355 L
.26512 .21532 L
.3059 .23962 L
.34517 .26361 L
.38292 .2869 L
.42312 .31169 L
.46181 .33537 L
.50295 .36021 L
.54257 .38371 L
.58068 .40585 L
.62124 .42888 L
.66029 .45047 L
.70179 .47278 L
.74177 .49365 L
.78023 .51312 L
.82115 .5332 L
.86056 .55191 L
.89844 .56932 L
.93878 .58725 L
.97619 .60332 L
s
MathSubEnd
P
% End of sub-graphic
% Start of sub-graphic
p
0.678571 0.00459847 0.97619 0.188537 MathSubStart
%% Graphics
%%IncludeResource: font Courier
%%IncludeFont: Courier
/Courier findfont 10  scalefont  setfont
% Scaling calculations
0.0238095 0.0952381 -0.411698 0.0066627 [
[.02381 -0.0125 -3 -9 ]
[.02381 -0.0125 3 0 ]
[.21429 -0.0125 -3 -9 ]
[.21429 -0.0125 3 0 ]
[.40476 -0.0125 -3 -9 ]
[.40476 -0.0125 3 0 ]
[.59524 -0.0125 -3 -9 ]
[.59524 -0.0125 3 0 ]
[.78571 -0.0125 -3 -9 ]
[.78571 -0.0125 3 0 ]
[.97619 -0.0125 -6 -9 ]
[.97619 -0.0125 6 0 ]
[ 0 0 -0.125 0 ]
[.5 -0.0125 -56 -19.125 ]
[.5 -0.0125 56 -9 ]
[-0.0125 .12132 -12 -4.5 ]
[-0.0125 .12132 0 4.5 ]
[-0.0125 .25457 -18 -4.5 ]
[-0.0125 .25457 0 4.5 ]
[-0.0125 .38783 -18 -4.5 ]
[-0.0125 .38783 0 4.5 ]
[-0.0125 .52108 -18 -4.5 ]
[-0.0125 .52108 0 4.5 ]
[ 0 0 -0.125 0 ]
[ 0 .61803 .125 0 ]
[ 1 0 .125 0 ]
[ 0 0 0 0 ]
[ 1 .61803 0 0 ]
] MathScale
% Start of Graphics
1 setlinecap
1 setlinejoin
newpath
0 g
.25 Mabswid
[ ] 0 setdash
.02381 0 m
.02381 .00625 L
s
[(0)] .02381 -0.0125 0 1 Mshowa
.21429 0 m
.21429 .00625 L
s
[(2)] .21429 -0.0125 0 1 Mshowa
.40476 0 m
.40476 .00625 L
s
[(4)] .40476 -0.0125 0 1 Mshowa
.59524 0 m
.59524 .00625 L
s
[(6)] .59524 -0.0125 0 1 Mshowa
.78571 0 m
.78571 .00625 L
s
[(8)] .78571 -0.0125 0 1 Mshowa
.97619 0 m
.97619 .00625 L
s
[(10)] .97619 -0.0125 0 1 Mshowa
.125 Mabswid
.07143 0 m
.07143 .00375 L
s
.11905 0 m
.11905 .00375 L
s
.16667 0 m
.16667 .00375 L
s
.2619 0 m
.2619 .00375 L
s
.30952 0 m
.30952 .00375 L
s
.35714 0 m
.35714 .00375 L
s
.45238 0 m
.45238 .00375 L
s
.5 0 m
.5 .00375 L
s
.54762 0 m
.54762 .00375 L
s
.64286 0 m
.64286 .00375 L
s
.69048 0 m
.69048 .00375 L
s
.7381 0 m
.7381 .00375 L
s
.83333 0 m
.83333 .00375 L
s
.88095 0 m
.88095 .00375 L
s
.92857 0 m
.92857 .00375 L
s
.25 Mabswid
0 0 m
1 0 L
s
gsave
.5 -0.0125 -117 -23.125 Mabsadd m
1 1 Mabs scale
currentpoint translate
0 18.125 translate 1 -1 scale
/g { setgray} bind def
/k { setcmykcolor} bind def
/p { gsave} bind def
/r { setrgbcolor} bind def
/w { setlinewidth} bind def
/C { curveto} bind def
/F { fill} bind def
/L { lineto} bind def
/rL { rlineto} bind def
/P { grestore} bind def
/s { stroke} bind def
/S { show} bind def
/N {currentpoint 3 -1 roll show moveto} bind def
/Msf { findfont exch scalefont [1 0 0 -1 0 0 ] makefont setfont} bind def
/m { moveto} bind def
/Mr { rmoveto} bind def
/Mx {currentpoint exch pop moveto} bind def
/My {currentpoint pop exch moveto} bind def
/X {0 rmoveto} bind def
/Y {0 exch rmoveto} bind def
63.000 11.250 moveto
%%IncludeResource: font Courier
%%IncludeFont: Courier
/Courier findfont 10.000 scalefont
[1 0 0 -1 0 0 ] makefont setfont
0.000 0.000 0.000 setrgbcolor
0.000 0.000 rmoveto
63.000 11.250 moveto
%%IncludeResource: font Courier
%%IncludeFont: Courier
/Courier findfont 10.000 scalefont
[1 0 0 -1 0 0 ] makefont setfont
0.000 0.000 0.000 setrgbcolor
(IRS) show
%%IncludeResource: font Mathematica2Mono
%%IncludeFont: Mathematica2Mono
/Mathematica2Mono findfont 10.000 scalefont
[1 0 0 -1 0 0 ] makefont setfont
0.000 0.000 0.000 setrgbcolor
81.000 11.250 moveto
(@) show
87.000 11.250 moveto
%%IncludeResource: font Courier
%%IncludeFont: Courier
/Courier findfont 10.000 scalefont
[1 0 0 -1 0 0 ] makefont setfont
0.000 0.000 0.000 setrgbcolor
(R) show
93.000 11.250 moveto
%%IncludeResource: font Courier
%%IncludeFont: Courier
/Courier findfont 10.000 scalefont
[1 0 0 -1 0 0 ] makefont setfont
0.000 0.000 0.000 setrgbcolor
(,) show
99.000 11.250 moveto
%%IncludeResource: font Courier
%%IncludeFont: Courier
/Courier findfont 10.000 scalefont
[1 0 0 -1 0 0 ] makefont setfont
0.000 0.000 0.000 setrgbcolor
(X) show
105.000 11.250 moveto
%%IncludeResource: font Courier
%%IncludeFont: Courier
/Courier findfont 10.000 scalefont
[1 0 0 -1 0 0 ] makefont setfont
0.000 0.000 0.000 setrgbcolor
(,) show
111.000 11.250 moveto
%%IncludeResource: font Courier
%%IncludeFont: Courier
/Courier findfont 10.000 scalefont
[1 0 0 -1 0 0 ] makefont setfont
0.000 0.000 0.000 setrgbcolor
(X) show
117.000 11.250 moveto
%%IncludeResource: font Courier
%%IncludeFont: Courier
/Courier findfont 10.000 scalefont
[1 0 0 -1 0 0 ] makefont setfont
0.000 0.000 0.000 setrgbcolor
(,) show
123.000 11.250 moveto
%%IncludeResource: font Courier
%%IncludeFont: Courier
/Courier findfont 10.000 scalefont
[1 0 0 -1 0 0 ] makefont setfont
0.000 0.000 0.000 setrgbcolor
(X) show
129.000 11.250 moveto
%%IncludeResource: font Courier
%%IncludeFont: Courier
/Courier findfont 10.000 scalefont
[1 0 0 -1 0 0 ] makefont setfont
0.000 0.000 0.000 setrgbcolor
(,) show
135.000 11.250 moveto
%%IncludeResource: font Courier
%%IncludeFont: Courier
/Courier findfont 10.000 scalefont
[1 0 0 -1 0 0 ] makefont setfont
0.000 0.000 0.000 setrgbcolor
(X) show
141.000 11.250 moveto
%%IncludeResource: font Courier
%%IncludeFont: Courier
/Courier findfont 10.000 scalefont
[1 0 0 -1 0 0 ] makefont setfont
0.000 0.000 0.000 setrgbcolor
(,) show
147.000 11.250 moveto
%%IncludeResource: font Courier
%%IncludeFont: Courier
/Courier findfont 10.000 scalefont
[1 0 0 -1 0 0 ] makefont setfont
0.000 0.000 0.000 setrgbcolor
(X) show
153.000 11.250 moveto
%%IncludeResource: font Courier
%%IncludeFont: Courier
/Courier findfont 10.000 scalefont
[1 0 0 -1 0 0 ] makefont setfont
0.000 0.000 0.000 setrgbcolor
(,) show
159.000 11.250 moveto
%%IncludeResource: font Courier
%%IncludeFont: Courier
/Courier findfont 10.000 scalefont
[1 0 0 -1 0 0 ] makefont setfont
0.000 0.000 0.000 setrgbcolor
(X) show
%%IncludeResource: font Mathematica2Mono
%%IncludeFont: Mathematica2Mono
/Mathematica2Mono findfont 10.000 scalefont
[1 0 0 -1 0 0 ] makefont setfont
0.000 0.000 0.000 setrgbcolor
165.000 11.250 moveto
(D) show
171.000 11.250 moveto
%%IncludeResource: font Courier
%%IncludeFont: Courier
/Courier findfont 10.000 scalefont
[1 0 0 -1 0 0 ] makefont setfont
0.000 0.000 0.000 setrgbcolor
0.000 0.000 rmoveto
1.000 setlinewidth
grestore
0 .12132 m
.00625 .12132 L
s
[(80)] -0.0125 .12132 1 0 Mshowa
0 .25457 m
.00625 .25457 L
s
[(100)] -0.0125 .25457 1 0 Mshowa
0 .38783 m
.00625 .38783 L
s
[(120)] -0.0125 .38783 1 0 Mshowa
0 .52108 m
.00625 .52108 L
s
[(140)] -0.0125 .52108 1 0 Mshowa
.125 Mabswid
0 .15463 m
.00375 .15463 L
s
0 .18795 m
.00375 .18795 L
s
0 .22126 m
.00375 .22126 L
s
0 .28789 m
.00375 .28789 L
s
0 .3212 m
.00375 .3212 L
s
0 .35451 m
.00375 .35451 L
s
0 .42114 m
.00375 .42114 L
s
0 .45445 m
.00375 .45445 L
s
0 .48777 m
.00375 .48777 L
s
0 .088 m
.00375 .088 L
s
0 .05469 m
.00375 .05469 L
s
0 .02138 m
.00375 .02138 L
s
0 .55439 m
.00375 .55439 L
s
0 .58771 m
.00375 .58771 L
s
.25 Mabswid
0 0 m
0 .61803 L
s
.02381 .61178 m
.02381 .61803 L
s
.21429 .61178 m
.21429 .61803 L
s
.40476 .61178 m
.40476 .61803 L
s
.59524 .61178 m
.59524 .61803 L
s
.78571 .61178 m
.78571 .61803 L
s
.97619 .61178 m
.97619 .61803 L
s
.125 Mabswid
.07143 .61428 m
.07143 .61803 L
s
.11905 .61428 m
.11905 .61803 L
s
.16667 .61428 m
.16667 .61803 L
s
.2619 .61428 m
.2619 .61803 L
s
.30952 .61428 m
.30952 .61803 L
s
.35714 .61428 m
.35714 .61803 L
s
.45238 .61428 m
.45238 .61803 L
s
.5 .61428 m
.5 .61803 L
s
.54762 .61428 m
.54762 .61803 L
s
.64286 .61428 m
.64286 .61803 L
s
.69048 .61428 m
.69048 .61803 L
s
.7381 .61428 m
.7381 .61803 L
s
.83333 .61428 m
.83333 .61803 L
s
.88095 .61428 m
.88095 .61803 L
s
.92857 .61428 m
.92857 .61803 L
s
.25 Mabswid
0 .61803 m
1 .61803 L
s
.99375 .12132 m
1 .12132 L
s
.99375 .25457 m
1 .25457 L
s
.99375 .38783 m
1 .38783 L
s
.99375 .52108 m
1 .52108 L
s
.125 Mabswid
.99625 .15463 m
1 .15463 L
s
.99625 .18795 m
1 .18795 L
s
.99625 .22126 m
1 .22126 L
s
.99625 .28789 m
1 .28789 L
s
.99625 .3212 m
1 .3212 L
s
.99625 .35451 m
1 .35451 L
s
.99625 .42114 m
1 .42114 L
s
.99625 .45445 m
1 .45445 L
s
.99625 .48777 m
1 .48777 L
s
.99625 .088 m
1 .088 L
s
.99625 .05469 m
1 .05469 L
s
.99625 .02138 m
1 .02138 L
s
.99625 .55439 m
1 .55439 L
s
.99625 .58771 m
1 .58771 L
s
.25 Mabswid
1 0 m
1 .61803 L
s
0 .12132 m
1 .12132 L
s
0 0 m
1 0 L
1 .61803 L
0 .61803 L
closepath
clip
newpath
.5 Mabswid
.02381 .01472 m
.06244 .04775 L
.10458 .08679 L
.14415 .12192 L
.18221 .15434 L
.22272 .18745 L
.26171 .21802 L
.30316 .24916 L
.34309 .2779 L
.3815 .30443 L
.42237 .3315 L
.46172 .35648 L
.49955 .37954 L
.53984 .40311 L
.57861 .42486 L
.61984 .44703 L
.65954 .4675 L
.69774 .48639 L
.73838 .50567 L
.77751 .52347 L
.81909 .54159 L
.85916 .55832 L
.89771 .57376 L
.93871 .58951 L
.97619 .60332 L
s
MathSubEnd
P
% End of sub-graphic
% End of Graphics
MathPictureEnd
\
\>"], "Graphics",
  ImageSize->{1000, 193.125},
  ImageCache->GraphicsData["Bitmap", "\<\
CF5dJ6E]HGAYHf4PAg9QL6QYHg<PAVmbKF5d0`4000?X0000`A000`40n007h00Ooooooooooooojooo
003oooooooooooo[ool00?ooooooooooon_oo`00oooooooooooojooo003oooooooooooo[ool00?oo
ooooooooon_oo`00oooooooooooojooo002_ool2000Dool00`00ooooo`09ool2003ooolYool2000D
ool00`00ooooo`09ool2003oool4ool20008ool00`00ooooo`09ool00`00ooooo`09ool00`00oooo
o`09ool00`00ooooo`09ool00`00ooooo`09ool00`00ooooo`09ool2001bool00:ooo`03003ooooo
01Coo`03003ooooo00Woo`03003ooooo0?ooobOoo`03003ooooo01Coo`03003ooooo00Woo`03003o
oooo0?ooo`;oo`03003ooooo00Soo`03003ooooo00Woo`03003ooooo00Woo`03003ooooo00Woo`03
003ooooo00Woo`03003ooooo00Woo`03003ooooo00Woo`03003ooooo073oo`00U_oo0P000ooo1000
00?oo`0000000P000ooo10001?oo00<00?ooool01@0000Coo`00000000;oo`03003oo`00008000Co
o`04003oooooool200000ooo00000003ool00`00ooooo`3oool>ool20003ool400000ooo00000002
0003ool40004ool01000oooooooo0`000_oo0`0000?oo`0000000_oo0P001?oo00@00?ooooooo`80
0003ool0000000?oo`03003ooooo0>coo`D00004ool000000002ool00`00ool000020005ool00`00
ooooo`030002ool01000ooooo`000ooo0P0000?oo`0000000ooo00@00?ooooooo`800003ool00000
00?oo`04003oooooool200000ooo00000003ool01000oooooooo0P0000?oo`0000000ooo00@00?oo
ooooo`800003ool0000000?oo`04003oooooool200000ooo00000003ool00`00ooooo`1`ool009Go
o`04003ooooo0003ool00`00ooooo`02ool01000ooooo`000_oo00<00?ooool01Ooo00<00?ooool0
0_oo00<00?ooool00_oo00@00?ooool000;oo`04003ooooo0008ool00`00ool00004ool00`00oooo
o`3oool=ool01000ooooo`000ooo00<00?ooool00_oo00@00?ooool000;oo`03003ooooo00Goo`05
003oooooool00002ool01000ooooo`000_oo00@00?ooool000;oo`03003ooooo00Koo`03003oo`00
00Coo`03003ooooo0>koo`03003ooooo00;oo`04003ooooo0002ool01000ooooo`001?oo00D00?oo
ooooo`0000;oo`03003ooooo00Koo`03003oo`0000Woo`03003oo`0000Woo`03003oo`0000Woo`03
003oo`0000Woo`03003oo`0000Woo`03003oo`0000Coo`03003ooooo073oo`00UOoo00@00?oo0000
00?oo`03003ooooo00;oo`04003ooooo0003ool00`00ooooo`04ool00`00ooooo`02ool00`00oooo
o`02ool30006ool00`00ooooo`07ool00`00ooooo`03ool00`00ooooo`3oool=ool01000ool00000
0ooo00<00?ooool00_oo00@00?ooool000?oo`03003ooooo00Coo`03003ooooo00Coo`04003ooooo
0002ool01000ooooo`003?oo00<00?ooool00ooo00<00?ooool0k_oo00<00?ooool00_oo0`001_oo
00<00?ooool00_oo00@00?ooooooo`<000[oo`03003ooooo00Woo`03003ooooo00Woo`03003ooooo
00Woo`03003ooooo00Woo`03003ooooo00Woo`03003ooooo00?oo`03003ooooo073oo`00UOoo00<0
0?ooool01?oo00<00?ooool00_oo00@00?ooool000Coo`03003ooooo00?oo`03003ooooo00;oo`03
003ooooo00;oo`04003ooooo0003ool2000:ool00`00ooooo`03ool00`00ooooo`3oool=ool00`00
ooooo`04ool00`00ooooo`02ool01000ooooo`001?oo00<00?ooool00ooo00<00?ooool00_oo0P00
0ooo00@00?ooool000;oo`04003ooooo0009ool00`00ooooo`03ool00`00ooooo`3^ool00`00oooo
o`02ool01000ooooo`000ooo0P001Ooo00D00?ooooooo`0000;oo`03003ooooo00Ooo`03003ooooo
00Woo`03003ooooo00Woo`03003ooooo00Woo`03003ooooo00Woo`03003ooooo00Woo`03003ooooo
00?oo`03003ooooo073oo`00UOoo00@00?ooool000;oo`03003oo`0000800004ool000000006ool0
0`00ooooo`02ool00`00ooooo`02ool00`00ooooo`02ool01000ooooo`000_oo00<00?ooool02Ooo
00<00?oo00001?oo00<00?ooool0oooo3Ooo00@00?ooool000;oo`03003oo`0000800004ool00000
0006ool00`00ooooo`02ool01@00oooooooo00001Ooo0`001?oo0P002Ooo00<00?oo00001?oo00<0
0?ooool0k_oo00<00?ooool00_oo00@00?ooool000;oo`03003ooooo00Goo`05003oooooool00002
ool00`00ooooo`06ool00`00ool00009ool00`00ool00009ool00`00ool00009ool00`00ool00009
ool00`00ool00009ool00`00ool00004ool00`00ooooo`1`ool009Koo`8000Woo`03003ooooo00?o
o`04003ooooo0004ool200000ooo0000000300000ooo000000020004ool30007ool200000ooo0000
0002ool2003oool@ool20009ool00`00ooooo`03ool01000ooooo`001?oo0P000ooo0`000_oo00<0
0?ooool03_oo0P0000?oo`0000000_oo0P00k_oo1@0000?oo`0000000P001?oo0`001?oo0P0000?o
o`0000000P002?oo0P0000?oo`0000001ooo0P0000?oo`0000001ooo0P0000?oo`0000001ooo0P00
00?oo`0000001ooo0P0000?oo`0000001ooo0P0000?oo`0000000_oo0P00L_oo002Pool20006ool2
003ooom3ool20006ool2000>ool2003ooooSool00?ooooooooooon_oo`00>?oo0P00;ooo1000;ooo
00<00?ooool0;_oo0P00;ooo0P00;?oo10000ooo0P00Cooo0P00;_oo1000<?oo00<00?ooool0;Ooo
0P00<?oo0P00:ooo10000ooo0P00Aooo0P00;_oo1000;ooo00<00?ooool0;_oo0P00;ooo0P00;?oo
10000ooo0P009Ooo000gool01000ooooo`00;_oo00<00?ooool0<?oo00<00?ooool0;Ooo00@00?oo
ool002goo`04003ooooo000]ool01@00oooooooo00000_oo00<00?ooool0Booo00@00?ooool002go
o`03003ooooo037oo`03003ooooo02coo`04003ooooo000^ool01000ooooo`00;?oo00D00?oooooo
o`0000;oo`03003ooooo04?oo`04003ooooo000]ool00`00ooooo`0`ool00`00ooooo`0]ool01000
ooooo`00;Ooo00@00?ooool002goo`05003oooooool00002ool00`00ooooo`0Rool003Ooo`04003o
oooo000_ool00`00ooooo`0/ool5000^ool01000ooooo`00;Ooo00@00?ooool002goo`05003ooooo
ool00002ool00`00ooooo`1;ool01000ooooo`00;_oo00<00?ooool0;Ooo1@00;Ooo00@00?ooool0
02koo`04003ooooo000/ool01@00oooooooo00000_oo00<00?ooool0@ooo00@00?ooool002koo`03
003ooooo02coo`D002koo`04003ooooo000]ool01000ooooo`00;Ooo00D00?ooooooo`0000;oo`03
003ooooo02;oo`00=ooo00@00?ooool0033oo`03003ooooo02_oo`04003ooooo000_ool3000_ool2
000^ool01@00oooooooo00000_oo00<00?ooool0Booo00@00?ooool002ooo`03003ooooo02coo`04
003ooooo000^ool3000`ool2000]ool01@00oooooooo00000_oo00<00?ooool0@ooo00@00?ooool0
02ooo`03003ooooo02_oo`04003ooooo000_ool3000_ool2000^ool01@00oooooooo00000_oo00<0
0?ooool08_oo000gool01000ooooo`00<Ooo00<00?ooool0:ooo00<00?oo0000;ooo00<00?ooool0
;_oo00@00?ooool002goo`05003oooooool00002ool00`00ooooo`1;ool01000ooooo`00<?oo00<0
0?ooool0;?oo00<00?oo0000;_oo00<00?ooool0;ooo00@00?ooool002coo`05003oooooool00002
ool00`00ooooo`13ool01000ooooo`00<?oo00<00?ooool0:ooo00<00?oo0000;ooo00<00?ooool0
;_oo00@00?ooool002goo`05003oooooool00002ool00`00ooooo`0Rool003Ooo`04003ooooo000^
ool01000ooooo`00;_oo0P00;ooo00<00?ooool0;_oo00@00?ooool002_oo`<000?oo`04003ooooo
001=ool01000ooooo`00;Ooo00@00?ooool002ooo`8002koo`03003ooooo02ooo`04003ooooo000Z
ool30003ool01000ooooo`00AOoo00@00?ooool002goo`04003ooooo000^ool2000_ool00`00oooo
o`0^ool01000ooooo`00:ooo0`000ooo00@00?ooool002Coo`00>?oo0P00<?oo0P00<?oo00<00?oo
ool0;_oo0`00;_oo0P00;_oo00<00?ooool00_oo0P00Cooo0P00;ooo0P00<Ooo00<00?ooool0;Ooo
0`00;ooo0P00;Ooo00<00?ooool00_oo0P00Aooo0P00;ooo0P00<?oo00<00?ooool0;_oo0`00;_oo
0P00;_oo00<00?ooool00_oo0P009Ooo003oooooooooooo[ool00?ooooooooooon_oo`00oooooooo
oooojooo000coooo00060017oooo0005000noooo0006000Rool003?oo`03003ooooo00?oo`03003o
oooo00[oo`03003ooooo00Woo`03003ooooo00Woo`03003ooooo00[oo`03003ooooo00Woo`03003o
oooo00Woo`03003ooooo00[oo`03003ooooo00Woo`03003ooooo00[oo`03003ooooo00Woo`03003o
oooo00Woo`03003ooooo00[oo`03003ooooo00Woo`03003ooooo00Woo`03003ooooo00[oo`03003o
oooo00Woo`03003ooooo00Woo`03003ooooo00[oo`03003ooooo00Woo`03003ooooo00[oo`03003o
oooo00?oo`03003ooooo04Goo`8000Coo`03003ooooo00Woo`03003ooooo00[oo`03003ooooo00Wo
o`03003ooooo00Woo`03003ooooo00[oo`03003ooooo00Woo`03003ooooo00Woo`03003ooooo00[o
o`03003ooooo00Woo`03003ooooo00[oo`03003ooooo00Woo`03003ooooo00Woo`03003ooooo00[o
o`03003ooooo00Woo`03003ooooo00Woo`03003ooooo00[oo`03003ooooo00Woo`03003ooooo00[o
o`03003ooooo00Woo`03003ooooo00Woo`03003ooooo00;oo`8003koo`03003ooooo00Coo`03003o
oooo00Woo`03003ooooo00Woo`03003ooooo00[oo`03003ooooo00Woo`03003ooooo00Woo`03003o
oooo00[oo`03003ooooo00Woo`03003ooooo00Woo`03003ooooo00[oo`03003ooooo00Woo`03003o
oooo00[oo`03003ooooo00Woo`03003ooooo00Woo`03003ooooo00[oo`03003ooooo00Woo`03003o
oooo00Woo`03003ooooo00[oo`03003ooooo00Woo`03003ooooo00[oo`03003ooooo00Woo`03003o
oooo00?oo`03003ooooo023oo`00<ooo00<00?ooool00ooo00<00?ooool0;ooo00<00?ooool0;_oo
00<00?ooool0;ooo00<00?ooool0;_oo00<00?ooool0;ooo00<00?ooool00ooo00<00?ooool0AOoo
00<00?ooool00ooo00<00?ooool0;_oo00<00?ooool0;ooo00<00?ooool0;_oo00<00?ooool0;ooo
00<00?ooool0;_oo00<00?ooool00ooo00<00?ooool0??oo00<00?ooool01?oo00<00?ooool0;_oo
00<00?ooool0;_oo00<00?ooool0;ooo00<00?ooool0;_oo00<00?ooool0;ooo00<00?ooool00ooo
00<00?ooool08?oo000cool00`00ooooo`3oool2ool00`00ooooo`0Zool40003ool00`00ooooo`03
ool00`00ooooo`02ool30006ool00`00ooooo`3oool1ool00`00ooooo`0lool00`00ooooo`3oool2
ool00`00ooooo`0Pool003?oo`03003ooooo00?oo`03003ooooo0?_oo`03003ooooo02[oo`03003o
oooo00[oo`03003ooooo00Goo`03003ooooo00?oo`03003ooooo00Ooo`800?Ooo`03003ooooo03co
o`03003ooooo00Coo`03003ooooo0?[oo`03003ooooo023oo`00<ooo00<00?ooool00ooo00<00?oo
ool0nooo00<00?ooool0:ooo00<00?ooool02_oo00<00?ooool01?oo00<00?ooool00ooo0P001ooo
00<00?oo0000m_oo0P00?_oo00<00?ooool01Ooo00<00?ooool0nOoo00<00?ooool08?oo000cool0
0`00ooooo`03ool00`00ooooo`3kool00`00ooooo`0/ool00`00ooooo`09ool01000oooooooo0`00
1_oo00<00?ooool01Ooo0P000_oo00<00?ooool0m?oo00<00?ooool0??oo0P001ooo00<00?ooool0
mooo0P008_oo000cool00`00ooooo`03ool00`00ooooo`3kool00`00ooooo`0]ool00`00ooooo`09
ool01000ooooo`002?oo00<00?ooool01Ooo00D00?ooooooo`000?Koo`03003ooooo03coo`03003o
oooo00Ooo`03003ooooo0?Ooo`03003ooooo023oo`00<ooo0P001?oo00<00?ooool0n_oo0P00;?oo
00@00?ooool000Soo`04003ooooo0002ool00`00ooooo`06ool00`00ooooo`05ool00`00ooooo`02
ool00`00ooooo`3cool00`00ooooo`0lool00`00ooooo`08ool00`00ooooo`3fool00`00ooooo`0P
ool003?oo`03003ooooo00?oo`03003ooooo0?_oo`03003ooooo02_oo`8000Woo`@000;oo`@000Go
o`8000Koo`03003ooooo00?oo`03003ooooo0?7oo`8003koo`03003ooooo00Woo`800?Koo`03003o
oooo023oo`00<ooo00<00?ooool00ooo00<00?ooool0nooo00<00?ooool0AOoo00<00?ooool01Ooo
00<00?ooool00ooo00<00?ooool0l_oo00<00?ooool0??oo00<00?ooool02ooo00<00?ooool0looo
00<00?ooool08?oo000cool00`00ooooo`03ool00`00ooooo`3kool00`00ooooo`15ool00`00oooo
o`04ool00`00ooooo`05ool00`00ooooo`3aool00`00ooooo`0lool00`00ooooo`0<ool00`00oooo
o`3bool00`00ooooo`0Pool003?oo`03003ooooo00?oo`03003ooooo0?_oo`03003ooooo04Goo`03
003ooooo00Coo`03003ooooo00Goo`03003ooooo0?7oo`03003ooooo03coo`03003ooooo00goo`03
003ooooo0?7oo`03003ooooo023oo`00<ooo00<00?ooool00ooo00<00?ooool0nooo00<00?ooool0
AOoo00<00?ooool01?oo00<00?ooool01_oo00<00?ooool0l?oo00<00?ooool0??oo00<00?ooool0
3_oo00<00?ooool0l?oo00<00?ooool08?oo000cool00`00ooooo`03ool00`00ooooo`3kool00`00
ooooo`15ool20005ool00`00ooooo`06ool00`00ooooo`3_ool2000nool00`00ooooo`0?ool00`00
ooooo`3_ool00`00ooooo`0Pool003?oo`8000Goo`03003ooooo0?Woo`8004Ooo`03003ooooo00Co
o`03003ooooo00Ooo`03003ooooo0>ooo`03003ooooo03coo`80017oo`03003ooooo0>goo`8002;o
o`00<ooo00<00?ooool01?oo00<00?ooool0n_oo00<00?ooool0AOoo00<00?ooool01?oo00<00?oo
ool01ooo00<00?ooool0kooo00<00?ooool0??oo00<00?ooool04Ooo00<00?ooool0kOoo00<00?oo
ool08?oo000cool00`00ooooo`04ool00`00ooooo`3jool00`00ooooo`15ool00`00ooooo`04ool0
0`00ooooo`08ool00`00ooooo`3^ool00`00ooooo`0lool00`00ooooo`0Bool00`00ooooo`3/ool0
0`00ooooo`0Pool003?oo`03003ooooo00Coo`03003ooooo0?[oo`03003ooooo04Goo`8000Coo`03
003ooooo00Woo`03003ooooo0>goo`8003koo`03003ooooo01?oo`03003ooooo0>_oo`03003ooooo
023oo`00<ooo00<00?ooool01?oo00<00?ooool0n_oo00<00?ooool0AOoo00<00?ooool00ooo00<0
0?ooool02_oo00<00?ooool0kOoo00<00?ooool0??oo00<00?ooool05?oo00<00?ooool0j_oo00<0
0?ooool08?oo000cool00`00ooooo`04ool00`00ooooo`3jool00`00ooooo`15ool00`00ooooo`03
ool00`00ooooo`0:ool00`00ooooo`3]ool00`00ooooo`0lool00`00ooooo`0Eool00`00ooooo`3Y
ool00`00ooooo`0Pool003?oo`03003ooooo00Coo`03003ooooo0?[oo`03003ooooo04Goo`03003o
oooo00?oo`03003ooooo00_oo`03003ooooo0>coo`03003ooooo03coo`03003ooooo01Koo`03003o
oooo0>Soo`03003ooooo023oo`00<ooo00<00?ooool01?oo00<00?ooool0n_oo00<00?ooool0AOoo
0P001?oo00<00?ooool02ooo00<00?ooool0jooo0P00?_oo00<00?ooool05ooo00<00?ooool0iooo
00<00?ooool08?oo000cool20005ool00`00ooooo`3iool20017ool00`00ooooo`03ool00`00oooo
o`0<ool00`00ooooo`3[ool00`00ooooo`0lool2000Iool00`00ooooo`3Uool2000Rool003?oo`03
003ooooo00Coo`03003ooooo0?[oo`03003ooooo03goo`8000Koo`03003ooooo00?oo`03003ooooo
00coo`03003ooooo0>_oo`03003ooooo03coo`03003ooooo01Woo`03003ooooo0>Goo`03003ooooo
023oo`00<ooo00<00?ooool01?oo00<00?ooool0n_oo00<00?ooool0??oo00@00?ooool000Goo`03
003ooooo00?oo`03003ooooo00goo`03003ooooo0>[oo`03003ooooo03coo`03003ooooo01[oo`80
0>Goo`03003ooooo023oo`00<ooo00<00?ooool01?oo00<00?ooool0n_oo00<00?ooool0?ooo00<0
0?ooool00ooo0P001?oo00<00?ooool03Ooo00<00?ooool0jOoo0P00?_oo00<00?ooool07?oo00<0
0?ooool0h_oo00<00?ooool08?oo000cool00`00ooooo`04ool00`00ooooo`3jool00`00ooooo`0m
ool20006ool00`00ooooo`0Dool00`00ooooo`3Yool00`00ooooo`0lool00`00ooooo`0Mool00`00
ooooo`3Qool00`00ooooo`0Pool002Goo`@000?oo`8000Goo`03003ooooo00Coo`03003ooooo0?[o
o`03003ooooo03ooo`03003ooooo00?oo`03003ooooo01Goo`03003ooooo0>Soo`03003ooooo03co
o`03003ooooo01koo`03003ooooo0>3oo`03003ooooo023oo`009ooo00D00?ooooooo`0000;oo`03
003ooooo00;oo`03003ooooo00Coo`03003ooooo0?[oo`03003ooooo03coo`04003ooooo0005ool0
0`00ooooo`0Fool00`00ooooo`3Wool00`00ooooo`0lool00`00ooooo`0Oool00`00ooooo`3Oool0
0`00ooooo`0Pool002Ooo`05003oooooool00002ool00`00ooooo`02oooo0006000oool20006ool2
000Gool00`00ooooo`3Vool2000aool20004ool20005ool00`00ooooo`0Pool2003Oool00`00oooo
o`0Pool002Ooo`05003oooooool00002ool00`00ooooo`02ool00`00ooooo`04ool00`00ooooo`3j
ool00`00ooooo`15ool00`00ooooo`0Gool00`00ooooo`3Vool00`00ooooo`0^ool01000ooooo`00
0_oo00@00?ooool000Coo`03003ooooo02;oo`03003ooooo0=coo`03003ooooo023oo`009ooo00D0
0?ooooooo`0000;oo`03003ooooo00;oo`03003ooooo00Coo`03003ooooo0?[oo`03003ooooo04Go
o`03003ooooo01Soo`03003ooooo0>Goo`03003ooooo02koo`04003ooooo0002ool01000ooooo`00
1?ooo`001P008_oo000Uool30003ool01000ooooo`001?oo00<00?ooool01?oo00<00?ooool0n_oo
00<00?ooool0AOoo00<00?ooool06Ooo00<00?ooool0i?oo00<00?ooool0;ooo0P000ooo00@00?oo
ool000Coo`03003ooooo02Coo`03003ooooo0=[oo`03003ooooo023oo`009ooo00<00?ooool00_oo
0P001Ooo00<00?ooool01?oo00<00?ooool0n_oo00<00?ooool0AOoo00<00?ooool06Ooo00<00?oo
ool0i?oo00<00?ooool0;_oo00@00?ooool000;oo`04003ooooo0004ool00`00ooooo`0Uool2003J
ool00`00ooooo`0Pool003?oo`03003ooooo00Coo`03003ooooo0?[oo`03003ooooo04Goo`8001_o
o`03003ooooo0>;oo`80033oo`04003ooooo0002ool01000ooooo`001?oo00<00?ooool09ooo00<0
0?ooool0eooo00<00?ooool08?oo000cool00`00ooooo`04ool00`00ooooo`3jool00`00ooooo`15
ool00`00ooooo`0Kool2003Sool00`00ooooo`0_ool20004ool20005ool00`00ooooo`0Xool00`00
ooooo`3Fool00`00ooooo`0Pool003?oo`03003ooooo00Coo`03003ooooo0?[oo`03003ooooo04Go
o`03003ooooo01goo`03003ooooo0>3oo`03003ooooo03coo`03003ooooo02Woo`03003ooooo0=Go
o`03003ooooo023oo`00<ooo0P001Ooo00<00?ooool0nOoo0P00Aooo00<00?ooool07_oo0P00h?oo
00<00?ooool0??oo00<00?ooool0:_oo0P00eOoo00<00?ooool08?oo000cool00`00ooooo`04ool0
0`00ooooo`3jool00`00ooooo`15ool2000Qool2003Mool2000nool00`00ooooo`0/ool00`00oooo
o`3Bool00`00ooooo`0Pool003?oo`03003ooooo00Coo`03003ooooo0?[oo`03003ooooo04Goo`03
003ooooo02;oo`800=coo`03003ooooo03coo`03003ooooo02goo`03003ooooo0=7oo`03003ooooo
023oo`00<ooo00<00?ooool01?oo00<00?ooool0n_oo00<00?ooool0AOoo00<00?ooool09?oo0P00
f_oo00<00?ooool0??oo0P00;ooo00<00?ooool0cooo0P008_oo000cool00`00ooooo`04ool00`00
ooooo`3jool00`00ooooo`15ool00`00ooooo`0Vool2003Hool00`00ooooo`0lool00`00ooooo`0_
ool00`00ooooo`3?ool00`00ooooo`0Pool003?oo`03003ooooo00Coo`03003ooooo0?[oo`03003o
oooo04Goo`8002Woo`800=Goo`8003koo`03003ooooo033oo`03003ooooo0<koo`03003ooooo023o
o`00<ooo00<00?ooool01?oo00<00?ooool0n_oo00<00?ooool0AOoo00<00?ooool0:_oo0P00e?oo
00<00?ooool0??oo00<00?ooool0<Ooo00<00?ooool0cOoo00<00?ooool08?oo000cool20005ool0
0`00ooooo`3iool2000]ool20004ool00`00ooooo`02ool40002ool30006ool00`00ooooo`0/ool2
003Bool00`00ooooo`0lool00`00ooooo`0bool2003=ool00`00ooooo`0Pool003?oo`03003ooooo
00Coo`03003ooooo0?[oo`03003ooooo02[oo`04003ooooo0008ool00`00ooooo`06ool00`00oooo
o`03ool00`00ooooo`0^ool2003@ool00`00ooooo`0lool00`00ooooo`0dool00`00ooooo`3:ool0
0`00ooooo`0Pool003?oo`03003ooooo00Coo`03003ooooo0?[oo`03003ooooo02goo`03003ooooo
00Ooo`03003ooooo00Goo`03003ooooo00?oo`80037oo`800<goo`8003koo`03003ooooo03Goo`03
003ooooo0<Woo`03003ooooo023oo`00<ooo00<00?ooool01?oo00<00?ooool0n_oo00<00?ooool0
:ooo0P002ooo00@00?ooooooo`<000Koo`03003ooooo03;oo`800<coo`03003ooooo03coo`03003o
oooo03Koo`03003ooooo0<Soo`03003ooooo023oo`00<ooo00<00?ooool01?oo00<00?ooool0n_oo
00<00?ooool0;Ooo00<00?ooool02Ooo00@00?ooool000Soo`03003ooooo03Coo`800<[oo`03003o
oooo03coo`8003Soo`03003ooooo0<Koo`8002;oo`00<ooo00<00?ooool01?oo00<00?ooool0n_oo
00<00?ooool0:_oo00@00?ooool000Soo`04003ooooo0002ool00`00ooooo`06ool00`00ooooo`0f
ool20038ool00`00ooooo`0lool00`00ooooo`0hool00`00ooooo`36ool00`00ooooo`0Pool003?o
o`03003ooooo00Coo`03003ooooo0?[oo`03003ooooo02_oo`8000[oo`8000?oo`@000Goo`8003Wo
o`03003ooooo0<Coo`8003koo`03003ooooo03Woo`800<Koo`03003ooooo023oo`00<ooo00<00?oo
ool01?oo00<00?ooool0n_oo00<00?ooool0AOoo00<00?ooool0>Ooo0P00aOoo00<00?ooool0??oo
00<00?ooool0>ooo00<00?ooool0`ooo00<00?ooool08?oo000cool20005ool00`00ooooo`3iool2
0017ool00`00ooooo`0kool20033ool00`00ooooo`0lool00`00ooooo`0lool00`00ooooo`32ool0
0`00ooooo`0Pool003?oo`03003ooooo00Goo`03003ooooo0?Woo`03003ooooo04Goo`03003ooooo
03goo`800<7oo`03003ooooo03coo`03003ooooo03goo`03003ooooo0<7oo`03003ooooo023oo`00
<ooo00<00?ooool01Ooo00<00?ooool0nOoo00<00?ooool0AOoo0P00@?oo0P00__oo0P00?_oo00<0
0?ooool0?_oo0P00`Ooo00<00?ooool08?oo000cool00`00ooooo`05ool00`00ooooo`3iool00`00
ooooo`15ool00`00ooooo`11ool2002mool00`00ooooo`0lool00`00ooooo`10ool00`00ooooo`2n
ool00`00ooooo`0Pool003?oo`03003ooooo00Goo`03003ooooo0?Woo`03003ooooo04Goo`03003o
oooo04?oo`800;_oo`03003ooooo03coo`03003ooooo047oo`03003ooooo0;goo`03003ooooo023o
o`00<ooo00<00?ooool01Ooo00<00?ooool0nOoo00<00?ooool0AOoo00<00?ooool0AOoo00<00?oo
ool0^?oo00<00?ooool0??oo0P00@ooo0P00_?oo0P008_oo000cool00`00ooooo`05ool00`00oooo
o`3iool00`00ooooo`15ool00`00ooooo`16ool00`00ooooo`2gool00`00ooooo`0lool00`00oooo
o`14ool00`00ooooo`2jool00`00ooooo`0Pool003?oo`8000Koo`03003ooooo0?Soo`8004Ooo`80
04Soo`800;Koo`8003koo`03003ooooo04Goo`03003ooooo0;Woo`03003ooooo023oo`00<ooo00<0
0?ooool01Ooo00<00?ooool0nOoo00<00?ooool0AOoo00<00?ooool0BOoo00<00?ooool0]?oo00<0
0?ooool0??oo00<00?ooool0A_oo0P00^Ooo00<00?ooool08?oo000cool00`00ooooo`05ool00`00
ooooo`3iool00`00ooooo`15ool00`00ooooo`1:ool2002dool00`00ooooo`0lool00`00ooooo`18
ool00`00ooooo`2fool00`00ooooo`0Pool003?oo`03003ooooo00Goo`03003ooooo0?Woo`03003o
oooo04Goo`03003ooooo04coo`03003ooooo0;7oo`03003ooooo03coo`03003ooooo04Woo`03003o
oooo0;Goo`03003ooooo023oo`00<ooo00<00?ooool01Ooo00<00?ooool0nOoo00<00?ooool0AOoo
0P00C_oo0P00/?oo0P00?_oo00<00?ooool0B_oo0P00]Ooo00<00?ooool08?oo000Uool40003ool2
0005ool00`00ooooo`05ool00`00ooooo`3iool00`00ooooo`15ool00`00ooooo`1?ool2002_ool0
0`00ooooo`0Xool40003ool20004ool20005ool00`00ooooo`1<ool00`00ooooo`2bool00`00oooo
o`0Pool002Goo`03003ooooo00?oo`04003ooooo0004ool00`00ooooo`05ool00`00ooooo`3iool0
0`00ooooo`0aool20004ool00`00ooooo`02ool30006ool00`00ooooo`1Aool00`00ooooo`2/ool0
0`00ooooo`0Zool01@00oooooooo00000_oo00@00?ooool000;oo`03003ooooo00;oo`03003ooooo
04goo`03003ooooo0;7oo`03003ooooo023oo`009_oo00<00?ooool00_oo00@00?ooool000Coo`<0
00Goo`03003ooooo0?Ooo`<003;oo`04003ooooo000;ool00`00ooooo`03ool00`00ooooo`1Bool2
002/ool00`00ooooo`0Zool01@00oooooooo00000_oo00@00?ooool000;oo`03003ooooo00;oo`<0
04koo`800:ooo`<002;oo`009ooo00D00?ooooooo`0000;oo`03003ooooo00;oo`03003ooooo00Go
o`03003ooooo0?Woo`03003ooooo03?oo`03003ooooo00Woo`03003ooooo00?oo`8005Goo`800:Wo
o`8002coo`05003oooooool00002ool01000ooooo`000_oo00<00?ooool00_oo00<00?ooool0D?oo
00<00?ooool0[_oo00<00?ooool08?oo000Xool01000ooooo`000_oo00<00?ooool00_oo00<00?oo
ool01Ooo00<00?ooool0nOoo00<00?ooool0<Ooo0P002Ooo0`001_oo00<00?ooool0E_oo00<00?oo
ool0Yooo00<00?ooool0:_oo00D00?ooooooo`0000;oo`04003ooooo0002ool00`00ooooo`02ool0
0`00ooooo`1Aool00`00ooooo`2]ool00`00ooooo`0Pool002Goo`04003ooooo0002ool01000oooo
o`001?oo00<00?ooool01Ooo00<00?ooool0nOoo00<00?ooool0<ooo00<00?ooool01_oo00<00?oo
ool01_oo00<00?ooool0Eooo0P00Yooo00<00?ooool0:?oo0`000ooo00@00?ooool000;oo`04003o
oooo0004ool00`00ooooo`1Bool00`00ooooo`2/ool00`00ooooo`0Pool002Koo`8000Coo`8000Go
o`03003ooooo00Koo`03003ooooo0?Soo`03003ooooo033oo`04003ooooo0008ool00`00ooooo`06
ool00`00ooooo`1Iool2002Uool00`00ooooo`0Zool00`00ooooo`02ool20004ool20005ool00`00
ooooo`1Cool2002/ool00`00ooooo`0Pool003?oo`03003ooooo00Koo`03003ooooo0?Soo`03003o
oooo037oo`8000Woo`@000Goo`8005coo`03003ooooo0:7oo`8003koo`03003ooooo05Goo`03003o
oooo0:Woo`03003ooooo023oo`00<ooo00<00?ooool01_oo00<00?ooool0n?oo00<00?ooool0AOoo
00<00?ooool0G?oo0P00X_oo00<00?ooool0??oo00<00?ooool0E_oo00<00?ooool0Z?oo00<00?oo
ool08?oo000cool00`00ooooo`06ool00`00ooooo`3hool00`00ooooo`15ool00`00ooooo`1Nool2
002Pool00`00ooooo`0lool00`00ooooo`1Gool2002Xool00`00ooooo`0Pool003?oo`8000Ooo`03
003ooooo0?Ooo`8004Ooo`03003ooooo063oo`03003ooooo09goo`03003ooooo03coo`8005[oo`80
0:Goo`8002;oo`00<ooo00<00?ooool01_oo00<00?ooool0n?oo00<00?ooool0AOoo0P00H_oo0P00
W?oo0P00?_oo00<00?ooool0Fooo00<00?ooool0Xooo00<00?ooool08?oo000cool00`00ooooo`06
ool00`00ooooo`3hool00`00ooooo`15ool00`00ooooo`1Sool2002Kool00`00ooooo`0lool00`00
ooooo`1Lool2002Sool00`00ooooo`0Pool003?oo`03003ooooo00Koo`03003ooooo0?Soo`03003o
oooo04Goo`03003ooooo06Goo`8009Woo`03003ooooo03coo`03003ooooo05koo`800:7oo`03003o
oooo023oo`00<ooo00<00?ooool01_oo00<00?ooool0n?oo00<00?ooool0AOoo00<00?ooool0Iooo
0P00Uooo00<00?ooool0??oo00<00?ooool0H?oo00<00?ooool0W_oo00<00?ooool08?oo000cool0
0`00ooooo`06ool00`00ooooo`3hool00`00ooooo`15ool00`00ooooo`1Yool2002Eool00`00oooo
o`0lool00`00ooooo`1Qool2002Nool00`00ooooo`0Pool003?oo`03003ooooo00Ooo`03003ooooo
0?Ooo`03003ooooo04Goo`8006coo`03003ooooo097oo`8003koo`03003ooooo06?oo`03003ooooo
09_oo`03003ooooo023oo`00<ooo0P002?oo00<00?ooool0m_oo0P00Aooo00<00?ooool0K?oo0P00
T_oo00<00?ooool0??oo00<00?ooool0I?oo0P00Vooo00<00?ooool08?oo000cool00`00ooooo`07
ool00`00ooooo`3gool00`00ooooo`15ool00`00ooooo`1^ool00`00ooooo`2?ool00`00ooooo`0l
ool00`00ooooo`1Vool2002Iool00`00ooooo`0Pool003?oo`03003ooooo00Ooo`03003ooooo0?Oo
o`03003ooooo04Goo`03003ooooo06ooo`03003ooooo08koo`03003ooooo03coo`8006Woo`03003o
oooo09Goo`8002;oo`00<ooo00<00?ooool01ooo00<00?ooool0mooo00<00?ooool0AOoo0P00LOoo
0P00SOoo0P00?_oo00<00?ooool0JOoo0P00U_oo00<00?ooool08?oo000cool00`00ooooo`07ool0
0`00ooooo`3gool00`00ooooo`15ool00`00ooooo`1bool00`00ooooo`2;ool00`00ooooo`0lool0
0`00ooooo`1[ool00`00ooooo`2Cool00`00ooooo`0Pool003?oo`03003ooooo00Ooo`03003ooooo
0?Ooo`03003ooooo02_oo`8000Coo`03003ooooo00?oo`03003ooooo00;oo`<000Koo`03003ooooo
07?oo`8008_oo`03003ooooo03coo`03003ooooo06coo`8009?oo`03003ooooo023oo`00<ooo00<0
0?ooool01ooo00<00?ooool0mooo00<00?ooool0:_oo00@00?ooool000Woo`03003ooooo00Goo`03
003ooooo00?oo`03003ooooo07Goo`03003ooooo08Soo`03003ooooo03coo`03003ooooo06koo`03
003ooooo093oo`03003ooooo023oo`00<ooo00<00?ooool01ooo00<00?ooool0mooo00<00?ooool0
;Ooo00<00?ooool02?oo00<00?ooool01?oo00<00?ooool00ooo0P00Mooo0P00Qooo0P00?_oo00<0
0?ooool0Kooo00<00?ooool0Sooo00<00?ooool08?oo000cool20008ool00`00ooooo`3fool2000]
ool2000;ool01000oooooooo0`001_oo00<00?ooool0N?oo0P00Q_oo00<00?ooool0??oo00<00?oo
ool0L?oo0P00Sooo00<00?ooool08?oo000cool00`00ooooo`07ool00`00ooooo`3gool00`00oooo
o`0]ool00`00ooooo`09ool01000ooooo`002?oo00<00?ooool0N_oo00<00?ooool0Pooo00<00?oo
ool0??oo00<00?ooool0L_oo00<00?ooool0S?oo00<00?ooool08?oo000cool00`00ooooo`07ool0
0`00ooooo`3gool00`00ooooo`0Zool01000ooooo`002?oo00@00?ooool000;oo`03003ooooo00Ko
o`03003ooooo07_oo`8008?oo`03003ooooo03coo`8007Coo`8008_oo`8002;oo`00<ooo00<00?oo
ool02?oo00<00?ooool0m_oo00<00?ooool0:ooo0P002Ooo10000_oo10001Ooo0P00O_oo0P00P?oo
0P00?_oo00<00?ooool0MOoo00<00?ooool0ROoo00<00?ooool08?oo000cool00`00ooooo`08ool0
0`00ooooo`3fool00`00ooooo`15ool00`00ooooo`1oool00`00ooooo`1nool00`00ooooo`0lool0
0`00ooooo`1fool20029ool00`00ooooo`0Pool003?oo`03003ooooo00Soo`03003ooooo0?Koo`03
003ooooo04Goo`03003ooooo083oo`8007koo`03003ooooo03coo`03003ooooo07Soo`8008Ooo`03
003ooooo023oo`00<ooo00<00?ooool02?oo00<00?ooool0m_oo00<00?ooool0AOoo00<00?ooool0
P_oo0P00O?oo00<00?ooool0??oo00<00?ooool0N_oo00<00?ooool0Q?oo00<00?ooool08?oo000c
ool20009ool00`00ooooo`3eool20017ool20025ool2001iool2000nool00`00ooooo`1kool20024
ool00`00ooooo`0Pool003?oo`03003ooooo00Soo`03003ooooo0?Koo`03003ooooo04Goo`03003o
oooo08Koo`8007Soo`03003ooooo03coo`03003ooooo07goo`8008;oo`03003ooooo023oo`00<ooo
00<00?ooool02?oo00<00?ooool0m_oo00<00?ooool0AOoo00<00?ooool0R?oo0P00M_oo00<00?oo
ool0:?oo10000_oo10000ooo0P001Ooo00<00?ooool0Oooo00<00?ooool0Oooo00<00?ooool08?oo
000cool00`00ooooo`08ool00`00ooooo`3fool00`00ooooo`15ool00`00ooooo`2:ool00`00oooo
o`1cool00`00ooooo`0Zool01@00oooooooo00001Ooo00@00?ooool000Coo`03003ooooo083oo`80
07ooo`03003ooooo023oo`00<ooo00<00?ooool02?oo00<00?ooool0m_oo00<00?ooool0AOoo00<0
0?ooool0Rooo0P00Looo00<00?ooool0:_oo00<00?ooool00_oo00<00?ooool00_oo00@00?ooool0
00Coo`<008;oo`8007_oo`<002;oo`00<ooo00<00?ooool02?oo00<00?ooool0m_oo00<00?ooool0
AOoo0P00S_oo00<00?ooool0Kooo0P00;?oo00<00?ooool00ooo00D00?ooooooo`0000;oo`03003o
oooo00;oo`03003ooooo08Coo`8007_oo`03003ooooo023oo`009_oo0P001?oo0P001Ooo00<00?oo
ool02?oo00<00?ooool0m_oo00<00?ooool0AOoo00<00?ooool0S_oo0P00L?oo00<00?ooool0:_oo
00<00?ooool01?oo00@00?ooool000;oo`03003ooooo00;oo`03003ooooo08Koo`8007Woo`03003o
oooo023oo`009Ooo00@00?ooool000;oo`04003ooooo0004ool00`00ooooo`08ool00`00ooooo`3f
ool00`00ooooo`15ool00`00ooooo`2@ool00`00ooooo`1]ool00`00ooooo`0Xool30003ool01000
ooooo`000_oo00@00?ooool000Coo`03003ooooo08Soo`8007Ooo`03003ooooo023oo`00:?oo00@0
0?ooool000;oo`03003ooooo00;oo`<000Woo`03003ooooo0??oo`<004Ooo`03003ooooo097oo`80
06goo`03003ooooo02[oo`03003ooooo00;oo`8000Coo`8000Goo`03003ooooo08[oo`03003ooooo
07Coo`03003ooooo023oo`009_oo0P000ooo00@00?ooool000Coo`03003ooooo00Woo`03003ooooo
0?Goo`03003ooooo04Goo`8009Coo`03003ooooo06Woo`8003koo`03003ooooo08_oo`8007Coo`03
003ooooo023oo`00:?oo00@00?ooool000;oo`03003ooooo00;oo`03003ooooo00Woo`03003ooooo
0?Goo`03003ooooo04Goo`03003ooooo09Coo`8006[oo`03003ooooo03coo`03003ooooo08goo`80
07;oo`03003ooooo023oo`009Ooo00@00?ooool000;oo`04003ooooo0004ool00`00ooooo`09ool0
0`00ooooo`3eool00`00ooooo`0nool00`00ooooo`04ool00`00ooooo`2Fool2001Xool00`00oooo
o`0lool00`00ooooo`2?ool00`00ooooo`1_ool00`00ooooo`0Pool002Koo`8000Coo`8000Goo`03
003ooooo00Woo`03003ooooo0?Goo`03003ooooo03koo`03003ooooo00Coo`03003ooooo09Soo`80
06Koo`03003ooooo03coo`03003ooooo093oo`8006ooo`03003ooooo023oo`00<ooo00<00?ooool0
2Ooo00<00?ooool0mOoo00<00?ooool0>ooo1@001Ooo0P00Vooo0P00Hooo0P00?_oo0P00Tooo0P00
K?oo0P008_oo000cool00`00ooooo`09ool00`00ooooo`3eool00`00ooooo`0kool01000ooooo`00
1_oo00<00?ooool0W?oo0P00H_oo00<00?ooool0??oo00<00?ooool0U?oo00<00?ooool0J_oo00<0
0?ooool08?oo000cool2000:ool00`00ooooo`3dool2000nool00`00ool00006ool00`00ooooo`2N
ool00`00ooooo`1Oool00`00ooooo`0lool00`00ooooo`2Eool2001Zool00`00ooooo`0Pool003?o
o`03003ooooo00[oo`03003ooooo0?Coo`03003ooooo03goo`8000Koo`03003ooooo09ooo`8005oo
o`03003ooooo03coo`03003ooooo09Ooo`8006Soo`03003ooooo023oo`00<ooo00<00?ooool02_oo
00<00?ooool0m?oo00<00?ooool0?_oo00<00?ooool01?oo0P00X_oo0P00G?oo0P00?_oo00<00?oo
ool0VOoo00<00?ooool0IOoo00<00?ooool08?oo000cool00`00ooooo`0:ool00`00ooooo`3dool0
0`00ooooo`15ool00`00ooooo`2Sool2001Kool00`00ooooo`0lool00`00ooooo`2Jool2001Uool0
0`00ooooo`0Pool003?oo`03003ooooo00[oo`03003ooooo0?Coo`03003ooooo04Goo`03003ooooo
0:Goo`8005Woo`03003ooooo03coo`03003ooooo09coo`8006?oo`03003ooooo023oo`00<ooo00<0
0?ooool02_oo00<00?ooool0m?oo00<00?ooool0AOoo00<00?ooool0Yooo0P00Eooo00<00?ooool0
??oo00<00?ooool0W_oo0P00HOoo00<00?ooool08?oo000cool00`00ooooo`0;ool00`00ooooo`3c
ool00`00ooooo`15ool2002Zool2001Dool2000nool2002Qool2001Nool2000Rool003?oo`03003o
oooo00_oo`03003ooooo0??oo`03003ooooo04Goo`03003ooooo0:_oo`8005?oo`03003ooooo03co
o`03003ooooo0:;oo`8005goo`03003ooooo023oo`00<ooo0P003?oo00<00?ooool0l_oo0P00Aooo
00<00?ooool0[Ooo0P00DOoo00<00?ooool0??oo00<00?ooool0Y?oo0P00Fooo00<00?ooool08?oo
000cool00`00ooooo`0;ool00`00ooooo`3cool00`00ooooo`15ool00`00ooooo`2_ool2001?ool0
0`00ooooo`0lool00`00ooooo`2Vool2001Iool00`00ooooo`0Pool003?oo`03003ooooo00_oo`03
003ooooo0??oo`03003ooooo04Goo`03003ooooo0;7oo`8004goo`03003ooooo03coo`03003ooooo
0:Soo`8005Ooo`03003ooooo023oo`00<ooo00<00?ooool02ooo00<00?ooool0looo00<00?ooool0
AOoo0P00]?oo00<00?ooool0BOoo0P00?_oo00<00?ooool0Z_oo0P00EOoo00<00?ooool08?oo000c
ool00`00ooooo`0<ool00`00ooooo`3bool00`00ooooo`15ool00`00ooooo`2dool2001:ool00`00
ooooo`0lool00`00ooooo`2/ool2001Cool00`00ooooo`0Pool003?oo`03003ooooo00coo`03003o
oooo0?;oo`03003ooooo04Goo`03003ooooo0;Koo`8004Soo`03003ooooo03coo`03003ooooo0:ko
o`80057oo`03003ooooo023oo`00<ooo00<00?ooool03?oo00<00?ooool0l_oo00<00?ooool0AOoo
00<00?ooool0^?oo00<00?ooool0AOoo00<00?ooool0??oo00<00?ooool0/?oo0P00Cooo00<00?oo
ool08?oo000cool2000=ool00`00ooooo`3aool20017ool2002jool20014ool2000nool2002cool2
001<ool2000Rool003?oo`03003ooooo00coo`03003ooooo0?;oo`03003ooooo04Goo`03003ooooo
0;_oo`8004?oo`03003ooooo03coo`03003ooooo0;Coo`8004_oo`03003ooooo023oo`00<ooo00<0
0?ooool03?oo00<00?ooool0l_oo00<00?ooool0;?oo00<00?ooool00_oo00<00?ooool00_oo1000
0_oo0`001_oo00<00?ooool0_Ooo00<00?ooool0@?oo00<00?ooool0??oo00<00?ooool0]_oo0P00
BOoo00<00?ooool08?oo000cool00`00ooooo`0=ool00`00ooooo`3aool00`00ooooo`0/ool00`00
ooooo`07ool00`00ooooo`06ool00`00ooooo`03ool00`00ooooo`2nool20010ool00`00ooooo`0l
ool00`00ooooo`2hool20017ool00`00ooooo`0Pool003?oo`03003ooooo00goo`03003ooooo0?7o
o`03003ooooo02Woo`D000Woo`03003ooooo00Goo`03003ooooo00?oo`800<7oo`8003goo`8003ko
o`03003ooooo0;[oo`8004Goo`03003ooooo023oo`00<ooo00<00?ooool03Ooo00<00?ooool0lOoo
00<00?ooool0:Ooo00@00?ooool000_oo`04003oooooool30006ool00`00ooooo`32ool2000lool0
0`00ooooo`0lool00`00ooooo`2lool30012ool00`00ooooo`0Pool003?oo`03003ooooo00goo`03
003ooooo0?7oo`03003ooooo02[oo`03003oo`0000coo`04003ooooo0008ool00`00ooooo`34ool2
000jool00`00ooooo`0lool00`00ooooo`2oool20010ool00`00ooooo`0Pool003?oo`8000ooo`03
003ooooo0>ooo`8002goo`8000Woo`04003ooooo0002ool00`00ooooo`06ool00`00ooooo`36ool3
000gool00`00ooooo`0Xool40004ool00`00ooooo`02ool20005ool00`00ooooo`31ool3000mool0
0`00ooooo`0Pool003?oo`03003ooooo00koo`03003ooooo0?3oo`03003ooooo02coo`03003ooooo
00Soo`8000?oo`@000Goo`800<[oo`8003Coo`8002coo`03003ooooo00?oo`05003oooooool00002
ool00`00ooooo`02ool00`00ooooo`34ool2000kool00`00ooooo`0Pool003?oo`03003ooooo00oo
o`03003ooooo0>ooo`03003ooooo04Goo`03003ooooo0<_oo`8003?oo`03003ooooo02[oo`03003o
oooo00D000;oo`04003ooooo0004ool30036ool3000fool3000Rool003?oo`03003ooooo00ooo`03
003ooooo0>ooo`03003ooooo04Goo`03003ooooo0<goo`80037oo`03003ooooo02[oo`04003ooooo
0002ool01@00oooooooo00000_oo00<00?ooool00_oo00<00?ooool0bOoo0P00=_oo00<00?ooool0
8?oo000cool00`00ooooo`0?ool00`00ooooo`3_ool00`00ooooo`15ool00`00ooooo`3?ool2000_
ool00`00ooooo`0Zool01`00oooooooo003oo`0000?oo`04003ooooo0004ool00`00ooooo`3;ool2
000dool00`00ooooo`0Pool003?oo`03003ooooo013oo`03003ooooo0>koo`03003ooooo04Goo`80
0=;oo`8002coo`8002[oo`<000Coo`8000?oo`04003ooooo0004ool00`00ooooo`3=ool2000bool0
0`00ooooo`0Pool002Ooo`03003ooooo00;oo`8000Goo`03003ooooo013oo`03003ooooo0>koo`03
003ooooo04Goo`03003ooooo0=?oo`8002_oo`03003ooooo02[oo`03003ooooo00?oo`03003ooooo
00;oo`8000Goo`03003ooooo0<ooo`80033oo`03003ooooo023oo`009ooo00D00?ooooooo`0000;o
o`03003ooooo00;oo`03003ooooo013oo`03003ooooo0>koo`03003ooooo04Goo`03003ooooo0=Go
o`8002Woo`03003ooooo03coo`03003ooooo0=7oo`<002goo`03003ooooo023oo`009?oo1@000_oo
00@00?ooool000Coo`<0013oo`03003ooooo0>coo`<004Ooo`03003ooooo0=Ooo`8002Ooo`03003o
oooo03coo`03003ooooo0=Coo`<002[oo`03003ooooo023oo`009?oo00@00?ooool000?oo`04003o
oooo0004ool00`00ooooo`0Aool00`00ooooo`3]ool00`00ooooo`15ool00`00ooooo`3Iool2000U
ool00`00ooooo`0lool00`00ooooo`3Gool2000Xool00`00ooooo`0Pool002Goo`03003oo`0000?o
o`04003ooooo0004ool00`00ooooo`0Aool00`00ooooo`3]ool00`00ooooo`15ool2003Lool3000Q
ool2000nool2003Jool3000Tool2000Rool002Koo`8000?oo`04003ooooo0004ool00`00ooooo`0B
ool00`00ooooo`3/ool00`00ooooo`15ool00`00ooooo`3Nool2000Pool00`00ooooo`0lool00`00
ooooo`3Lool3000Rool00`00ooooo`0Pool002Ooo`03003ooooo00;oo`8000Goo`03003ooooo01?o
o`03003ooooo0>_oo`03003ooooo04Goo`03003ooooo0>3oo`<001goo`03003ooooo03coo`03003o
oooo0=ooo`80023oo`03003ooooo023oo`00<ooo00<00?ooool04ooo00<00?ooool0jooo00<00?oo
ool0AOoo00<00?ooool0hooo0P006ooo00<00?ooool0??oo00<00?ooool0hOoo0`007Ooo00<00?oo
ool08?oo000cool00`00ooooo`0Dool00`00ooooo`3Zool00`00ooooo`15ool2003Vool3000Gool2
000nool00`00ooooo`3Tool2000Kool00`00ooooo`0Pool003?oo`8001Goo`03003ooooo0>Woo`80
04Ooo`03003ooooo0>Soo`8001Koo`03003ooooo03coo`03003ooooo0>Koo`8001Woo`03003ooooo
023oo`00<ooo00<00?ooool05Ooo0P00j_oo00<00?ooool0<_oo00<00?ooool00_oo00<00?ooool0
0_oo0`001_oo00<00?ooool0j_oo0P005?oo00<00?ooool0??oo00<00?ooool0j?oo0P005ooo00<0
0?ooool08?oo000cool00`00ooooo`0Gool00`00ooooo`3Wool00`00ooooo`0bool00`00ooooo`0:
ool00`00ooooo`03ool00`00ooooo`3/ool2000Bool00`00ooooo`0lool00`00ooooo`3Zool2000E
ool00`00ooooo`0Pool003?oo`03003ooooo01Soo`03003ooooo0>Koo`03003ooooo02ooo`D000_o
o`03003ooooo00?oo`800>ooo`8000ooo`8003koo`03003ooooo0>coo`8001?oo`03003ooooo023o
o`00<ooo00<00?ooool06Ooo00<00?ooool0iOoo00<00?ooool0;ooo00@00?ooool000Woo`<000Ko
o`03003ooooo0?3oo`<000goo`03003ooooo03coo`800>ooo`80013oo`8002;oo`00<ooo00<00?oo
ool06_oo0P00/Ooo;`001Ooo00<00?ooool0<?oo00<00?oo00002Ooo00<00?ooool01_oo00<00?oo
ool0looo0P002ooo00<00?ooool0??oo00<00?ooool0l?oo0`003_oo00<00?ooool08?oo000cool0
0`00ooooo`0Lool4001joolc000dool00`00ooooo`0aool20009ool00`00ooooo`06ool00`00oooo
o`3eool20009ool00`00ooooo`0lool00`00ooooo`3cool3000;ool00`00ooooo`0Pool003?oo`03
003ooooo023oo`H004[oobX006Ooo`03003ooooo03;oo`03003ooooo00Ooo`@000Goo`800?Soo`80
00Koo`8003koo`03003ooooo0?Koo`@000Ooo`03003ooooo023oo`00<ooo0P009oooBP00T?oo0P00
Aooo00<00?ooool0nOoo0P001Ooo00<00?ooool0??oo00<00?ooool0n_oo0P001Ooo00<00?ooool0
8?oo000cool00`00ooooo`3oool2ool00`00ooooo`15ool00`00ooooo`3oool1ool00`00ooooo`0l
ool00`00ooooo`3oool2ool00`00ooooo`0Pool003?oo`03003ooooo00?oo`03003ooooo02ooo`03
003ooooo02koo`03003ooooo02ooo`03003ooooo02koo`03003ooooo02ooo`03003ooooo00?oo`03
003ooooo04Goo`03003ooooo00?oo`03003ooooo02koo`03003ooooo02ooo`03003ooooo02koo`03
003ooooo02ooo`03003ooooo02koo`03003ooooo00?oo`03003ooooo03coo`03003ooooo00Coo`03
003ooooo02koo`03003ooooo02koo`03003ooooo02ooo`03003ooooo02koo`03003ooooo02ooo`03
003ooooo00?oo`03003ooooo023oo`00<ooo00<00?ooool00ooo00<00?ooool02_oo00<00?ooool0
2Ooo00<00?ooool02Ooo00<00?ooool02_oo00<00?ooool02Ooo00<00?ooool02Ooo00<00?ooool0
2_oo00<00?ooool02Ooo00<00?ooool02_oo00<00?ooool02Ooo00<00?ooool02Ooo00<00?ooool0
2_oo00<00?ooool02Ooo00<00?ooool02Ooo00<00?ooool02_oo00<00?ooool02Ooo00<00?ooool0
2Ooo00<00?ooool02_oo00<00?ooool02Ooo00<00?ooool02_oo00<00?ooool00ooo00<00?ooool0
AOoo0P001?oo00<00?ooool02Ooo00<00?ooool02_oo00<00?ooool02Ooo00<00?ooool02Ooo00<0
0?ooool02_oo00<00?ooool02Ooo00<00?ooool02Ooo00<00?ooool02_oo00<00?ooool02Ooo00<0
0?ooool02_oo00<00?ooool02Ooo00<00?ooool02Ooo00<00?ooool02_oo00<00?ooool02Ooo00<0
0?ooool02Ooo00<00?ooool02_oo00<00?ooool02Ooo00<00?ooool02_oo00<00?ooool02Ooo00<0
0?ooool02Ooo00<00?ooool00_oo0P00?_oo00<00?ooool01?oo00<00?ooool02Ooo00<00?ooool0
2Ooo00<00?ooool02_oo00<00?ooool02Ooo00<00?ooool02Ooo00<00?ooool02_oo00<00?ooool0
2Ooo00<00?ooool02Ooo00<00?ooool02_oo00<00?ooool02Ooo00<00?ooool02_oo00<00?ooool0
2Ooo00<00?ooool02Ooo00<00?ooool02_oo00<00?ooool02Ooo00<00?ooool02Ooo00<00?ooool0
2_oo00<00?ooool02Ooo00<00?ooool02_oo00<00?ooool02Ooo00<00?ooool00ooo00<00?ooool0
8?oo000coooo00060017oooo0005000noooo0006000Rool00?ooooooooooon_oo`00oooooooooooo
jooo003oooooooooooo[ool00?ooooooooooon_oo`00\
\>"],
  ImageRangeCache->{{{0, 999}, {192.125, 0}} -> {-0.0817374, -0.0144852, \
0.00316664, 0.00316664}, {{25.8125, 321.812}, {187.5, 4.5625}} -> {-2.33038, \
-5.27932, 0.0404159, 0.268627}, {{351.438, 647.5}, {187.5, 4.5625}} -> \
{-15.7346, 2.37033, 0.0404159, 0.011929}, {{677.125, 973.188}, {187.5, \
4.5625}} -> {-28.7763, 46.1942, 0.0404159, 0.577714}}],

Cell[BoxData[
    TagBox[\(\[SkeletonIndicator]  GraphicsArray  \[SkeletonIndicator]\),
      False,
      Editable->False]], "Output"],

Cell[GraphicsData["PostScript", "\<\
%!
%%Creator: Mathematica
%%AspectRatio: .19314 
%%ImageSize: 1000 193.136 
MathPictureStart
/Mabs {
Mgmatrix idtransform
Mtmatrix dtransform
} bind def
/Mabsadd { Mabs
3 -1 roll add
3 1 roll add
exch } bind def
%% Graphics
%%IncludeResource: font Courier
%%IncludeFont: Courier
/Courier findfont 10  scalefont  setfont
% Scaling calculations
0.0238095 0.31746 0.00459847 0.31746 [
[ 0 0 0 0 ]
[ 1 .19314 0 0 ]
] MathScale
% Start of Graphics
1 setlinecap
1 setlinejoin
newpath
0 0 m
1 0 L
1 .19314 L
0 .19314 L
closepath
clip
newpath
% Start of sub-graphic
p
0.0238095 0.00459847 0.321429 0.188537 MathSubStart
%% Graphics
%%IncludeResource: font Courier
%%IncludeFont: Courier
/Courier findfont 10  scalefont  setfont
% Scaling calculations
0.0238095 0.0952381 -0.320457 0.00523707 [
[.02381 -0.0125 -3 -9 ]
[.02381 -0.0125 3 0 ]
[.21429 -0.0125 -3 -9 ]
[.21429 -0.0125 3 0 ]
[.40476 -0.0125 -3 -9 ]
[.40476 -0.0125 3 0 ]
[.59524 -0.0125 -3 -9 ]
[.59524 -0.0125 3 0 ]
[.78571 -0.0125 -3 -9 ]
[.78571 -0.0125 3 0 ]
[.97619 -0.0125 -6 -9 ]
[.97619 -0.0125 6 0 ]
[ 0 0 -0.125 0 ]
[.5 -0.0125 -56 -19.125 ]
[.5 -0.0125 56 -9 ]
[-0.0125 .09851 -12 -4.5 ]
[-0.0125 .09851 0 4.5 ]
[-0.0125 .20325 -18 -4.5 ]
[-0.0125 .20325 0 4.5 ]
[-0.0125 .30799 -18 -4.5 ]
[-0.0125 .30799 0 4.5 ]
[-0.0125 .41273 -18 -4.5 ]
[-0.0125 .41273 0 4.5 ]
[-0.0125 .51747 -18 -4.5 ]
[-0.0125 .51747 0 4.5 ]
[ 0 0 -0.125 0 ]
[ 0 .61803 .125 0 ]
[ 1 0 .125 0 ]
[ 0 0 0 0 ]
[ 1 .61803 0 0 ]
] MathScale
% Start of Graphics
1 setlinecap
1 setlinejoin
newpath
0 g
.25 Mabswid
[ ] 0 setdash
.02381 0 m
.02381 .00625 L
s
[(0)] .02381 -0.0125 0 1 Mshowa
.21429 0 m
.21429 .00625 L
s
[(2)] .21429 -0.0125 0 1 Mshowa
.40476 0 m
.40476 .00625 L
s
[(4)] .40476 -0.0125 0 1 Mshowa
.59524 0 m
.59524 .00625 L
s
[(6)] .59524 -0.0125 0 1 Mshowa
.78571 0 m
.78571 .00625 L
s
[(8)] .78571 -0.0125 0 1 Mshowa
.97619 0 m
.97619 .00625 L
s
[(10)] .97619 -0.0125 0 1 Mshowa
.125 Mabswid
.07143 0 m
.07143 .00375 L
s
.11905 0 m
.11905 .00375 L
s
.16667 0 m
.16667 .00375 L
s
.2619 0 m
.2619 .00375 L
s
.30952 0 m
.30952 .00375 L
s
.35714 0 m
.35714 .00375 L
s
.45238 0 m
.45238 .00375 L
s
.5 0 m
.5 .00375 L
s
.54762 0 m
.54762 .00375 L
s
.64286 0 m
.64286 .00375 L
s
.69048 0 m
.69048 .00375 L
s
.7381 0 m
.7381 .00375 L
s
.83333 0 m
.83333 .00375 L
s
.88095 0 m
.88095 .00375 L
s
.92857 0 m
.92857 .00375 L
s
.25 Mabswid
0 0 m
1 0 L
s
gsave
.5 -0.0125 -117 -23.125 Mabsadd m
1 1 Mabs scale
currentpoint translate
0 18.125 translate 1 -1 scale
/g { setgray} bind def
/k { setcmykcolor} bind def
/p { gsave} bind def
/r { setrgbcolor} bind def
/w { setlinewidth} bind def
/C { curveto} bind def
/F { fill} bind def
/L { lineto} bind def
/rL { rlineto} bind def
/P { grestore} bind def
/s { stroke} bind def
/S { show} bind def
/N {currentpoint 3 -1 roll show moveto} bind def
/Msf { findfont exch scalefont [1 0 0 -1 0 0 ] makefont setfont} bind def
/m { moveto} bind def
/Mr { rmoveto} bind def
/Mx {currentpoint exch pop moveto} bind def
/My {currentpoint pop exch moveto} bind def
/X {0 rmoveto} bind def
/Y {0 exch rmoveto} bind def
63.000 11.250 moveto
%%IncludeResource: font Courier
%%IncludeFont: Courier
/Courier findfont 10.000 scalefont
[1 0 0 -1 0 0 ] makefont setfont
0.000 0.000 0.000 setrgbcolor
0.000 0.000 rmoveto
63.000 11.250 moveto
%%IncludeResource: font Courier
%%IncludeFont: Courier
/Courier findfont 10.000 scalefont
[1 0 0 -1 0 0 ] makefont setfont
0.000 0.000 0.000 setrgbcolor
(IRS) show
%%IncludeResource: font Mathematica2Mono
%%IncludeFont: Mathematica2Mono
/Mathematica2Mono findfont 10.000 scalefont
[1 0 0 -1 0 0 ] makefont setfont
0.000 0.000 0.000 setrgbcolor
81.000 11.250 moveto
(@) show
87.000 11.250 moveto
%%IncludeResource: font Courier
%%IncludeFont: Courier
/Courier findfont 10.000 scalefont
[1 0 0 -1 0 0 ] makefont setfont
0.000 0.000 0.000 setrgbcolor
(X) show
93.000 11.250 moveto
%%IncludeResource: font Courier
%%IncludeFont: Courier
/Courier findfont 10.000 scalefont
[1 0 0 -1 0 0 ] makefont setfont
0.000 0.000 0.000 setrgbcolor
(,) show
99.000 11.250 moveto
%%IncludeResource: font Courier
%%IncludeFont: Courier
/Courier findfont 10.000 scalefont
[1 0 0 -1 0 0 ] makefont setfont
0.000 0.000 0.000 setrgbcolor
(P) show
105.000 11.250 moveto
%%IncludeResource: font Courier
%%IncludeFont: Courier
/Courier findfont 10.000 scalefont
[1 0 0 -1 0 0 ] makefont setfont
0.000 0.000 0.000 setrgbcolor
(,) show
111.000 11.250 moveto
%%IncludeResource: font Courier
%%IncludeFont: Courier
/Courier findfont 10.000 scalefont
[1 0 0 -1 0 0 ] makefont setfont
0.000 0.000 0.000 setrgbcolor
(X) show
117.000 11.250 moveto
%%IncludeResource: font Courier
%%IncludeFont: Courier
/Courier findfont 10.000 scalefont
[1 0 0 -1 0 0 ] makefont setfont
0.000 0.000 0.000 setrgbcolor
(,) show
123.000 11.250 moveto
%%IncludeResource: font Courier
%%IncludeFont: Courier
/Courier findfont 10.000 scalefont
[1 0 0 -1 0 0 ] makefont setfont
0.000 0.000 0.000 setrgbcolor
(X) show
129.000 11.250 moveto
%%IncludeResource: font Courier
%%IncludeFont: Courier
/Courier findfont 10.000 scalefont
[1 0 0 -1 0 0 ] makefont setfont
0.000 0.000 0.000 setrgbcolor
(,) show
135.000 11.250 moveto
%%IncludeResource: font Courier
%%IncludeFont: Courier
/Courier findfont 10.000 scalefont
[1 0 0 -1 0 0 ] makefont setfont
0.000 0.000 0.000 setrgbcolor
(X) show
141.000 11.250 moveto
%%IncludeResource: font Courier
%%IncludeFont: Courier
/Courier findfont 10.000 scalefont
[1 0 0 -1 0 0 ] makefont setfont
0.000 0.000 0.000 setrgbcolor
(,) show
147.000 11.250 moveto
%%IncludeResource: font Courier
%%IncludeFont: Courier
/Courier findfont 10.000 scalefont
[1 0 0 -1 0 0 ] makefont setfont
0.000 0.000 0.000 setrgbcolor
(X) show
153.000 11.250 moveto
%%IncludeResource: font Courier
%%IncludeFont: Courier
/Courier findfont 10.000 scalefont
[1 0 0 -1 0 0 ] makefont setfont
0.000 0.000 0.000 setrgbcolor
(,) show
159.000 11.250 moveto
%%IncludeResource: font Courier
%%IncludeFont: Courier
/Courier findfont 10.000 scalefont
[1 0 0 -1 0 0 ] makefont setfont
0.000 0.000 0.000 setrgbcolor
(X) show
%%IncludeResource: font Mathematica2Mono
%%IncludeFont: Mathematica2Mono
/Mathematica2Mono findfont 10.000 scalefont
[1 0 0 -1 0 0 ] makefont setfont
0.000 0.000 0.000 setrgbcolor
165.000 11.250 moveto
(D) show
171.000 11.250 moveto
%%IncludeResource: font Courier
%%IncludeFont: Courier
/Courier findfont 10.000 scalefont
[1 0 0 -1 0 0 ] makefont setfont
0.000 0.000 0.000 setrgbcolor
0.000 0.000 rmoveto
1.000 setlinewidth
grestore
0 .09851 m
.00625 .09851 L
s
[(80)] -0.0125 .09851 1 0 Mshowa
0 .20325 m
.00625 .20325 L
s
[(100)] -0.0125 .20325 1 0 Mshowa
0 .30799 m
.00625 .30799 L
s
[(120)] -0.0125 .30799 1 0 Mshowa
0 .41273 m
.00625 .41273 L
s
[(140)] -0.0125 .41273 1 0 Mshowa
0 .51747 m
.00625 .51747 L
s
[(160)] -0.0125 .51747 1 0 Mshowa
.125 Mabswid
0 .12469 m
.00375 .12469 L
s
0 .15088 m
.00375 .15088 L
s
0 .17706 m
.00375 .17706 L
s
0 .22943 m
.00375 .22943 L
s
0 .25562 m
.00375 .25562 L
s
0 .28181 m
.00375 .28181 L
s
0 .33418 m
.00375 .33418 L
s
0 .36036 m
.00375 .36036 L
s
0 .38655 m
.00375 .38655 L
s
0 .43892 m
.00375 .43892 L
s
0 .4651 m
.00375 .4651 L
s
0 .49129 m
.00375 .49129 L
s
0 .54366 m
.00375 .54366 L
s
0 .56984 m
.00375 .56984 L
s
0 .59603 m
.00375 .59603 L
s
0 .07232 m
.00375 .07232 L
s
0 .04614 m
.00375 .04614 L
s
0 .01995 m
.00375 .01995 L
s
.25 Mabswid
0 0 m
0 .61803 L
s
.02381 .61178 m
.02381 .61803 L
s
.21429 .61178 m
.21429 .61803 L
s
.40476 .61178 m
.40476 .61803 L
s
.59524 .61178 m
.59524 .61803 L
s
.78571 .61178 m
.78571 .61803 L
s
.97619 .61178 m
.97619 .61803 L
s
.125 Mabswid
.07143 .61428 m
.07143 .61803 L
s
.11905 .61428 m
.11905 .61803 L
s
.16667 .61428 m
.16667 .61803 L
s
.2619 .61428 m
.2619 .61803 L
s
.30952 .61428 m
.30952 .61803 L
s
.35714 .61428 m
.35714 .61803 L
s
.45238 .61428 m
.45238 .61803 L
s
.5 .61428 m
.5 .61803 L
s
.54762 .61428 m
.54762 .61803 L
s
.64286 .61428 m
.64286 .61803 L
s
.69048 .61428 m
.69048 .61803 L
s
.7381 .61428 m
.7381 .61803 L
s
.83333 .61428 m
.83333 .61803 L
s
.88095 .61428 m
.88095 .61803 L
s
.92857 .61428 m
.92857 .61803 L
s
.25 Mabswid
0 .61803 m
1 .61803 L
s
.99375 .09851 m
1 .09851 L
s
.99375 .20325 m
1 .20325 L
s
.99375 .30799 m
1 .30799 L
s
.99375 .41273 m
1 .41273 L
s
.99375 .51747 m
1 .51747 L
s
.125 Mabswid
.99625 .12469 m
1 .12469 L
s
.99625 .15088 m
1 .15088 L
s
.99625 .17706 m
1 .17706 L
s
.99625 .22943 m
1 .22943 L
s
.99625 .25562 m
1 .25562 L
s
.99625 .28181 m
1 .28181 L
s
.99625 .33418 m
1 .33418 L
s
.99625 .36036 m
1 .36036 L
s
.99625 .38655 m
1 .38655 L
s
.99625 .43892 m
1 .43892 L
s
.99625 .4651 m
1 .4651 L
s
.99625 .49129 m
1 .49129 L
s
.99625 .54366 m
1 .54366 L
s
.99625 .56984 m
1 .56984 L
s
.99625 .59603 m
1 .59603 L
s
.99625 .07232 m
1 .07232 L
s
.99625 .04614 m
1 .04614 L
s
.99625 .01995 m
1 .01995 L
s
.25 Mabswid
1 0 m
1 .61803 L
s
0 .09851 m
1 .09851 L
s
0 0 m
1 0 L
1 .61803 L
0 .61803 L
closepath
clip
newpath
.5 Mabswid
.02381 .01472 m
.06244 .06756 L
.10458 .12073 L
.14415 .16656 L
.18221 .20718 L
.22272 .247 L
.26171 .28226 L
.30316 .3167 L
.34309 .34717 L
.3815 .37416 L
.42237 .40059 L
.46172 .42397 L
.49955 .44471 L
.53984 .46506 L
.57861 .48307 L
.61984 .50069 L
.65954 .51627 L
.69774 .53009 L
.73838 .54362 L
.77751 .5556 L
.81909 .5673 L
.85916 .57764 L
.89771 .58681 L
.93871 .59577 L
.97619 .60332 L
s
MathSubEnd
P
% End of sub-graphic
% Start of sub-graphic
p
0.35119 0.00459847 0.64881 0.188537 MathSubStart
%% Graphics
%%IncludeResource: font Courier
%%IncludeFont: Courier
/Courier findfont 10  scalefont  setfont
% Scaling calculations
0.0238095 0.0952381 -0.320457 0.00523707 [
[.02381 -0.0125 -3 -9 ]
[.02381 -0.0125 3 0 ]
[.21429 -0.0125 -3 -9 ]
[.21429 -0.0125 3 0 ]
[.40476 -0.0125 -3 -9 ]
[.40476 -0.0125 3 0 ]
[.59524 -0.0125 -3 -9 ]
[.59524 -0.0125 3 0 ]
[.78571 -0.0125 -3 -9 ]
[.78571 -0.0125 3 0 ]
[.97619 -0.0125 -6 -9 ]
[.97619 -0.0125 6 0 ]
[ 0 0 -0.125 0 ]
[.5 -0.0125 -56 -19.125 ]
[.5 -0.0125 56 -9 ]
[-0.0125 .09851 -12 -4.5 ]
[-0.0125 .09851 0 4.5 ]
[-0.0125 .20325 -18 -4.5 ]
[-0.0125 .20325 0 4.5 ]
[-0.0125 .30799 -18 -4.5 ]
[-0.0125 .30799 0 4.5 ]
[-0.0125 .41273 -18 -4.5 ]
[-0.0125 .41273 0 4.5 ]
[-0.0125 .51747 -18 -4.5 ]
[-0.0125 .51747 0 4.5 ]
[ 0 0 -0.125 0 ]
[ 0 .61803 .125 0 ]
[ 1 0 .125 0 ]
[ 0 0 0 0 ]
[ 1 .61803 0 0 ]
] MathScale
% Start of Graphics
1 setlinecap
1 setlinejoin
newpath
0 g
.25 Mabswid
[ ] 0 setdash
.02381 0 m
.02381 .00625 L
s
[(0)] .02381 -0.0125 0 1 Mshowa
.21429 0 m
.21429 .00625 L
s
[(2)] .21429 -0.0125 0 1 Mshowa
.40476 0 m
.40476 .00625 L
s
[(4)] .40476 -0.0125 0 1 Mshowa
.59524 0 m
.59524 .00625 L
s
[(6)] .59524 -0.0125 0 1 Mshowa
.78571 0 m
.78571 .00625 L
s
[(8)] .78571 -0.0125 0 1 Mshowa
.97619 0 m
.97619 .00625 L
s
[(10)] .97619 -0.0125 0 1 Mshowa
.125 Mabswid
.07143 0 m
.07143 .00375 L
s
.11905 0 m
.11905 .00375 L
s
.16667 0 m
.16667 .00375 L
s
.2619 0 m
.2619 .00375 L
s
.30952 0 m
.30952 .00375 L
s
.35714 0 m
.35714 .00375 L
s
.45238 0 m
.45238 .00375 L
s
.5 0 m
.5 .00375 L
s
.54762 0 m
.54762 .00375 L
s
.64286 0 m
.64286 .00375 L
s
.69048 0 m
.69048 .00375 L
s
.7381 0 m
.7381 .00375 L
s
.83333 0 m
.83333 .00375 L
s
.88095 0 m
.88095 .00375 L
s
.92857 0 m
.92857 .00375 L
s
.25 Mabswid
0 0 m
1 0 L
s
gsave
.5 -0.0125 -117 -23.125 Mabsadd m
1 1 Mabs scale
currentpoint translate
0 18.125 translate 1 -1 scale
/g { setgray} bind def
/k { setcmykcolor} bind def
/p { gsave} bind def
/r { setrgbcolor} bind def
/w { setlinewidth} bind def
/C { curveto} bind def
/F { fill} bind def
/L { lineto} bind def
/rL { rlineto} bind def
/P { grestore} bind def
/s { stroke} bind def
/S { show} bind def
/N {currentpoint 3 -1 roll show moveto} bind def
/Msf { findfont exch scalefont [1 0 0 -1 0 0 ] makefont setfont} bind def
/m { moveto} bind def
/Mr { rmoveto} bind def
/Mx {currentpoint exch pop moveto} bind def
/My {currentpoint pop exch moveto} bind def
/X {0 rmoveto} bind def
/Y {0 exch rmoveto} bind def
63.000 11.250 moveto
%%IncludeResource: font Courier
%%IncludeFont: Courier
/Courier findfont 10.000 scalefont
[1 0 0 -1 0 0 ] makefont setfont
0.000 0.000 0.000 setrgbcolor
0.000 0.000 rmoveto
63.000 11.250 moveto
%%IncludeResource: font Courier
%%IncludeFont: Courier
/Courier findfont 10.000 scalefont
[1 0 0 -1 0 0 ] makefont setfont
0.000 0.000 0.000 setrgbcolor
(IRS) show
%%IncludeResource: font Mathematica2Mono
%%IncludeFont: Mathematica2Mono
/Mathematica2Mono findfont 10.000 scalefont
[1 0 0 -1 0 0 ] makefont setfont
0.000 0.000 0.000 setrgbcolor
81.000 11.250 moveto
(@) show
87.000 11.250 moveto
%%IncludeResource: font Courier
%%IncludeFont: Courier
/Courier findfont 10.000 scalefont
[1 0 0 -1 0 0 ] makefont setfont
0.000 0.000 0.000 setrgbcolor
(X) show
93.000 11.250 moveto
%%IncludeResource: font Courier
%%IncludeFont: Courier
/Courier findfont 10.000 scalefont
[1 0 0 -1 0 0 ] makefont setfont
0.000 0.000 0.000 setrgbcolor
(,) show
99.000 11.250 moveto
%%IncludeResource: font Courier
%%IncludeFont: Courier
/Courier findfont 10.000 scalefont
[1 0 0 -1 0 0 ] makefont setfont
0.000 0.000 0.000 setrgbcolor
(X) show
105.000 11.250 moveto
%%IncludeResource: font Courier
%%IncludeFont: Courier
/Courier findfont 10.000 scalefont
[1 0 0 -1 0 0 ] makefont setfont
0.000 0.000 0.000 setrgbcolor
(,) show
111.000 11.250 moveto
%%IncludeResource: font Courier
%%IncludeFont: Courier
/Courier findfont 10.000 scalefont
[1 0 0 -1 0 0 ] makefont setfont
0.000 0.000 0.000 setrgbcolor
(P) show
117.000 11.250 moveto
%%IncludeResource: font Courier
%%IncludeFont: Courier
/Courier findfont 10.000 scalefont
[1 0 0 -1 0 0 ] makefont setfont
0.000 0.000 0.000 setrgbcolor
(,) show
123.000 11.250 moveto
%%IncludeResource: font Courier
%%IncludeFont: Courier
/Courier findfont 10.000 scalefont
[1 0 0 -1 0 0 ] makefont setfont
0.000 0.000 0.000 setrgbcolor
(X) show
129.000 11.250 moveto
%%IncludeResource: font Courier
%%IncludeFont: Courier
/Courier findfont 10.000 scalefont
[1 0 0 -1 0 0 ] makefont setfont
0.000 0.000 0.000 setrgbcolor
(,) show
135.000 11.250 moveto
%%IncludeResource: font Courier
%%IncludeFont: Courier
/Courier findfont 10.000 scalefont
[1 0 0 -1 0 0 ] makefont setfont
0.000 0.000 0.000 setrgbcolor
(X) show
141.000 11.250 moveto
%%IncludeResource: font Courier
%%IncludeFont: Courier
/Courier findfont 10.000 scalefont
[1 0 0 -1 0 0 ] makefont setfont
0.000 0.000 0.000 setrgbcolor
(,) show
147.000 11.250 moveto
%%IncludeResource: font Courier
%%IncludeFont: Courier
/Courier findfont 10.000 scalefont
[1 0 0 -1 0 0 ] makefont setfont
0.000 0.000 0.000 setrgbcolor
(X) show
153.000 11.250 moveto
%%IncludeResource: font Courier
%%IncludeFont: Courier
/Courier findfont 10.000 scalefont
[1 0 0 -1 0 0 ] makefont setfont
0.000 0.000 0.000 setrgbcolor
(,) show
159.000 11.250 moveto
%%IncludeResource: font Courier
%%IncludeFont: Courier
/Courier findfont 10.000 scalefont
[1 0 0 -1 0 0 ] makefont setfont
0.000 0.000 0.000 setrgbcolor
(X) show
%%IncludeResource: font Mathematica2Mono
%%IncludeFont: Mathematica2Mono
/Mathematica2Mono findfont 10.000 scalefont
[1 0 0 -1 0 0 ] makefont setfont
0.000 0.000 0.000 setrgbcolor
165.000 11.250 moveto
(D) show
171.000 11.250 moveto
%%IncludeResource: font Courier
%%IncludeFont: Courier
/Courier findfont 10.000 scalefont
[1 0 0 -1 0 0 ] makefont setfont
0.000 0.000 0.000 setrgbcolor
0.000 0.000 rmoveto
1.000 setlinewidth
grestore
0 .09851 m
.00625 .09851 L
s
[(80)] -0.0125 .09851 1 0 Mshowa
0 .20325 m
.00625 .20325 L
s
[(100)] -0.0125 .20325 1 0 Mshowa
0 .30799 m
.00625 .30799 L
s
[(120)] -0.0125 .30799 1 0 Mshowa
0 .41273 m
.00625 .41273 L
s
[(140)] -0.0125 .41273 1 0 Mshowa
0 .51747 m
.00625 .51747 L
s
[(160)] -0.0125 .51747 1 0 Mshowa
.125 Mabswid
0 .12469 m
.00375 .12469 L
s
0 .15088 m
.00375 .15088 L
s
0 .17706 m
.00375 .17706 L
s
0 .22943 m
.00375 .22943 L
s
0 .25562 m
.00375 .25562 L
s
0 .28181 m
.00375 .28181 L
s
0 .33418 m
.00375 .33418 L
s
0 .36036 m
.00375 .36036 L
s
0 .38655 m
.00375 .38655 L
s
0 .43892 m
.00375 .43892 L
s
0 .4651 m
.00375 .4651 L
s
0 .49129 m
.00375 .49129 L
s
0 .54366 m
.00375 .54366 L
s
0 .56984 m
.00375 .56984 L
s
0 .59603 m
.00375 .59603 L
s
0 .07232 m
.00375 .07232 L
s
0 .04614 m
.00375 .04614 L
s
0 .01995 m
.00375 .01995 L
s
.25 Mabswid
0 0 m
0 .61803 L
s
.02381 .61178 m
.02381 .61803 L
s
.21429 .61178 m
.21429 .61803 L
s
.40476 .61178 m
.40476 .61803 L
s
.59524 .61178 m
.59524 .61803 L
s
.78571 .61178 m
.78571 .61803 L
s
.97619 .61178 m
.97619 .61803 L
s
.125 Mabswid
.07143 .61428 m
.07143 .61803 L
s
.11905 .61428 m
.11905 .61803 L
s
.16667 .61428 m
.16667 .61803 L
s
.2619 .61428 m
.2619 .61803 L
s
.30952 .61428 m
.30952 .61803 L
s
.35714 .61428 m
.35714 .61803 L
s
.45238 .61428 m
.45238 .61803 L
s
.5 .61428 m
.5 .61803 L
s
.54762 .61428 m
.54762 .61803 L
s
.64286 .61428 m
.64286 .61803 L
s
.69048 .61428 m
.69048 .61803 L
s
.7381 .61428 m
.7381 .61803 L
s
.83333 .61428 m
.83333 .61803 L
s
.88095 .61428 m
.88095 .61803 L
s
.92857 .61428 m
.92857 .61803 L
s
.25 Mabswid
0 .61803 m
1 .61803 L
s
.99375 .09851 m
1 .09851 L
s
.99375 .20325 m
1 .20325 L
s
.99375 .30799 m
1 .30799 L
s
.99375 .41273 m
1 .41273 L
s
.99375 .51747 m
1 .51747 L
s
.125 Mabswid
.99625 .12469 m
1 .12469 L
s
.99625 .15088 m
1 .15088 L
s
.99625 .17706 m
1 .17706 L
s
.99625 .22943 m
1 .22943 L
s
.99625 .25562 m
1 .25562 L
s
.99625 .28181 m
1 .28181 L
s
.99625 .33418 m
1 .33418 L
s
.99625 .36036 m
1 .36036 L
s
.99625 .38655 m
1 .38655 L
s
.99625 .43892 m
1 .43892 L
s
.99625 .4651 m
1 .4651 L
s
.99625 .49129 m
1 .49129 L
s
.99625 .54366 m
1 .54366 L
s
.99625 .56984 m
1 .56984 L
s
.99625 .59603 m
1 .59603 L
s
.99625 .07232 m
1 .07232 L
s
.99625 .04614 m
1 .04614 L
s
.99625 .01995 m
1 .01995 L
s
.25 Mabswid
1 0 m
1 .61803 L
s
0 .09851 m
1 .09851 L
s
0 0 m
1 0 L
1 .61803 L
0 .61803 L
closepath
clip
newpath
.5 Mabswid
.02381 .01472 m
.06244 .06756 L
.10458 .12073 L
.14415 .16656 L
.18221 .20718 L
.22272 .247 L
.26171 .28226 L
.30316 .3167 L
.34309 .34717 L
.3815 .37416 L
.42237 .40059 L
.46172 .42397 L
.49955 .44471 L
.53984 .46506 L
.57861 .48307 L
.61984 .50069 L
.65954 .51627 L
.69774 .53009 L
.73838 .54362 L
.77751 .5556 L
.81909 .5673 L
.85916 .57764 L
.89771 .58681 L
.93871 .59577 L
.97619 .60332 L
s
MathSubEnd
P
% End of sub-graphic
% Start of sub-graphic
p
0.678571 0.00459847 0.97619 0.188537 MathSubStart
%% Graphics
%%IncludeResource: font Courier
%%IncludeFont: Courier
/Courier findfont 10  scalefont  setfont
% Scaling calculations
0.0238095 0.0952381 -0.320457 0.00523707 [
[.02381 -0.0125 -3 -9 ]
[.02381 -0.0125 3 0 ]
[.21429 -0.0125 -3 -9 ]
[.21429 -0.0125 3 0 ]
[.40476 -0.0125 -3 -9 ]
[.40476 -0.0125 3 0 ]
[.59524 -0.0125 -3 -9 ]
[.59524 -0.0125 3 0 ]
[.78571 -0.0125 -3 -9 ]
[.78571 -0.0125 3 0 ]
[.97619 -0.0125 -6 -9 ]
[.97619 -0.0125 6 0 ]
[ 0 0 -0.125 0 ]
[.5 -0.0125 -56 -19.125 ]
[.5 -0.0125 56 -9 ]
[-0.0125 .09851 -12 -4.5 ]
[-0.0125 .09851 0 4.5 ]
[-0.0125 .20325 -18 -4.5 ]
[-0.0125 .20325 0 4.5 ]
[-0.0125 .30799 -18 -4.5 ]
[-0.0125 .30799 0 4.5 ]
[-0.0125 .41273 -18 -4.5 ]
[-0.0125 .41273 0 4.5 ]
[-0.0125 .51747 -18 -4.5 ]
[-0.0125 .51747 0 4.5 ]
[ 0 0 -0.125 0 ]
[ 0 .61803 .125 0 ]
[ 1 0 .125 0 ]
[ 0 0 0 0 ]
[ 1 .61803 0 0 ]
] MathScale
% Start of Graphics
1 setlinecap
1 setlinejoin
newpath
0 g
.25 Mabswid
[ ] 0 setdash
.02381 0 m
.02381 .00625 L
s
[(0)] .02381 -0.0125 0 1 Mshowa
.21429 0 m
.21429 .00625 L
s
[(2)] .21429 -0.0125 0 1 Mshowa
.40476 0 m
.40476 .00625 L
s
[(4)] .40476 -0.0125 0 1 Mshowa
.59524 0 m
.59524 .00625 L
s
[(6)] .59524 -0.0125 0 1 Mshowa
.78571 0 m
.78571 .00625 L
s
[(8)] .78571 -0.0125 0 1 Mshowa
.97619 0 m
.97619 .00625 L
s
[(10)] .97619 -0.0125 0 1 Mshowa
.125 Mabswid
.07143 0 m
.07143 .00375 L
s
.11905 0 m
.11905 .00375 L
s
.16667 0 m
.16667 .00375 L
s
.2619 0 m
.2619 .00375 L
s
.30952 0 m
.30952 .00375 L
s
.35714 0 m
.35714 .00375 L
s
.45238 0 m
.45238 .00375 L
s
.5 0 m
.5 .00375 L
s
.54762 0 m
.54762 .00375 L
s
.64286 0 m
.64286 .00375 L
s
.69048 0 m
.69048 .00375 L
s
.7381 0 m
.7381 .00375 L
s
.83333 0 m
.83333 .00375 L
s
.88095 0 m
.88095 .00375 L
s
.92857 0 m
.92857 .00375 L
s
.25 Mabswid
0 0 m
1 0 L
s
gsave
.5 -0.0125 -117 -23.125 Mabsadd m
1 1 Mabs scale
currentpoint translate
0 18.125 translate 1 -1 scale
/g { setgray} bind def
/k { setcmykcolor} bind def
/p { gsave} bind def
/r { setrgbcolor} bind def
/w { setlinewidth} bind def
/C { curveto} bind def
/F { fill} bind def
/L { lineto} bind def
/rL { rlineto} bind def
/P { grestore} bind def
/s { stroke} bind def
/S { show} bind def
/N {currentpoint 3 -1 roll show moveto} bind def
/Msf { findfont exch scalefont [1 0 0 -1 0 0 ] makefont setfont} bind def
/m { moveto} bind def
/Mr { rmoveto} bind def
/Mx {currentpoint exch pop moveto} bind def
/My {currentpoint pop exch moveto} bind def
/X {0 rmoveto} bind def
/Y {0 exch rmoveto} bind def
63.000 11.250 moveto
%%IncludeResource: font Courier
%%IncludeFont: Courier
/Courier findfont 10.000 scalefont
[1 0 0 -1 0 0 ] makefont setfont
0.000 0.000 0.000 setrgbcolor
0.000 0.000 rmoveto
63.000 11.250 moveto
%%IncludeResource: font Courier
%%IncludeFont: Courier
/Courier findfont 10.000 scalefont
[1 0 0 -1 0 0 ] makefont setfont
0.000 0.000 0.000 setrgbcolor
(IRS) show
%%IncludeResource: font Mathematica2Mono
%%IncludeFont: Mathematica2Mono
/Mathematica2Mono findfont 10.000 scalefont
[1 0 0 -1 0 0 ] makefont setfont
0.000 0.000 0.000 setrgbcolor
81.000 11.250 moveto
(@) show
87.000 11.250 moveto
%%IncludeResource: font Courier
%%IncludeFont: Courier
/Courier findfont 10.000 scalefont
[1 0 0 -1 0 0 ] makefont setfont
0.000 0.000 0.000 setrgbcolor
(X) show
93.000 11.250 moveto
%%IncludeResource: font Courier
%%IncludeFont: Courier
/Courier findfont 10.000 scalefont
[1 0 0 -1 0 0 ] makefont setfont
0.000 0.000 0.000 setrgbcolor
(,) show
99.000 11.250 moveto
%%IncludeResource: font Courier
%%IncludeFont: Courier
/Courier findfont 10.000 scalefont
[1 0 0 -1 0 0 ] makefont setfont
0.000 0.000 0.000 setrgbcolor
(X) show
105.000 11.250 moveto
%%IncludeResource: font Courier
%%IncludeFont: Courier
/Courier findfont 10.000 scalefont
[1 0 0 -1 0 0 ] makefont setfont
0.000 0.000 0.000 setrgbcolor
(,) show
111.000 11.250 moveto
%%IncludeResource: font Courier
%%IncludeFont: Courier
/Courier findfont 10.000 scalefont
[1 0 0 -1 0 0 ] makefont setfont
0.000 0.000 0.000 setrgbcolor
(X) show
117.000 11.250 moveto
%%IncludeResource: font Courier
%%IncludeFont: Courier
/Courier findfont 10.000 scalefont
[1 0 0 -1 0 0 ] makefont setfont
0.000 0.000 0.000 setrgbcolor
(,) show
123.000 11.250 moveto
%%IncludeResource: font Courier
%%IncludeFont: Courier
/Courier findfont 10.000 scalefont
[1 0 0 -1 0 0 ] makefont setfont
0.000 0.000 0.000 setrgbcolor
(P) show
129.000 11.250 moveto
%%IncludeResource: font Courier
%%IncludeFont: Courier
/Courier findfont 10.000 scalefont
[1 0 0 -1 0 0 ] makefont setfont
0.000 0.000 0.000 setrgbcolor
(,) show
135.000 11.250 moveto
%%IncludeResource: font Courier
%%IncludeFont: Courier
/Courier findfont 10.000 scalefont
[1 0 0 -1 0 0 ] makefont setfont
0.000 0.000 0.000 setrgbcolor
(X) show
141.000 11.250 moveto
%%IncludeResource: font Courier
%%IncludeFont: Courier
/Courier findfont 10.000 scalefont
[1 0 0 -1 0 0 ] makefont setfont
0.000 0.000 0.000 setrgbcolor
(,) show
147.000 11.250 moveto
%%IncludeResource: font Courier
%%IncludeFont: Courier
/Courier findfont 10.000 scalefont
[1 0 0 -1 0 0 ] makefont setfont
0.000 0.000 0.000 setrgbcolor
(X) show
153.000 11.250 moveto
%%IncludeResource: font Courier
%%IncludeFont: Courier
/Courier findfont 10.000 scalefont
[1 0 0 -1 0 0 ] makefont setfont
0.000 0.000 0.000 setrgbcolor
(,) show
159.000 11.250 moveto
%%IncludeResource: font Courier
%%IncludeFont: Courier
/Courier findfont 10.000 scalefont
[1 0 0 -1 0 0 ] makefont setfont
0.000 0.000 0.000 setrgbcolor
(X) show
%%IncludeResource: font Mathematica2Mono
%%IncludeFont: Mathematica2Mono
/Mathematica2Mono findfont 10.000 scalefont
[1 0 0 -1 0 0 ] makefont setfont
0.000 0.000 0.000 setrgbcolor
165.000 11.250 moveto
(D) show
171.000 11.250 moveto
%%IncludeResource: font Courier
%%IncludeFont: Courier
/Courier findfont 10.000 scalefont
[1 0 0 -1 0 0 ] makefont setfont
0.000 0.000 0.000 setrgbcolor
0.000 0.000 rmoveto
1.000 setlinewidth
grestore
0 .09851 m
.00625 .09851 L
s
[(80)] -0.0125 .09851 1 0 Mshowa
0 .20325 m
.00625 .20325 L
s
[(100)] -0.0125 .20325 1 0 Mshowa
0 .30799 m
.00625 .30799 L
s
[(120)] -0.0125 .30799 1 0 Mshowa
0 .41273 m
.00625 .41273 L
s
[(140)] -0.0125 .41273 1 0 Mshowa
0 .51747 m
.00625 .51747 L
s
[(160)] -0.0125 .51747 1 0 Mshowa
.125 Mabswid
0 .12469 m
.00375 .12469 L
s
0 .15088 m
.00375 .15088 L
s
0 .17706 m
.00375 .17706 L
s
0 .22943 m
.00375 .22943 L
s
0 .25562 m
.00375 .25562 L
s
0 .28181 m
.00375 .28181 L
s
0 .33418 m
.00375 .33418 L
s
0 .36036 m
.00375 .36036 L
s
0 .38655 m
.00375 .38655 L
s
0 .43892 m
.00375 .43892 L
s
0 .4651 m
.00375 .4651 L
s
0 .49129 m
.00375 .49129 L
s
0 .54366 m
.00375 .54366 L
s
0 .56984 m
.00375 .56984 L
s
0 .59603 m
.00375 .59603 L
s
0 .07232 m
.00375 .07232 L
s
0 .04614 m
.00375 .04614 L
s
0 .01995 m
.00375 .01995 L
s
.25 Mabswid
0 0 m
0 .61803 L
s
.02381 .61178 m
.02381 .61803 L
s
.21429 .61178 m
.21429 .61803 L
s
.40476 .61178 m
.40476 .61803 L
s
.59524 .61178 m
.59524 .61803 L
s
.78571 .61178 m
.78571 .61803 L
s
.97619 .61178 m
.97619 .61803 L
s
.125 Mabswid
.07143 .61428 m
.07143 .61803 L
s
.11905 .61428 m
.11905 .61803 L
s
.16667 .61428 m
.16667 .61803 L
s
.2619 .61428 m
.2619 .61803 L
s
.30952 .61428 m
.30952 .61803 L
s
.35714 .61428 m
.35714 .61803 L
s
.45238 .61428 m
.45238 .61803 L
s
.5 .61428 m
.5 .61803 L
s
.54762 .61428 m
.54762 .61803 L
s
.64286 .61428 m
.64286 .61803 L
s
.69048 .61428 m
.69048 .61803 L
s
.7381 .61428 m
.7381 .61803 L
s
.83333 .61428 m
.83333 .61803 L
s
.88095 .61428 m
.88095 .61803 L
s
.92857 .61428 m
.92857 .61803 L
s
.25 Mabswid
0 .61803 m
1 .61803 L
s
.99375 .09851 m
1 .09851 L
s
.99375 .20325 m
1 .20325 L
s
.99375 .30799 m
1 .30799 L
s
.99375 .41273 m
1 .41273 L
s
.99375 .51747 m
1 .51747 L
s
.125 Mabswid
.99625 .12469 m
1 .12469 L
s
.99625 .15088 m
1 .15088 L
s
.99625 .17706 m
1 .17706 L
s
.99625 .22943 m
1 .22943 L
s
.99625 .25562 m
1 .25562 L
s
.99625 .28181 m
1 .28181 L
s
.99625 .33418 m
1 .33418 L
s
.99625 .36036 m
1 .36036 L
s
.99625 .38655 m
1 .38655 L
s
.99625 .43892 m
1 .43892 L
s
.99625 .4651 m
1 .4651 L
s
.99625 .49129 m
1 .49129 L
s
.99625 .54366 m
1 .54366 L
s
.99625 .56984 m
1 .56984 L
s
.99625 .59603 m
1 .59603 L
s
.99625 .07232 m
1 .07232 L
s
.99625 .04614 m
1 .04614 L
s
.99625 .01995 m
1 .01995 L
s
.25 Mabswid
1 0 m
1 .61803 L
s
0 .09851 m
1 .09851 L
s
0 0 m
1 0 L
1 .61803 L
0 .61803 L
closepath
clip
newpath
.5 Mabswid
.02381 .01472 m
.06244 .06756 L
.10458 .12073 L
.14415 .16656 L
.18221 .20718 L
.22272 .247 L
.26171 .28226 L
.30316 .3167 L
.34309 .34717 L
.3815 .37416 L
.42237 .40059 L
.46172 .42397 L
.49955 .44471 L
.53984 .46506 L
.57861 .48307 L
.61984 .50069 L
.65954 .51627 L
.69774 .53009 L
.73838 .54362 L
.77751 .5556 L
.81909 .5673 L
.85916 .57764 L
.89771 .58681 L
.93871 .59577 L
.97619 .60332 L
s
MathSubEnd
P
% End of sub-graphic
% End of Graphics
MathPictureEnd
\
\>"], "Graphics",
  ImageSize->{1000, 193.125},
  ImageCache->GraphicsData["Bitmap", "\<\
CF5dJ6E]HGAYHf4PAg9QL6QYHg<PAVmbKF5d0`4000?X0000`A000`40n007h00Ooooooooooooojooo
003oooooooooooo[ool00?ooooooooooon_oo`00oooooooooooojooo003oooooooooooo[ool00?oo
ooooooooon_oo`00oooooooooooojooo002Gool20008ool00`00ooooo`09ool00`00ooooo`09ool0
0`00ooooo`09ool00`00ooooo`09ool00`00ooooo`09ool00`00ooooo`09ool2003bool20008ool0
0`00ooooo`09ool00`00ooooo`09ool00`00ooooo`09ool00`00ooooo`09ool00`00ooooo`09ool0
0`00ooooo`09ool2003aool20008ool00`00ooooo`09ool00`00ooooo`09ool00`00ooooo`09ool0
0`00ooooo`09ool00`00ooooo`09ool00`00ooooo`09ool2001bool009Ooo`03003ooooo00Soo`03
003ooooo00Woo`03003ooooo00Woo`03003ooooo00Woo`03003ooooo00Woo`03003ooooo00Woo`03
003ooooo00Woo`03003ooooo0?3oo`03003ooooo00Soo`03003ooooo00Woo`03003ooooo00Woo`03
003ooooo00Woo`03003ooooo00Woo`03003ooooo00Woo`03003ooooo00Woo`03003ooooo0>ooo`03
003ooooo00Soo`03003ooooo00Woo`03003ooooo00Woo`03003ooooo00Woo`03003ooooo00Woo`03
003ooooo00Woo`03003ooooo00Woo`03003ooooo073oo`00P_oo1@0000Coo`00000000;oo`03003o
o`00008000Goo`03003ooooo00800003ool0000000?oo`04003oooooool30005ool01000oooooooo
0P0000?oo`0000000ooo00@00?ooooooo`800003ool0000000?oo`04003oooooool200000ooo0000
0003ool01000oooooooo0P0000?oo`0000000ooo00@00?ooooooo`800003ool0000000?oo`03003o
oooo0=_oo`D00004ool000000002ool00`00ool000020005ool00`00ooooo`0200000ooo00000003
ool01000oooooooo0P0000?oo`0000000ooo00@00?ooooooo`<000Goo`04003oooooool200000ooo
00000003ool01000oooooooo0P0000?oo`0000000ooo00@00?ooooooo`800003ool0000000?oo`04
003oooooool200000ooo00000003ool00`00ooooo`3Jool500001?oo000000000_oo00<00?oo0000
0P001Ooo00<00?ooool00P0000?oo`0000000ooo00@00?ooooooo`800003ool0000000?oo`04003o
ooooool200000ooo00000003ool01000oooooooo0`001Ooo00@00?ooooooo`800003ool0000000?o
o`04003oooooool200000ooo00000003ool01000oooooooo0P0000?oo`0000000ooo00<00?ooool0
L?oo0024ool00`00ooooo`02ool01000ooooo`000_oo00@00?ooool000Coo`07003oooooool00?oo
00002Ooo00<00?ooool02Ooo00<00?oo00002Ooo00<00?oo00002Ooo00<00?oo00002Ooo00<00?oo
00002Ooo00<00?oo00001?oo00<00?ooool0gOoo00<00?ooool00_oo00@00?ooool000;oo`04003o
oooo0004ool01`00oooooooo003oo`0000Woo`03003oo`0000Woo`03003ooooo00Woo`03003oo`00
00Woo`03003oo`0000Woo`03003oo`0000Woo`03003oo`0000Coo`03003ooooo0=coo`03003ooooo
00;oo`04003ooooo0002ool01000ooooo`001?oo00L00?ooooooo`00ool00009ool00`00ool00009
ool00`00ool00009ool00`00ooooo`09ool00`00ool00009ool00`00ool00009ool00`00ool00004
ool00`00ooooo`1`ool008Coo`03003ooooo00;oo`<000Koo`03003ooooo00;oo`03003ooooo00;o
o`03003ooooo00Soo`<000[oo`03003ooooo00Woo`03003ooooo00Woo`03003ooooo00Woo`03003o
oooo00Woo`03003ooooo00?oo`03003ooooo0=goo`03003ooooo00;oo`<000Koo`03003ooooo00;o
o`03003ooooo00;oo`03003ooooo00Woo`03003ooooo00Soo`<000[oo`03003ooooo00Woo`03003o
oooo00Woo`03003ooooo00Woo`03003ooooo00?oo`03003ooooo0=coo`03003ooooo00;oo`<000Ko
o`03003ooooo00;oo`03003ooooo00;oo`03003ooooo00Woo`03003ooooo00Woo`03003ooooo00So
o`<000[oo`03003ooooo00Woo`03003ooooo00Woo`03003ooooo00?oo`03003ooooo073oo`00Q?oo
00<00?ooool00_oo00@00?ooool000?oo`8000Goo`03003ooooo00;oo`03003ooooo00Soo`04003o
oooo0009ool00`00ooooo`09ool00`00ooooo`09ool00`00ooooo`09ool00`00ooooo`09ool00`00
ooooo`03ool00`00ooooo`3Mool00`00ooooo`02ool01000ooooo`000ooo0P001Ooo00<00?ooool0
0_oo00<00?ooool02Ooo00<00?ooool02?oo00@00?ooool000Woo`03003ooooo00Woo`03003ooooo
00Woo`03003ooooo00Woo`03003ooooo00?oo`03003ooooo0=coo`03003ooooo00;oo`04003ooooo
0003ool20005ool00`00ooooo`02ool00`00ooooo`09ool00`00ooooo`09ool00`00ooooo`08ool0
1000ooooo`002Ooo00<00?ooool02Ooo00<00?ooool02Ooo00<00?ooool00ooo00<00?ooool0L?oo
0024ool00`00ooooo`02ool01000ooooo`000_oo00<00?ooool01Ooo00L00?ooooooo`00ool00009
ool01000ooooo`002?oo00<00?oo00002Ooo00<00?oo00002Ooo00<00?oo00002Ooo00<00?oo0000
2Ooo00<00?oo00001?oo00<00?ooool0gOoo00<00?ooool00_oo00@00?ooool000;oo`03003ooooo
00Goo`07003oooooool00?oo00002Ooo00<00?oo00002Ooo00@00?ooool000Soo`03003oo`0000Wo
o`03003oo`0000Woo`03003oo`0000Woo`03003oo`0000Coo`03003ooooo0=coo`03003ooooo00;o
o`04003ooooo0002ool00`00ooooo`05ool01`00oooooooo003oo`0000Woo`03003oo`0000Woo`03
003oo`0000Woo`04003ooooo0008ool00`00ool00009ool00`00ool00009ool00`00ool00004ool0
0`00ooooo`1`ool008;oo`D00003ool00000008000Coo`<000Coo`800004ool00000ool20007ool4
0008ool200000ooo00000007ool200000ooo00000007ool200000ooo00000007ool200000ooo0000
0007ool200000ooo00000002ool2003Mool500000ooo000000020004ool30004ool200001?oo0000
0?oo0P001ooo0P0000?oo`0000001ooo10002?oo0P0000?oo`0000001ooo0P0000?oo`0000001ooo
0P0000?oo`0000001ooo0P0000?oo`0000000_oo0P00g?oo1@0000?oo`0000000P001?oo0`001?oo
0P0000Coo`00003oo`8000Ooo`800003ool0000000Ooo`800003ool0000000Ooo`@000Soo`800003
ool0000000Ooo`800003ool0000000Ooo`800003ool0000000;oo`8007;oo`00oooooooooooojooo
003oooooooooooo[ool003_oo`8002ooo`@002ooo`03003ooooo02koo`8002ooo`8002coo`@000?o
o`8004Woo`8002koo`@0033oo`03003ooooo02goo`80033oo`8002_oo`@000?oo`8004[oo`8002ko
o`@002ooo`03003ooooo02koo`8002ooo`8002coo`@000?oo`8002Goo`00>_oo00@00?ooool002ko
o`03003ooooo033oo`03003ooooo02goo`04003ooooo000]ool01000ooooo`00;Ooo00D00?oooooo
o`0000;oo`03003ooooo04Goo`04003ooooo000]ool00`00ooooo`0aool00`00ooooo`0/ool01000
ooooo`00;_oo00@00?ooool002coo`05003oooooool00002ool00`00ooooo`16ool01000ooooo`00
;Ooo00<00?ooool0<?oo00<00?ooool0;Ooo00@00?ooool002goo`04003ooooo000]ool01@00oooo
oooo00000_oo00<00?ooool08_oo000jool01000ooooo`00;ooo00<00?ooool0;?oo1@00;_oo00@0
0?ooool002goo`04003ooooo000]ool01@00oooooooo00000_oo00<00?ooool0AOoo00@00?ooool0
02koo`03003ooooo02goo`D002goo`04003ooooo000^ool01000ooooo`00;?oo00D00?ooooooo`00
00;oo`03003ooooo04Koo`04003ooooo000^ool00`00ooooo`0/ool5000^ool01000ooooo`00;Ooo
00@00?ooool002goo`05003oooooool00002ool00`00ooooo`0Rool003[oo`04003ooooo000`ool0
0`00ooooo`0[ool01000ooooo`00;ooo0`00;ooo0P00;_oo00D00?ooooooo`0000;oo`03003ooooo
04Goo`04003ooooo000_ool00`00ooooo`0/ool01000ooooo`00;_oo0`00<?oo0P00;Ooo00D00?oo
ooooo`0000;oo`03003ooooo04Koo`04003ooooo000_ool00`00ooooo`0[ool01000ooooo`00;ooo
0`00;ooo0P00;_oo00D00?ooooooo`0000;oo`03003ooooo02;oo`00>_oo00@00?ooool0037oo`03
003ooooo02_oo`03003oo`0002ooo`03003ooooo02koo`04003ooooo000]ool01@00oooooooo0000
0_oo00<00?ooool0AOoo00@00?ooool0033oo`03003ooooo02coo`03003oo`0002koo`03003ooooo
02ooo`04003ooooo000/ool01@00oooooooo00000_oo00<00?ooool0A_oo00@00?ooool0033oo`03
003ooooo02_oo`03003oo`0002ooo`03003ooooo02koo`04003ooooo000]ool01@00oooooooo0000
0_oo00<00?ooool08_oo000jool01000ooooo`00;_oo00@00?ooool002koo`8002ooo`03003ooooo
02koo`04003ooooo000[ool30003ool01000ooooo`00Aooo00@00?ooool002goo`04003ooooo000_
ool2000^ool00`00ooooo`0_ool01000ooooo`00:_oo0`000ooo00@00?ooool004Soo`04003ooooo
000]ool01000ooooo`00;_oo0P00;ooo00<00?ooool0;_oo00@00?ooool002_oo`<000?oo`04003o
oooo000Tool003_oo`80033oo`80033oo`03003ooooo02koo`<002koo`8002koo`03003ooooo00;o
o`8004Woo`8002ooo`80037oo`03003ooooo02goo`<002ooo`8002goo`03003ooooo00;oo`8004[o
o`8002ooo`80033oo`03003ooooo02koo`<002koo`8002koo`03003ooooo00;oo`8002Goo`00oooo
oooooooojooo003oooooooooooo[ool00?ooooooooooon_oo`00=_ooo`001P00@Oooo`001@00@Ooo
o`001P008_oo000fool00`00ooooo`03ool00`00ooooo`0:ool00`00ooooo`09ool00`00ooooo`09
ool00`00ooooo`0:ool00`00ooooo`09ool00`00ooooo`09ool00`00ooooo`0:ool00`00ooooo`09
ool00`00ooooo`0:ool00`00ooooo`09ool00`00ooooo`09ool00`00ooooo`0:ool00`00ooooo`09
ool00`00ooooo`09ool00`00ooooo`0:ool00`00ooooo`09ool00`00ooooo`09ool00`00ooooo`0:
ool00`00ooooo`09ool00`00ooooo`0:ool00`00ooooo`03ool00`00ooooo`0oool00`00ooooo`03
ool00`00ooooo`09ool00`00ooooo`0:ool00`00ooooo`09ool00`00ooooo`09ool00`00ooooo`0:
ool00`00ooooo`09ool00`00ooooo`09ool00`00ooooo`0:ool00`00ooooo`09ool00`00ooooo`0:
ool00`00ooooo`09ool00`00ooooo`09ool00`00ooooo`0:ool00`00ooooo`09ool00`00ooooo`09
ool00`00ooooo`0:ool00`00ooooo`09ool00`00ooooo`0:ool00`00ooooo`09ool00`00ooooo`09
ool00`00ooooo`03ool00`00ooooo`0oool00`00ooooo`04ool00`00ooooo`09ool00`00ooooo`09
ool00`00ooooo`0:ool00`00ooooo`09ool00`00ooooo`09ool00`00ooooo`0:ool00`00ooooo`09
ool00`00ooooo`09ool00`00ooooo`0:ool00`00ooooo`09ool00`00ooooo`0:ool00`00ooooo`09
ool00`00ooooo`09ool00`00ooooo`0:ool00`00ooooo`09ool00`00ooooo`09ool00`00ooooo`0:
ool00`00ooooo`09ool00`00ooooo`0:ool00`00ooooo`09ool00`00ooooo`03ool00`00ooooo`0P
ool003Koo`03003ooooo00?oo`03003ooooo02ooo`03003ooooo02koo`03003ooooo02ooo`03003o
oooo02koo`03003ooooo02ooo`03003ooooo00?oo`03003ooooo03ooo`03003ooooo00?oo`03003o
oooo02koo`03003ooooo02ooo`03003ooooo02koo`03003ooooo02ooo`03003ooooo02koo`03003o
oooo00?oo`03003ooooo03ooo`03003ooooo00Coo`03003ooooo02koo`03003ooooo02koo`03003o
oooo02ooo`03003ooooo02koo`03003ooooo02ooo`03003ooooo00?oo`03003ooooo023oo`00=_oo
00<00?ooool0oooo0_oo00<00?ooool0?ooo00<00?ooool0oooo0Ooo00<00?ooool0?ooo00<00?oo
ool0oooo0_oo00<00?ooool08?oo000fool00`00ooooo`03ool00`00ooooo`3kool00`00ooooo`0o
ool00`00ooooo`03ool00`00ooooo`3jool00`00ooooo`0oool00`00ooooo`04ool00`00ooooo`3j
ool00`00ooooo`0Pool003Koo`03003ooooo00Coo`03003ooooo0?[oo`03003ooooo03ooo`03003o
oooo00Coo`03003ooooo0?Woo`03003ooooo03ooo`03003ooooo00Goo`03003ooooo0?Woo`03003o
oooo023oo`00=_oo0P001Ooo00<00?ooool0nOoo0P00@Ooo0P001Ooo00<00?ooool0n?oo0P00@Ooo
0P001_oo00<00?ooool0n?oo0P008_oo000fool00`00ooooo`05ool00`00ooooo`3iool00`00oooo
o`0oool00`00ooooo`05ool00`00ooooo`3hool00`00ooooo`0oool00`00ooooo`06ool00`00oooo
o`3hool00`00ooooo`0Pool003Koo`03003ooooo00Koo`03003ooooo0?Soo`03003ooooo03ooo`03
003ooooo00Koo`03003ooooo0?Ooo`03003ooooo03ooo`03003ooooo00Ooo`03003ooooo0?Ooo`03
003ooooo023oo`00=_oo00<00?ooool01ooo00<00?ooool0mooo00<00?ooool0?ooo00<00?ooool0
1ooo00<00?ooool0m_oo00<00?ooool0?ooo00<00?ooool02?oo00<00?ooool0m_oo00<00?ooool0
8?oo000fool00`00ooooo`07ool00`00ooooo`3gool00`00ooooo`0oool00`00ooooo`07ool00`00
ooooo`3fool00`00ooooo`0oool00`00ooooo`08ool00`00ooooo`3fool00`00ooooo`0Pool003Ko
o`03003ooooo00Soo`03003ooooo0?Koo`03003ooooo03ooo`03003ooooo00Soo`03003ooooo0?Go
o`03003ooooo03ooo`03003ooooo00Woo`03003ooooo0?Goo`03003ooooo023oo`00=_oo0P002_oo
00<00?ooool0m?oo0P00@Ooo0P002_oo00<00?ooool0looo0P00@Ooo0P002ooo00<00?ooool0looo
0P008_oo000fool00`00ooooo`09ool00`00ooooo`3eool00`00ooooo`0oool00`00ooooo`09ool0
0`00ooooo`3dool00`00ooooo`0oool00`00ooooo`0:ool00`00ooooo`3dool00`00ooooo`0Pool0
03Koo`03003ooooo00[oo`03003ooooo0?Coo`03003ooooo03ooo`03003ooooo00[oo`03003ooooo
0??oo`03003ooooo03ooo`03003ooooo00_oo`03003ooooo0??oo`03003ooooo023oo`00=_oo00<0
0?ooool02ooo00<00?ooool0looo00<00?ooool0?ooo00<00?ooool02ooo00<00?ooool0l_oo00<0
0?ooool0?ooo00<00?ooool03?oo00<00?ooool0l_oo00<00?ooool08?oo000fool00`00ooooo`0<
ool00`00ooooo`3bool00`00ooooo`0oool00`00ooooo`0<ool00`00ooooo`3aool00`00ooooo`0o
ool00`00ooooo`0=ool00`00ooooo`3aool00`00ooooo`0Pool003Koo`03003ooooo00coo`03003o
oooo0?;oo`03003ooooo03ooo`03003ooooo00coo`03003ooooo0?7oo`03003ooooo03ooo`03003o
oooo00goo`03003ooooo0?7oo`03003ooooo023oo`00=_oo00<00?ooool03Ooo00<00?ooool0lOoo
00<00?ooool0?ooo00<00?ooool03Ooo00<00?ooool0l?oo00<00?ooool0?ooo00<00?ooool03_oo
00<00?ooool0l?oo00<00?ooool08?oo000fool2000?ool00`00ooooo`3_ool20011ool2000?ool0
0`00ooooo`3^ool20011ool2000@ool00`00ooooo`3^ool2000Rool003Koo`03003ooooo00ooo`03
003ooooo0>ooo`03003ooooo03ooo`03003ooooo00ooo`03003ooooo0>koo`03003ooooo03ooo`03
003ooooo00ooo`03003ooooo0>ooo`03003ooooo023oo`00=_oo00<00?ooool03ooo00<00?ooool0
kooo00<00?ooool0?ooo00<00?ooool03ooo00<00?ooool0k_oo00<00?ooool0?ooo00<00?ooool0
4?oo00<00?ooool0k_oo00<00?ooool08?oo000fool00`00ooooo`0@ool00`00ooooo`3^ool00`00
ooooo`0oool00`00ooooo`0@ool00`00ooooo`3]ool00`00ooooo`0oool00`00ooooo`0Aool00`00
ooooo`3]ool00`00ooooo`0Pool003Koo`03003ooooo017oo`03003ooooo0>goo`03003ooooo03oo
o`03003ooooo017oo`03003ooooo0>coo`03003ooooo03ooo`03003ooooo01;oo`03003ooooo0>co
o`03003ooooo023oo`00:Ooo0P001?oo0P001Ooo00<00?ooool04_oo00<00?ooool0k?oo00<00?oo
ool0<Ooo0P001?oo0P001_oo00<00?ooool04_oo00<00?ooool0jooo00<00?ooool0<_oo0P001?oo
0P001Ooo00<00?ooool04_oo00<00?ooool0k?oo00<00?ooool08?oo000Xool01000ooooo`000_oo
00@00?ooool000Coo`03003ooooo01;oo`03003ooooo0>coo`03003ooooo033oo`04003ooooo0002
ool01000ooooo`001Ooo00<00?ooool04_oo00<00?ooool0jooo00<00?ooool0<Ooo00@00?ooool0
00;oo`04003ooooo0004ool00`00ooooo`0Cool00`00ooooo`3[ool00`00ooooo`0Pool002Soo`04
003ooooo0002ool01000ooooo`001?ooo`001P00<_oo00@00?ooool000;oo`04003ooooo0005oooo
0005000cool01000ooooo`000_oo00@00?ooool000Coool000H002;oo`00:Ooo0P000ooo00@00?oo
ool000Coo`03003ooooo01Coo`03003ooooo0>[oo`03003ooooo037oo`8000?oo`04003ooooo0005
ool00`00ooooo`0Dool00`00ooooo`3Yool00`00ooooo`0bool20003ool01000ooooo`001?oo00<0
0?ooool05?oo00<00?ooool0j_oo00<00?ooool08?oo000Xool01000ooooo`000_oo00@00?ooool0
00Coo`03003ooooo01Goo`03003ooooo0>Woo`03003ooooo033oo`04003ooooo0002ool01000oooo
o`001Ooo00<00?ooool05Ooo00<00?ooool0j?oo00<00?ooool0<Ooo00@00?ooool000;oo`04003o
oooo0004ool00`00ooooo`0Eool00`00ooooo`3Yool00`00ooooo`0Pool002Soo`04003ooooo0002
ool01000ooooo`001?oo00<00?ooool05_oo00<00?ooool0j?oo00<00?ooool0<?oo00@00?ooool0
00;oo`04003ooooo0005ool00`00ooooo`0Fool00`00ooooo`3Wool00`00ooooo`0aool01000oooo
o`000_oo00@00?ooool000Coo`03003ooooo01Koo`03003ooooo0>Soo`03003ooooo023oo`00:Ooo
0P001?oo0P001Ooo00<00?ooool05_oo00<00?ooool0j?oo00<00?ooool0<Ooo0P001?oo0P001_oo
00<00?ooool05_oo00<00?ooool0iooo00<00?ooool0<_oo0P001?oo0P001Ooo00<00?ooool05ooo
00<00?ooool0iooo00<00?ooool08?oo000fool00`00ooooo`0Gool00`00ooooo`3Wool00`00oooo
o`0oool00`00ooooo`0Gool00`00ooooo`3Vool00`00ooooo`0oool00`00ooooo`0Gool00`00oooo
o`3Wool00`00ooooo`0Pool003Koo`03003ooooo01Soo`03003ooooo0>Koo`03003ooooo03ooo`03
003ooooo01Soo`03003ooooo0>Goo`03003ooooo03ooo`03003ooooo01Soo`03003ooooo0>Koo`03
003ooooo023oo`00=_oo0P006_oo00<00?ooool0i?oo0P00@Ooo0P006_oo00<00?ooool0hooo0P00
@Ooo0P006_oo00<00?ooool0i?oo0P008_oo000fool00`00ooooo`0Jool00`00ooooo`3Tool00`00
ooooo`0oool00`00ooooo`0Jool00`00ooooo`3Sool00`00ooooo`0oool00`00ooooo`0Jool00`00
ooooo`3Tool00`00ooooo`0Pool003Koo`03003ooooo01[oo`03003ooooo0>Coo`03003ooooo03oo
o`03003ooooo01[oo`03003ooooo0>?oo`03003ooooo03ooo`03003ooooo01_oo`03003ooooo0>?o
o`03003ooooo023oo`00=_oo00<00?ooool06ooo00<00?ooool0hooo00<00?ooool0?ooo00<00?oo
ool06ooo00<00?ooool0h_oo00<00?ooool0?ooo00<00?ooool07?oo00<00?ooool0h_oo00<00?oo
ool08?oo000fool00`00ooooo`0Lool00`00ooooo`3Rool00`00ooooo`0oool00`00ooooo`0Lool0
0`00ooooo`3Qool00`00ooooo`0oool00`00ooooo`0Mool00`00ooooo`3Qool00`00ooooo`0Pool0
03Koo`03003ooooo01goo`03003ooooo0>7oo`03003ooooo03ooo`03003ooooo01goo`03003ooooo
0>3oo`03003ooooo03ooo`03003ooooo01goo`03003ooooo0>7oo`03003ooooo023oo`00=_oo00<0
0?ooool07_oo00<00?ooool0h?oo00<00?ooool0?ooo00<00?ooool07_oo00<00?ooool0gooo00<0
0?ooool0?ooo00<00?ooool07_oo00<00?ooool0h?oo00<00?ooool08?oo000fool2000Pool00`00
ooooo`3Nool20011ool2000Pool00`00ooooo`3Mool20011ool2000Pool00`00ooooo`3Nool2000R
ool003Koo`03003ooooo01ooo`03003ooooo0=ooo`03003ooooo03ooo`03003ooooo01ooo`03003o
oooo0=koo`03003ooooo03ooo`03003ooooo023oo`03003ooooo0=koo`03003ooooo023oo`00=_oo
00<00?ooool08?oo00<00?ooool0g_oo00<00?ooool0?ooo00<00?ooool08?oo00<00?ooool0gOoo
00<00?ooool0?ooo00<00?ooool08Ooo00<00?ooool0gOoo00<00?ooool08?oo000fool00`00oooo
o`0Qool00`00ooooo`3Mool00`00ooooo`0oool00`00ooooo`0Qool00`00ooooo`3Lool00`00oooo
o`0oool00`00ooooo`0Rool00`00ooooo`3Lool00`00ooooo`0Pool003Koo`03003ooooo02;oo`03
003ooooo0=coo`03003ooooo03ooo`03003ooooo02;oo`03003ooooo0=_oo`03003ooooo03ooo`03
003ooooo02?oo`03003ooooo0=_oo`03003ooooo023oo`00=_oo00<00?ooool08ooo00<00?ooool0
fooo00<00?ooool0?ooo00<00?ooool08ooo00<00?ooool0f_oo00<00?ooool0?ooo00<00?ooool0
9?oo00<00?ooool0f_oo00<00?ooool08?oo000fool2000Uool00`00ooooo`3Iool20011ool2000U
ool00`00ooooo`3Hool20011ool2000Vool00`00ooooo`3Hool2000Rool003Koo`03003ooooo02Go
o`03003ooooo0=Woo`03003ooooo03ooo`03003ooooo02Goo`03003ooooo0=Soo`03003ooooo03oo
o`03003ooooo02Koo`03003ooooo0=Soo`03003ooooo023oo`00=_oo00<00?ooool09_oo00<00?oo
ool0f?oo00<00?ooool0?ooo00<00?ooool09_oo00<00?ooool0eooo00<00?ooool0?ooo00<00?oo
ool09ooo00<00?ooool0eooo00<00?ooool08?oo000fool00`00ooooo`0Wool00`00ooooo`3Gool0
0`00ooooo`0oool00`00ooooo`0Wool00`00ooooo`3Fool00`00ooooo`0oool00`00ooooo`0Xool0
0`00ooooo`3Fool00`00ooooo`0Pool003Koo`03003ooooo02Soo`03003ooooo0=Koo`03003ooooo
03ooo`03003ooooo02Soo`03003ooooo0=Goo`03003ooooo03ooo`03003ooooo02Woo`03003ooooo
0=Goo`03003ooooo023oo`008_oo10000ooo0P001?oo0P001Ooo00<00?ooool0:Ooo00<00?ooool0
eOoo00<00?ooool0:_oo10000ooo0P001?oo0P001_oo00<00?ooool0:Ooo00<00?ooool0e?oo00<0
0?ooool0:ooo10000ooo0P001?oo0P001Ooo00<00?ooool0:_oo00<00?ooool0e?oo00<00?ooool0
8?oo000Tool01@00oooooooo00000_oo00@00?ooool000;oo`03003ooooo00;oo`03003ooooo02[o
o`03003ooooo0=Coo`03003ooooo02coo`05003oooooool00002ool01000ooooo`000_oo00<00?oo
ool00ooo00<00?ooool0:_oo00<00?ooool0dooo00<00?ooool0;Ooo00D00?ooooooo`0000;oo`04
003ooooo0002ool00`00ooooo`02ool00`00ooooo`0[ool00`00ooooo`3Cool00`00ooooo`0Pool0
02Coo`05003oooooool00002ool01000ooooo`000_oo00<00?ooool00_oo0`00:ooo00<00?ooool0
dOoo0`00;_oo00D00?ooooooo`0000;oo`04003ooooo0002ool00`00ooooo`03ool2000/ool00`00
ooooo`3Aool2000_ool01@00oooooooo00000_oo00@00?ooool000;oo`03003ooooo00;oo`<002co
o`03003ooooo0=3oo`<002;oo`009?oo00D00?ooooooo`0000;oo`04003ooooo0002ool00`00oooo
o`02ool00`00ooooo`0/ool00`00ooooo`3Bool00`00ooooo`0/ool01@00oooooooo00000_oo00@0
0?ooool000;oo`03003ooooo00?oo`03003ooooo02coo`03003ooooo0=7oo`03003ooooo02goo`05
003oooooool00002ool01000ooooo`000_oo00<00?ooool00_oo00<00?ooool0;Ooo00<00?ooool0
dOoo00<00?ooool08?oo000Tool01@00oooooooo00000_oo00@00?ooool000;oo`03003ooooo00;o
o`03003ooooo02goo`03003ooooo0=7oo`03003ooooo02coo`05003oooooool00002ool01000oooo
o`000_oo00<00?ooool00ooo00<00?ooool0;Ooo00<00?ooool0d?oo00<00?ooool0;Ooo00D00?oo
ooooo`0000;oo`04003ooooo0002ool00`00ooooo`02ool00`00ooooo`0^ool00`00ooooo`3@ool0
0`00ooooo`0Pool002;oo`<000?oo`04003ooooo0002ool01000ooooo`001?oo00<00?ooool0;_oo
00<00?ooool0d?oo00<00?ooool0:_oo0`000ooo00@00?ooool000;oo`04003ooooo0005ool00`00
ooooo`0^ool00`00ooooo`3?ool00`00ooooo`0[ool30003ool01000ooooo`000_oo00@00?ooool0
00Coo`03003ooooo02ooo`03003ooooo0<ooo`03003ooooo023oo`009?oo00<00?ooool00_oo0P00
1?oo0P001Ooo00<00?ooool0;ooo00<00?ooool0cooo00<00?ooool0;?oo00<00?ooool00_oo0P00
1?oo0P001_oo00<00?ooool0;ooo00<00?ooool0c_oo00<00?ooool0;Ooo00<00?ooool00_oo0P00
1?oo0P001Ooo00<00?ooool0<?oo00<00?ooool0c_oo00<00?ooool08?oo000fool00`00ooooo`0`
ool00`00ooooo`3>ool00`00ooooo`0oool00`00ooooo`0`ool00`00ooooo`3=ool00`00ooooo`0o
ool00`00ooooo`0aool00`00ooooo`3=ool00`00ooooo`0Pool003Koo`03003ooooo037oo`03003o
oooo0<goo`03003ooooo03ooo`03003ooooo037oo`03003ooooo0<coo`03003ooooo03ooo`03003o
oooo03;oo`03003ooooo0<coo`03003ooooo023oo`00=_oo0P00<ooo00<00?ooool0booo0P00@Ooo
0P00<_oo00<00?ooool0booo0P00@Ooo0P00<ooo00<00?ooool0booo0P008_oo000fool00`00oooo
o`0cool00`00ooooo`3;ool00`00ooooo`0oool00`00ooooo`0bool00`00ooooo`3;ool00`00oooo
o`0oool00`00ooooo`0cool00`00ooooo`3;ool00`00ooooo`0Pool003Koo`03003ooooo03Coo`03
003ooooo0<[oo`03003ooooo03ooo`03003ooooo03?oo`03003ooooo0<[oo`03003ooooo03ooo`03
003ooooo03Coo`03003ooooo0<[oo`03003ooooo023oo`00=_oo00<00?ooool0=Ooo00<00?ooool0
bOoo00<00?ooool0?ooo00<00?ooool0=?oo00<00?ooool0bOoo00<00?ooool0?ooo00<00?ooool0
=Ooo00<00?ooool0bOoo00<00?ooool08?oo000fool00`00ooooo`0fool00`00ooooo`38ool00`00
ooooo`0oool00`00ooooo`0eool00`00ooooo`38ool00`00ooooo`0oool00`00ooooo`0fool00`00
ooooo`38ool00`00ooooo`0Pool003Koo`03003ooooo03Ooo`03003ooooo0<Ooo`03003ooooo03oo
o`03003ooooo03Koo`03003ooooo0<Ooo`03003ooooo03ooo`03003ooooo03Ooo`03003ooooo0<Oo
o`03003ooooo023oo`00=_oo00<00?ooool0>?oo00<00?ooool0a_oo00<00?ooool0?ooo00<00?oo
ool0=ooo00<00?ooool0a_oo00<00?ooool0?ooo00<00?ooool0>?oo00<00?ooool0a_oo00<00?oo
ool08?oo000fool2000jool00`00ooooo`34ool20011ool2000iool20035ool20011ool2000jool0
0`00ooooo`34ool2000Rool003Koo`03003ooooo03[oo`03003ooooo0<Coo`03003ooooo03ooo`03
003ooooo03[oo`03003ooooo0<?oo`03003ooooo03ooo`03003ooooo03[oo`03003ooooo0<Coo`03
003ooooo023oo`00=_oo00<00?ooool0>ooo00<00?ooool0`ooo00<00?ooool0?ooo00<00?ooool0
>ooo00<00?ooool0`_oo00<00?ooool0?ooo00<00?ooool0>ooo00<00?ooool0`ooo00<00?ooool0
8?oo000fool00`00ooooo`0lool20033ool00`00ooooo`0oool00`00ooooo`0lool00`00ooooo`31
ool00`00ooooo`0oool00`00ooooo`0lool20033ool00`00ooooo`0Pool003Koo`03003ooooo03ko
o`03003ooooo0<3oo`03003ooooo03ooo`03003ooooo03goo`03003ooooo0<3oo`03003ooooo03oo
o`03003ooooo03koo`03003ooooo0<3oo`03003ooooo023oo`00=_oo00<00?ooool0?ooo00<00?oo
ool0_ooo00<00?ooool0?ooo00<00?ooool0?_oo0P00`?oo00<00?ooool0?ooo00<00?ooool0?ooo
00<00?ooool0_ooo00<00?ooool08?oo000fool00`00ooooo`10ool00`00ooooo`2nool00`00oooo
o`0oool00`00ooooo`10ool00`00ooooo`2mool00`00ooooo`0oool00`00ooooo`10ool00`00oooo
o`2nool00`00ooooo`0Pool003Koo`8004;oo`03003ooooo0;coo`80047oo`8004;oo`03003ooooo
0;_oo`80047oo`8004;oo`03003ooooo0;coo`8002;oo`00=_oo00<00?ooool0@_oo00<00?ooool0
_?oo00<00?ooool0?ooo00<00?ooool0@_oo00<00?ooool0^ooo00<00?ooool0?ooo00<00?ooool0
@_oo00<00?ooool0_?oo00<00?ooool08?oo000fool00`00ooooo`13ool2002lool00`00ooooo`0o
ool00`00ooooo`13ool00`00ooooo`2jool00`00ooooo`0oool00`00ooooo`13ool2002lool00`00
ooooo`0Pool003Koo`03003ooooo04Goo`03003ooooo0;Woo`03003ooooo03ooo`03003ooooo04Co
o`03003ooooo0;Woo`03003ooooo03ooo`03003ooooo04Goo`03003ooooo0;Woo`03003ooooo023o
o`008_oo10000_oo10000ooo0P001Ooo00<00?ooool0A_oo00<00?ooool0^?oo00<00?ooool0:_oo
10000_oo10000ooo0P001_oo00<00?ooool0AOoo00<00?ooool0^?oo00<00?ooool0:ooo10000_oo
10000ooo0P001Ooo00<00?ooool0A_oo00<00?ooool0^?oo00<00?ooool08?oo000Tool01@00oooo
oooo00001Ooo00@00?ooool000Coo`03003ooooo04Ooo`03003ooooo0;Ooo`03003ooooo02coo`05
003oooooool00005ool01000ooooo`001Ooo00<00?ooool0A_oo0P00^?oo00<00?ooool0;Ooo00D0
0?ooooooo`0000Goo`04003ooooo0004ool00`00ooooo`17ool00`00ooooo`2gool00`00ooooo`0P
ool002Coo`03003ooooo00;oo`03003ooooo00;oo`04003ooooo0004ool30018ool00`00ooooo`2d
ool3000^ool00`00ooooo`02ool00`00ooooo`02ool01000ooooo`001Ooo0P00BOoo00<00?ooool0
]?oo0P00;ooo00<00?ooool00_oo00<00?ooool00_oo00@00?ooool000Coo`<004Soo`03003ooooo
0;Coo`<002;oo`009?oo00<00?ooool00ooo00D00?ooooooo`0000;oo`03003ooooo00;oo`03003o
oooo04Woo`800;Koo`03003ooooo02coo`03003ooooo00?oo`05003oooooool00002ool00`00oooo
o`03ool00`00ooooo`19ool00`00ooooo`2dool00`00ooooo`0]ool00`00ooooo`03ool01@00oooo
oooo00000_oo00<00?ooool00_oo00<00?ooool0BOoo0P00]_oo00<00?ooool08?oo000Tool00`00
ooooo`04ool01000ooooo`000_oo00<00?ooool00_oo00<00?ooool0Booo00<00?ooool0/ooo00<0
0?ooool0;?oo00<00?ooool01?oo00@00?ooool000;oo`03003ooooo00?oo`03003ooooo04[oo`03
003ooooo0;?oo`03003ooooo02goo`03003ooooo00Coo`04003ooooo0002ool00`00ooooo`02ool0
0`00ooooo`1;ool00`00ooooo`2cool00`00ooooo`0Pool002;oo`<000?oo`04003ooooo0002ool0
1000ooooo`001?oo00<00?ooool0C?oo00<00?ooool0/_oo00<00?ooool0:_oo0`000ooo00@00?oo
ool000;oo`04003ooooo0005ool00`00ooooo`1;ool00`00ooooo`2bool00`00ooooo`0[ool30003
ool01000ooooo`000_oo00@00?ooool000Coo`03003ooooo04coo`03003ooooo0;;oo`03003ooooo
023oo`009?oo00<00?ooool00_oo0P001?oo0P001Ooo00<00?ooool0COoo00<00?ooool0/Ooo00<0
0?ooool0;?oo00<00?ooool00_oo0P001?oo0P001_oo00<00?ooool0C?oo0P00/_oo00<00?ooool0
;Ooo00<00?ooool00_oo0P001?oo0P001Ooo00<00?ooool0COoo00<00?ooool0/Ooo00<00?ooool0
8?oo000fool00`00ooooo`1>ool2002aool00`00ooooo`0oool00`00ooooo`1>ool00`00ooooo`2_
ool00`00ooooo`0oool00`00ooooo`1>ool2002aool00`00ooooo`0Pool003Koo`03003ooooo053o
o`03003ooooo0:koo`03003ooooo03ooo`03003ooooo04ooo`03003ooooo0:koo`03003ooooo03oo
o`03003ooooo053oo`03003ooooo0:koo`03003ooooo023oo`00=_oo0P00D_oo00<00?ooool0[?oo
0P00@Ooo0P00DOoo0P00[Ooo0P00@Ooo0P00D_oo00<00?ooool0[?oo0P008_oo000fool00`00oooo
o`1Bool00`00ooooo`2/ool00`00ooooo`0oool00`00ooooo`1Bool00`00ooooo`2[ool00`00oooo
o`0oool00`00ooooo`1Bool00`00ooooo`2/ool00`00ooooo`0Pool003Koo`03003ooooo05?oo`80
0:coo`03003ooooo03ooo`03003ooooo05?oo`03003ooooo0:[oo`03003ooooo03ooo`03003ooooo
05?oo`800:coo`03003ooooo023oo`00=_oo00<00?ooool0EOoo00<00?ooool0ZOoo00<00?ooool0
?ooo00<00?ooool0E?oo0P00Z_oo00<00?ooool0?ooo00<00?ooool0EOoo00<00?ooool0ZOoo00<0
0?ooool08?oo000fool00`00ooooo`1Fool00`00ooooo`2Xool00`00ooooo`0oool00`00ooooo`1F
ool00`00ooooo`2Wool00`00ooooo`0oool00`00ooooo`1Fool00`00ooooo`2Xool00`00ooooo`0P
ool003Koo`03003ooooo05Ooo`800:Soo`03003ooooo03ooo`03003ooooo05Ooo`800:Ooo`03003o
oooo03ooo`03003ooooo05Ooo`800:Soo`03003ooooo023oo`00=_oo00<00?ooool0FOoo00<00?oo
ool0YOoo00<00?ooool0?ooo00<00?ooool0FOoo00<00?ooool0Y?oo00<00?ooool0?ooo00<00?oo
ool0FOoo00<00?ooool0YOoo00<00?ooool08?oo000fool2001Kool00`00ooooo`2Sool20011ool2
001Kool00`00ooooo`2Rool20011ool2001Kool00`00ooooo`2Sool2000Rool003Koo`03003ooooo
05_oo`800:Coo`03003ooooo03ooo`03003ooooo05_oo`800:?oo`03003ooooo03ooo`03003ooooo
05_oo`800:Coo`03003ooooo023oo`00=_oo00<00?ooool0GOoo00<00?ooool0XOoo00<00?ooool0
?ooo00<00?ooool0GOoo00<00?ooool0X?oo00<00?ooool0?ooo00<00?ooool0GOoo00<00?ooool0
XOoo00<00?ooool08?oo000fool00`00ooooo`1Nool2002Qool00`00ooooo`0oool00`00ooooo`1N
ool2002Pool00`00ooooo`0oool00`00ooooo`1Nool2002Qool00`00ooooo`0Pool003Koo`03003o
oooo063oo`03003ooooo09koo`03003ooooo03ooo`03003ooooo063oo`03003ooooo09goo`03003o
oooo03ooo`03003ooooo063oo`03003ooooo09koo`03003ooooo023oo`00=_oo00<00?ooool0HOoo
0P00W_oo00<00?ooool0?ooo00<00?ooool0HOoo0P00WOoo00<00?ooool0?ooo00<00?ooool0HOoo
0P00W_oo00<00?ooool08?oo000fool00`00ooooo`1Sool2002Lool00`00ooooo`0oool00`00oooo
o`1Sool2002Kool00`00ooooo`0oool00`00ooooo`1Sool2002Lool00`00ooooo`0Pool003Koo`80
06Koo`8009Woo`80047oo`8006Koo`03003ooooo09Ooo`80047oo`8006Koo`8009Woo`8002;oo`00
=_oo00<00?ooool0Iooo0P00V?oo00<00?ooool0?ooo00<00?ooool0I_oo0P00V?oo00<00?ooool0
?ooo00<00?ooool0Iooo0P00V?oo00<00?ooool08?oo000fool00`00ooooo`1Yool2002Fool00`00
ooooo`0oool00`00ooooo`1Xool2002Fool00`00ooooo`0oool00`00ooooo`1Yool2002Fool00`00
ooooo`0Pool003Koo`03003ooooo06_oo`03003ooooo09?oo`03003ooooo03ooo`03003ooooo06[o
o`03003ooooo09?oo`03003ooooo03ooo`03003ooooo06_oo`03003ooooo09?oo`03003ooooo023o
o`00=_oo00<00?ooool0K?oo0P00Tooo00<00?ooool0?ooo00<00?ooool0Jooo0P00Tooo00<00?oo
ool0?ooo00<00?ooool0K?oo0P00Tooo00<00?ooool08?oo000Rool40004ool00`00ooooo`02ool2
0005ool00`00ooooo`1^ool00`00ooooo`2@ool00`00ooooo`0Zool40004ool00`00ooooo`02ool2
0006ool00`00ooooo`1]ool00`00ooooo`2@ool00`00ooooo`0[ool40004ool00`00ooooo`02ool2
0005ool00`00ooooo`1^ool00`00ooooo`2@ool00`00ooooo`0Pool002Coo`03003ooooo00?oo`05
003oooooool00002ool00`00ooooo`02ool00`00ooooo`1_ool00`00ooooo`2?ool00`00ooooo`0/
ool00`00ooooo`03ool01@00oooooooo00000_oo00<00?ooool00ooo00<00?ooool0K_oo0P00T?oo
00<00?ooool0;Ooo00<00?ooool00ooo00D00?ooooooo`0000;oo`03003ooooo00;oo`03003ooooo
06ooo`03003ooooo08ooo`03003ooooo023oo`009?oo00<00?ooool01@000_oo00@00?ooool000Co
o`<0073oo`8008goo`<002koo`03003ooooo00D000;oo`04003ooooo0005ool2001aool2002=ool2
000_ool00`00ooooo`050002ool01000ooooo`001?oo0`00L?oo0P00SOoo0`008_oo000Tool01000
ooooo`000_oo00D00?ooooooo`0000;oo`03003ooooo00;oo`03003ooooo07;oo`03003ooooo08co
o`03003ooooo02coo`04003ooooo0002ool01@00oooooooo00000_oo00<00?ooool00ooo00<00?oo
ool0L_oo00<00?ooool0Rooo00<00?ooool0;Ooo00@00?ooool000;oo`05003oooooool00002ool0
0`00ooooo`02ool00`00ooooo`1bool00`00ooooo`2<ool00`00ooooo`0Pool002Coo`07003ooooo
ool00?oo00000ooo00@00?ooool000Coo`03003ooooo07?oo`8008coo`03003ooooo02coo`07003o
ooooool00?oo00000ooo00@00?ooool000Goo`03003ooooo07?oo`8008_oo`03003ooooo02goo`07
003oooooool00?oo00000ooo00@00?ooool000Coo`03003ooooo07?oo`8008coo`03003ooooo023o
o`008_oo0`001?oo0P000ooo00@00?ooool000Coo`03003ooooo07Goo`03003ooooo08Woo`03003o
oooo02[oo`<000Coo`8000?oo`04003ooooo0005ool00`00ooooo`1eool00`00ooooo`28ool00`00
ooooo`0[ool30004ool20003ool01000ooooo`001?oo00<00?ooool0MOoo00<00?ooool0ROoo00<0
0?ooool08?oo000Tool00`00ooooo`03ool00`00ooooo`02ool20005ool00`00ooooo`1fool20029
ool00`00ooooo`0/ool00`00ooooo`03ool00`00ooooo`02ool20006ool00`00ooooo`1fool20028
ool00`00ooooo`0]ool00`00ooooo`03ool00`00ooooo`02ool20005ool00`00ooooo`1fool20029
ool00`00ooooo`0Pool003Koo`03003ooooo07Soo`8008Ooo`03003ooooo03ooo`03003ooooo07So
o`8008Koo`03003ooooo03ooo`03003ooooo07Soo`8008Ooo`03003ooooo023oo`00=_oo0P00Nooo
0P00Q?oo0P00@Ooo0P00Nooo0P00Pooo0P00@Ooo0P00Nooo0P00Q?oo0P008_oo000fool00`00oooo
o`1lool20023ool00`00ooooo`0oool00`00ooooo`1lool20022ool00`00ooooo`0oool00`00oooo
o`1lool20023ool00`00ooooo`0Pool003Koo`03003ooooo07koo`80087oo`03003ooooo03ooo`03
003ooooo07koo`80083oo`03003ooooo03ooo`03003ooooo07koo`<0083oo`03003ooooo023oo`00
=_oo00<00?ooool0P?oo0P00Oooo00<00?ooool0?ooo00<00?ooool0P?oo0P00O_oo00<00?ooool0
?ooo00<00?ooool0POoo0P00O_oo00<00?ooool08?oo000fool00`00ooooo`22ool2001mool00`00
ooooo`0oool00`00ooooo`22ool2001lool00`00ooooo`0oool00`00ooooo`23ool2001lool00`00
ooooo`0Pool003Koo`03003ooooo08Coo`8007_oo`03003ooooo03ooo`03003ooooo08Coo`8007[o
o`03003ooooo03ooo`03003ooooo08Goo`8007[oo`03003ooooo023oo`00=_oo00<00?ooool0Q_oo
0P00NOoo00<00?ooool0?ooo00<00?ooool0Q_oo0P00N?oo00<00?ooool0?ooo00<00?ooool0Qooo
0P00N?oo00<00?ooool08?oo000fool20029ool2001fool20011ool20029ool2001eool20011ool2
002:ool2001eool2000Rool003Koo`03003ooooo08[oo`8007Goo`03003ooooo03ooo`03003ooooo
08[oo`8007Coo`03003ooooo03ooo`03003ooooo08_oo`8007Coo`03003ooooo023oo`00=_oo00<0
0?ooool0S?oo0P00Looo00<00?ooool0?ooo00<00?ooool0S?oo0P00L_oo00<00?ooool0?ooo00<0
0?ooool0SOoo0P00L_oo00<00?ooool08?oo000fool00`00ooooo`2>ool2001aool00`00ooooo`0o
ool00`00ooooo`2>ool2001`ool00`00ooooo`0oool00`00ooooo`2?ool2001`ool00`00ooooo`0P
ool003Koo`03003ooooo093oo`8006ooo`03003ooooo03ooo`03003ooooo093oo`8006koo`03003o
oooo03ooo`03003ooooo097oo`8006koo`03003ooooo023oo`00=_oo00<00?ooool0T_oo0`00K?oo
00<00?ooool0?ooo00<00?ooool0T_oo0`00Jooo00<00?ooool0?ooo00<00?ooool0Tooo0`00Jooo
00<00?ooool08?oo000fool00`00ooooo`2Eool3001Yool00`00ooooo`0oool00`00ooooo`2Eool3
001Xool00`00ooooo`0oool00`00ooooo`2Fool2001Yool00`00ooooo`0Pool003Koo`8009Woo`80
06Koo`80047oo`8009Woo`8006Goo`80047oo`8009Woo`<006Goo`8002;oo`00=_oo00<00?ooool0
V_oo0`00I?oo00<00?ooool0?ooo00<00?ooool0V_oo0`00Hooo00<00?ooool0?ooo00<00?ooool0
Vooo0P00I?oo00<00?ooool08?oo000fool00`00ooooo`2Mool3001Qool00`00ooooo`0oool00`00
ooooo`2Mool3001Pool00`00ooooo`0oool00`00ooooo`2Mool3001Qool00`00ooooo`0Pool003Ko
o`03003ooooo0:3oo`8005ooo`03003ooooo03ooo`03003ooooo0:3oo`8005koo`03003ooooo03oo
o`03003ooooo0:3oo`<005koo`03003ooooo023oo`00=_oo00<00?ooool0X_oo0`00G?oo00<00?oo
ool0?ooo00<00?ooool0X_oo0`00Fooo00<00?ooool0?ooo00<00?ooool0Xooo0P00G?oo00<00?oo
ool08?oo000Rool40003ool20004ool20005ool00`00ooooo`2Uool2001Jool00`00ooooo`0Zool4
0003ool20004ool20006ool00`00ooooo`2Uool2001Iool00`00ooooo`0[ool40003ool20004ool2
0005ool00`00ooooo`2Uool3001Iool00`00ooooo`0Pool002Coo`05003oooooool00002ool01000
ooooo`000_oo00<00?ooool00_oo00<00?ooool0Yooo0`00Eooo00<00?ooool0;?oo00D00?oooooo
o`0000;oo`04003ooooo0002ool00`00ooooo`03ool00`00ooooo`2Wool3001Fool00`00ooooo`0]
ool01@00oooooooo00000_oo00@00?ooool000;oo`03003ooooo00;oo`03003ooooo0:Soo`<005Ko
o`03003ooooo023oo`009?oo00D00?ooooooo`0000;oo`04003ooooo0002ool00`00ooooo`02ool3
002Zool2001Cool3000^ool01@00oooooooo00000_oo00@00?ooool000;oo`03003ooooo00?oo`80
0:_oo`8005?oo`8002ooo`05003oooooool00002ool01000ooooo`000_oo00<00?ooool00_oo0`00
Zooo0P00D_oo0`008_oo000Tool01000oooooooo0`000ooo00@00?ooool000Coo`03003ooooo0:co
o`<005;oo`03003ooooo02coo`04003oooooool30003ool01000ooooo`001Ooo00<00?ooool0[?oo
0`00DOoo00<00?ooool0;Ooo00@00?ooooooo`<000?oo`04003ooooo0004ool00`00ooooo`2]ool3
001Aool00`00ooooo`0Pool002Coo`05003oooooool00005ool01000ooooo`001?oo00<00?ooool0
[ooo0P00D?oo00<00?ooool0;?oo00D00?ooooooo`0000Goo`04003ooooo0005ool00`00ooooo`2_
ool2001?ool00`00ooooo`0]ool01@00oooooooo00001Ooo00@00?ooool000Coo`03003ooooo0;3o
o`8004ooo`03003ooooo023oo`008_oo0`000ooo00<00?ooool00ooo00@00?ooool000Coo`03003o
oooo0;7oo`<004goo`03003ooooo02[oo`<000?oo`03003ooooo00?oo`04003ooooo0005ool00`00
ooooo`2aool3001<ool00`00ooooo`0[ool30003ool00`00ooooo`03ool01000ooooo`001?oo00<0
0?ooool0/_oo0`00C?oo00<00?ooool08?oo000Tool00`00ooooo`02ool30003ool20005ool00`00
ooooo`2dool3001:ool00`00ooooo`0/ool00`00ooooo`02ool30003ool20006ool00`00ooooo`2d
ool2001:ool00`00ooooo`0]ool00`00ooooo`02ool30003ool20005ool00`00ooooo`2eool2001:
ool00`00ooooo`0Pool003Koo`03003ooooo0;Ooo`8004Soo`03003ooooo03ooo`03003ooooo0;Ko
o`<004Ooo`03003ooooo03ooo`03003ooooo0;Ooo`<004Ooo`03003ooooo023oo`00=_oo00<00?oo
ool0^Ooo0`00AOoo00<00?ooool0?ooo00<00?ooool0^Ooo0P00AOoo00<00?ooool0?ooo00<00?oo
ool0^_oo0P00AOoo00<00?ooool08?oo000fool2002mool30011ool20011ool2002lool30011ool2
0011ool2002mool30011ool2000Rool003Koo`03003ooooo0;ooo`<003ooo`03003ooooo03ooo`03
003ooooo0;koo`@003koo`03003ooooo03ooo`03003ooooo0;ooo`<003ooo`03003ooooo023oo`00
=_oo00<00?ooool0`_oo1000>ooo00<00?ooool0?ooo00<00?ooool0`_oo1000>_oo00<00?ooool0
?ooo00<00?ooool0`_oo1000>ooo00<00?ooool08?oo000fool00`00ooooo`36ool3000hool00`00
ooooo`0oool00`00ooooo`36ool3000gool00`00ooooo`0oool00`00ooooo`36ool3000hool00`00
ooooo`0Pool003Koo`03003ooooo0<Woo`@003Coo`03003ooooo03ooo`03003ooooo0<Woo`<003Co
o`03003ooooo03ooo`03003ooooo0<Woo`@003Coo`03003ooooo023oo`00=_oo00<00?ooool0cOoo
1000<?oo00<00?ooool0?ooo00<00?ooool0c?oo1000<?oo00<00?ooool0?ooo00<00?ooool0cOoo
1000<?oo00<00?ooool08?oo000fool2003Bool4000[ool20011ool2003Aool4000[ool20011ool2
003Bool4000[ool2000Rool003Koo`03003ooooo0=Goo`D002Ooo`03003ooooo03ooo`03003ooooo
0=Coo`H002Koo`03003ooooo03ooo`03003ooooo0=Goo`H002Koo`03003ooooo023oo`00=_oo00<0
0?ooool0f_oo10008ooo00<00?ooool0?ooo00<00?ooool0f_oo10008_oo00<00?ooool0?ooo00<0
0?ooool0fooo10008_oo00<00?ooool08?oo000fool00`00ooooo`3Nool3000Pool00`00ooooo`0o
ool00`00ooooo`3Nool3000Oool00`00ooooo`0oool00`00ooooo`3Oool3000Oool00`00ooooo`0P
ool003Koo`03003ooooo0>7oo`@001coo`03003ooooo03ooo`03003ooooo0>7oo`@001_oo`03003o
oooo03ooo`03003ooooo0>;oo`@001_oo`03003ooooo023oo`00=_oo00<00?ooool0iOoo10006?oo
00<00?ooool0?ooo00<00?ooool0iOoo10005ooo00<00?ooool0?ooo00<00?ooool0i_oo10005ooo
00<00?ooool08?oo000fool00`00ooooo`3Yool6000Bool00`00ooooo`0oool00`00ooooo`3Yool6
000Aool00`00ooooo`0oool00`00ooooo`3Zool5000Bool00`00ooooo`0Pool003Koo`800?3oo`D0
00coo`80047oo`800?3oo`D000_oo`80047oo`800?3oo`D000coo`8002;oo`00=_oo00<00?ooool0
m?oo1@002?oo00<00?ooool0?ooo00<00?ooool0m?oo10002?oo00<00?ooool0?ooo00<00?ooool0
m?oo1@002?oo00<00?ooool08?oo000fool00`00ooooo`3iool30005ool00`00ooooo`0oool00`00
ooooo`3hool30005ool00`00ooooo`0oool00`00ooooo`3iool30005ool00`00ooooo`0Pool003Ko
o`03003ooooo0?ooo`;oo`03003ooooo03ooo`03003ooooo0?ooo`7oo`03003ooooo03ooo`03003o
oooo0?ooo`;oo`03003ooooo023oo`00=_oo00<00?ooool00ooo00<00?ooool0;ooo00<00?ooool0
;_oo00<00?ooool0;ooo00<00?ooool0;_oo00<00?ooool0;ooo00<00?ooool00ooo00<00?ooool0
?ooo00<00?ooool00ooo00<00?ooool0;_oo00<00?ooool0;ooo00<00?ooool0;_oo00<00?ooool0
;ooo00<00?ooool0;_oo00<00?ooool00ooo00<00?ooool0?ooo00<00?ooool01?oo00<00?ooool0
;_oo00<00?ooool0;_oo00<00?ooool0;ooo00<00?ooool0;_oo00<00?ooool0;ooo00<00?ooool0
0ooo00<00?ooool08?oo000fool00`00ooooo`03ool00`00ooooo`0:ool00`00ooooo`09ool00`00
ooooo`09ool00`00ooooo`0:ool00`00ooooo`09ool00`00ooooo`09ool00`00ooooo`0:ool00`00
ooooo`09ool00`00ooooo`0:ool00`00ooooo`09ool00`00ooooo`09ool00`00ooooo`0:ool00`00
ooooo`09ool00`00ooooo`09ool00`00ooooo`0:ool00`00ooooo`09ool00`00ooooo`09ool00`00
ooooo`0:ool00`00ooooo`09ool00`00ooooo`0:ool00`00ooooo`03ool00`00ooooo`0oool00`00
ooooo`03ool00`00ooooo`09ool00`00ooooo`0:ool00`00ooooo`09ool00`00ooooo`09ool00`00
ooooo`0:ool00`00ooooo`09ool00`00ooooo`09ool00`00ooooo`0:ool00`00ooooo`09ool00`00
ooooo`0:ool00`00ooooo`09ool00`00ooooo`09ool00`00ooooo`0:ool00`00ooooo`09ool00`00
ooooo`09ool00`00ooooo`0:ool00`00ooooo`09ool00`00ooooo`0:ool00`00ooooo`09ool00`00
ooooo`09ool00`00ooooo`03ool00`00ooooo`0oool00`00ooooo`04ool00`00ooooo`09ool00`00
ooooo`09ool00`00ooooo`0:ool00`00ooooo`09ool00`00ooooo`09ool00`00ooooo`0:ool00`00
ooooo`09ool00`00ooooo`09ool00`00ooooo`0:ool00`00ooooo`09ool00`00ooooo`0:ool00`00
ooooo`09ool00`00ooooo`09ool00`00ooooo`0:ool00`00ooooo`09ool00`00ooooo`09ool00`00
ooooo`0:ool00`00ooooo`09ool00`00ooooo`0:ool00`00ooooo`09ool00`00ooooo`03ool00`00
ooooo`0Pool003Koool000H0047oool000D0047oool000H002;oo`00oooooooooooojooo003ooooo
ooooooo[ool00?ooooooooooon_oo`00oooooooooooojooo0000\
\>"],
  ImageRangeCache->{{{0, 999}, {192.125, 0}} -> {-0.0817374, -0.0144852, \
0.00316664, 0.00316664}, {{25.8125, 321.812}, {187.5, 4.5625}} -> {-2.45163, \
41.347, 0.0404159, 0.734979}, {{351.438, 647.5}, {187.5, 4.5625}} -> \
{-15.6133, 41.347, 0.0404159, 0.734979}, {{677.125, 973.188}, {187.5, \
4.5625}} -> {-28.7763, 41.347, 0.0404159, 0.734979}}],

Cell[BoxData[
    TagBox[\(\[SkeletonIndicator]  GraphicsArray  \[SkeletonIndicator]\),
      False,
      Editable->False]], "Output"],

Cell[GraphicsData["PostScript", "\<\
%!
%%Creator: Mathematica
%%AspectRatio: .19314 
%%ImageSize: 1000 193.136 
MathPictureStart
/Mabs {
Mgmatrix idtransform
Mtmatrix dtransform
} bind def
/Mabsadd { Mabs
3 -1 roll add
3 1 roll add
exch } bind def
%% Graphics
%%IncludeResource: font Courier
%%IncludeFont: Courier
/Courier findfont 10  scalefont  setfont
% Scaling calculations
0.0238095 0.31746 0.00459847 0.31746 [
[ 0 0 0 0 ]
[ 1 .19314 0 0 ]
] MathScale
% Start of Graphics
1 setlinecap
1 setlinejoin
newpath
0 0 m
1 0 L
1 .19314 L
0 .19314 L
closepath
clip
newpath
% Start of sub-graphic
p
0.0238095 0.00459847 0.321429 0.188537 MathSubStart
%% Graphics
%%IncludeResource: font Courier
%%IncludeFont: Courier
/Courier findfont 10  scalefont  setfont
% Scaling calculations
0.0238095 0.0952381 -0.320457 0.00523707 [
[.02381 -0.0125 -3 -9 ]
[.02381 -0.0125 3 0 ]
[.21429 -0.0125 -3 -9 ]
[.21429 -0.0125 3 0 ]
[.40476 -0.0125 -3 -9 ]
[.40476 -0.0125 3 0 ]
[.59524 -0.0125 -3 -9 ]
[.59524 -0.0125 3 0 ]
[.78571 -0.0125 -3 -9 ]
[.78571 -0.0125 3 0 ]
[.97619 -0.0125 -6 -9 ]
[.97619 -0.0125 6 0 ]
[ 0 0 -0.125 0 ]
[.5 -0.0125 -56 -19.125 ]
[.5 -0.0125 56 -9 ]
[-0.0125 .09851 -12 -4.5 ]
[-0.0125 .09851 0 4.5 ]
[-0.0125 .20325 -18 -4.5 ]
[-0.0125 .20325 0 4.5 ]
[-0.0125 .30799 -18 -4.5 ]
[-0.0125 .30799 0 4.5 ]
[-0.0125 .41273 -18 -4.5 ]
[-0.0125 .41273 0 4.5 ]
[-0.0125 .51747 -18 -4.5 ]
[-0.0125 .51747 0 4.5 ]
[ 0 0 -0.125 0 ]
[ 0 .61803 .125 0 ]
[ 1 0 .125 0 ]
[ 0 0 0 0 ]
[ 1 .61803 0 0 ]
] MathScale
% Start of Graphics
1 setlinecap
1 setlinejoin
newpath
0 g
.25 Mabswid
[ ] 0 setdash
.02381 0 m
.02381 .00625 L
s
[(0)] .02381 -0.0125 0 1 Mshowa
.21429 0 m
.21429 .00625 L
s
[(2)] .21429 -0.0125 0 1 Mshowa
.40476 0 m
.40476 .00625 L
s
[(4)] .40476 -0.0125 0 1 Mshowa
.59524 0 m
.59524 .00625 L
s
[(6)] .59524 -0.0125 0 1 Mshowa
.78571 0 m
.78571 .00625 L
s
[(8)] .78571 -0.0125 0 1 Mshowa
.97619 0 m
.97619 .00625 L
s
[(10)] .97619 -0.0125 0 1 Mshowa
.125 Mabswid
.07143 0 m
.07143 .00375 L
s
.11905 0 m
.11905 .00375 L
s
.16667 0 m
.16667 .00375 L
s
.2619 0 m
.2619 .00375 L
s
.30952 0 m
.30952 .00375 L
s
.35714 0 m
.35714 .00375 L
s
.45238 0 m
.45238 .00375 L
s
.5 0 m
.5 .00375 L
s
.54762 0 m
.54762 .00375 L
s
.64286 0 m
.64286 .00375 L
s
.69048 0 m
.69048 .00375 L
s
.7381 0 m
.7381 .00375 L
s
.83333 0 m
.83333 .00375 L
s
.88095 0 m
.88095 .00375 L
s
.92857 0 m
.92857 .00375 L
s
.25 Mabswid
0 0 m
1 0 L
s
gsave
.5 -0.0125 -117 -23.125 Mabsadd m
1 1 Mabs scale
currentpoint translate
0 18.125 translate 1 -1 scale
/g { setgray} bind def
/k { setcmykcolor} bind def
/p { gsave} bind def
/r { setrgbcolor} bind def
/w { setlinewidth} bind def
/C { curveto} bind def
/F { fill} bind def
/L { lineto} bind def
/rL { rlineto} bind def
/P { grestore} bind def
/s { stroke} bind def
/S { show} bind def
/N {currentpoint 3 -1 roll show moveto} bind def
/Msf { findfont exch scalefont [1 0 0 -1 0 0 ] makefont setfont} bind def
/m { moveto} bind def
/Mr { rmoveto} bind def
/Mx {currentpoint exch pop moveto} bind def
/My {currentpoint pop exch moveto} bind def
/X {0 rmoveto} bind def
/Y {0 exch rmoveto} bind def
63.000 11.250 moveto
%%IncludeResource: font Courier
%%IncludeFont: Courier
/Courier findfont 10.000 scalefont
[1 0 0 -1 0 0 ] makefont setfont
0.000 0.000 0.000 setrgbcolor
0.000 0.000 rmoveto
63.000 11.250 moveto
%%IncludeResource: font Courier
%%IncludeFont: Courier
/Courier findfont 10.000 scalefont
[1 0 0 -1 0 0 ] makefont setfont
0.000 0.000 0.000 setrgbcolor
(IRS) show
%%IncludeResource: font Mathematica2Mono
%%IncludeFont: Mathematica2Mono
/Mathematica2Mono findfont 10.000 scalefont
[1 0 0 -1 0 0 ] makefont setfont
0.000 0.000 0.000 setrgbcolor
81.000 11.250 moveto
(@) show
87.000 11.250 moveto
%%IncludeResource: font Courier
%%IncludeFont: Courier
/Courier findfont 10.000 scalefont
[1 0 0 -1 0 0 ] makefont setfont
0.000 0.000 0.000 setrgbcolor
(X) show
93.000 11.250 moveto
%%IncludeResource: font Courier
%%IncludeFont: Courier
/Courier findfont 10.000 scalefont
[1 0 0 -1 0 0 ] makefont setfont
0.000 0.000 0.000 setrgbcolor
(,) show
99.000 11.250 moveto
%%IncludeResource: font Courier
%%IncludeFont: Courier
/Courier findfont 10.000 scalefont
[1 0 0 -1 0 0 ] makefont setfont
0.000 0.000 0.000 setrgbcolor
(X) show
105.000 11.250 moveto
%%IncludeResource: font Courier
%%IncludeFont: Courier
/Courier findfont 10.000 scalefont
[1 0 0 -1 0 0 ] makefont setfont
0.000 0.000 0.000 setrgbcolor
(,) show
111.000 11.250 moveto
%%IncludeResource: font Courier
%%IncludeFont: Courier
/Courier findfont 10.000 scalefont
[1 0 0 -1 0 0 ] makefont setfont
0.000 0.000 0.000 setrgbcolor
(X) show
117.000 11.250 moveto
%%IncludeResource: font Courier
%%IncludeFont: Courier
/Courier findfont 10.000 scalefont
[1 0 0 -1 0 0 ] makefont setfont
0.000 0.000 0.000 setrgbcolor
(,) show
123.000 11.250 moveto
%%IncludeResource: font Courier
%%IncludeFont: Courier
/Courier findfont 10.000 scalefont
[1 0 0 -1 0 0 ] makefont setfont
0.000 0.000 0.000 setrgbcolor
(X) show
129.000 11.250 moveto
%%IncludeResource: font Courier
%%IncludeFont: Courier
/Courier findfont 10.000 scalefont
[1 0 0 -1 0 0 ] makefont setfont
0.000 0.000 0.000 setrgbcolor
(,) show
135.000 11.250 moveto
%%IncludeResource: font Courier
%%IncludeFont: Courier
/Courier findfont 10.000 scalefont
[1 0 0 -1 0 0 ] makefont setfont
0.000 0.000 0.000 setrgbcolor
(P) show
141.000 11.250 moveto
%%IncludeResource: font Courier
%%IncludeFont: Courier
/Courier findfont 10.000 scalefont
[1 0 0 -1 0 0 ] makefont setfont
0.000 0.000 0.000 setrgbcolor
(,) show
147.000 11.250 moveto
%%IncludeResource: font Courier
%%IncludeFont: Courier
/Courier findfont 10.000 scalefont
[1 0 0 -1 0 0 ] makefont setfont
0.000 0.000 0.000 setrgbcolor
(X) show
153.000 11.250 moveto
%%IncludeResource: font Courier
%%IncludeFont: Courier
/Courier findfont 10.000 scalefont
[1 0 0 -1 0 0 ] makefont setfont
0.000 0.000 0.000 setrgbcolor
(,) show
159.000 11.250 moveto
%%IncludeResource: font Courier
%%IncludeFont: Courier
/Courier findfont 10.000 scalefont
[1 0 0 -1 0 0 ] makefont setfont
0.000 0.000 0.000 setrgbcolor
(X) show
%%IncludeResource: font Mathematica2Mono
%%IncludeFont: Mathematica2Mono
/Mathematica2Mono findfont 10.000 scalefont
[1 0 0 -1 0 0 ] makefont setfont
0.000 0.000 0.000 setrgbcolor
165.000 11.250 moveto
(D) show
171.000 11.250 moveto
%%IncludeResource: font Courier
%%IncludeFont: Courier
/Courier findfont 10.000 scalefont
[1 0 0 -1 0 0 ] makefont setfont
0.000 0.000 0.000 setrgbcolor
0.000 0.000 rmoveto
1.000 setlinewidth
grestore
0 .09851 m
.00625 .09851 L
s
[(80)] -0.0125 .09851 1 0 Mshowa
0 .20325 m
.00625 .20325 L
s
[(100)] -0.0125 .20325 1 0 Mshowa
0 .30799 m
.00625 .30799 L
s
[(120)] -0.0125 .30799 1 0 Mshowa
0 .41273 m
.00625 .41273 L
s
[(140)] -0.0125 .41273 1 0 Mshowa
0 .51747 m
.00625 .51747 L
s
[(160)] -0.0125 .51747 1 0 Mshowa
.125 Mabswid
0 .12469 m
.00375 .12469 L
s
0 .15088 m
.00375 .15088 L
s
0 .17706 m
.00375 .17706 L
s
0 .22943 m
.00375 .22943 L
s
0 .25562 m
.00375 .25562 L
s
0 .28181 m
.00375 .28181 L
s
0 .33418 m
.00375 .33418 L
s
0 .36036 m
.00375 .36036 L
s
0 .38655 m
.00375 .38655 L
s
0 .43892 m
.00375 .43892 L
s
0 .4651 m
.00375 .4651 L
s
0 .49129 m
.00375 .49129 L
s
0 .54366 m
.00375 .54366 L
s
0 .56984 m
.00375 .56984 L
s
0 .59603 m
.00375 .59603 L
s
0 .07232 m
.00375 .07232 L
s
0 .04614 m
.00375 .04614 L
s
0 .01995 m
.00375 .01995 L
s
.25 Mabswid
0 0 m
0 .61803 L
s
.02381 .61178 m
.02381 .61803 L
s
.21429 .61178 m
.21429 .61803 L
s
.40476 .61178 m
.40476 .61803 L
s
.59524 .61178 m
.59524 .61803 L
s
.78571 .61178 m
.78571 .61803 L
s
.97619 .61178 m
.97619 .61803 L
s
.125 Mabswid
.07143 .61428 m
.07143 .61803 L
s
.11905 .61428 m
.11905 .61803 L
s
.16667 .61428 m
.16667 .61803 L
s
.2619 .61428 m
.2619 .61803 L
s
.30952 .61428 m
.30952 .61803 L
s
.35714 .61428 m
.35714 .61803 L
s
.45238 .61428 m
.45238 .61803 L
s
.5 .61428 m
.5 .61803 L
s
.54762 .61428 m
.54762 .61803 L
s
.64286 .61428 m
.64286 .61803 L
s
.69048 .61428 m
.69048 .61803 L
s
.7381 .61428 m
.7381 .61803 L
s
.83333 .61428 m
.83333 .61803 L
s
.88095 .61428 m
.88095 .61803 L
s
.92857 .61428 m
.92857 .61803 L
s
.25 Mabswid
0 .61803 m
1 .61803 L
s
.99375 .09851 m
1 .09851 L
s
.99375 .20325 m
1 .20325 L
s
.99375 .30799 m
1 .30799 L
s
.99375 .41273 m
1 .41273 L
s
.99375 .51747 m
1 .51747 L
s
.125 Mabswid
.99625 .12469 m
1 .12469 L
s
.99625 .15088 m
1 .15088 L
s
.99625 .17706 m
1 .17706 L
s
.99625 .22943 m
1 .22943 L
s
.99625 .25562 m
1 .25562 L
s
.99625 .28181 m
1 .28181 L
s
.99625 .33418 m
1 .33418 L
s
.99625 .36036 m
1 .36036 L
s
.99625 .38655 m
1 .38655 L
s
.99625 .43892 m
1 .43892 L
s
.99625 .4651 m
1 .4651 L
s
.99625 .49129 m
1 .49129 L
s
.99625 .54366 m
1 .54366 L
s
.99625 .56984 m
1 .56984 L
s
.99625 .59603 m
1 .59603 L
s
.99625 .07232 m
1 .07232 L
s
.99625 .04614 m
1 .04614 L
s
.99625 .01995 m
1 .01995 L
s
.25 Mabswid
1 0 m
1 .61803 L
s
0 .09851 m
1 .09851 L
s
0 0 m
1 0 L
1 .61803 L
0 .61803 L
closepath
clip
newpath
.5 Mabswid
.02381 .01472 m
.06244 .06756 L
.10458 .12073 L
.14415 .16656 L
.18221 .20718 L
.22272 .247 L
.26171 .28226 L
.30316 .3167 L
.34309 .34717 L
.3815 .37416 L
.42237 .40059 L
.46172 .42397 L
.49955 .44471 L
.53984 .46506 L
.57861 .48307 L
.61984 .50069 L
.65954 .51627 L
.69774 .53009 L
.73838 .54362 L
.77751 .5556 L
.81909 .5673 L
.85916 .57764 L
.89771 .58681 L
.93871 .59577 L
.97619 .60332 L
s
MathSubEnd
P
% End of sub-graphic
% Start of sub-graphic
p
0.35119 0.00459847 0.64881 0.188537 MathSubStart
%% Graphics
%%IncludeResource: font Courier
%%IncludeFont: Courier
/Courier findfont 10  scalefont  setfont
% Scaling calculations
0.0238095 0.0952381 -0.286396 0.00470486 [
[.02381 -0.0125 -3 -9 ]
[.02381 -0.0125 3 0 ]
[.21429 -0.0125 -3 -9 ]
[.21429 -0.0125 3 0 ]
[.40476 -0.0125 -3 -9 ]
[.40476 -0.0125 3 0 ]
[.59524 -0.0125 -3 -9 ]
[.59524 -0.0125 3 0 ]
[.78571 -0.0125 -3 -9 ]
[.78571 -0.0125 3 0 ]
[.97619 -0.0125 -6 -9 ]
[.97619 -0.0125 6 0 ]
[ 0 0 -0.125 0 ]
[.5 -0.0125 -56 -19.125 ]
[.5 -0.0125 56 -9 ]
[-0.0125 .08999 -12 -4.5 ]
[-0.0125 .08999 0 4.5 ]
[-0.0125 .18409 -18 -4.5 ]
[-0.0125 .18409 0 4.5 ]
[-0.0125 .27819 -18 -4.5 ]
[-0.0125 .27819 0 4.5 ]
[-0.0125 .37228 -18 -4.5 ]
[-0.0125 .37228 0 4.5 ]
[-0.0125 .46638 -18 -4.5 ]
[-0.0125 .46638 0 4.5 ]
[-0.0125 .56048 -18 -4.5 ]
[-0.0125 .56048 0 4.5 ]
[ 0 0 -0.125 0 ]
[ 0 .61803 .125 0 ]
[ 1 0 .125 0 ]
[ 0 0 0 0 ]
[ 1 .61803 0 0 ]
] MathScale
% Start of Graphics
1 setlinecap
1 setlinejoin
newpath
0 g
.25 Mabswid
[ ] 0 setdash
.02381 0 m
.02381 .00625 L
s
[(0)] .02381 -0.0125 0 1 Mshowa
.21429 0 m
.21429 .00625 L
s
[(2)] .21429 -0.0125 0 1 Mshowa
.40476 0 m
.40476 .00625 L
s
[(4)] .40476 -0.0125 0 1 Mshowa
.59524 0 m
.59524 .00625 L
s
[(6)] .59524 -0.0125 0 1 Mshowa
.78571 0 m
.78571 .00625 L
s
[(8)] .78571 -0.0125 0 1 Mshowa
.97619 0 m
.97619 .00625 L
s
[(10)] .97619 -0.0125 0 1 Mshowa
.125 Mabswid
.07143 0 m
.07143 .00375 L
s
.11905 0 m
.11905 .00375 L
s
.16667 0 m
.16667 .00375 L
s
.2619 0 m
.2619 .00375 L
s
.30952 0 m
.30952 .00375 L
s
.35714 0 m
.35714 .00375 L
s
.45238 0 m
.45238 .00375 L
s
.5 0 m
.5 .00375 L
s
.54762 0 m
.54762 .00375 L
s
.64286 0 m
.64286 .00375 L
s
.69048 0 m
.69048 .00375 L
s
.7381 0 m
.7381 .00375 L
s
.83333 0 m
.83333 .00375 L
s
.88095 0 m
.88095 .00375 L
s
.92857 0 m
.92857 .00375 L
s
.25 Mabswid
0 0 m
1 0 L
s
gsave
.5 -0.0125 -117 -23.125 Mabsadd m
1 1 Mabs scale
currentpoint translate
0 18.125 translate 1 -1 scale
/g { setgray} bind def
/k { setcmykcolor} bind def
/p { gsave} bind def
/r { setrgbcolor} bind def
/w { setlinewidth} bind def
/C { curveto} bind def
/F { fill} bind def
/L { lineto} bind def
/rL { rlineto} bind def
/P { grestore} bind def
/s { stroke} bind def
/S { show} bind def
/N {currentpoint 3 -1 roll show moveto} bind def
/Msf { findfont exch scalefont [1 0 0 -1 0 0 ] makefont setfont} bind def
/m { moveto} bind def
/Mr { rmoveto} bind def
/Mx {currentpoint exch pop moveto} bind def
/My {currentpoint pop exch moveto} bind def
/X {0 rmoveto} bind def
/Y {0 exch rmoveto} bind def
63.000 11.250 moveto
%%IncludeResource: font Courier
%%IncludeFont: Courier
/Courier findfont 10.000 scalefont
[1 0 0 -1 0 0 ] makefont setfont
0.000 0.000 0.000 setrgbcolor
0.000 0.000 rmoveto
63.000 11.250 moveto
%%IncludeResource: font Courier
%%IncludeFont: Courier
/Courier findfont 10.000 scalefont
[1 0 0 -1 0 0 ] makefont setfont
0.000 0.000 0.000 setrgbcolor
(IRS) show
%%IncludeResource: font Mathematica2Mono
%%IncludeFont: Mathematica2Mono
/Mathematica2Mono findfont 10.000 scalefont
[1 0 0 -1 0 0 ] makefont setfont
0.000 0.000 0.000 setrgbcolor
81.000 11.250 moveto
(@) show
87.000 11.250 moveto
%%IncludeResource: font Courier
%%IncludeFont: Courier
/Courier findfont 10.000 scalefont
[1 0 0 -1 0 0 ] makefont setfont
0.000 0.000 0.000 setrgbcolor
(X) show
93.000 11.250 moveto
%%IncludeResource: font Courier
%%IncludeFont: Courier
/Courier findfont 10.000 scalefont
[1 0 0 -1 0 0 ] makefont setfont
0.000 0.000 0.000 setrgbcolor
(,) show
99.000 11.250 moveto
%%IncludeResource: font Courier
%%IncludeFont: Courier
/Courier findfont 10.000 scalefont
[1 0 0 -1 0 0 ] makefont setfont
0.000 0.000 0.000 setrgbcolor
(X) show
105.000 11.250 moveto
%%IncludeResource: font Courier
%%IncludeFont: Courier
/Courier findfont 10.000 scalefont
[1 0 0 -1 0 0 ] makefont setfont
0.000 0.000 0.000 setrgbcolor
(,) show
111.000 11.250 moveto
%%IncludeResource: font Courier
%%IncludeFont: Courier
/Courier findfont 10.000 scalefont
[1 0 0 -1 0 0 ] makefont setfont
0.000 0.000 0.000 setrgbcolor
(X) show
117.000 11.250 moveto
%%IncludeResource: font Courier
%%IncludeFont: Courier
/Courier findfont 10.000 scalefont
[1 0 0 -1 0 0 ] makefont setfont
0.000 0.000 0.000 setrgbcolor
(,) show
123.000 11.250 moveto
%%IncludeResource: font Courier
%%IncludeFont: Courier
/Courier findfont 10.000 scalefont
[1 0 0 -1 0 0 ] makefont setfont
0.000 0.000 0.000 setrgbcolor
(X) show
129.000 11.250 moveto
%%IncludeResource: font Courier
%%IncludeFont: Courier
/Courier findfont 10.000 scalefont
[1 0 0 -1 0 0 ] makefont setfont
0.000 0.000 0.000 setrgbcolor
(,) show
135.000 11.250 moveto
%%IncludeResource: font Courier
%%IncludeFont: Courier
/Courier findfont 10.000 scalefont
[1 0 0 -1 0 0 ] makefont setfont
0.000 0.000 0.000 setrgbcolor
(X) show
141.000 11.250 moveto
%%IncludeResource: font Courier
%%IncludeFont: Courier
/Courier findfont 10.000 scalefont
[1 0 0 -1 0 0 ] makefont setfont
0.000 0.000 0.000 setrgbcolor
(,) show
147.000 11.250 moveto
%%IncludeResource: font Courier
%%IncludeFont: Courier
/Courier findfont 10.000 scalefont
[1 0 0 -1 0 0 ] makefont setfont
0.000 0.000 0.000 setrgbcolor
(P) show
153.000 11.250 moveto
%%IncludeResource: font Courier
%%IncludeFont: Courier
/Courier findfont 10.000 scalefont
[1 0 0 -1 0 0 ] makefont setfont
0.000 0.000 0.000 setrgbcolor
(,) show
159.000 11.250 moveto
%%IncludeResource: font Courier
%%IncludeFont: Courier
/Courier findfont 10.000 scalefont
[1 0 0 -1 0 0 ] makefont setfont
0.000 0.000 0.000 setrgbcolor
(X) show
%%IncludeResource: font Mathematica2Mono
%%IncludeFont: Mathematica2Mono
/Mathematica2Mono findfont 10.000 scalefont
[1 0 0 -1 0 0 ] makefont setfont
0.000 0.000 0.000 setrgbcolor
165.000 11.250 moveto
(D) show
171.000 11.250 moveto
%%IncludeResource: font Courier
%%IncludeFont: Courier
/Courier findfont 10.000 scalefont
[1 0 0 -1 0 0 ] makefont setfont
0.000 0.000 0.000 setrgbcolor
0.000 0.000 rmoveto
1.000 setlinewidth
grestore
0 .08999 m
.00625 .08999 L
s
[(80)] -0.0125 .08999 1 0 Mshowa
0 .18409 m
.00625 .18409 L
s
[(100)] -0.0125 .18409 1 0 Mshowa
0 .27819 m
.00625 .27819 L
s
[(120)] -0.0125 .27819 1 0 Mshowa
0 .37228 m
.00625 .37228 L
s
[(140)] -0.0125 .37228 1 0 Mshowa
0 .46638 m
.00625 .46638 L
s
[(160)] -0.0125 .46638 1 0 Mshowa
0 .56048 m
.00625 .56048 L
s
[(180)] -0.0125 .56048 1 0 Mshowa
.125 Mabswid
0 .01942 m
.00375 .01942 L
s
0 .04294 m
.00375 .04294 L
s
0 .06647 m
.00375 .06647 L
s
0 .11352 m
.00375 .11352 L
s
0 .13704 m
.00375 .13704 L
s
0 .16057 m
.00375 .16057 L
s
0 .20761 m
.00375 .20761 L
s
0 .23114 m
.00375 .23114 L
s
0 .25466 m
.00375 .25466 L
s
0 .30171 m
.00375 .30171 L
s
0 .32524 m
.00375 .32524 L
s
0 .34876 m
.00375 .34876 L
s
0 .39581 m
.00375 .39581 L
s
0 .41933 m
.00375 .41933 L
s
0 .44286 m
.00375 .44286 L
s
0 .48991 m
.00375 .48991 L
s
0 .51343 m
.00375 .51343 L
s
0 .53695 m
.00375 .53695 L
s
0 .584 m
.00375 .584 L
s
0 .60753 m
.00375 .60753 L
s
.25 Mabswid
0 0 m
0 .61803 L
s
.02381 .61178 m
.02381 .61803 L
s
.21429 .61178 m
.21429 .61803 L
s
.40476 .61178 m
.40476 .61803 L
s
.59524 .61178 m
.59524 .61803 L
s
.78571 .61178 m
.78571 .61803 L
s
.97619 .61178 m
.97619 .61803 L
s
.125 Mabswid
.07143 .61428 m
.07143 .61803 L
s
.11905 .61428 m
.11905 .61803 L
s
.16667 .61428 m
.16667 .61803 L
s
.2619 .61428 m
.2619 .61803 L
s
.30952 .61428 m
.30952 .61803 L
s
.35714 .61428 m
.35714 .61803 L
s
.45238 .61428 m
.45238 .61803 L
s
.5 .61428 m
.5 .61803 L
s
.54762 .61428 m
.54762 .61803 L
s
.64286 .61428 m
.64286 .61803 L
s
.69048 .61428 m
.69048 .61803 L
s
.7381 .61428 m
.7381 .61803 L
s
.83333 .61428 m
.83333 .61803 L
s
.88095 .61428 m
.88095 .61803 L
s
.92857 .61428 m
.92857 .61803 L
s
.25 Mabswid
0 .61803 m
1 .61803 L
s
.99375 .08999 m
1 .08999 L
s
.99375 .18409 m
1 .18409 L
s
.99375 .27819 m
1 .27819 L
s
.99375 .37228 m
1 .37228 L
s
.99375 .46638 m
1 .46638 L
s
.99375 .56048 m
1 .56048 L
s
.125 Mabswid
.99625 .01942 m
1 .01942 L
s
.99625 .04294 m
1 .04294 L
s
.99625 .06647 m
1 .06647 L
s
.99625 .11352 m
1 .11352 L
s
.99625 .13704 m
1 .13704 L
s
.99625 .16057 m
1 .16057 L
s
.99625 .20761 m
1 .20761 L
s
.99625 .23114 m
1 .23114 L
s
.99625 .25466 m
1 .25466 L
s
.99625 .30171 m
1 .30171 L
s
.99625 .32524 m
1 .32524 L
s
.99625 .34876 m
1 .34876 L
s
.99625 .39581 m
1 .39581 L
s
.99625 .41933 m
1 .41933 L
s
.99625 .44286 m
1 .44286 L
s
.99625 .48991 m
1 .48991 L
s
.99625 .51343 m
1 .51343 L
s
.99625 .53695 m
1 .53695 L
s
.99625 .584 m
1 .584 L
s
.99625 .60753 m
1 .60753 L
s
.25 Mabswid
1 0 m
1 .61803 L
s
0 0 m
1 0 L
1 .61803 L
0 .61803 L
closepath
clip
newpath
.5 Mabswid
.02381 .01472 m
.06244 .06474 L
.10458 .11757 L
.14415 .16354 L
.18221 .20437 L
.22272 .24442 L
.26171 .27989 L
.30316 .31456 L
.34309 .34523 L
.3815 .3724 L
.42237 .39901 L
.46172 .42257 L
.49955 .44346 L
.53984 .46396 L
.57861 .48211 L
.61984 .49986 L
.65954 .51557 L
.69774 .52949 L
.73838 .54313 L
.77751 .5552 L
.81909 .567 L
.85916 .57743 L
.89771 .58667 L
.93871 .59571 L
.97619 .60332 L
s
MathSubEnd
P
% End of sub-graphic
% Start of sub-graphic
p
0.678571 0.00459847 0.97619 0.188537 MathSubStart
%% Graphics
%%IncludeResource: font Courier
%%IncludeFont: Courier
/Courier findfont 10  scalefont  setfont
% Scaling calculations
0.0238095 0.0952381 -0.283401 0.00465807 [
[.02381 -0.0125 -3 -9 ]
[.02381 -0.0125 3 0 ]
[.21429 -0.0125 -3 -9 ]
[.21429 -0.0125 3 0 ]
[.40476 -0.0125 -3 -9 ]
[.40476 -0.0125 3 0 ]
[.59524 -0.0125 -3 -9 ]
[.59524 -0.0125 3 0 ]
[.78571 -0.0125 -3 -9 ]
[.78571 -0.0125 3 0 ]
[.97619 -0.0125 -6 -9 ]
[.97619 -0.0125 6 0 ]
[ 0 0 -0.125 0 ]
[.5 -0.0125 -56 -19.125 ]
[.5 -0.0125 56 -9 ]
[-0.0125 .08924 -12 -4.5 ]
[-0.0125 .08924 0 4.5 ]
[-0.0125 .18241 -18 -4.5 ]
[-0.0125 .18241 0 4.5 ]
[-0.0125 .27557 -18 -4.5 ]
[-0.0125 .27557 0 4.5 ]
[-0.0125 .36873 -18 -4.5 ]
[-0.0125 .36873 0 4.5 ]
[-0.0125 .46189 -18 -4.5 ]
[-0.0125 .46189 0 4.5 ]
[-0.0125 .55505 -18 -4.5 ]
[-0.0125 .55505 0 4.5 ]
[ 0 0 -0.125 0 ]
[ 0 .61803 .125 0 ]
[ 1 0 .125 0 ]
[ 0 0 0 0 ]
[ 1 .61803 0 0 ]
] MathScale
% Start of Graphics
1 setlinecap
1 setlinejoin
newpath
0 g
.25 Mabswid
[ ] 0 setdash
.02381 0 m
.02381 .00625 L
s
[(0)] .02381 -0.0125 0 1 Mshowa
.21429 0 m
.21429 .00625 L
s
[(2)] .21429 -0.0125 0 1 Mshowa
.40476 0 m
.40476 .00625 L
s
[(4)] .40476 -0.0125 0 1 Mshowa
.59524 0 m
.59524 .00625 L
s
[(6)] .59524 -0.0125 0 1 Mshowa
.78571 0 m
.78571 .00625 L
s
[(8)] .78571 -0.0125 0 1 Mshowa
.97619 0 m
.97619 .00625 L
s
[(10)] .97619 -0.0125 0 1 Mshowa
.125 Mabswid
.07143 0 m
.07143 .00375 L
s
.11905 0 m
.11905 .00375 L
s
.16667 0 m
.16667 .00375 L
s
.2619 0 m
.2619 .00375 L
s
.30952 0 m
.30952 .00375 L
s
.35714 0 m
.35714 .00375 L
s
.45238 0 m
.45238 .00375 L
s
.5 0 m
.5 .00375 L
s
.54762 0 m
.54762 .00375 L
s
.64286 0 m
.64286 .00375 L
s
.69048 0 m
.69048 .00375 L
s
.7381 0 m
.7381 .00375 L
s
.83333 0 m
.83333 .00375 L
s
.88095 0 m
.88095 .00375 L
s
.92857 0 m
.92857 .00375 L
s
.25 Mabswid
0 0 m
1 0 L
s
gsave
.5 -0.0125 -117 -23.125 Mabsadd m
1 1 Mabs scale
currentpoint translate
0 18.125 translate 1 -1 scale
/g { setgray} bind def
/k { setcmykcolor} bind def
/p { gsave} bind def
/r { setrgbcolor} bind def
/w { setlinewidth} bind def
/C { curveto} bind def
/F { fill} bind def
/L { lineto} bind def
/rL { rlineto} bind def
/P { grestore} bind def
/s { stroke} bind def
/S { show} bind def
/N {currentpoint 3 -1 roll show moveto} bind def
/Msf { findfont exch scalefont [1 0 0 -1 0 0 ] makefont setfont} bind def
/m { moveto} bind def
/Mr { rmoveto} bind def
/Mx {currentpoint exch pop moveto} bind def
/My {currentpoint pop exch moveto} bind def
/X {0 rmoveto} bind def
/Y {0 exch rmoveto} bind def
63.000 11.250 moveto
%%IncludeResource: font Courier
%%IncludeFont: Courier
/Courier findfont 10.000 scalefont
[1 0 0 -1 0 0 ] makefont setfont
0.000 0.000 0.000 setrgbcolor
0.000 0.000 rmoveto
63.000 11.250 moveto
%%IncludeResource: font Courier
%%IncludeFont: Courier
/Courier findfont 10.000 scalefont
[1 0 0 -1 0 0 ] makefont setfont
0.000 0.000 0.000 setrgbcolor
(IRS) show
%%IncludeResource: font Mathematica2Mono
%%IncludeFont: Mathematica2Mono
/Mathematica2Mono findfont 10.000 scalefont
[1 0 0 -1 0 0 ] makefont setfont
0.000 0.000 0.000 setrgbcolor
81.000 11.250 moveto
(@) show
87.000 11.250 moveto
%%IncludeResource: font Courier
%%IncludeFont: Courier
/Courier findfont 10.000 scalefont
[1 0 0 -1 0 0 ] makefont setfont
0.000 0.000 0.000 setrgbcolor
(X) show
93.000 11.250 moveto
%%IncludeResource: font Courier
%%IncludeFont: Courier
/Courier findfont 10.000 scalefont
[1 0 0 -1 0 0 ] makefont setfont
0.000 0.000 0.000 setrgbcolor
(,) show
99.000 11.250 moveto
%%IncludeResource: font Courier
%%IncludeFont: Courier
/Courier findfont 10.000 scalefont
[1 0 0 -1 0 0 ] makefont setfont
0.000 0.000 0.000 setrgbcolor
(X) show
105.000 11.250 moveto
%%IncludeResource: font Courier
%%IncludeFont: Courier
/Courier findfont 10.000 scalefont
[1 0 0 -1 0 0 ] makefont setfont
0.000 0.000 0.000 setrgbcolor
(,) show
111.000 11.250 moveto
%%IncludeResource: font Courier
%%IncludeFont: Courier
/Courier findfont 10.000 scalefont
[1 0 0 -1 0 0 ] makefont setfont
0.000 0.000 0.000 setrgbcolor
(X) show
117.000 11.250 moveto
%%IncludeResource: font Courier
%%IncludeFont: Courier
/Courier findfont 10.000 scalefont
[1 0 0 -1 0 0 ] makefont setfont
0.000 0.000 0.000 setrgbcolor
(,) show
123.000 11.250 moveto
%%IncludeResource: font Courier
%%IncludeFont: Courier
/Courier findfont 10.000 scalefont
[1 0 0 -1 0 0 ] makefont setfont
0.000 0.000 0.000 setrgbcolor
(X) show
129.000 11.250 moveto
%%IncludeResource: font Courier
%%IncludeFont: Courier
/Courier findfont 10.000 scalefont
[1 0 0 -1 0 0 ] makefont setfont
0.000 0.000 0.000 setrgbcolor
(,) show
135.000 11.250 moveto
%%IncludeResource: font Courier
%%IncludeFont: Courier
/Courier findfont 10.000 scalefont
[1 0 0 -1 0 0 ] makefont setfont
0.000 0.000 0.000 setrgbcolor
(X) show
141.000 11.250 moveto
%%IncludeResource: font Courier
%%IncludeFont: Courier
/Courier findfont 10.000 scalefont
[1 0 0 -1 0 0 ] makefont setfont
0.000 0.000 0.000 setrgbcolor
(,) show
147.000 11.250 moveto
%%IncludeResource: font Courier
%%IncludeFont: Courier
/Courier findfont 10.000 scalefont
[1 0 0 -1 0 0 ] makefont setfont
0.000 0.000 0.000 setrgbcolor
(X) show
153.000 11.250 moveto
%%IncludeResource: font Courier
%%IncludeFont: Courier
/Courier findfont 10.000 scalefont
[1 0 0 -1 0 0 ] makefont setfont
0.000 0.000 0.000 setrgbcolor
(,) show
159.000 11.250 moveto
%%IncludeResource: font Courier
%%IncludeFont: Courier
/Courier findfont 10.000 scalefont
[1 0 0 -1 0 0 ] makefont setfont
0.000 0.000 0.000 setrgbcolor
(P) show
%%IncludeResource: font Mathematica2Mono
%%IncludeFont: Mathematica2Mono
/Mathematica2Mono findfont 10.000 scalefont
[1 0 0 -1 0 0 ] makefont setfont
0.000 0.000 0.000 setrgbcolor
165.000 11.250 moveto
(D) show
171.000 11.250 moveto
%%IncludeResource: font Courier
%%IncludeFont: Courier
/Courier findfont 10.000 scalefont
[1 0 0 -1 0 0 ] makefont setfont
0.000 0.000 0.000 setrgbcolor
0.000 0.000 rmoveto
1.000 setlinewidth
grestore
0 .08924 m
.00625 .08924 L
s
[(80)] -0.0125 .08924 1 0 Mshowa
0 .18241 m
.00625 .18241 L
s
[(100)] -0.0125 .18241 1 0 Mshowa
0 .27557 m
.00625 .27557 L
s
[(120)] -0.0125 .27557 1 0 Mshowa
0 .36873 m
.00625 .36873 L
s
[(140)] -0.0125 .36873 1 0 Mshowa
0 .46189 m
.00625 .46189 L
s
[(160)] -0.0125 .46189 1 0 Mshowa
0 .55505 m
.00625 .55505 L
s
[(180)] -0.0125 .55505 1 0 Mshowa
.125 Mabswid
0 .01937 m
.00375 .01937 L
s
0 .04266 m
.00375 .04266 L
s
0 .06595 m
.00375 .06595 L
s
0 .11253 m
.00375 .11253 L
s
0 .13582 m
.00375 .13582 L
s
0 .15912 m
.00375 .15912 L
s
0 .2057 m
.00375 .2057 L
s
0 .22899 m
.00375 .22899 L
s
0 .25228 m
.00375 .25228 L
s
0 .29886 m
.00375 .29886 L
s
0 .32215 m
.00375 .32215 L
s
0 .34544 m
.00375 .34544 L
s
0 .39202 m
.00375 .39202 L
s
0 .41531 m
.00375 .41531 L
s
0 .4386 m
.00375 .4386 L
s
0 .48518 m
.00375 .48518 L
s
0 .50847 m
.00375 .50847 L
s
0 .53176 m
.00375 .53176 L
s
0 .57834 m
.00375 .57834 L
s
0 .60163 m
.00375 .60163 L
s
.25 Mabswid
0 0 m
0 .61803 L
s
.02381 .61178 m
.02381 .61803 L
s
.21429 .61178 m
.21429 .61803 L
s
.40476 .61178 m
.40476 .61803 L
s
.59524 .61178 m
.59524 .61803 L
s
.78571 .61178 m
.78571 .61803 L
s
.97619 .61178 m
.97619 .61803 L
s
.125 Mabswid
.07143 .61428 m
.07143 .61803 L
s
.11905 .61428 m
.11905 .61803 L
s
.16667 .61428 m
.16667 .61803 L
s
.2619 .61428 m
.2619 .61803 L
s
.30952 .61428 m
.30952 .61803 L
s
.35714 .61428 m
.35714 .61803 L
s
.45238 .61428 m
.45238 .61803 L
s
.5 .61428 m
.5 .61803 L
s
.54762 .61428 m
.54762 .61803 L
s
.64286 .61428 m
.64286 .61803 L
s
.69048 .61428 m
.69048 .61803 L
s
.7381 .61428 m
.7381 .61803 L
s
.83333 .61428 m
.83333 .61803 L
s
.88095 .61428 m
.88095 .61803 L
s
.92857 .61428 m
.92857 .61803 L
s
.25 Mabswid
0 .61803 m
1 .61803 L
s
.99375 .08924 m
1 .08924 L
s
.99375 .18241 m
1 .18241 L
s
.99375 .27557 m
1 .27557 L
s
.99375 .36873 m
1 .36873 L
s
.99375 .46189 m
1 .46189 L
s
.99375 .55505 m
1 .55505 L
s
.125 Mabswid
.99625 .01937 m
1 .01937 L
s
.99625 .04266 m
1 .04266 L
s
.99625 .06595 m
1 .06595 L
s
.99625 .11253 m
1 .11253 L
s
.99625 .13582 m
1 .13582 L
s
.99625 .15912 m
1 .15912 L
s
.99625 .2057 m
1 .2057 L
s
.99625 .22899 m
1 .22899 L
s
.99625 .25228 m
1 .25228 L
s
.99625 .29886 m
1 .29886 L
s
.99625 .32215 m
1 .32215 L
s
.99625 .34544 m
1 .34544 L
s
.99625 .39202 m
1 .39202 L
s
.99625 .41531 m
1 .41531 L
s
.99625 .4386 m
1 .4386 L
s
.99625 .48518 m
1 .48518 L
s
.99625 .50847 m
1 .50847 L
s
.99625 .53176 m
1 .53176 L
s
.99625 .57834 m
1 .57834 L
s
.99625 .60163 m
1 .60163 L
s
.25 Mabswid
1 0 m
1 .61803 L
s
0 0 m
1 0 L
1 .61803 L
0 .61803 L
closepath
clip
newpath
.5 Mabswid
.02381 .01472 m
.06244 .06472 L
.10458 .11764 L
.14415 .16375 L
.18221 .2047 L
.22272 .24487 L
.26171 .28044 L
.30316 .31519 L
.34309 .34592 L
.3815 .37313 L
.42237 .39977 L
.46172 .42334 L
.49955 .44422 L
.53984 .4647 L
.57861 .48282 L
.61984 .50053 L
.65954 .51619 L
.69774 .53005 L
.73838 .54363 L
.77751 .55563 L
.81909 .56734 L
.85916 .57769 L
.89771 .58685 L
.93871 .5958 L
.97619 .60332 L
s
MathSubEnd
P
% End of sub-graphic
% End of Graphics
MathPictureEnd
\
\>"], "Graphics",
  ImageSize->{1000, 193.125},
  ImageCache->GraphicsData["Bitmap", "\<\
CF5dJ6E]HGAYHf4PAg9QL6QYHg<PAVmbKF5d0`4000?X0000`A000`40n007h00Ooooooooooooojooo
003oooooooooooo[ool00?ooooooooooon_oo`00oooooooooooojooo003oooooooooooo[ool00?oo
ooooooooon_oo`00oooooooooooojooo002Gool20008ool00`00ooooo`09ool00`00ooooo`09ool0
0`00ooooo`09ool00`00ooooo`09ool00`00ooooo`09ool00`00ooooo`09ool2003bool20008ool0
0`00ooooo`09ool00`00ooooo`09ool00`00ooooo`09ool00`00ooooo`09ool00`00ooooo`09ool0
0`00ooooo`09ool2003aool20008ool00`00ooooo`09ool00`00ooooo`09ool00`00ooooo`09ool0
0`00ooooo`09ool00`00ooooo`09ool00`00ooooo`09ool2001bool009Ooo`03003ooooo00Soo`03
003ooooo00Woo`03003ooooo00Woo`03003ooooo00Woo`03003ooooo00Woo`03003ooooo00Woo`03
003ooooo00Woo`03003ooooo0?3oo`03003ooooo00Soo`03003ooooo00Woo`03003ooooo00Woo`03
003ooooo00Woo`03003ooooo00Woo`03003ooooo00Woo`03003ooooo00Woo`03003ooooo0>ooo`03
003ooooo00Soo`03003ooooo00Woo`03003ooooo00Woo`03003ooooo00Woo`03003ooooo00Woo`03
003ooooo00Woo`03003ooooo00Woo`03003ooooo073oo`00P_oo1@0000Coo`00000000;oo`03003o
o`00008000Goo`03003ooooo00800003ool0000000?oo`04003oooooool200000ooo00000003ool0
1000oooooooo0P0000?oo`0000000ooo00@00?ooooooo`800003ool0000000?oo`04003oooooool3
0005ool01000oooooooo0P0000?oo`0000000ooo00@00?ooooooo`800003ool0000000?oo`03003o
oooo0=_oo`D00004ool000000002ool00`00ool000020005ool00`00ooooo`0200000ooo00000003
ool01000oooooooo0P0000?oo`0000000ooo00@00?ooooooo`800003ool0000000?oo`04003ooooo
ool200000ooo00000003ool01000oooooooo0P0000?oo`0000000ooo00@00?ooooooo`<000Goo`04
003oooooool200000ooo00000003ool00`00ooooo`3Jool500001?oo000000000_oo00<00?oo0000
0P001Ooo00<00?ooool00P0000?oo`0000000ooo00@00?ooooooo`800003ool0000000?oo`04003o
ooooool200000ooo00000003ool01000oooooooo0P0000?oo`0000000ooo00@00?ooooooo`800003
ool0000000?oo`04003oooooool200000ooo00000003ool01000oooooooo0`001Ooo00<00?ooool0
L?oo0024ool00`00ooooo`02ool01000ooooo`000_oo00@00?ooool000Coo`07003oooooool00?oo
00002Ooo00<00?oo00002Ooo00<00?oo00002Ooo00<00?oo00002Ooo00<00?ooool02Ooo00<00?oo
00002Ooo00<00?oo00001?oo00<00?ooool0gOoo00<00?ooool00_oo00@00?ooool000;oo`04003o
oooo0004ool01`00oooooooo003oo`0000Woo`03003oo`0000Woo`03003oo`0000Woo`03003oo`00
00Woo`03003oo`0000Woo`03003ooooo00Woo`03003oo`0000Coo`03003ooooo0=coo`03003ooooo
00;oo`04003ooooo0002ool01000ooooo`001?oo00L00?ooooooo`00ool00009ool00`00ool00009
ool00`00ool00009ool00`00ool00009ool00`00ool00009ool00`00ool00009ool00`00ooooo`04
ool00`00ooooo`1`ool008Coo`03003ooooo00;oo`<000Koo`03003ooooo00;oo`03003ooooo00;o
o`03003ooooo00Woo`03003ooooo00Woo`03003ooooo00Woo`03003ooooo00Soo`<000[oo`03003o
oooo00Woo`03003ooooo00?oo`03003ooooo0=goo`03003ooooo00;oo`<000Koo`03003ooooo00;o
o`03003ooooo00;oo`03003ooooo00Woo`03003ooooo00Woo`03003ooooo00Woo`03003ooooo00Wo
o`03003ooooo00Soo`<000[oo`03003ooooo00?oo`03003ooooo0=coo`03003ooooo00;oo`<000Ko
o`03003ooooo00;oo`03003ooooo00;oo`03003ooooo00Woo`03003ooooo00Woo`03003ooooo00Wo
o`03003ooooo00Woo`03003ooooo00Woo`03003ooooo00Soo`<000Coo`03003ooooo073oo`00Q?oo
00<00?ooool00_oo00@00?ooool000?oo`8000Goo`03003ooooo00;oo`03003ooooo00Woo`03003o
oooo00Woo`03003ooooo00Woo`03003ooooo00Soo`04003ooooo0009ool00`00ooooo`09ool00`00
ooooo`03ool00`00ooooo`3Mool00`00ooooo`02ool01000ooooo`000ooo0P001Ooo00<00?ooool0
0_oo00<00?ooool02Ooo00<00?ooool02Ooo00<00?ooool02Ooo00<00?ooool02Ooo00<00?ooool0
2?oo00@00?ooool000Woo`03003ooooo00?oo`03003ooooo0=coo`03003ooooo00;oo`04003ooooo
0003ool20005ool00`00ooooo`02ool00`00ooooo`09ool00`00ooooo`09ool00`00ooooo`09ool0
0`00ooooo`09ool00`00ooooo`09ool00`00ooooo`08ool01000ooooo`000ooo00<00?ooool0L?oo
0024ool00`00ooooo`02ool01000ooooo`000_oo00<00?ooool01Ooo00L00?ooooooo`00ool00009
ool00`00ool00009ool00`00ool00009ool00`00ool00009ool01000ooooo`002?oo00<00?oo0000
2Ooo00<00?oo00001?oo00<00?ooool0gOoo00<00?ooool00_oo00@00?ooool000;oo`03003ooooo
00Goo`07003oooooool00?oo00002Ooo00<00?oo00002Ooo00<00?oo00002Ooo00<00?oo00002Ooo
00<00?oo00002Ooo00@00?ooool000Soo`03003oo`0000Coo`03003ooooo0=coo`03003ooooo00;o
o`04003ooooo0002ool00`00ooooo`05ool01`00oooooooo003oo`0000Woo`03003oo`0000Woo`03
003oo`0000Woo`03003oo`0000Woo`03003oo`0000Woo`03003oo`0000Woo`04003ooooo0003ool0
0`00ooooo`1`ool008;oo`D00003ool00000008000Coo`<000Coo`800004ool00000ool20007ool2
00000ooo00000007ool200000ooo00000007ool200000ooo00000007ool40008ool200000ooo0000
0007ool200000ooo00000002ool2003Mool500000ooo000000020004ool30004ool200001?oo0000
0?oo0P001ooo0P0000?oo`0000001ooo0P0000?oo`0000001ooo0P0000?oo`0000001ooo0P0000?o
o`0000001ooo10002?oo0P0000?oo`0000000_oo0P00g?oo1@0000?oo`0000000P001?oo0`001?oo
0P0000Coo`00003oo`8000Ooo`800003ool0000000Ooo`800003ool0000000Ooo`800003ool00000
00Ooo`800003ool0000000Ooo`800003ool0000000Ooo`@000?oo`8007;oo`00oooooooooooojooo
003oooooooooooo[ool003_oo`8002ooo`@002ooo`03003ooooo02koo`8002ooo`8002coo`@000?o
o`8004Woo`8002koo`@0033oo`03003ooooo02goo`80033oo`8002_oo`@000?oo`8004[oo`8002ko
o`@002ooo`03003ooooo02koo`8002ooo`8002coo`@000?oo`8002Goo`00>_oo00@00?ooool002ko
o`03003ooooo033oo`03003ooooo02goo`04003ooooo000]ool01000ooooo`00;Ooo00D00?oooooo
o`0000;oo`03003ooooo04Goo`04003ooooo000]ool00`00ooooo`0aool00`00ooooo`0/ool01000
ooooo`00;_oo00@00?ooool002coo`05003oooooool00002ool00`00ooooo`16ool01000ooooo`00
;Ooo00<00?ooool0<?oo00<00?ooool0;Ooo00@00?ooool002goo`04003ooooo000]ool01@00oooo
oooo00000_oo00<00?ooool08_oo000jool01000ooooo`00;ooo00<00?ooool0;?oo1@00;_oo00@0
0?ooool002goo`04003ooooo000]ool01@00oooooooo00000_oo00<00?ooool0AOoo00@00?ooool0
02koo`03003ooooo02goo`D002goo`04003ooooo000^ool01000ooooo`00;?oo00D00?ooooooo`00
00;oo`03003ooooo04Koo`04003ooooo000^ool00`00ooooo`0/ool5000^ool01000ooooo`00;Ooo
00@00?ooool002goo`05003oooooool00002ool00`00ooooo`0Rool003[oo`04003ooooo000`ool0
0`00ooooo`0[ool01000ooooo`00;ooo0`00;ooo0P00;_oo00D00?ooooooo`0000;oo`03003ooooo
04Goo`04003ooooo000_ool00`00ooooo`0/ool01000ooooo`00;_oo0`00<?oo0P00;Ooo00D00?oo
ooooo`0000;oo`03003ooooo04Koo`04003ooooo000_ool00`00ooooo`0[ool01000ooooo`00;ooo
0`00;ooo0P00;_oo00D00?ooooooo`0000;oo`03003ooooo02;oo`00>_oo00@00?ooool0037oo`03
003ooooo02_oo`03003oo`0002ooo`03003ooooo02koo`04003ooooo000]ool01@00oooooooo0000
0_oo00<00?ooool0AOoo00@00?ooool0033oo`03003ooooo02coo`03003oo`0002koo`03003ooooo
02ooo`04003ooooo000/ool01@00oooooooo00000_oo00<00?ooool0A_oo00@00?ooool0033oo`03
003ooooo02_oo`03003oo`0002ooo`03003ooooo02koo`04003ooooo000]ool01@00oooooooo0000
0_oo00<00?ooool08_oo000jool01000ooooo`00;_oo00@00?ooool002koo`8002ooo`03003ooooo
02koo`04003ooooo000[ool30003ool01000ooooo`00Aooo00@00?ooool002goo`04003ooooo000_
ool2000^ool00`00ooooo`0_ool01000ooooo`00:_oo0`000ooo00@00?ooool004Soo`04003ooooo
000]ool01000ooooo`00;_oo0P00;ooo00<00?ooool0;_oo00@00?ooool002_oo`<000?oo`04003o
oooo000Tool003_oo`80033oo`80033oo`03003ooooo02koo`<002koo`8002koo`03003ooooo00;o
o`8004Woo`8002ooo`80037oo`03003ooooo02goo`<002ooo`8002goo`03003ooooo00;oo`8004[o
o`8002ooo`80033oo`03003ooooo02koo`<002koo`8002koo`03003ooooo00;oo`8002Goo`00oooo
oooooooojooo003oooooooooooo[ool00?ooooooooooon_oo`00=_ooo`001P00@Oooo`001@00@Ooo
o`001P008_oo000fool00`00ooooo`03ool00`00ooooo`0:ool00`00ooooo`09ool00`00ooooo`09
ool00`00ooooo`0:ool00`00ooooo`09ool00`00ooooo`09ool00`00ooooo`0:ool00`00ooooo`09
ool00`00ooooo`0:ool00`00ooooo`09ool00`00ooooo`09ool00`00ooooo`0:ool00`00ooooo`09
ool00`00ooooo`09ool00`00ooooo`0:ool00`00ooooo`09ool00`00ooooo`09ool00`00ooooo`0:
ool00`00ooooo`09ool00`00ooooo`0:ool00`00ooooo`03ool00`00ooooo`0oool00`00ooooo`03
ool00`00ooooo`09ool00`00ooooo`0:ool00`00ooooo`09ool00`00ooooo`09ool00`00ooooo`0:
ool00`00ooooo`09ool00`00ooooo`09ool00`00ooooo`0:ool00`00ooooo`09ool00`00ooooo`0:
ool00`00ooooo`09ool00`00ooooo`09ool00`00ooooo`0:ool00`00ooooo`09ool00`00ooooo`09
ool00`00ooooo`0:ool00`00ooooo`09ool00`00ooooo`0:ool00`00ooooo`09ool00`00ooooo`09
ool00`00ooooo`03ool00`00ooooo`0oool00`00ooooo`04ool00`00ooooo`09ool00`00ooooo`09
ool00`00ooooo`0:ool00`00ooooo`09ool00`00ooooo`09ool00`00ooooo`0:ool00`00ooooo`09
ool00`00ooooo`09ool00`00ooooo`0:ool00`00ooooo`09ool00`00ooooo`0:ool00`00ooooo`09
ool00`00ooooo`09ool00`00ooooo`0:ool00`00ooooo`09ool00`00ooooo`09ool00`00ooooo`0:
ool00`00ooooo`09ool00`00ooooo`0:ool00`00ooooo`09ool00`00ooooo`03ool00`00ooooo`0P
ool003Koo`03003ooooo00?oo`03003ooooo02ooo`03003ooooo02koo`03003ooooo02ooo`03003o
oooo02koo`03003ooooo02ooo`03003ooooo00?oo`03003ooooo03ooo`03003ooooo00?oo`03003o
oooo02koo`03003ooooo02ooo`03003ooooo02koo`03003ooooo02ooo`03003ooooo02koo`03003o
oooo00?oo`03003ooooo03ooo`03003ooooo00Coo`03003ooooo02koo`03003ooooo02koo`03003o
oooo02ooo`03003ooooo02koo`03003ooooo02ooo`03003ooooo00?oo`03003ooooo023oo`00=_oo
00<00?ooool0oooo0_oo00<00?ooool0?ooo00<00?ooool0oooo0Ooo00<00?ooool0?ooo00<00?oo
ool0oooo0_oo00<00?ooool08?oo000fool00`00ooooo`03ool00`00ooooo`3kool00`00ooooo`0o
ool00`00ooooo`03ool00`00ooooo`3jool00`00ooooo`0oool00`00ooooo`04ool00`00ooooo`3j
ool00`00ooooo`0Pool003Koo`03003ooooo00Coo`03003ooooo0?[oo`03003ooooo03ooo`8000Go
o`03003ooooo0?Soo`80047oo`8000Koo`03003ooooo0?Soo`8002;oo`00=_oo0P001Ooo00<00?oo
ool0nOoo0P00@Ooo00<00?ooool01Ooo00<00?ooool0n?oo00<00?ooool0?ooo00<00?ooool01_oo
00<00?ooool0n?oo00<00?ooool08?oo000fool00`00ooooo`05ool00`00ooooo`3iool00`00oooo
o`0oool00`00ooooo`05ool00`00ooooo`3hool00`00ooooo`0oool00`00ooooo`06ool00`00oooo
o`3hool00`00ooooo`0Pool003Koo`03003ooooo00Koo`03003ooooo0?Soo`03003ooooo03ooo`03
003ooooo00Koo`03003ooooo0?Ooo`03003ooooo03ooo`03003ooooo00Ooo`03003ooooo0?Ooo`03
003ooooo023oo`00=_oo00<00?ooool01ooo00<00?ooool0mooo00<00?ooool0?ooo00<00?ooool0
1ooo00<00?ooool0m_oo00<00?ooool0?ooo00<00?ooool02?oo00<00?ooool0m_oo00<00?ooool0
8?oo000fool00`00ooooo`07ool00`00ooooo`3gool00`00ooooo`0oool00`00ooooo`08ool00`00
ooooo`3eool00`00ooooo`0oool00`00ooooo`09ool00`00ooooo`3eool00`00ooooo`0Pool003Ko
o`03003ooooo00Soo`03003ooooo0?Koo`03003ooooo03ooo`03003ooooo00Soo`03003ooooo0?Go
o`03003ooooo03ooo`8000[oo`03003ooooo0?Coo`8002;oo`00=_oo0P002_oo00<00?ooool0m?oo
0P00@Ooo0P002_oo00<00?ooool0looo0P00@Ooo00<00?ooool02_oo00<00?ooool0m?oo00<00?oo
ool08?oo000fool00`00ooooo`09ool00`00ooooo`3eool00`00ooooo`0oool00`00ooooo`0:ool0
0`00ooooo`3cool00`00ooooo`0oool00`00ooooo`0;ool00`00ooooo`3cool00`00ooooo`0Pool0
03Koo`03003ooooo00[oo`03003ooooo0?Coo`03003ooooo03ooo`03003ooooo00_oo`03003ooooo
0?;oo`03003ooooo03ooo`03003ooooo00coo`03003ooooo0?;oo`03003ooooo023oo`00=_oo00<0
0?ooool02ooo00<00?ooool0looo00<00?ooool0?ooo00<00?ooool02ooo00<00?ooool0l_oo00<0
0?ooool0?ooo00<00?ooool03?oo00<00?ooool0l_oo00<00?ooool08?oo000fool00`00ooooo`0<
ool00`00ooooo`3bool00`00ooooo`0oool00`00ooooo`0<ool00`00ooooo`3aool00`00ooooo`0o
ool00`00ooooo`0=ool00`00ooooo`3aool00`00ooooo`0Pool003Koo`03003ooooo00coo`03003o
oooo0?;oo`03003ooooo03ooo`03003ooooo00goo`03003ooooo0?3oo`03003ooooo03ooo`03003o
oooo00koo`03003ooooo0?3oo`03003ooooo023oo`00=_oo00<00?ooool03Ooo00<00?ooool0lOoo
00<00?ooool0?ooo0P003ooo00<00?ooool0k_oo0P00@Ooo0P004?oo00<00?ooool0k_oo0P008_oo
000fool2000?ool00`00ooooo`3_ool20011ool00`00ooooo`0?ool00`00ooooo`3^ool00`00oooo
o`0oool00`00ooooo`0?ool00`00ooooo`3_ool00`00ooooo`0Pool003Koo`03003ooooo00ooo`03
003ooooo0>ooo`03003ooooo03ooo`03003ooooo00ooo`03003ooooo0>koo`03003ooooo03ooo`03
003ooooo013oo`03003ooooo0>koo`03003ooooo023oo`00=_oo00<00?ooool03ooo00<00?ooool0
kooo00<00?ooool0?ooo00<00?ooool04?oo00<00?ooool0kOoo00<00?ooool0?ooo00<00?ooool0
4Ooo00<00?ooool0kOoo00<00?ooool08?oo000fool00`00ooooo`0@ool00`00ooooo`3^ool00`00
ooooo`0aool20004ool20006ool00`00ooooo`0Aool00`00ooooo`3/ool00`00ooooo`0bool20004
ool20005ool00`00ooooo`0Bool00`00ooooo`3/ool00`00ooooo`0Pool003Koo`03003ooooo017o
o`03003ooooo0>goo`03003ooooo033oo`04003ooooo0002ool01000ooooo`001Ooo00<00?ooool0
4_oo00<00?ooool0jooo00<00?ooool0<Ooo00@00?ooool000;oo`04003ooooo0004ool00`00oooo
o`0Bool00`00ooooo`3/ool00`00ooooo`0Pool002Woo`8000Coo`8000Goo`03003ooooo01;oo`03
003ooooo0>coo`03003ooooo033oo`04003ooooo0002ool01000ooooo`001Ooo0P004ooo00<00?oo
ool0j_oo0P00<ooo00@00?ooool000;oo`04003ooooo0004ool3000Cool00`00ooooo`3Yool3000R
ool002Soo`04003ooooo0002ool01000ooooo`001?oo00<00?ooool04_oo00<00?ooool0k?oo00<0
0?ooool0<Ooo0P000ooo00@00?ooool000Goo`03003ooooo01?oo`03003ooooo0>[oo`03003ooooo
03;oo`8000?oo`04003ooooo0004ool00`00ooooo`0Dool00`00ooooo`3Zool00`00ooooo`0Pool0
02Soo`04003ooooo0002ool01000ooooo`001?ooo`001P00<_oo00@00?ooool000;oo`04003ooooo
0005ool00`00ooooo`0Dool00`00ooooo`3Yool00`00ooooo`0aool01000ooooo`000_oo00@00?oo
ool000Coo`03003ooooo01Coo`03003ooooo0>[oo`03003ooooo023oo`00:Ooo0P000ooo00@00?oo
ool000Coo`03003ooooo01Coo`03003ooooo0>[oo`03003ooooo033oo`04003ooooo0002ool01000
ooooo`001Ooo00<00?ooool05Ooo00<00?ooool0j?oo00<00?ooool0<Ooo00@00?ooool000;oo`04
003ooooo0004ool00`00ooooo`0Eool00`00ooooo`3Yool00`00ooooo`0Pool002Soo`04003ooooo
0002ool01000ooooo`001?oo00<00?ooool05Ooo00<00?ooool0jOoo00<00?ooool0<Ooo0P001?oo
0P001_oo00<00?ooool05_oo00<00?ooool0iooo00<00?ooool0<_oo0P001?oo0P001Ooo00<00?oo
ool05_oo00<00?ooool0j?oo00<00?ooool08?oo000Xool01000ooooo`000_oo00@00?ooool000Co
o`03003ooooo01Koo`03003ooooo0>Soo`03003ooooo03ooo`03003ooooo01Koo`03003ooooo0>Oo
o`03003ooooo03ooo`03003ooooo01Ooo`03003ooooo0>Ooo`03003ooooo023oo`00:Ooo0P001?oo
0P001Ooo00<00?ooool05_oo00<00?ooool0j?oo00<00?ooool0?ooo0P006?oo00<00?ooool0iOoo
0P00@Ooo0P006?oo00<00?ooool0i_oo0P008_oo000fool00`00ooooo`0Gool00`00ooooo`3Wool0
0`00ooooo`0oool00`00ooooo`0Hool00`00ooooo`3Uool00`00ooooo`0oool00`00ooooo`0Hool0
0`00ooooo`3Vool00`00ooooo`0Pool003Koo`03003ooooo01Soo`03003ooooo0>Koo`03003ooooo
03ooo`03003ooooo01Woo`03003ooooo0>Coo`03003ooooo03ooo`03003ooooo01Woo`03003ooooo
[truncated: 621,137 more chars]
