# Supplementary material for: Reduced modeling of signal transduction – a modular approach
Source: BMC Bioinformatics. 2007 Sep 13;8:336. doi: 10.1186/1471-2105-8-336 (PMC2216040; doi:10.1186/1471-2105-8-336)
Supplement: Additional file 7 — Application of the domain oriented approach to the insulin model with 214 ODEs [file 1471-2105-8-336-S7.nb]

(************** Content-type: application/mathematica **************
                     CreatedBy='Mathematica 5.0'

                    Mathematica-Compatible Notebook

This notebook can be used with any Mathematica-compatible
application, such as Mathematica, MathReader or Publicon. The data
for the notebook starts with the line containing stars above.

To get the notebook into a Mathematica-compatible application, do
one of the following:

* Save the data starting with the line of stars above into a file
  with a name ending in .nb, then open the file inside the
  application;

* Copy the data starting with the line of stars above to the
  clipboard, then use the Paste menu command inside the application.

Data for notebooks contains only printable 7-bit ASCII and can be
sent directly in email or through ftp in text mode.  Newlines can be
CR, LF or CRLF (Unix, Macintosh or MS-DOS style).

NOTE: If you modify the data for this notebook not in a Mathematica-
compatible application, you must delete the line below containing
the word CacheID, otherwise Mathematica-compatible applications may
try to use invalid cache data.

For more information on notebooks and Mathematica-compatible 
applications, contact Wolfram Research:
  web: http://www.wolfram.com
  email: info@wolfram.com
  phone: +1-217-398-0700 (U.S.)

Notebook reader applications are available free of charge from 
Wolfram Research.
*******************************************************************)

(*CacheID: 232*)


(*NotebookFileLineBreakTest
NotebookFileLineBreakTest*)
(*NotebookOptionsPosition[    244079,       4264]*)
(*NotebookOutlinePosition[    244708,       4286]*)
(*  CellTagsIndexPosition[    244664,       4282]*)
(*WindowFrame->Normal*)


Notebook[{
Cell[BoxData[
    \(\(Protect[c];\)\)], "Input"],

Cell[BoxData[
    \(\(\( (*LevelConnections*) \)\(\n\)\(\(LevelConnections = {xRIrs -> \
\(c["\<R[X,X,P,X,X,X]\>"]\)[t] + \(c["\<R[X,X,X,P,X,X]\>"]\)[t], \n
          xRShc -> \(c["\<R[X,X,X,X,P,X]\>"]\)[
                t] + \(c["\<R[X,X,X,X,X,P]\>"]\)[t], \n
          xRIrsb -> \(c["\<IRS[R,X,X,X,X,X,X]\>"]\)[t], \n\(c["\<RXpIrs\>"]\)[
              t] -> xRIrs - xRIrsb, \n
          xIrsPi3k1 -> \(c["\<IRS[X,P,X,X,X,X,X]\>"]\)[t], \n
          xIrsPi3k2 -> \(c["\<IRS[X,X,P,X,X,X,X]\>"]\)[t], \n
          xIrsPi3k3 -> \(c["\<IRS[X,X,X,P,X,X,X]\>"]\)[t], \n
          xIrsPi3k4 -> \(c["\<IRS[X,X,X,X,P,X,X]\>"]\)[t], \n
          xIrsShp2 -> \(c["\<IRS[X,X,X,X,X,P,X]\>"]\)[t], \n
          xIrsGrb2 -> \(c["\<IRS[X,X,X,X,X,X,P]\>"]\)[t], \n
          xRShcb -> \(c["\<Shc[R,X]\>"]\)[t], \n\(c["\<RXpShc\>"]\)[t] -> 
            xRShc - xRShcb, \nxShc -> \(c["\<Shc[X,P]\>"]\)[t], \n
          xIrsGrb2b -> \(c["\<Grb2[IRS,X]\>"]\)[t], \n\(c["\<IrsXpGrb2\>"]\)[
              t] -> xIrsGrb2 - xIrsGrb2b, \n
          xShcb -> \(c["\<Grb2[Shc,X]\>"]\)[t], \n\(c["\<ShcXp\>"]\)[t] -> 
            xShc - xShcb, \nxIrsPi3k1b -> \(c["\<PI3K[IRS1]\>"]\)[t], \n
          xIrsPi3k2b -> \(c["\<PI3K[IRS2]\>"]\)[t], \n
          xIrsPi3k3b -> \(c["\<PI3K[IRS3]\>"]\)[t], \n
          xIrsPi3k4b -> \(c["\<PI3K[IRS4]\>"]\)[t], \n\(c["\<IrsXpPi3k1\>"]\)[
              t] -> xIrsPi3k1 - xIrsPi3k1b, \n\(c["\<IrsXpPi3k2\>"]\)[t] -> 
            xIrsPi3k2 - xIrsPi3k2b, \n\(c["\<IrsXpPi3k3\>"]\)[t] -> 
            xIrsPi3k3 - xIrsPi3k3b, \n\(c["\<IrsXpPi3k4\>"]\)[t] -> 
            xIrsPi3k4 - xIrsPi3k4b, \n
          xIrsShp2b -> \(c["\<SHP2[IRS]\>"]\)[t], \n\(c["\<IrsXpShp2\>"]\)[
              t] -> xIrsShp2 - xIrsShp2b};\)\(\n\)
    \)\)\)], "Input"],

Cell[BoxData[
    \(\(\( (*AlgebraicRelations*) \)\(\n\)\(\(AlgebraicRelations = {};\)\(\n\
\)
    \)\)\)], "Input"],

Cell[BoxData[
    \(\(\( (*ClampedConcAndMolecularBalances*) \)\(\n\
\)\(\(ClampedConcAndMolecularBalances = {\(c["\<Ins\>"]\)[t] -> 100};\)\(\n\)
    \)\)\)], "Input"],

Cell[BoxData[
    \(\(\( (*ReactionRates*) \)\(\n\)\(\(ReactionRates = {r0 -> 
            ki1*\(c["\<R[0,0,0,0,0,0]\>"]\)[t]*\(c["\<Ins\>"]\)[t] - 
              ki1d*\(c["\<R[I,0,0,0,0,0]\>"]\)[t], \n
          r1 -> ki1*\(c["\<R[0,0,0,0,0,P]\>"]\)[t]*\(c["\<Ins\>"]\)[t] - 
              ki1d*\(c["\<R[I,0,0,0,0,P]\>"]\)[t], \n
          r2 -> ki1*\(c["\<R[0,0,0,0,P,0]\>"]\)[t]*\(c["\<Ins\>"]\)[t] - 
              ki1d*\(c["\<R[I,0,0,0,P,0]\>"]\)[t], \n
          r3 -> ki1*\(c["\<R[0,0,0,0,P,P]\>"]\)[t]*\(c["\<Ins\>"]\)[t] - 
              ki1d*\(c["\<R[I,0,0,0,P,P]\>"]\)[t], \n
          r4 -> ki1*\(c["\<R[0,0,0,P,0,0]\>"]\)[t]*\(c["\<Ins\>"]\)[t] - 
              ki1d*\(c["\<R[I,0,0,P,0,0]\>"]\)[t], \n
          r5 -> ki1*\(c["\<R[0,0,0,P,0,P]\>"]\)[t]*\(c["\<Ins\>"]\)[t] - 
              ki1d*\(c["\<R[I,0,0,P,0,P]\>"]\)[t], \n
          r6 -> ki1*\(c["\<R[0,0,0,P,P,0]\>"]\)[t]*\(c["\<Ins\>"]\)[t] - 
              ki1d*\(c["\<R[I,0,0,P,P,0]\>"]\)[t], \n
          r7 -> ki1*\(c["\<R[0,0,0,P,P,P]\>"]\)[t]*\(c["\<Ins\>"]\)[t] - 
              ki1d*\(c["\<R[I,0,0,P,P,P]\>"]\)[t], \n
          r8 -> ki1*\(c["\<R[0,0,P,0,0,0]\>"]\)[t]*\(c["\<Ins\>"]\)[t] - 
              ki1d*\(c["\<R[I,0,P,0,0,0]\>"]\)[t], \n
          r9 -> ki1*\(c["\<R[0,0,P,0,0,P]\>"]\)[t]*\(c["\<Ins\>"]\)[t] - 
              ki1d*\(c["\<R[I,0,P,0,0,P]\>"]\)[t], \n
          r10 -> ki1*\(c["\<R[0,0,P,0,P,0]\>"]\)[t]*\(c["\<Ins\>"]\)[t] - 
              ki1d*\(c["\<R[I,0,P,0,P,0]\>"]\)[t], \n
          r11 -> ki1*\(c["\<R[0,0,P,0,P,P]\>"]\)[t]*\(c["\<Ins\>"]\)[t] - 
              ki1d*\(c["\<R[I,0,P,0,P,P]\>"]\)[t], \n
          r12 -> ki1*\(c["\<R[0,0,P,P,0,0]\>"]\)[t]*\(c["\<Ins\>"]\)[t] - 
              ki1d*\(c["\<R[I,0,P,P,0,0]\>"]\)[t], \n
          r13 -> ki1*\(c["\<R[0,0,P,P,0,P]\>"]\)[t]*\(c["\<Ins\>"]\)[t] - 
              ki1d*\(c["\<R[I,0,P,P,0,P]\>"]\)[t], \n
          r14 -> ki1*\(c["\<R[0,0,P,P,P,0]\>"]\)[t]*\(c["\<Ins\>"]\)[t] - 
              ki1d*\(c["\<R[I,0,P,P,P,0]\>"]\)[t], \n
          r15 -> ki1*\(c["\<R[0,0,P,P,P,P]\>"]\)[t]*\(c["\<Ins\>"]\)[t] - 
              ki1d*\(c["\<R[I,0,P,P,P,P]\>"]\)[t], \n
          r16 -> ki1*\(c["\<R[0,0,0,0,0,0]\>"]\)[t]*\(c["\<Ins\>"]\)[t] - 
              ki1d*\(c["\<R[0,I,0,0,0,0]\>"]\)[t], \n
          r17 -> ki1*\(c["\<R[0,0,0,0,0,P]\>"]\)[t]*\(c["\<Ins\>"]\)[t] - 
              ki1d*\(c["\<R[0,I,0,0,0,P]\>"]\)[t], \n
          r18 -> ki1*\(c["\<R[0,0,0,0,P,0]\>"]\)[t]*\(c["\<Ins\>"]\)[t] - 
              ki1d*\(c["\<R[0,I,0,0,P,0]\>"]\)[t], \n
          r19 -> ki1*\(c["\<R[0,0,0,0,P,P]\>"]\)[t]*\(c["\<Ins\>"]\)[t] - 
              ki1d*\(c["\<R[0,I,0,0,P,P]\>"]\)[t], \n
          r20 -> ki1*\(c["\<R[0,0,0,P,0,0]\>"]\)[t]*\(c["\<Ins\>"]\)[t] - 
              ki1d*\(c["\<R[0,I,0,P,0,0]\>"]\)[t], \n
          r21 -> ki1*\(c["\<R[0,0,0,P,0,P]\>"]\)[t]*\(c["\<Ins\>"]\)[t] - 
              ki1d*\(c["\<R[0,I,0,P,0,P]\>"]\)[t], \n
          r22 -> ki1*\(c["\<R[0,0,0,P,P,0]\>"]\)[t]*\(c["\<Ins\>"]\)[t] - 
              ki1d*\(c["\<R[0,I,0,P,P,0]\>"]\)[t], \n
          r23 -> ki1*\(c["\<R[0,0,0,P,P,P]\>"]\)[t]*\(c["\<Ins\>"]\)[t] - 
              ki1d*\(c["\<R[0,I,0,P,P,P]\>"]\)[t], \n
          r24 -> ki1*\(c["\<R[0,0,P,0,0,0]\>"]\)[t]*\(c["\<Ins\>"]\)[t] - 
              ki1d*\(c["\<R[0,I,P,0,0,0]\>"]\)[t], \n
          r25 -> ki1*\(c["\<R[0,0,P,0,0,P]\>"]\)[t]*\(c["\<Ins\>"]\)[t] - 
              ki1d*\(c["\<R[0,I,P,0,0,P]\>"]\)[t], \n
          r26 -> ki1*\(c["\<R[0,0,P,0,P,0]\>"]\)[t]*\(c["\<Ins\>"]\)[t] - 
              ki1d*\(c["\<R[0,I,P,0,P,0]\>"]\)[t], \n
          r27 -> ki1*\(c["\<R[0,0,P,0,P,P]\>"]\)[t]*\(c["\<Ins\>"]\)[t] - 
              ki1d*\(c["\<R[0,I,P,0,P,P]\>"]\)[t], \n
          r28 -> ki1*\(c["\<R[0,0,P,P,0,0]\>"]\)[t]*\(c["\<Ins\>"]\)[t] - 
              ki1d*\(c["\<R[0,I,P,P,0,0]\>"]\)[t], \n
          r29 -> ki1*\(c["\<R[0,0,P,P,0,P]\>"]\)[t]*\(c["\<Ins\>"]\)[t] - 
              ki1d*\(c["\<R[0,I,P,P,0,P]\>"]\)[t], \n
          r30 -> ki1*\(c["\<R[0,0,P,P,P,0]\>"]\)[t]*\(c["\<Ins\>"]\)[t] - 
              ki1d*\(c["\<R[0,I,P,P,P,0]\>"]\)[t], \n
          r31 -> ki1*\(c["\<R[0,0,P,P,P,P]\>"]\)[t]*\(c["\<Ins\>"]\)[t] - 
              ki1d*\(c["\<R[0,I,P,P,P,P]\>"]\)[t], \n
          r32 -> ki2*\(c["\<R[I,0,0,0,0,0]\>"]\)[t]*\(c["\<Ins\>"]\)[t] - 
              ki2d*\(c["\<R[I,I,0,0,0,0]\>"]\)[t], \n
          r33 -> ki2*\(c["\<R[I,0,0,0,0,P]\>"]\)[t]*\(c["\<Ins\>"]\)[t] - 
              ki2d*\(c["\<R[I,I,0,0,0,P]\>"]\)[t], \n
          r34 -> ki2*\(c["\<R[I,0,0,0,P,0]\>"]\)[t]*\(c["\<Ins\>"]\)[t] - 
              ki2d*\(c["\<R[I,I,0,0,P,0]\>"]\)[t], \n
          r35 -> ki2*\(c["\<R[I,0,0,0,P,P]\>"]\)[t]*\(c["\<Ins\>"]\)[t] - 
              ki2d*\(c["\<R[I,I,0,0,P,P]\>"]\)[t], \n
          r36 -> ki2*\(c["\<R[I,0,0,P,0,0]\>"]\)[t]*\(c["\<Ins\>"]\)[t] - 
              ki2d*\(c["\<R[I,I,0,P,0,0]\>"]\)[t], \n
          r37 -> ki2*\(c["\<R[I,0,0,P,0,P]\>"]\)[t]*\(c["\<Ins\>"]\)[t] - 
              ki2d*\(c["\<R[I,I,0,P,0,P]\>"]\)[t], \n
          r38 -> ki2*\(c["\<R[I,0,0,P,P,0]\>"]\)[t]*\(c["\<Ins\>"]\)[t] - 
              ki2d*\(c["\<R[I,I,0,P,P,0]\>"]\)[t], \n
          r39 -> ki2*\(c["\<R[I,0,0,P,P,P]\>"]\)[t]*\(c["\<Ins\>"]\)[t] - 
              ki2d*\(c["\<R[I,I,0,P,P,P]\>"]\)[t], \n
          r40 -> ki2*\(c["\<R[I,0,P,0,0,0]\>"]\)[t]*\(c["\<Ins\>"]\)[t] - 
              ki2d*\(c["\<R[I,I,P,0,0,0]\>"]\)[t], \n
          r41 -> ki2*\(c["\<R[I,0,P,0,0,P]\>"]\)[t]*\(c["\<Ins\>"]\)[t] - 
              ki2d*\(c["\<R[I,I,P,0,0,P]\>"]\)[t], \n
          r42 -> ki2*\(c["\<R[I,0,P,0,P,0]\>"]\)[t]*\(c["\<Ins\>"]\)[t] - 
              ki2d*\(c["\<R[I,I,P,0,P,0]\>"]\)[t], \n
          r43 -> ki2*\(c["\<R[I,0,P,0,P,P]\>"]\)[t]*\(c["\<Ins\>"]\)[t] - 
              ki2d*\(c["\<R[I,I,P,0,P,P]\>"]\)[t], \n
          r44 -> ki2*\(c["\<R[I,0,P,P,0,0]\>"]\)[t]*\(c["\<Ins\>"]\)[t] - 
              ki2d*\(c["\<R[I,I,P,P,0,0]\>"]\)[t], \n
          r45 -> ki2*\(c["\<R[I,0,P,P,0,P]\>"]\)[t]*\(c["\<Ins\>"]\)[t] - 
              ki2d*\(c["\<R[I,I,P,P,0,P]\>"]\)[t], \n
          r46 -> ki2*\(c["\<R[I,0,P,P,P,0]\>"]\)[t]*\(c["\<Ins\>"]\)[t] - 
              ki2d*\(c["\<R[I,I,P,P,P,0]\>"]\)[t], \n
          r47 -> ki2*\(c["\<R[I,0,P,P,P,P]\>"]\)[t]*\(c["\<Ins\>"]\)[t] - 
              ki2d*\(c["\<R[I,I,P,P,P,P]\>"]\)[t], \n
          r48 -> ki2*\(c["\<R[0,I,0,0,0,0]\>"]\)[t]*\(c["\<Ins\>"]\)[t] - 
              ki2d*\(c["\<R[I,I,0,0,0,0]\>"]\)[t], \n
          r49 -> ki2*\(c["\<R[0,I,0,0,0,P]\>"]\)[t]*\(c["\<Ins\>"]\)[t] - 
              ki2d*\(c["\<R[I,I,0,0,0,P]\>"]\)[t], \n
          r50 -> ki2*\(c["\<R[0,I,0,0,P,0]\>"]\)[t]*\(c["\<Ins\>"]\)[t] - 
              ki2d*\(c["\<R[I,I,0,0,P,0]\>"]\)[t], \n
          r51 -> ki2*\(c["\<R[0,I,0,0,P,P]\>"]\)[t]*\(c["\<Ins\>"]\)[t] - 
              ki2d*\(c["\<R[I,I,0,0,P,P]\>"]\)[t], \n
          r52 -> ki2*\(c["\<R[0,I,0,P,0,0]\>"]\)[t]*\(c["\<Ins\>"]\)[t] - 
              ki2d*\(c["\<R[I,I,0,P,0,0]\>"]\)[t], \n
          r53 -> ki2*\(c["\<R[0,I,0,P,0,P]\>"]\)[t]*\(c["\<Ins\>"]\)[t] - 
              ki2d*\(c["\<R[I,I,0,P,0,P]\>"]\)[t], \n
          r54 -> ki2*\(c["\<R[0,I,0,P,P,0]\>"]\)[t]*\(c["\<Ins\>"]\)[t] - 
              ki2d*\(c["\<R[I,I,0,P,P,0]\>"]\)[t], \n
          r55 -> ki2*\(c["\<R[0,I,0,P,P,P]\>"]\)[t]*\(c["\<Ins\>"]\)[t] - 
              ki2d*\(c["\<R[I,I,0,P,P,P]\>"]\)[t], \n
          r56 -> ki2*\(c["\<R[0,I,P,0,0,0]\>"]\)[t]*\(c["\<Ins\>"]\)[t] - 
              ki2d*\(c["\<R[I,I,P,0,0,0]\>"]\)[t], \n
          r57 -> ki2*\(c["\<R[0,I,P,0,0,P]\>"]\)[t]*\(c["\<Ins\>"]\)[t] - 
              ki2d*\(c["\<R[I,I,P,0,0,P]\>"]\)[t], \n
          r58 -> ki2*\(c["\<R[0,I,P,0,P,0]\>"]\)[t]*\(c["\<Ins\>"]\)[t] - 
              ki2d*\(c["\<R[I,I,P,0,P,0]\>"]\)[t], \n
          r59 -> ki2*\(c["\<R[0,I,P,0,P,P]\>"]\)[t]*\(c["\<Ins\>"]\)[t] - 
              ki2d*\(c["\<R[I,I,P,0,P,P]\>"]\)[t], \n
          r60 -> ki2*\(c["\<R[0,I,P,P,0,0]\>"]\)[t]*\(c["\<Ins\>"]\)[t] - 
              ki2d*\(c["\<R[I,I,P,P,0,0]\>"]\)[t], \n
          r61 -> ki2*\(c["\<R[0,I,P,P,0,P]\>"]\)[t]*\(c["\<Ins\>"]\)[t] - 
              ki2d*\(c["\<R[I,I,P,P,0,P]\>"]\)[t], \n
          r62 -> ki2*\(c["\<R[0,I,P,P,P,0]\>"]\)[t]*\(c["\<Ins\>"]\)[t] - 
              ki2d*\(c["\<R[I,I,P,P,P,0]\>"]\)[t], \n
          r63 -> ki2*\(c["\<R[0,I,P,P,P,P]\>"]\)[t]*\(c["\<Ins\>"]\)[t] - 
              ki2d*\(c["\<R[I,I,P,P,P,P]\>"]\)[t], \n
          r64 -> kp10*\(c["\<R[0,0,0,0,0,0]\>"]\)[t] - 
              kp10d*\((\((xRIrs - xRIrsb)\)/
                    xRIrs)\)*\(c["\<R[0,0,P,0,0,0]\>"]\)[t], \n
          r65 -> kp10*\(c["\<R[0,0,0,0,0,P]\>"]\)[t] - 
              kp10d*\((\((xRIrs - xRIrsb)\)/
                    xRIrs)\)*\(c["\<R[0,0,P,0,0,P]\>"]\)[t], \n
          r66 -> kp10*\(c["\<R[0,0,0,0,P,0]\>"]\)[t] - 
              kp10d*\((\((xRIrs - xRIrsb)\)/
                    xRIrs)\)*\(c["\<R[0,0,P,0,P,0]\>"]\)[t], \n
          r67 -> kp10*\(c["\<R[0,0,0,0,P,P]\>"]\)[t] - 
              kp10d*\((\((xRIrs - xRIrsb)\)/
                    xRIrs)\)*\(c["\<R[0,0,P,0,P,P]\>"]\)[t], \n
          r68 -> kp10*\(c["\<R[0,0,0,P,0,0]\>"]\)[t] - 
              kp10d*\((\((xRIrs - xRIrsb)\)/
                    xRIrs)\)*\(c["\<R[0,0,P,P,0,0]\>"]\)[t], \n
          r69 -> kp10*\(c["\<R[0,0,0,P,0,P]\>"]\)[t] - 
              kp10d*\((\((xRIrs - xRIrsb)\)/
                    xRIrs)\)*\(c["\<R[0,0,P,P,0,P]\>"]\)[t], \n
          r70 -> kp10*\(c["\<R[0,0,0,P,P,0]\>"]\)[t] - 
              kp10d*\((\((xRIrs - xRIrsb)\)/
                    xRIrs)\)*\(c["\<R[0,0,P,P,P,0]\>"]\)[t], \n
          r71 -> 
            kp10*\(c["\<R[0,0,0,P,P,P]\>"]\)[t] - 
              kp10d*\((\((xRIrs - xRIrsb)\)/
                    xRIrs)\)*\(c["\<R[0,0,P,P,P,P]\>"]\)[t], \n
          r72 -> kp11*\(c["\<R[I,0,0,0,0,0]\>"]\)[t] - 
              kp11d*\((\((xRIrs - xRIrsb)\)/
                    xRIrs)\)*\(c["\<R[I,0,P,0,0,0]\>"]\)[t], \n
          r73 -> kp11*\(c["\<R[I,0,0,0,0,P]\>"]\)[t] - 
              kp11d*\((\((xRIrs - xRIrsb)\)/
                    xRIrs)\)*\(c["\<R[I,0,P,0,0,P]\>"]\)[t], \n
          r74 -> kp11*\(c["\<R[I,0,0,0,P,0]\>"]\)[t] - 
              kp11d*\((\((xRIrs - xRIrsb)\)/
                    xRIrs)\)*\(c["\<R[I,0,P,0,P,0]\>"]\)[t], \n
          r75 -> kp11*\(c["\<R[I,0,0,0,P,P]\>"]\)[t] - 
              kp11d*\((\((xRIrs - xRIrsb)\)/
                    xRIrs)\)*\(c["\<R[I,0,P,0,P,P]\>"]\)[t], \n
          r76 -> kp11*\(c["\<R[I,0,0,P,0,0]\>"]\)[t] - 
              kp11d*\((\((xRIrs - xRIrsb)\)/
                    xRIrs)\)*\(c["\<R[I,0,P,P,0,0]\>"]\)[t], \n
          r77 -> kp11*\(c["\<R[I,0,0,P,0,P]\>"]\)[t] - 
              kp11d*\((\((xRIrs - xRIrsb)\)/
                    xRIrs)\)*\(c["\<R[I,0,P,P,0,P]\>"]\)[t], \n
          r78 -> kp11*\(c["\<R[I,0,0,P,P,0]\>"]\)[t] - 
              kp11d*\((\((xRIrs - xRIrsb)\)/
                    xRIrs)\)*\(c["\<R[I,0,P,P,P,0]\>"]\)[t], \n
          r79 -> kp11*\(c["\<R[I,0,0,P,P,P]\>"]\)[t] - 
              kp11d*\((\((xRIrs - xRIrsb)\)/
                    xRIrs)\)*\(c["\<R[I,0,P,P,P,P]\>"]\)[t], \n
          r80 -> kp11*\(c["\<R[0,I,0,0,0,0]\>"]\)[t] - 
              kp11d*\((\((xRIrs - xRIrsb)\)/
                    xRIrs)\)*\(c["\<R[0,I,P,0,0,0]\>"]\)[t], \n
          r81 -> kp11*\(c["\<R[0,I,0,0,0,P]\>"]\)[t] - 
              kp11d*\((\((xRIrs - xRIrsb)\)/
                    xRIrs)\)*\(c["\<R[0,I,P,0,0,P]\>"]\)[t], \n
          r82 -> kp11*\(c["\<R[0,I,0,0,P,0]\>"]\)[t] - 
              kp11d*\((\((xRIrs - xRIrsb)\)/
                    xRIrs)\)*\(c["\<R[0,I,P,0,P,0]\>"]\)[t], \n
          r83 -> kp11*\(c["\<R[0,I,0,0,P,P]\>"]\)[t] - 
              kp11d*\((\((xRIrs - xRIrsb)\)/
                    xRIrs)\)*\(c["\<R[0,I,P,0,P,P]\>"]\)[t], \n
          r84 -> kp11*\(c["\<R[0,I,0,P,0,0]\>"]\)[t] - 
              kp11d*\((\((xRIrs - xRIrsb)\)/
                    xRIrs)\)*\(c["\<R[0,I,P,P,0,0]\>"]\)[t], \n
          r85 -> kp11*\(c["\<R[0,I,0,P,0,P]\>"]\)[t] - 
              kp11d*\((\((xRIrs - xRIrsb)\)/
                    xRIrs)\)*\(c["\<R[0,I,P,P,0,P]\>"]\)[t], \n
          r86 -> kp11*\(c["\<R[0,I,0,P,P,0]\>"]\)[t] - 
              kp11d*\((\((xRIrs - xRIrsb)\)/
                    xRIrs)\)*\(c["\<R[0,I,P,P,P,0]\>"]\)[t], \n
          r87 -> 
            kp11*\(c["\<R[0,I,0,P,P,P]\>"]\)[t] - 
              kp11d*\((\((xRIrs - xRIrsb)\)/
                    xRIrs)\)*\(c["\<R[0,I,P,P,P,P]\>"]\)[t], \n
          r88 -> kp12*\(c["\<R[I,I,0,0,0,0]\>"]\)[t] - 
              kp12d*\((\((xRIrs - xRIrsb)\)/
                    xRIrs)\)*\(c["\<R[I,I,P,0,0,0]\>"]\)[t], \n
          r89 -> kp12*\(c["\<R[I,I,0,0,0,P]\>"]\)[t] - 
              kp12d*\((\((xRIrs - xRIrsb)\)/
                    xRIrs)\)*\(c["\<R[I,I,P,0,0,P]\>"]\)[t], \n
          r90 -> kp12*\(c["\<R[I,I,0,0,P,0]\>"]\)[t] - 
              kp12d*\((\((xRIrs - xRIrsb)\)/
                    xRIrs)\)*\(c["\<R[I,I,P,0,P,0]\>"]\)[t], \n
          r91 -> kp12*\(c["\<R[I,I,0,0,P,P]\>"]\)[t] - 
              kp12d*\((\((xRIrs - xRIrsb)\)/
                    xRIrs)\)*\(c["\<R[I,I,P,0,P,P]\>"]\)[t], \n
          r92 -> kp12*\(c["\<R[I,I,0,P,0,0]\>"]\)[t] - 
              kp12d*\((\((xRIrs - xRIrsb)\)/
                    xRIrs)\)*\(c["\<R[I,I,P,P,0,0]\>"]\)[t], \n
          r93 -> kp12*\(c["\<R[I,I,0,P,0,P]\>"]\)[t] - 
              kp12d*\((\((xRIrs - xRIrsb)\)/
                    xRIrs)\)*\(c["\<R[I,I,P,P,0,P]\>"]\)[t], \n
          r94 -> kp12*\(c["\<R[I,I,0,P,P,0]\>"]\)[t] - 
              kp12d*\((\((xRIrs - xRIrsb)\)/
                    xRIrs)\)*\(c["\<R[I,I,P,P,P,0]\>"]\)[t], \n
          r95 -> kp12*\(c["\<R[I,I,0,P,P,P]\>"]\)[t] - 
              kp12d*\((\((xRIrs - xRIrsb)\)/
                    xRIrs)\)*\(c["\<R[I,I,P,P,P,P]\>"]\)[t], \n
          r96 -> kp20*\(c["\<R[0,0,0,0,0,0]\>"]\)[t] - 
              kp20d*\((\((xRIrs - xRIrsb)\)/
                    xRIrs)\)*\(c["\<R[0,0,0,P,0,0]\>"]\)[t], \n
          r97 -> kp20*\(c["\<R[0,0,0,0,0,P]\>"]\)[t] - 
              kp20d*\((\((xRIrs - xRIrsb)\)/
                    xRIrs)\)*\(c["\<R[0,0,0,P,0,P]\>"]\)[t], \n
          r98 -> kp20*\(c["\<R[0,0,0,0,P,0]\>"]\)[t] - 
              kp20d*\((\((xRIrs - xRIrsb)\)/
                    xRIrs)\)*\(c["\<R[0,0,0,P,P,0]\>"]\)[t], \n
          r99 -> kp20*\(c["\<R[0,0,0,0,P,P]\>"]\)[t] - 
              kp20d*\((\((xRIrs - xRIrsb)\)/
                    xRIrs)\)*\(c["\<R[0,0,0,P,P,P]\>"]\)[t], \n
          r100 -> kp20*\(c["\<R[0,0,P,0,0,0]\>"]\)[t] - 
              kp20d*\((\((xRIrs - xRIrsb)\)/
                    xRIrs)\)*\(c["\<R[0,0,P,P,0,0]\>"]\)[t], \n
          r101 -> kp20*\(c["\<R[0,0,P,0,0,P]\>"]\)[t] - 
              kp20d*\((\((xRIrs - xRIrsb)\)/
                    xRIrs)\)*\(c["\<R[0,0,P,P,0,P]\>"]\)[t], \n
          r102 -> kp20*\(c["\<R[0,0,P,0,P,0]\>"]\)[t] - 
              kp20d*\((\((xRIrs - xRIrsb)\)/
                    xRIrs)\)*\(c["\<R[0,0,P,P,P,0]\>"]\)[t], \n
          r103 -> 
            kp20*\(c["\<R[0,0,P,0,P,P]\>"]\)[t] - 
              kp20d*\((\((xRIrs - xRIrsb)\)/
                    xRIrs)\)*\(c["\<R[0,0,P,P,P,P]\>"]\)[t], \n
          r104 -> kp21*\(c["\<R[I,0,0,0,0,0]\>"]\)[t] - 
              kp21d*\((\((xRIrs - xRIrsb)\)/
                    xRIrs)\)*\(c["\<R[I,0,0,P,0,0]\>"]\)[t], \n
          r105 -> kp21*\(c["\<R[I,0,0,0,0,P]\>"]\)[t] - 
              kp21d*\((\((xRIrs - xRIrsb)\)/
                    xRIrs)\)*\(c["\<R[I,0,0,P,0,P]\>"]\)[t], \n
          r106 -> kp21*\(c["\<R[I,0,0,0,P,0]\>"]\)[t] - 
              kp21d*\((\((xRIrs - xRIrsb)\)/
                    xRIrs)\)*\(c["\<R[I,0,0,P,P,0]\>"]\)[t], \n
          r107 -> kp21*\(c["\<R[I,0,0,0,P,P]\>"]\)[t] - 
              kp21d*\((\((xRIrs - xRIrsb)\)/
                    xRIrs)\)*\(c["\<R[I,0,0,P,P,P]\>"]\)[t], \n
          r108 -> kp21*\(c["\<R[I,0,P,0,0,0]\>"]\)[t] - 
              kp21d*\((\((xRIrs - xRIrsb)\)/
                    xRIrs)\)*\(c["\<R[I,0,P,P,0,0]\>"]\)[t], \n
          r109 -> kp21*\(c["\<R[I,0,P,0,0,P]\>"]\)[t] - 
              kp21d*\((\((xRIrs - xRIrsb)\)/
                    xRIrs)\)*\(c["\<R[I,0,P,P,0,P]\>"]\)[t], \n
          r110 -> kp21*\(c["\<R[I,0,P,0,P,0]\>"]\)[t] - 
              kp21d*\((\((xRIrs - xRIrsb)\)/
                    xRIrs)\)*\(c["\<R[I,0,P,P,P,0]\>"]\)[t], \n
          r111 -> kp21*\(c["\<R[I,0,P,0,P,P]\>"]\)[t] - 
              kp21d*\((\((xRIrs - xRIrsb)\)/
                    xRIrs)\)*\(c["\<R[I,0,P,P,P,P]\>"]\)[t], \n
          r112 -> kp21*\(c["\<R[0,I,0,0,0,0]\>"]\)[t] - 
              kp21d*\((\((xRIrs - xRIrsb)\)/
                    xRIrs)\)*\(c["\<R[0,I,0,P,0,0]\>"]\)[t], \n
          r113 -> kp21*\(c["\<R[0,I,0,0,0,P]\>"]\)[t] - 
              kp21d*\((\((xRIrs - xRIrsb)\)/
                    xRIrs)\)*\(c["\<R[0,I,0,P,0,P]\>"]\)[t], \n
          r114 -> kp21*\(c["\<R[0,I,0,0,P,0]\>"]\)[t] - 
              kp21d*\((\((xRIrs - xRIrsb)\)/
                    xRIrs)\)*\(c["\<R[0,I,0,P,P,0]\>"]\)[t], \n
          r115 -> kp21*\(c["\<R[0,I,0,0,P,P]\>"]\)[t] - 
              kp21d*\((\((xRIrs - xRIrsb)\)/
                    xRIrs)\)*\(c["\<R[0,I,0,P,P,P]\>"]\)[t], \n
          r116 -> kp21*\(c["\<R[0,I,P,0,0,0]\>"]\)[t] - 
              kp21d*\((\((xRIrs - xRIrsb)\)/
                    xRIrs)\)*\(c["\<R[0,I,P,P,0,0]\>"]\)[t], \n
          r117 -> kp21*\(c["\<R[0,I,P,0,0,P]\>"]\)[t] - 
              kp21d*\((\((xRIrs - xRIrsb)\)/
                    xRIrs)\)*\(c["\<R[0,I,P,P,0,P]\>"]\)[t], \n
          r118 -> kp21*\(c["\<R[0,I,P,0,P,0]\>"]\)[t] - 
              kp21d*\((\((xRIrs - xRIrsb)\)/
                    xRIrs)\)*\(c["\<R[0,I,P,P,P,0]\>"]\)[t], \n
          r119 -> kp21*\(c["\<R[0,I,P,0,P,P]\>"]\)[t] - 
              kp21d*\((\((xRIrs - xRIrsb)\)/
                    xRIrs)\)*\(c["\<R[0,I,P,P,P,P]\>"]\)[t], \n
          r120 -> kp22*\(c["\<R[I,I,0,0,0,0]\>"]\)[t] - 
              kp22d*\((\((xRIrs - xRIrsb)\)/
                    xRIrs)\)*\(c["\<R[I,I,0,P,0,0]\>"]\)[t], \n
          r121 -> kp22*\(c["\<R[I,I,0,0,0,P]\>"]\)[t] - 
              kp22d*\((\((xRIrs - xRIrsb)\)/
                    xRIrs)\)*\(c["\<R[I,I,0,P,0,P]\>"]\)[t], \n
          r122 -> kp22*\(c["\<R[I,I,0,0,P,0]\>"]\)[t] - 
              kp22d*\((\((xRIrs - xRIrsb)\)/
                    xRIrs)\)*\(c["\<R[I,I,0,P,P,0]\>"]\)[t], \n
          r123 -> kp22*\(c["\<R[I,I,0,0,P,P]\>"]\)[t] - 
              kp22d*\((\((xRIrs - xRIrsb)\)/
                    xRIrs)\)*\(c["\<R[I,I,0,P,P,P]\>"]\)[t], \n
          r124 -> kp22*\(c["\<R[I,I,P,0,0,0]\>"]\)[t] - 
              kp22d*\((\((xRIrs - xRIrsb)\)/
                    xRIrs)\)*\(c["\<R[I,I,P,P,0,0]\>"]\)[t], \n
          r125 -> kp22*\(c["\<R[I,I,P,0,0,P]\>"]\)[t] - 
              kp22d*\((\((xRIrs - xRIrsb)\)/
                    xRIrs)\)*\(c["\<R[I,I,P,P,0,P]\>"]\)[t], \n
          r126 -> kp22*\(c["\<R[I,I,P,0,P,0]\>"]\)[t] - 
              kp22d*\((\((xRIrs - xRIrsb)\)/
                    xRIrs)\)*\(c["\<R[I,I,P,P,P,0]\>"]\)[t], \n
          r127 -> kp22*\(c["\<R[I,I,P,0,P,P]\>"]\)[t] - 
              kp22d*\((\((xRIrs - xRIrsb)\)/
                    xRIrs)\)*\(c["\<R[I,I,P,P,P,P]\>"]\)[t], \n
          r128 -> kp30*\(c["\<R[0,0,0,0,0,0]\>"]\)[t] - 
              kp30d*\((\((xRShc - xRShcb)\)/
                    xRShc)\)*\(c["\<R[0,0,0,0,P,0]\>"]\)[t], \n
          r129 -> kp30*\(c["\<R[0,0,0,0,0,P]\>"]\)[t] - 
              kp30d*\((\((xRShc - xRShcb)\)/
                    xRShc)\)*\(c["\<R[0,0,0,0,P,P]\>"]\)[t], \n
          r130 -> kp30*\(c["\<R[0,0,0,P,0,0]\>"]\)[t] - 
              kp30d*\((\((xRShc - xRShcb)\)/
                    xRShc)\)*\(c["\<R[0,0,0,P,P,0]\>"]\)[t], \n
          r131 -> kp30*\(c["\<R[0,0,0,P,0,P]\>"]\)[t] - 
              kp30d*\((\((xRShc - xRShcb)\)/
                    xRShc)\)*\(c["\<R[0,0,0,P,P,P]\>"]\)[t], \n
          r132 -> kp30*\(c["\<R[0,0,P,0,0,0]\>"]\)[t] - 
              kp30d*\((\((xRShc - xRShcb)\)/
                    xRShc)\)*\(c["\<R[0,0,P,0,P,0]\>"]\)[t], \n
          r133 -> kp30*\(c["\<R[0,0,P,0,0,P]\>"]\)[t] - 
              kp30d*\((\((xRShc - xRShcb)\)/
                    xRShc)\)*\(c["\<R[0,0,P,0,P,P]\>"]\)[t], \n
          r134 -> kp30*\(c["\<R[0,0,P,P,0,0]\>"]\)[t] - 
              kp30d*\((\((xRShc - xRShcb)\)/
                    xRShc)\)*\(c["\<R[0,0,P,P,P,0]\>"]\)[t], \n
          r135 -> kp30*\(c["\<R[0,0,P,P,0,P]\>"]\)[t] - 
              kp30d*\((\((xRShc - xRShcb)\)/
                    xRShc)\)*\(c["\<R[0,0,P,P,P,P]\>"]\)[t], \n
          r136 -> kp31*\(c["\<R[I,0,0,0,0,0]\>"]\)[t] - 
              kp31d*\((\((xRShc - xRShcb)\)/
                    xRShc)\)*\(c["\<R[I,0,0,0,P,0]\>"]\)[t], \n
          r137 -> kp31*\(c["\<R[I,0,0,0,0,P]\>"]\)[t] - 
              kp31d*\((\((xRShc - xRShcb)\)/
                    xRShc)\)*\(c["\<R[I,0,0,0,P,P]\>"]\)[t], \n
          r138 -> kp31*\(c["\<R[I,0,0,P,0,0]\>"]\)[t] - 
              kp31d*\((\((xRShc - xRShcb)\)/
                    xRShc)\)*\(c["\<R[I,0,0,P,P,0]\>"]\)[t], \n
          r139 -> kp31*\(c["\<R[I,0,0,P,0,P]\>"]\)[t] - 
              kp31d*\((\((xRShc - xRShcb)\)/
                    xRShc)\)*\(c["\<R[I,0,0,P,P,P]\>"]\)[t], \n
          r140 -> kp31*\(c["\<R[I,0,P,0,0,0]\>"]\)[t] - 
              kp31d*\((\((xRShc - xRShcb)\)/
                    xRShc)\)*\(c["\<R[I,0,P,0,P,0]\>"]\)[t], \n
          r141 -> kp31*\(c["\<R[I,0,P,0,0,P]\>"]\)[t] - 
              kp31d*\((\((xRShc - xRShcb)\)/
                    xRShc)\)*\(c["\<R[I,0,P,0,P,P]\>"]\)[t], \n
          r142 -> kp31*\(c["\<R[I,0,P,P,0,0]\>"]\)[t] - 
              kp31d*\((\((xRShc - xRShcb)\)/
                    xRShc)\)*\(c["\<R[I,0,P,P,P,0]\>"]\)[t], \n
          r143 -> kp31*\(c["\<R[I,0,P,P,0,P]\>"]\)[t] - 
              kp31d*\((\((xRShc - xRShcb)\)/
                    xRShc)\)*\(c["\<R[I,0,P,P,P,P]\>"]\)[t], \n
          r144 -> kp31*\(c["\<R[0,I,0,0,0,0]\>"]\)[t] - 
              kp31d*\((\((xRShc - xRShcb)\)/
                    xRShc)\)*\(c["\<R[0,I,0,0,P,0]\>"]\)[t], \n
          r145 -> kp31*\(c["\<R[0,I,0,0,0,P]\>"]\)[t] - 
              kp31d*\((\((xRShc - xRShcb)\)/
                    xRShc)\)*\(c["\<R[0,I,0,0,P,P]\>"]\)[t], \n
          r146 -> kp31*\(c["\<R[0,I,0,P,0,0]\>"]\)[t] - 
              kp31d*\((\((xRShc - xRShcb)\)/
                    xRShc)\)*\(c["\<R[0,I,0,P,P,0]\>"]\)[t], \n
          r147 -> kp31*\(c["\<R[0,I,0,P,0,P]\>"]\)[t] - 
              kp31d*\((\((xRShc - xRShcb)\)/
                    xRShc)\)*\(c["\<R[0,I,0,P,P,P]\>"]\)[t], \n
          r148 -> kp31*\(c["\<R[0,I,P,0,0,0]\>"]\)[t] - 
              kp31d*\((\((xRShc - xRShcb)\)/
                    xRShc)\)*\(c["\<R[0,I,P,0,P,0]\>"]\)[t], \n
          r149 -> kp31*\(c["\<R[0,I,P,0,0,P]\>"]\)[t] - 
              kp31d*\((\((xRShc - xRShcb)\)/
                    xRShc)\)*\(c["\<R[0,I,P,0,P,P]\>"]\)[t], \n
          r150 -> 
            kp31*\(c["\<R[0,I,P,P,0,0]\>"]\)[t] - 
              kp31d*\((\((xRShc - xRShcb)\)/
                    xRShc)\)*\(c["\<R[0,I,P,P,P,0]\>"]\)[t], \n
          r151 -> kp31*\(c["\<R[0,I,P,P,0,P]\>"]\)[t] - 
              kp31d*\((\((xRShc - xRShcb)\)/
                    xRShc)\)*\(c["\<R[0,I,P,P,P,P]\>"]\)[t], \n
          r152 -> kp32*\(c["\<R[I,I,0,0,0,0]\>"]\)[t] - 
              kp32d*\((\((xRShc - xRShcb)\)/
                    xRShc)\)*\(c["\<R[I,I,0,0,P,0]\>"]\)[t], \n
          r153 -> kp32*\(c["\<R[I,I,0,0,0,P]\>"]\)[t] - 
              kp32d*\((\((xRShc - xRShcb)\)/
                    xRShc)\)*\(c["\<R[I,I,0,0,P,P]\>"]\)[t], \n
          r154 -> kp32*\(c["\<R[I,I,0,P,0,0]\>"]\)[t] - 
              kp32d*\((\((xRShc - xRShcb)\)/
                    xRShc)\)*\(c["\<R[I,I,0,P,P,0]\>"]\)[t], \n
          r155 -> kp32*\(c["\<R[I,I,0,P,0,P]\>"]\)[t] - 
              kp32d*\((\((xRShc - xRShcb)\)/
                    xRShc)\)*\(c["\<R[I,I,0,P,P,P]\>"]\)[t], \n
          r156 -> kp32*\(c["\<R[I,I,P,0,0,0]\>"]\)[t] - 
              kp32d*\((\((xRShc - xRShcb)\)/
                    xRShc)\)*\(c["\<R[I,I,P,0,P,0]\>"]\)[t], \n
          r157 -> kp32*\(c["\<R[I,I,P,0,0,P]\>"]\)[t] - 
              kp32d*\((\((xRShc - xRShcb)\)/
                    xRShc)\)*\(c["\<R[I,I,P,0,P,P]\>"]\)[t], \n
          r158 -> kp32*\(c["\<R[I,I,P,P,0,0]\>"]\)[t] - 
              kp32d*\((\((xRShc - xRShcb)\)/
                    xRShc)\)*\(c["\<R[I,I,P,P,P,0]\>"]\)[t], \n
          r159 -> kp32*\(c["\<R[I,I,P,P,0,P]\>"]\)[t] - 
              kp32d*\((\((xRShc - xRShcb)\)/
                    xRShc)\)*\(c["\<R[I,I,P,P,P,P]\>"]\)[t], \n
          r160 -> kp40*\(c["\<R[0,0,0,0,0,0]\>"]\)[t] - 
              kp40d*\((\((xRShc - xRShcb)\)/
                    xRShc)\)*\(c["\<R[0,0,0,0,0,P]\>"]\)[t], \n
          r161 -> kp40*\(c["\<R[0,0,0,0,P,0]\>"]\)[t] - 
              kp40d*\((\((xRShc - xRShcb)\)/
                    xRShc)\)*\(c["\<R[0,0,0,0,P,P]\>"]\)[t], \n
          r162 -> kp40*\(c["\<R[0,0,0,P,0,0]\>"]\)[t] - 
              kp40d*\((\((xRShc - xRShcb)\)/
                    xRShc)\)*\(c["\<R[0,0,0,P,0,P]\>"]\)[t], \n
          r163 -> kp40*\(c["\<R[0,0,0,P,P,0]\>"]\)[t] - 
              kp40d*\((\((xRShc - xRShcb)\)/
                    xRShc)\)*\(c["\<R[0,0,0,P,P,P]\>"]\)[t], \n
          r164 -> kp40*\(c["\<R[0,0,P,0,0,0]\>"]\)[t] - 
              kp40d*\((\((xRShc - xRShcb)\)/
                    xRShc)\)*\(c["\<R[0,0,P,0,0,P]\>"]\)[t], \n
          r165 -> kp40*\(c["\<R[0,0,P,0,P,0]\>"]\)[t] - 
              kp40d*\((\((xRShc - xRShcb)\)/
                    xRShc)\)*\(c["\<R[0,0,P,0,P,P]\>"]\)[t], \n
          r166 -> kp40*\(c["\<R[0,0,P,P,0,0]\>"]\)[t] - 
              kp40d*\((\((xRShc - xRShcb)\)/
                    xRShc)\)*\(c["\<R[0,0,P,P,0,P]\>"]\)[t], \n
          r167 -> kp40*\(c["\<R[0,0,P,P,P,0]\>"]\)[t] - 
              kp40d*\((\((xRShc - xRShcb)\)/
                    xRShc)\)*\(c["\<R[0,0,P,P,P,P]\>"]\)[t], \n
          r168 -> kp41*\(c["\<R[I,0,0,0,0,0]\>"]\)[t] - 
              kp41d*\((\((xRShc - xRShcb)\)/
                    xRShc)\)*\(c["\<R[I,0,0,0,0,P]\>"]\)[t], \n
          r169 -> kp41*\(c["\<R[I,0,0,0,P,0]\>"]\)[t] - 
              kp41d*\((\((xRShc - xRShcb)\)/
                    xRShc)\)*\(c["\<R[I,0,0,0,P,P]\>"]\)[t], \n
          r170 -> kp41*\(c["\<R[I,0,0,P,0,0]\>"]\)[t] - 
              kp41d*\((\((xRShc - xRShcb)\)/
                    xRShc)\)*\(c["\<R[I,0,0,P,0,P]\>"]\)[t], \n
          r171 -> kp41*\(c["\<R[I,0,0,P,P,0]\>"]\)[t] - 
              kp41d*\((\((xRShc - xRShcb)\)/
                    xRShc)\)*\(c["\<R[I,0,0,P,P,P]\>"]\)[t], \n
          r172 -> kp41*\(c["\<R[I,0,P,0,0,0]\>"]\)[t] - 
              kp41d*\((\((xRShc - xRShcb)\)/
                    xRShc)\)*\(c["\<R[I,0,P,0,0,P]\>"]\)[t], \n
          r173 -> kp41*\(c["\<R[I,0,P,0,P,0]\>"]\)[t] - 
              kp41d*\((\((xRShc - xRShcb)\)/
                    xRShc)\)*\(c["\<R[I,0,P,0,P,P]\>"]\)[t], \n
          r174 -> kp41*\(c["\<R[I,0,P,P,0,0]\>"]\)[t] - 
              kp41d*\((\((xRShc - xRShcb)\)/
                    xRShc)\)*\(c["\<R[I,0,P,P,0,P]\>"]\)[t], \n
          r175 -> kp41*\(c["\<R[I,0,P,P,P,0]\>"]\)[t] - 
              kp41d*\((\((xRShc - xRShcb)\)/
                    xRShc)\)*\(c["\<R[I,0,P,P,P,P]\>"]\)[t], \n
          r176 -> kp41*\(c["\<R[0,I,0,0,0,0]\>"]\)[t] - 
              kp41d*\((\((xRShc - xRShcb)\)/
                    xRShc)\)*\(c["\<R[0,I,0,0,0,P]\>"]\)[t], \n
          r177 -> kp41*\(c["\<R[0,I,0,0,P,0]\>"]\)[t] - 
              kp41d*\((\((xRShc - xRShcb)\)/
                    xRShc)\)*\(c["\<R[0,I,0,0,P,P]\>"]\)[t], \n
          r178 -> kp41*\(c["\<R[0,I,0,P,0,0]\>"]\)[t] - 
              kp41d*\((\((xRShc - xRShcb)\)/
                    xRShc)\)*\(c["\<R[0,I,0,P,0,P]\>"]\)[t], \n
          r179 -> kp41*\(c["\<R[0,I,0,P,P,0]\>"]\)[t] - 
              kp41d*\((\((xRShc - xRShcb)\)/
                    xRShc)\)*\(c["\<R[0,I,0,P,P,P]\>"]\)[t], \n
          r180 -> kp41*\(c["\<R[0,I,P,0,0,0]\>"]\)[t] - 
              kp41d*\((\((xRShc - xRShcb)\)/
                    xRShc)\)*\(c["\<R[0,I,P,0,0,P]\>"]\)[t], \n
          r181 -> kp41*\(c["\<R[0,I,P,0,P,0]\>"]\)[t] - 
              kp41d*\((\((xRShc - xRShcb)\)/
                    xRShc)\)*\(c["\<R[0,I,P,0,P,P]\>"]\)[t], \n
          r182 -> kp41*\(c["\<R[0,I,P,P,0,0]\>"]\)[t] - 
              kp41d*\((\((xRShc - xRShcb)\)/
                    xRShc)\)*\(c["\<R[0,I,P,P,0,P]\>"]\)[t], \n
          r183 -> kp41*\(c["\<R[0,I,P,P,P,0]\>"]\)[t] - 
              kp41d*\((\((xRShc - xRShcb)\)/
                    xRShc)\)*\(c["\<R[0,I,P,P,P,P]\>"]\)[t], \n
          r184 -> kp42*\(c["\<R[I,I,0,0,0,0]\>"]\)[t] - 
              kp42d*\((\((xRShc - xRShcb)\)/
                    xRShc)\)*\(c["\<R[I,I,0,0,0,P]\>"]\)[t], \n
          r185 -> kp42*\(c["\<R[I,I,0,0,P,0]\>"]\)[t] - 
              kp42d*\((\((xRShc - xRShcb)\)/
                    xRShc)\)*\(c["\<R[I,I,0,0,P,P]\>"]\)[t], \n
          r186 -> kp42*\(c["\<R[I,I,0,P,0,0]\>"]\)[t] - 
              kp42d*\((\((xRShc - xRShcb)\)/
                    xRShc)\)*\(c["\<R[I,I,0,P,0,P]\>"]\)[t], \n
          r187 -> kp42*\(c["\<R[I,I,0,P,P,0]\>"]\)[t] - 
              kp42d*\((\((xRShc - xRShcb)\)/
                    xRShc)\)*\(c["\<R[I,I,0,P,P,P]\>"]\)[t], \n
          r188 -> kp42*\(c["\<R[I,I,P,0,0,0]\>"]\)[t] - 
              kp42d*\((\((xRShc - xRShcb)\)/
                    xRShc)\)*\(c["\<R[I,I,P,0,0,P]\>"]\)[t], \n
          r189 -> kp42*\(c["\<R[I,I,P,0,P,0]\>"]\)[t] - 
              kp42d*\((\((xRShc - xRShcb)\)/
                    xRShc)\)*\(c["\<R[I,I,P,0,P,P]\>"]\)[t], \n
          r190 -> kp42*\(c["\<R[I,I,P,P,0,0]\>"]\)[t] - 
              kp42d*\((\((xRShc - xRShcb)\)/
                    xRShc)\)*\(c["\<R[I,I,P,P,0,P]\>"]\)[t], \n
          r191 -> kp42*\(c["\<R[I,I,P,P,P,0]\>"]\)[t] - 
              kp42d*\((\((xRShc - xRShcb)\)/
                    xRShc)\)*\(c["\<R[I,I,P,P,P,P]\>"]\)[t], \n
          r192 -> kbirs*\(c["\<RXpIrs\>"]\)[
                  t]*\(c["\<IRS[0,0,0,0,0,0,0]\>"]\)[t] - 
              kbirsd*\(c["\<IRS[R,0,0,0,0,0,0]\>"]\)[t], \n
          r193 -> kbirs*\(c["\<RXpIrs\>"]\)[
                  t]*\(c["\<IRS[0,0,0,0,0,0,P]\>"]\)[t] - 
              kbirsd*\(c["\<IRS[R,0,0,0,0,0,P]\>"]\)[t], \n
          r194 -> kbirs*\(c["\<RXpIrs\>"]\)[
                  t]*\(c["\<IRS[0,0,0,0,0,P,0]\>"]\)[t] - 
              kbirsd*\(c["\<IRS[R,0,0,0,0,P,0]\>"]\)[t], \n
          r195 -> kbirs*\(c["\<RXpIrs\>"]\)[
                  t]*\(c["\<IRS[0,0,0,0,0,P,P]\>"]\)[t] - 
              kbirsd*\(c["\<IRS[R,0,0,0,0,P,P]\>"]\)[t], \n
          r196 -> kbirs*\(c["\<RXpIrs\>"]\)[
                  t]*\(c["\<IRS[0,0,0,0,P,0,0]\>"]\)[t] - 
              kbirsd*\(c["\<IRS[R,0,0,0,P,0,0]\>"]\)[t], \n
          r197 -> 
            kbirs*\(c["\<RXpIrs\>"]\)[t]*\(c["\<IRS[0,0,0,0,P,0,P]\>"]\)[t] - 
              kbirsd*\(c["\<IRS[R,0,0,0,P,0,P]\>"]\)[t], \n
          r198 -> kbirs*\(c["\<RXpIrs\>"]\)[
                  t]*\(c["\<IRS[0,0,0,0,P,P,0]\>"]\)[t] - 
              kbirsd*\(c["\<IRS[R,0,0,0,P,P,0]\>"]\)[t], \n
          r199 -> kbirs*\(c["\<RXpIrs\>"]\)[
                  t]*\(c["\<IRS[0,0,0,0,P,P,P]\>"]\)[t] - 
              kbirsd*\(c["\<IRS[R,0,0,0,P,P,P]\>"]\)[t], \n
          r200 -> kbirs*\(c["\<RXpIrs\>"]\)[
                  t]*\(c["\<IRS[0,0,0,P,0,0,0]\>"]\)[t] - 
              kbirsd*\(c["\<IRS[R,0,0,P,0,0,0]\>"]\)[t], \n
          r201 -> kbirs*\(c["\<RXpIrs\>"]\)[
                  t]*\(c["\<IRS[0,0,0,P,0,0,P]\>"]\)[t] - 
              kbirsd*\(c["\<IRS[R,0,0,P,0,0,P]\>"]\)[t], \n
          r202 -> kbirs*\(c["\<RXpIrs\>"]\)[
                  t]*\(c["\<IRS[0,0,0,P,0,P,0]\>"]\)[t] - 
              kbirsd*\(c["\<IRS[R,0,0,P,0,P,0]\>"]\)[t], \n
          r203 -> kbirs*\(c["\<RXpIrs\>"]\)[
                  t]*\(c["\<IRS[0,0,0,P,0,P,P]\>"]\)[t] - 
              kbirsd*\(c["\<IRS[R,0,0,P,0,P,P]\>"]\)[t], \n
          r204 -> kbirs*\(c["\<RXpIrs\>"]\)[
                  t]*\(c["\<IRS[0,0,0,P,P,0,0]\>"]\)[t] - 
              kbirsd*\(c["\<IRS[R,0,0,P,P,0,0]\>"]\)[t], \n
          r205 -> kbirs*\(c["\<RXpIrs\>"]\)[
                  t]*\(c["\<IRS[0,0,0,P,P,0,P]\>"]\)[t] - 
              kbirsd*\(c["\<IRS[R,0,0,P,P,0,P]\>"]\)[t], \n
          r206 -> kbirs*\(c["\<RXpIrs\>"]\)[
                  t]*\(c["\<IRS[0,0,0,P,P,P,0]\>"]\)[t] - 
              kbirsd*\(c["\<IRS[R,0,0,P,P,P,0]\>"]\)[t], \n
          r207 -> kbirs*\(c["\<RXpIrs\>"]\)[
                  t]*\(c["\<IRS[0,0,0,P,P,P,P]\>"]\)[t] - 
              kbirsd*\(c["\<IRS[R,0,0,P,P,P,P]\>"]\)[t], \n
          r208 -> kbirs*\(c["\<RXpIrs\>"]\)[
                  t]*\(c["\<IRS[0,0,P,0,0,0,0]\>"]\)[t] - 
              kbirsd*\(c["\<IRS[R,0,P,0,0,0,0]\>"]\)[t], \n
          r209 -> kbirs*\(c["\<RXpIrs\>"]\)[
                  t]*\(c["\<IRS[0,0,P,0,0,0,P]\>"]\)[t] - 
              kbirsd*\(c["\<IRS[R,0,P,0,0,0,P]\>"]\)[t], \n
          r210 -> kbirs*\(c["\<RXpIrs\>"]\)[
                  t]*\(c["\<IRS[0,0,P,0,0,P,0]\>"]\)[t] - 
              kbirsd*\(c["\<IRS[R,0,P,0,0,P,0]\>"]\)[t], \n
          r211 -> kbirs*\(c["\<RXpIrs\>"]\)[
                  t]*\(c["\<IRS[0,0,P,0,0,P,P]\>"]\)[t] - 
              kbirsd*\(c["\<IRS[R,0,P,0,0,P,P]\>"]\)[t], \n
          r212 -> kbirs*\(c["\<RXpIrs\>"]\)[
                  t]*\(c["\<IRS[0,0,P,0,P,0,0]\>"]\)[t] - 
              kbirsd*\(c["\<IRS[R,0,P,0,P,0,0]\>"]\)[t], \n
          r213 -> kbirs*\(c["\<RXpIrs\>"]\)[
                  t]*\(c["\<IRS[0,0,P,0,P,0,P]\>"]\)[t] - 
              kbirsd*\(c["\<IRS[R,0,P,0,P,0,P]\>"]\)[t], \n
          r214 -> kbirs*\(c["\<RXpIrs\>"]\)[
                  t]*\(c["\<IRS[0,0,P,0,P,P,0]\>"]\)[t] - 
              kbirsd*\(c["\<IRS[R,0,P,0,P,P,0]\>"]\)[t], \n
          r215 -> kbirs*\(c["\<RXpIrs\>"]\)[
                  t]*\(c["\<IRS[0,0,P,0,P,P,P]\>"]\)[t] - 
              kbirsd*\(c["\<IRS[R,0,P,0,P,P,P]\>"]\)[t], \n
          r216 -> kbirs*\(c["\<RXpIrs\>"]\)[
                  t]*\(c["\<IRS[0,0,P,P,0,0,0]\>"]\)[t] - 
              kbirsd*\(c["\<IRS[R,0,P,P,0,0,0]\>"]\)[t], \n
          r217 -> kbirs*\(c["\<RXpIrs\>"]\)[
                  t]*\(c["\<IRS[0,0,P,P,0,0,P]\>"]\)[t] - 
              kbirsd*\(c["\<IRS[R,0,P,P,0,0,P]\>"]\)[t], \n
          r218 -> kbirs*\(c["\<RXpIrs\>"]\)[
                  t]*\(c["\<IRS[0,0,P,P,0,P,0]\>"]\)[t] - 
              kbirsd*\(c["\<IRS[R,0,P,P,0,P,0]\>"]\)[t], \n
          r219 -> kbirs*\(c["\<RXpIrs\>"]\)[
                  t]*\(c["\<IRS[0,0,P,P,0,P,P]\>"]\)[t] - 
              kbirsd*\(c["\<IRS[R,0,P,P,0,P,P]\>"]\)[t], \n
          r220 -> kbirs*\(c["\<RXpIrs\>"]\)[
                  t]*\(c["\<IRS[0,0,P,P,P,0,0]\>"]\)[t] - 
              kbirsd*\(c["\<IRS[R,0,P,P,P,0,0]\>"]\)[t], \n
          r221 -> kbirs*\(c["\<RXpIrs\>"]\)[
                  t]*\(c["\<IRS[0,0,P,P,P,0,P]\>"]\)[t] - 
              kbirsd*\(c["\<IRS[R,0,P,P,P,0,P]\>"]\)[t], \n
          r222 -> kbirs*\(c["\<RXpIrs\>"]\)[
                  t]*\(c["\<IRS[0,0,P,P,P,P,0]\>"]\)[t] - 
              kbirsd*\(c["\<IRS[R,0,P,P,P,P,0]\>"]\)[t], \n
          r223 -> kbirs*\(c["\<RXpIrs\>"]\)[
                  t]*\(c["\<IRS[0,0,P,P,P,P,P]\>"]\)[t] - 
              kbirsd*\(c["\<IRS[R,0,P,P,P,P,P]\>"]\)[t], \n
          r224 -> kbirs*\(c["\<RXpIrs\>"]\)[
                  t]*\(c["\<IRS[0,P,0,0,0,0,0]\>"]\)[t] - 
              kbirsd*\(c["\<IRS[R,P,0,0,0,0,0]\>"]\)[t], \n
          r225 -> kbirs*\(c["\<RXpIrs\>"]\)[
                  t]*\(c["\<IRS[0,P,0,0,0,0,P]\>"]\)[t] - 
              kbirsd*\(c["\<IRS[R,P,0,0,0,0,P]\>"]\)[t], \n
          r226 -> kbirs*\(c["\<RXpIrs\>"]\)[
                  t]*\(c["\<IRS[0,P,0,0,0,P,0]\>"]\)[t] - 
              kbirsd*\(c["\<IRS[R,P,0,0,0,P,0]\>"]\)[t], \n
          r227 -> kbirs*\(c["\<RXpIrs\>"]\)[
                  t]*\(c["\<IRS[0,P,0,0,0,P,P]\>"]\)[t] - 
              kbirsd*\(c["\<IRS[R,P,0,0,0,P,P]\>"]\)[t], \n
          r228 -> kbirs*\(c["\<RXpIrs\>"]\)[
                  t]*\(c["\<IRS[0,P,0,0,P,0,0]\>"]\)[t] - 
              kbirsd*\(c["\<IRS[R,P,0,0,P,0,0]\>"]\)[t], \n
          r229 -> kbirs*\(c["\<RXpIrs\>"]\)[
                  t]*\(c["\<IRS[0,P,0,0,P,0,P]\>"]\)[t] - 
              kbirsd*\(c["\<IRS[R,P,0,0,P,0,P]\>"]\)[t], \n
          r230 -> kbirs*\(c["\<RXpIrs\>"]\)[
                  t]*\(c["\<IRS[0,P,0,0,P,P,0]\>"]\)[t] - 
              kbirsd*\(c["\<IRS[R,P,0,0,P,P,0]\>"]\)[t], \n
          r231 -> kbirs*\(c["\<RXpIrs\>"]\)[
                  t]*\(c["\<IRS[0,P,0,0,P,P,P]\>"]\)[t] - 
              kbirsd*\(c["\<IRS[R,P,0,0,P,P,P]\>"]\)[t], \n
          r232 -> kbirs*\(c["\<RXpIrs\>"]\)[
                  t]*\(c["\<IRS[0,P,0,P,0,0,0]\>"]\)[t] - 
              kbirsd*\(c["\<IRS[R,P,0,P,0,0,0]\>"]\)[t], \n
          r233 -> kbirs*\(c["\<RXpIrs\>"]\)[
                  t]*\(c["\<IRS[0,P,0,P,0,0,P]\>"]\)[t] - 
              kbirsd*\(c["\<IRS[R,P,0,P,0,0,P]\>"]\)[t], \n
          r234 -> kbirs*\(c["\<RXpIrs\>"]\)[
                  t]*\(c["\<IRS[0,P,0,P,0,P,0]\>"]\)[t] - 
              kbirsd*\(c["\<IRS[R,P,0,P,0,P,0]\>"]\)[t], \n
          r235 -> kbirs*\(c["\<RXpIrs\>"]\)[
                  t]*\(c["\<IRS[0,P,0,P,0,P,P]\>"]\)[t] - 
              kbirsd*\(c["\<IRS[R,P,0,P,0,P,P]\>"]\)[t], \n
          r236 -> kbirs*\(c["\<RXpIrs\>"]\)[
                  t]*\(c["\<IRS[0,P,0,P,P,0,0]\>"]\)[t] - 
              kbirsd*\(c["\<IRS[R,P,0,P,P,0,0]\>"]\)[t], \n
          r237 -> kbirs*\(c["\<RXpIrs\>"]\)[
                  t]*\(c["\<IRS[0,P,0,P,P,0,P]\>"]\)[t] - 
              kbirsd*\(c["\<IRS[R,P,0,P,P,0,P]\>"]\)[t], \n
          r238 -> kbirs*\(c["\<RXpIrs\>"]\)[
                  t]*\(c["\<IRS[0,P,0,P,P,P,0]\>"]\)[t] - 
              kbirsd*\(c["\<IRS[R,P,0,P,P,P,0]\>"]\)[t], \n
          r239 -> kbirs*\(c["\<RXpIrs\>"]\)[
                  t]*\(c["\<IRS[0,P,0,P,P,P,P]\>"]\)[t] - 
              kbirsd*\(c["\<IRS[R,P,0,P,P,P,P]\>"]\)[t], \n
          r240 -> kbirs*\(c["\<RXpIrs\>"]\)[
                  t]*\(c["\<IRS[0,P,P,0,0,0,0]\>"]\)[t] - 
              kbirsd*\(c["\<IRS[R,P,P,0,0,0,0]\>"]\)[t], \n
          r241 -> kbirs*\(c["\<RXpIrs\>"]\)[
                  t]*\(c["\<IRS[0,P,P,0,0,0,P]\>"]\)[t] - 
              kbirsd*\(c["\<IRS[R,P,P,0,0,0,P]\>"]\)[t], \n
          r242 -> kbirs*\(c["\<RXpIrs\>"]\)[
                  t]*\(c["\<IRS[0,P,P,0,0,P,0]\>"]\)[t] - 
              kbirsd*\(c["\<IRS[R,P,P,0,0,P,0]\>"]\)[t], \n
          r243 -> kbirs*\(c["\<RXpIrs\>"]\)[
                  t]*\(c["\<IRS[0,P,P,0,0,P,P]\>"]\)[t] - 
              kbirsd*\(c["\<IRS[R,P,P,0,0,P,P]\>"]\)[t], \n
          r244 -> 
            kbirs*\(c["\<RXpIrs\>"]\)[t]*\(c["\<IRS[0,P,P,0,P,0,0]\>"]\)[t] - 
              kbirsd*\(c["\<IRS[R,P,P,0,P,0,0]\>"]\)[t], \n
          r245 -> kbirs*\(c["\<RXpIrs\>"]\)[
                  t]*\(c["\<IRS[0,P,P,0,P,0,P]\>"]\)[t] - 
              kbirsd*\(c["\<IRS[R,P,P,0,P,0,P]\>"]\)[t], \n
          r246 -> kbirs*\(c["\<RXpIrs\>"]\)[
                  t]*\(c["\<IRS[0,P,P,0,P,P,0]\>"]\)[t] - 
              kbirsd*\(c["\<IRS[R,P,P,0,P,P,0]\>"]\)[t], \n
          r247 -> kbirs*\(c["\<RXpIrs\>"]\)[
                  t]*\(c["\<IRS[0,P,P,0,P,P,P]\>"]\)[t] - 
              kbirsd*\(c["\<IRS[R,P,P,0,P,P,P]\>"]\)[t], \n
          r248 -> kbirs*\(c["\<RXpIrs\>"]\)[
                  t]*\(c["\<IRS[0,P,P,P,0,0,0]\>"]\)[t] - 
              kbirsd*\(c["\<IRS[R,P,P,P,0,0,0]\>"]\)[t], \n
          r249 -> kbirs*\(c["\<RXpIrs\>"]\)[
                  t]*\(c["\<IRS[0,P,P,P,0,0,P]\>"]\)[t] - 
              kbirsd*\(c["\<IRS[R,P,P,P,0,0,P]\>"]\)[t], \n
          r250 -> kbirs*\(c["\<RXpIrs\>"]\)[
                  t]*\(c["\<IRS[0,P,P,P,0,P,0]\>"]\)[t] - 
              kbirsd*\(c["\<IRS[R,P,P,P,0,P,0]\>"]\)[t], \n
          r251 -> kbirs*\(c["\<RXpIrs\>"]\)[
                  t]*\(c["\<IRS[0,P,P,P,0,P,P]\>"]\)[t] - 
              kbirsd*\(c["\<IRS[R,P,P,P,0,P,P]\>"]\)[t], \n
          r252 -> kbirs*\(c["\<RXpIrs\>"]\)[
                  t]*\(c["\<IRS[0,P,P,P,P,0,0]\>"]\)[t] - 
              kbirsd*\(c["\<IRS[R,P,P,P,P,0,0]\>"]\)[t], \n
          r253 -> kbirs*\(c["\<RXpIrs\>"]\)[
                  t]*\(c["\<IRS[0,P,P,P,P,0,P]\>"]\)[t] - 
              kbirsd*\(c["\<IRS[R,P,P,P,P,0,P]\>"]\)[t], \n
          r254 -> kbirs*\(c["\<RXpIrs\>"]\)[
                  t]*\(c["\<IRS[0,P,P,P,P,P,0]\>"]\)[t] - 
              kbirsd*\(c["\<IRS[R,P,P,P,P,P,0]\>"]\)[t], \n
          r255 -> kbirs*\(c["\<RXpIrs\>"]\)[
                  t]*\(c["\<IRS[0,P,P,P,P,P,P]\>"]\)[t] - 
              kbirsd*\(c["\<IRS[R,P,P,P,P,P,P]\>"]\)[t], \n
          r256 -> kirsp1*\(c["\<IRS[0,0,0,0,0,0,0]\>"]\)[t] - 
              kirsp1d*\((\((xIrsPi3k1 - xIrsPi3k1b)\)/
                    xIrsPi3k1)\)*\(c["\<IRS[0,P,0,0,0,0,0]\>"]\)[t], \n
          r257 -> kirsp1*\(c["\<IRS[0,0,0,0,0,0,P]\>"]\)[t] - 
              kirsp1d*\((\((xIrsPi3k1 - xIrsPi3k1b)\)/
                    xIrsPi3k1)\)*\(c["\<IRS[0,P,0,0,0,0,P]\>"]\)[t], \n
          r258 -> kirsp1*\(c["\<IRS[0,0,0,0,0,P,0]\>"]\)[t] - 
              kirsp1d*\((\((xIrsPi3k1 - xIrsPi3k1b)\)/
                    xIrsPi3k1)\)*\(c["\<IRS[0,P,0,0,0,P,0]\>"]\)[t], \n
          r259 -> 
            kirsp1*\(c["\<IRS[0,0,0,0,0,P,P]\>"]\)[t] - 
              kirsp1d*\((\((xIrsPi3k1 - xIrsPi3k1b)\)/
                    xIrsPi3k1)\)*\(c["\<IRS[0,P,0,0,0,P,P]\>"]\)[t], \n
          r260 -> kirsp1*\(c["\<IRS[0,0,0,0,P,0,0]\>"]\)[t] - 
              kirsp1d*\((\((xIrsPi3k1 - xIrsPi3k1b)\)/
                    xIrsPi3k1)\)*\(c["\<IRS[0,P,0,0,P,0,0]\>"]\)[t], \n
          r261 -> kirsp1*\(c["\<IRS[0,0,0,0,P,0,P]\>"]\)[t] - 
              kirsp1d*\((\((xIrsPi3k1 - xIrsPi3k1b)\)/
                    xIrsPi3k1)\)*\(c["\<IRS[0,P,0,0,P,0,P]\>"]\)[t], \n
          r262 -> kirsp1*\(c["\<IRS[0,0,0,0,P,P,0]\>"]\)[t] - 
              kirsp1d*\((\((xIrsPi3k1 - xIrsPi3k1b)\)/
                    xIrsPi3k1)\)*\(c["\<IRS[0,P,0,0,P,P,0]\>"]\)[t], \n
          r263 -> kirsp1*\(c["\<IRS[0,0,0,0,P,P,P]\>"]\)[t] - 
              kirsp1d*\((\((xIrsPi3k1 - xIrsPi3k1b)\)/
                    xIrsPi3k1)\)*\(c["\<IRS[0,P,0,0,P,P,P]\>"]\)[t], \n
          r264 -> kirsp1*\(c["\<IRS[0,0,0,P,0,0,0]\>"]\)[t] - 
              kirsp1d*\((\((xIrsPi3k1 - xIrsPi3k1b)\)/
                    xIrsPi3k1)\)*\(c["\<IRS[0,P,0,P,0,0,0]\>"]\)[t], \n
          r265 -> kirsp1*\(c["\<IRS[0,0,0,P,0,0,P]\>"]\)[t] - 
              kirsp1d*\((\((xIrsPi3k1 - xIrsPi3k1b)\)/
                    xIrsPi3k1)\)*\(c["\<IRS[0,P,0,P,0,0,P]\>"]\)[t], \n
          r266 -> kirsp1*\(c["\<IRS[0,0,0,P,0,P,0]\>"]\)[t] - 
              kirsp1d*\((\((xIrsPi3k1 - xIrsPi3k1b)\)/
                    xIrsPi3k1)\)*\(c["\<IRS[0,P,0,P,0,P,0]\>"]\)[t], \n
          r267 -> kirsp1*\(c["\<IRS[0,0,0,P,0,P,P]\>"]\)[t] - 
              kirsp1d*\((\((xIrsPi3k1 - xIrsPi3k1b)\)/
                    xIrsPi3k1)\)*\(c["\<IRS[0,P,0,P,0,P,P]\>"]\)[t], \n
          r268 -> kirsp1*\(c["\<IRS[0,0,0,P,P,0,0]\>"]\)[t] - 
              kirsp1d*\((\((xIrsPi3k1 - xIrsPi3k1b)\)/
                    xIrsPi3k1)\)*\(c["\<IRS[0,P,0,P,P,0,0]\>"]\)[t], \n
          r269 -> kirsp1*\(c["\<IRS[0,0,0,P,P,0,P]\>"]\)[t] - 
              kirsp1d*\((\((xIrsPi3k1 - xIrsPi3k1b)\)/
                    xIrsPi3k1)\)*\(c["\<IRS[0,P,0,P,P,0,P]\>"]\)[t], \n
          r270 -> kirsp1*\(c["\<IRS[0,0,0,P,P,P,0]\>"]\)[t] - 
              kirsp1d*\((\((xIrsPi3k1 - xIrsPi3k1b)\)/
                    xIrsPi3k1)\)*\(c["\<IRS[0,P,0,P,P,P,0]\>"]\)[t], \n
          r271 -> kirsp1*\(c["\<IRS[0,0,0,P,P,P,P]\>"]\)[t] - 
              kirsp1d*\((\((xIrsPi3k1 - xIrsPi3k1b)\)/
                    xIrsPi3k1)\)*\(c["\<IRS[0,P,0,P,P,P,P]\>"]\)[t], \n
          r272 -> 
            kirsp1*\(c["\<IRS[0,0,P,0,0,0,0]\>"]\)[t] - 
              kirsp1d*\((\((xIrsPi3k1 - xIrsPi3k1b)\)/
                    xIrsPi3k1)\)*\(c["\<IRS[0,P,P,0,0,0,0]\>"]\)[t], \n
          r273 -> kirsp1*\(c["\<IRS[0,0,P,0,0,0,P]\>"]\)[t] - 
              kirsp1d*\((\((xIrsPi3k1 - xIrsPi3k1b)\)/
                    xIrsPi3k1)\)*\(c["\<IRS[0,P,P,0,0,0,P]\>"]\)[t], \n
          r274 -> kirsp1*\(c["\<IRS[0,0,P,0,0,P,0]\>"]\)[t] - 
              kirsp1d*\((\((xIrsPi3k1 - xIrsPi3k1b)\)/
                    xIrsPi3k1)\)*\(c["\<IRS[0,P,P,0,0,P,0]\>"]\)[t], \n
          r275 -> kirsp1*\(c["\<IRS[0,0,P,0,0,P,P]\>"]\)[t] - 
              kirsp1d*\((\((xIrsPi3k1 - xIrsPi3k1b)\)/
                    xIrsPi3k1)\)*\(c["\<IRS[0,P,P,0,0,P,P]\>"]\)[t], \n
          r276 -> kirsp1*\(c["\<IRS[0,0,P,0,P,0,0]\>"]\)[t] - 
              kirsp1d*\((\((xIrsPi3k1 - xIrsPi3k1b)\)/
                    xIrsPi3k1)\)*\(c["\<IRS[0,P,P,0,P,0,0]\>"]\)[t], \n
          r277 -> kirsp1*\(c["\<IRS[0,0,P,0,P,0,P]\>"]\)[t] - 
              kirsp1d*\((\((xIrsPi3k1 - xIrsPi3k1b)\)/
                    xIrsPi3k1)\)*\(c["\<IRS[0,P,P,0,P,0,P]\>"]\)[t], \n
          r278 -> kirsp1*\(c["\<IRS[0,0,P,0,P,P,0]\>"]\)[t] - 
              kirsp1d*\((\((xIrsPi3k1 - xIrsPi3k1b)\)/
                    xIrsPi3k1)\)*\(c["\<IRS[0,P,P,0,P,P,0]\>"]\)[t], \n
          r279 -> kirsp1*\(c["\<IRS[0,0,P,0,P,P,P]\>"]\)[t] - 
              kirsp1d*\((\((xIrsPi3k1 - xIrsPi3k1b)\)/
                    xIrsPi3k1)\)*\(c["\<IRS[0,P,P,0,P,P,P]\>"]\)[t], \n
          r280 -> kirsp1*\(c["\<IRS[0,0,P,P,0,0,0]\>"]\)[t] - 
              kirsp1d*\((\((xIrsPi3k1 - xIrsPi3k1b)\)/
                    xIrsPi3k1)\)*\(c["\<IRS[0,P,P,P,0,0,0]\>"]\)[t], \n
          r281 -> kirsp1*\(c["\<IRS[0,0,P,P,0,0,P]\>"]\)[t] - 
              kirsp1d*\((\((xIrsPi3k1 - xIrsPi3k1b)\)/
                    xIrsPi3k1)\)*\(c["\<IRS[0,P,P,P,0,0,P]\>"]\)[t], \n
          r282 -> kirsp1*\(c["\<IRS[0,0,P,P,0,P,0]\>"]\)[t] - 
              kirsp1d*\((\((xIrsPi3k1 - xIrsPi3k1b)\)/
                    xIrsPi3k1)\)*\(c["\<IRS[0,P,P,P,0,P,0]\>"]\)[t], \n
          r283 -> kirsp1*\(c["\<IRS[0,0,P,P,0,P,P]\>"]\)[t] - 
              kirsp1d*\((\((xIrsPi3k1 - xIrsPi3k1b)\)/
                    xIrsPi3k1)\)*\(c["\<IRS[0,P,P,P,0,P,P]\>"]\)[t], \n
          r284 -> kirsp1*\(c["\<IRS[0,0,P,P,P,0,0]\>"]\)[t] - 
              kirsp1d*\((\((xIrsPi3k1 - xIrsPi3k1b)\)/
                    xIrsPi3k1)\)*\(c["\<IRS[0,P,P,P,P,0,0]\>"]\)[t], \n
          r285 -> 
            kirsp1*\(c["\<IRS[0,0,P,P,P,0,P]\>"]\)[t] - 
              kirsp1d*\((\((xIrsPi3k1 - xIrsPi3k1b)\)/
                    xIrsPi3k1)\)*\(c["\<IRS[0,P,P,P,P,0,P]\>"]\)[t], \n
          r286 -> kirsp1*\(c["\<IRS[0,0,P,P,P,P,0]\>"]\)[t] - 
              kirsp1d*\((\((xIrsPi3k1 - xIrsPi3k1b)\)/
                    xIrsPi3k1)\)*\(c["\<IRS[0,P,P,P,P,P,0]\>"]\)[t], \n
          r287 -> kirsp1*\(c["\<IRS[0,0,P,P,P,P,P]\>"]\)[t] - 
              kirsp1d*\((\((xIrsPi3k1 - xIrsPi3k1b)\)/
                    xIrsPi3k1)\)*\(c["\<IRS[0,P,P,P,P,P,P]\>"]\)[t], \n
          r288 -> kirsp2*\(c["\<IRS[0,0,0,0,0,0,0]\>"]\)[t] - 
              kirsp2d*\((\((xIrsPi3k2 - xIrsPi3k2b)\)/
                    xIrsPi3k2)\)*\(c["\<IRS[0,0,P,0,0,0,0]\>"]\)[t], \n
          r289 -> kirsp2*\(c["\<IRS[0,0,0,0,0,0,P]\>"]\)[t] - 
              kirsp2d*\((\((xIrsPi3k2 - xIrsPi3k2b)\)/
                    xIrsPi3k2)\)*\(c["\<IRS[0,0,P,0,0,0,P]\>"]\)[t], \n
          r290 -> kirsp2*\(c["\<IRS[0,0,0,0,0,P,0]\>"]\)[t] - 
              kirsp2d*\((\((xIrsPi3k2 - xIrsPi3k2b)\)/
                    xIrsPi3k2)\)*\(c["\<IRS[0,0,P,0,0,P,0]\>"]\)[t], \n
          r291 -> kirsp2*\(c["\<IRS[0,0,0,0,0,P,P]\>"]\)[t] - 
              kirsp2d*\((\((xIrsPi3k2 - xIrsPi3k2b)\)/
                    xIrsPi3k2)\)*\(c["\<IRS[0,0,P,0,0,P,P]\>"]\)[t], \n
          r292 -> kirsp2*\(c["\<IRS[0,0,0,0,P,0,0]\>"]\)[t] - 
              kirsp2d*\((\((xIrsPi3k2 - xIrsPi3k2b)\)/
                    xIrsPi3k2)\)*\(c["\<IRS[0,0,P,0,P,0,0]\>"]\)[t], \n
          r293 -> kirsp2*\(c["\<IRS[0,0,0,0,P,0,P]\>"]\)[t] - 
              kirsp2d*\((\((xIrsPi3k2 - xIrsPi3k2b)\)/
                    xIrsPi3k2)\)*\(c["\<IRS[0,0,P,0,P,0,P]\>"]\)[t], \n
          r294 -> kirsp2*\(c["\<IRS[0,0,0,0,P,P,0]\>"]\)[t] - 
              kirsp2d*\((\((xIrsPi3k2 - xIrsPi3k2b)\)/
                    xIrsPi3k2)\)*\(c["\<IRS[0,0,P,0,P,P,0]\>"]\)[t], \n
          r295 -> kirsp2*\(c["\<IRS[0,0,0,0,P,P,P]\>"]\)[t] - 
              kirsp2d*\((\((xIrsPi3k2 - xIrsPi3k2b)\)/
                    xIrsPi3k2)\)*\(c["\<IRS[0,0,P,0,P,P,P]\>"]\)[t], \n
          r296 -> kirsp2*\(c["\<IRS[0,0,0,P,0,0,0]\>"]\)[t] - 
              kirsp2d*\((\((xIrsPi3k2 - xIrsPi3k2b)\)/
                    xIrsPi3k2)\)*\(c["\<IRS[0,0,P,P,0,0,0]\>"]\)[t], \n
          r297 -> kirsp2*\(c["\<IRS[0,0,0,P,0,0,P]\>"]\)[t] - 
              kirsp2d*\((\((xIrsPi3k2 - xIrsPi3k2b)\)/
                    xIrsPi3k2)\)*\(c["\<IRS[0,0,P,P,0,0,P]\>"]\)[t], \n
          r298 -> 
            kirsp2*\(c["\<IRS[0,0,0,P,0,P,0]\>"]\)[t] - 
              kirsp2d*\((\((xIrsPi3k2 - xIrsPi3k2b)\)/
                    xIrsPi3k2)\)*\(c["\<IRS[0,0,P,P,0,P,0]\>"]\)[t], \n
          r299 -> kirsp2*\(c["\<IRS[0,0,0,P,0,P,P]\>"]\)[t] - 
              kirsp2d*\((\((xIrsPi3k2 - xIrsPi3k2b)\)/
                    xIrsPi3k2)\)*\(c["\<IRS[0,0,P,P,0,P,P]\>"]\)[t], \n
          r300 -> kirsp2*\(c["\<IRS[0,0,0,P,P,0,0]\>"]\)[t] - 
              kirsp2d*\((\((xIrsPi3k2 - xIrsPi3k2b)\)/
                    xIrsPi3k2)\)*\(c["\<IRS[0,0,P,P,P,0,0]\>"]\)[t], \n
          r301 -> kirsp2*\(c["\<IRS[0,0,0,P,P,0,P]\>"]\)[t] - 
              kirsp2d*\((\((xIrsPi3k2 - xIrsPi3k2b)\)/
                    xIrsPi3k2)\)*\(c["\<IRS[0,0,P,P,P,0,P]\>"]\)[t], \n
          r302 -> kirsp2*\(c["\<IRS[0,0,0,P,P,P,0]\>"]\)[t] - 
              kirsp2d*\((\((xIrsPi3k2 - xIrsPi3k2b)\)/
                    xIrsPi3k2)\)*\(c["\<IRS[0,0,P,P,P,P,0]\>"]\)[t], \n
          r303 -> kirsp2*\(c["\<IRS[0,0,0,P,P,P,P]\>"]\)[t] - 
              kirsp2d*\((\((xIrsPi3k2 - xIrsPi3k2b)\)/
                    xIrsPi3k2)\)*\(c["\<IRS[0,0,P,P,P,P,P]\>"]\)[t], \n
          r304 -> kirsp2*\(c["\<IRS[0,P,0,0,0,0,0]\>"]\)[t] - 
              kirsp2d*\((\((xIrsPi3k2 - xIrsPi3k2b)\)/
                    xIrsPi3k2)\)*\(c["\<IRS[0,P,P,0,0,0,0]\>"]\)[t], \n
          r305 -> kirsp2*\(c["\<IRS[0,P,0,0,0,0,P]\>"]\)[t] - 
              kirsp2d*\((\((xIrsPi3k2 - xIrsPi3k2b)\)/
                    xIrsPi3k2)\)*\(c["\<IRS[0,P,P,0,0,0,P]\>"]\)[t], \n
          r306 -> kirsp2*\(c["\<IRS[0,P,0,0,0,P,0]\>"]\)[t] - 
              kirsp2d*\((\((xIrsPi3k2 - xIrsPi3k2b)\)/
                    xIrsPi3k2)\)*\(c["\<IRS[0,P,P,0,0,P,0]\>"]\)[t], \n
          r307 -> kirsp2*\(c["\<IRS[0,P,0,0,0,P,P]\>"]\)[t] - 
              kirsp2d*\((\((xIrsPi3k2 - xIrsPi3k2b)\)/
                    xIrsPi3k2)\)*\(c["\<IRS[0,P,P,0,0,P,P]\>"]\)[t], \n
          r308 -> kirsp2*\(c["\<IRS[0,P,0,0,P,0,0]\>"]\)[t] - 
              kirsp2d*\((\((xIrsPi3k2 - xIrsPi3k2b)\)/
                    xIrsPi3k2)\)*\(c["\<IRS[0,P,P,0,P,0,0]\>"]\)[t], \n
          r309 -> kirsp2*\(c["\<IRS[0,P,0,0,P,0,P]\>"]\)[t] - 
              kirsp2d*\((\((xIrsPi3k2 - xIrsPi3k2b)\)/
                    xIrsPi3k2)\)*\(c["\<IRS[0,P,P,0,P,0,P]\>"]\)[t], \n
          r310 -> kirsp2*\(c["\<IRS[0,P,0,0,P,P,0]\>"]\)[t] - 
              kirsp2d*\((\((xIrsPi3k2 - xIrsPi3k2b)\)/
                    xIrsPi3k2)\)*\(c["\<IRS[0,P,P,0,P,P,0]\>"]\)[t], \n
          r311 -> 
            kirsp2*\(c["\<IRS[0,P,0,0,P,P,P]\>"]\)[t] - 
              kirsp2d*\((\((xIrsPi3k2 - xIrsPi3k2b)\)/
                    xIrsPi3k2)\)*\(c["\<IRS[0,P,P,0,P,P,P]\>"]\)[t], \n
          r312 -> kirsp2*\(c["\<IRS[0,P,0,P,0,0,0]\>"]\)[t] - 
              kirsp2d*\((\((xIrsPi3k2 - xIrsPi3k2b)\)/
                    xIrsPi3k2)\)*\(c["\<IRS[0,P,P,P,0,0,0]\>"]\)[t], \n
          r313 -> kirsp2*\(c["\<IRS[0,P,0,P,0,0,P]\>"]\)[t] - 
              kirsp2d*\((\((xIrsPi3k2 - xIrsPi3k2b)\)/
                    xIrsPi3k2)\)*\(c["\<IRS[0,P,P,P,0,0,P]\>"]\)[t], \n
          r314 -> kirsp2*\(c["\<IRS[0,P,0,P,0,P,0]\>"]\)[t] - 
              kirsp2d*\((\((xIrsPi3k2 - xIrsPi3k2b)\)/
                    xIrsPi3k2)\)*\(c["\<IRS[0,P,P,P,0,P,0]\>"]\)[t], \n
          r315 -> kirsp2*\(c["\<IRS[0,P,0,P,0,P,P]\>"]\)[t] - 
              kirsp2d*\((\((xIrsPi3k2 - xIrsPi3k2b)\)/
                    xIrsPi3k2)\)*\(c["\<IRS[0,P,P,P,0,P,P]\>"]\)[t], \n
          r316 -> kirsp2*\(c["\<IRS[0,P,0,P,P,0,0]\>"]\)[t] - 
              kirsp2d*\((\((xIrsPi3k2 - xIrsPi3k2b)\)/
                    xIrsPi3k2)\)*\(c["\<IRS[0,P,P,P,P,0,0]\>"]\)[t], \n
          r317 -> kirsp2*\(c["\<IRS[0,P,0,P,P,0,P]\>"]\)[t] - 
              kirsp2d*\((\((xIrsPi3k2 - xIrsPi3k2b)\)/
                    xIrsPi3k2)\)*\(c["\<IRS[0,P,P,P,P,0,P]\>"]\)[t], \n
          r318 -> kirsp2*\(c["\<IRS[0,P,0,P,P,P,0]\>"]\)[t] - 
              kirsp2d*\((\((xIrsPi3k2 - xIrsPi3k2b)\)/
                    xIrsPi3k2)\)*\(c["\<IRS[0,P,P,P,P,P,0]\>"]\)[t], \n
          r319 -> kirsp2*\(c["\<IRS[0,P,0,P,P,P,P]\>"]\)[t] - 
              kirsp2d*\((\((xIrsPi3k2 - xIrsPi3k2b)\)/
                    xIrsPi3k2)\)*\(c["\<IRS[0,P,P,P,P,P,P]\>"]\)[t], \n
          r320 -> kirsp3*\(c["\<IRS[0,0,0,0,0,0,0]\>"]\)[t] - 
              kirsp3d*\((\((xIrsPi3k3 - xIrsPi3k3b)\)/
                    xIrsPi3k3)\)*\(c["\<IRS[0,0,0,P,0,0,0]\>"]\)[t], \n
          r321 -> kirsp3*\(c["\<IRS[0,0,0,0,0,0,P]\>"]\)[t] - 
              kirsp3d*\((\((xIrsPi3k3 - xIrsPi3k3b)\)/
                    xIrsPi3k3)\)*\(c["\<IRS[0,0,0,P,0,0,P]\>"]\)[t], \n
          r322 -> kirsp3*\(c["\<IRS[0,0,0,0,0,P,0]\>"]\)[t] - 
              kirsp3d*\((\((xIrsPi3k3 - xIrsPi3k3b)\)/
                    xIrsPi3k3)\)*\(c["\<IRS[0,0,0,P,0,P,0]\>"]\)[t], \n
          r323 -> kirsp3*\(c["\<IRS[0,0,0,0,0,P,P]\>"]\)[t] - 
              kirsp3d*\((\((xIrsPi3k3 - xIrsPi3k3b)\)/
                    xIrsPi3k3)\)*\(c["\<IRS[0,0,0,P,0,P,P]\>"]\)[t], \n
          r324 -> 
            kirsp3*\(c["\<IRS[0,0,0,0,P,0,0]\>"]\)[t] - 
              kirsp3d*\((\((xIrsPi3k3 - xIrsPi3k3b)\)/
                    xIrsPi3k3)\)*\(c["\<IRS[0,0,0,P,P,0,0]\>"]\)[t], \n
          r325 -> kirsp3*\(c["\<IRS[0,0,0,0,P,0,P]\>"]\)[t] - 
              kirsp3d*\((\((xIrsPi3k3 - xIrsPi3k3b)\)/
                    xIrsPi3k3)\)*\(c["\<IRS[0,0,0,P,P,0,P]\>"]\)[t], \n
          r326 -> kirsp3*\(c["\<IRS[0,0,0,0,P,P,0]\>"]\)[t] - 
              kirsp3d*\((\((xIrsPi3k3 - xIrsPi3k3b)\)/
                    xIrsPi3k3)\)*\(c["\<IRS[0,0,0,P,P,P,0]\>"]\)[t], \n
          r327 -> kirsp3*\(c["\<IRS[0,0,0,0,P,P,P]\>"]\)[t] - 
              kirsp3d*\((\((xIrsPi3k3 - xIrsPi3k3b)\)/
                    xIrsPi3k3)\)*\(c["\<IRS[0,0,0,P,P,P,P]\>"]\)[t], \n
          r328 -> kirsp3*\(c["\<IRS[0,0,P,0,0,0,0]\>"]\)[t] - 
              kirsp3d*\((\((xIrsPi3k3 - xIrsPi3k3b)\)/
                    xIrsPi3k3)\)*\(c["\<IRS[0,0,P,P,0,0,0]\>"]\)[t], \n
          r329 -> kirsp3*\(c["\<IRS[0,0,P,0,0,0,P]\>"]\)[t] - 
              kirsp3d*\((\((xIrsPi3k3 - xIrsPi3k3b)\)/
                    xIrsPi3k3)\)*\(c["\<IRS[0,0,P,P,0,0,P]\>"]\)[t], \n
          r330 -> kirsp3*\(c["\<IRS[0,0,P,0,0,P,0]\>"]\)[t] - 
              kirsp3d*\((\((xIrsPi3k3 - xIrsPi3k3b)\)/
                    xIrsPi3k3)\)*\(c["\<IRS[0,0,P,P,0,P,0]\>"]\)[t], \n
          r331 -> kirsp3*\(c["\<IRS[0,0,P,0,0,P,P]\>"]\)[t] - 
              kirsp3d*\((\((xIrsPi3k3 - xIrsPi3k3b)\)/
                    xIrsPi3k3)\)*\(c["\<IRS[0,0,P,P,0,P,P]\>"]\)[t], \n
          r332 -> kirsp3*\(c["\<IRS[0,0,P,0,P,0,0]\>"]\)[t] - 
              kirsp3d*\((\((xIrsPi3k3 - xIrsPi3k3b)\)/
                    xIrsPi3k3)\)*\(c["\<IRS[0,0,P,P,P,0,0]\>"]\)[t], \n
          r333 -> kirsp3*\(c["\<IRS[0,0,P,0,P,0,P]\>"]\)[t] - 
              kirsp3d*\((\((xIrsPi3k3 - xIrsPi3k3b)\)/
                    xIrsPi3k3)\)*\(c["\<IRS[0,0,P,P,P,0,P]\>"]\)[t], \n
          r334 -> kirsp3*\(c["\<IRS[0,0,P,0,P,P,0]\>"]\)[t] - 
              kirsp3d*\((\((xIrsPi3k3 - xIrsPi3k3b)\)/
                    xIrsPi3k3)\)*\(c["\<IRS[0,0,P,P,P,P,0]\>"]\)[t], \n
          r335 -> kirsp3*\(c["\<IRS[0,0,P,0,P,P,P]\>"]\)[t] - 
              kirsp3d*\((\((xIrsPi3k3 - xIrsPi3k3b)\)/
                    xIrsPi3k3)\)*\(c["\<IRS[0,0,P,P,P,P,P]\>"]\)[t], \n
          r336 -> kirsp3*\(c["\<IRS[0,P,0,0,0,0,0]\>"]\)[t] - 
              kirsp3d*\((\((xIrsPi3k3 - xIrsPi3k3b)\)/
                    xIrsPi3k3)\)*\(c["\<IRS[0,P,0,P,0,0,0]\>"]\)[t], \n
          r337 -> 
            kirsp3*\(c["\<IRS[0,P,0,0,0,0,P]\>"]\)[t] - 
              kirsp3d*\((\((xIrsPi3k3 - xIrsPi3k3b)\)/
                    xIrsPi3k3)\)*\(c["\<IRS[0,P,0,P,0,0,P]\>"]\)[t], \n
          r338 -> kirsp3*\(c["\<IRS[0,P,0,0,0,P,0]\>"]\)[t] - 
              kirsp3d*\((\((xIrsPi3k3 - xIrsPi3k3b)\)/
                    xIrsPi3k3)\)*\(c["\<IRS[0,P,0,P,0,P,0]\>"]\)[t], \n
          r339 -> kirsp3*\(c["\<IRS[0,P,0,0,0,P,P]\>"]\)[t] - 
              kirsp3d*\((\((xIrsPi3k3 - xIrsPi3k3b)\)/
                    xIrsPi3k3)\)*\(c["\<IRS[0,P,0,P,0,P,P]\>"]\)[t], \n
          r340 -> kirsp3*\(c["\<IRS[0,P,0,0,P,0,0]\>"]\)[t] - 
              kirsp3d*\((\((xIrsPi3k3 - xIrsPi3k3b)\)/
                    xIrsPi3k3)\)*\(c["\<IRS[0,P,0,P,P,0,0]\>"]\)[t], \n
          r341 -> kirsp3*\(c["\<IRS[0,P,0,0,P,0,P]\>"]\)[t] - 
              kirsp3d*\((\((xIrsPi3k3 - xIrsPi3k3b)\)/
                    xIrsPi3k3)\)*\(c["\<IRS[0,P,0,P,P,0,P]\>"]\)[t], \n
          r342 -> kirsp3*\(c["\<IRS[0,P,0,0,P,P,0]\>"]\)[t] - 
              kirsp3d*\((\((xIrsPi3k3 - xIrsPi3k3b)\)/
                    xIrsPi3k3)\)*\(c["\<IRS[0,P,0,P,P,P,0]\>"]\)[t], \n
          r343 -> kirsp3*\(c["\<IRS[0,P,0,0,P,P,P]\>"]\)[t] - 
              kirsp3d*\((\((xIrsPi3k3 - xIrsPi3k3b)\)/
                    xIrsPi3k3)\)*\(c["\<IRS[0,P,0,P,P,P,P]\>"]\)[t], \n
          r344 -> kirsp3*\(c["\<IRS[0,P,P,0,0,0,0]\>"]\)[t] - 
              kirsp3d*\((\((xIrsPi3k3 - xIrsPi3k3b)\)/
                    xIrsPi3k3)\)*\(c["\<IRS[0,P,P,P,0,0,0]\>"]\)[t], \n
          r345 -> kirsp3*\(c["\<IRS[0,P,P,0,0,0,P]\>"]\)[t] - 
              kirsp3d*\((\((xIrsPi3k3 - xIrsPi3k3b)\)/
                    xIrsPi3k3)\)*\(c["\<IRS[0,P,P,P,0,0,P]\>"]\)[t], \n
          r346 -> kirsp3*\(c["\<IRS[0,P,P,0,0,P,0]\>"]\)[t] - 
              kirsp3d*\((\((xIrsPi3k3 - xIrsPi3k3b)\)/
                    xIrsPi3k3)\)*\(c["\<IRS[0,P,P,P,0,P,0]\>"]\)[t], \n
          r347 -> kirsp3*\(c["\<IRS[0,P,P,0,0,P,P]\>"]\)[t] - 
              kirsp3d*\((\((xIrsPi3k3 - xIrsPi3k3b)\)/
                    xIrsPi3k3)\)*\(c["\<IRS[0,P,P,P,0,P,P]\>"]\)[t], \n
          r348 -> kirsp3*\(c["\<IRS[0,P,P,0,P,0,0]\>"]\)[t] - 
              kirsp3d*\((\((xIrsPi3k3 - xIrsPi3k3b)\)/
                    xIrsPi3k3)\)*\(c["\<IRS[0,P,P,P,P,0,0]\>"]\)[t], \n
          r349 -> kirsp3*\(c["\<IRS[0,P,P,0,P,0,P]\>"]\)[t] - 
              kirsp3d*\((\((xIrsPi3k3 - xIrsPi3k3b)\)/
                    xIrsPi3k3)\)*\(c["\<IRS[0,P,P,P,P,0,P]\>"]\)[t], \n
          r350 -> 
            kirsp3*\(c["\<IRS[0,P,P,0,P,P,0]\>"]\)[t] - 
              kirsp3d*\((\((xIrsPi3k3 - xIrsPi3k3b)\)/
                    xIrsPi3k3)\)*\(c["\<IRS[0,P,P,P,P,P,0]\>"]\)[t], \n
          r351 -> kirsp3*\(c["\<IRS[0,P,P,0,P,P,P]\>"]\)[t] - 
              kirsp3d*\((\((xIrsPi3k3 - xIrsPi3k3b)\)/
                    xIrsPi3k3)\)*\(c["\<IRS[0,P,P,P,P,P,P]\>"]\)[t], \n
          r352 -> kirsp4*\(c["\<IRS[0,0,0,0,0,0,0]\>"]\)[t] - 
              kirsp4d*\((\((xIrsPi3k4 - xIrsPi3k4b)\)/
                    xIrsPi3k4)\)*\(c["\<IRS[0,0,0,0,P,0,0]\>"]\)[t], \n
          r353 -> kirsp4*\(c["\<IRS[0,0,0,0,0,0,P]\>"]\)[t] - 
              kirsp4d*\((\((xIrsPi3k4 - xIrsPi3k4b)\)/
                    xIrsPi3k4)\)*\(c["\<IRS[0,0,0,0,P,0,P]\>"]\)[t], \n
          r354 -> kirsp4*\(c["\<IRS[0,0,0,0,0,P,0]\>"]\)[t] - 
              kirsp4d*\((\((xIrsPi3k4 - xIrsPi3k4b)\)/
                    xIrsPi3k4)\)*\(c["\<IRS[0,0,0,0,P,P,0]\>"]\)[t], \n
          r355 -> kirsp4*\(c["\<IRS[0,0,0,0,0,P,P]\>"]\)[t] - 
              kirsp4d*\((\((xIrsPi3k4 - xIrsPi3k4b)\)/
                    xIrsPi3k4)\)*\(c["\<IRS[0,0,0,0,P,P,P]\>"]\)[t], \n
          r356 -> kirsp4*\(c["\<IRS[0,0,0,P,0,0,0]\>"]\)[t] - 
              kirsp4d*\((\((xIrsPi3k4 - xIrsPi3k4b)\)/
                    xIrsPi3k4)\)*\(c["\<IRS[0,0,0,P,P,0,0]\>"]\)[t], \n
          r357 -> kirsp4*\(c["\<IRS[0,0,0,P,0,0,P]\>"]\)[t] - 
              kirsp4d*\((\((xIrsPi3k4 - xIrsPi3k4b)\)/
                    xIrsPi3k4)\)*\(c["\<IRS[0,0,0,P,P,0,P]\>"]\)[t], \n
          r358 -> kirsp4*\(c["\<IRS[0,0,0,P,0,P,0]\>"]\)[t] - 
              kirsp4d*\((\((xIrsPi3k4 - xIrsPi3k4b)\)/
                    xIrsPi3k4)\)*\(c["\<IRS[0,0,0,P,P,P,0]\>"]\)[t], \n
          r359 -> kirsp4*\(c["\<IRS[0,0,0,P,0,P,P]\>"]\)[t] - 
              kirsp4d*\((\((xIrsPi3k4 - xIrsPi3k4b)\)/
                    xIrsPi3k4)\)*\(c["\<IRS[0,0,0,P,P,P,P]\>"]\)[t], \n
          r360 -> kirsp4*\(c["\<IRS[0,0,P,0,0,0,0]\>"]\)[t] - 
              kirsp4d*\((\((xIrsPi3k4 - xIrsPi3k4b)\)/
                    xIrsPi3k4)\)*\(c["\<IRS[0,0,P,0,P,0,0]\>"]\)[t], \n
          r361 -> kirsp4*\(c["\<IRS[0,0,P,0,0,0,P]\>"]\)[t] - 
              kirsp4d*\((\((xIrsPi3k4 - xIrsPi3k4b)\)/
                    xIrsPi3k4)\)*\(c["\<IRS[0,0,P,0,P,0,P]\>"]\)[t], \n
          r362 -> kirsp4*\(c["\<IRS[0,0,P,0,0,P,0]\>"]\)[t] - 
              kirsp4d*\((\((xIrsPi3k4 - xIrsPi3k4b)\)/
                    xIrsPi3k4)\)*\(c["\<IRS[0,0,P,0,P,P,0]\>"]\)[t], \n
          r363 -> 
            kirsp4*\(c["\<IRS[0,0,P,0,0,P,P]\>"]\)[t] - 
              kirsp4d*\((\((xIrsPi3k4 - xIrsPi3k4b)\)/
                    xIrsPi3k4)\)*\(c["\<IRS[0,0,P,0,P,P,P]\>"]\)[t], \n
          r364 -> kirsp4*\(c["\<IRS[0,0,P,P,0,0,0]\>"]\)[t] - 
              kirsp4d*\((\((xIrsPi3k4 - xIrsPi3k4b)\)/
                    xIrsPi3k4)\)*\(c["\<IRS[0,0,P,P,P,0,0]\>"]\)[t], \n
          r365 -> kirsp4*\(c["\<IRS[0,0,P,P,0,0,P]\>"]\)[t] - 
              kirsp4d*\((\((xIrsPi3k4 - xIrsPi3k4b)\)/
                    xIrsPi3k4)\)*\(c["\<IRS[0,0,P,P,P,0,P]\>"]\)[t], \n
          r366 -> kirsp4*\(c["\<IRS[0,0,P,P,0,P,0]\>"]\)[t] - 
              kirsp4d*\((\((xIrsPi3k4 - xIrsPi3k4b)\)/
                    xIrsPi3k4)\)*\(c["\<IRS[0,0,P,P,P,P,0]\>"]\)[t], \n
          r367 -> kirsp4*\(c["\<IRS[0,0,P,P,0,P,P]\>"]\)[t] - 
              kirsp4d*\((\((xIrsPi3k4 - xIrsPi3k4b)\)/
                    xIrsPi3k4)\)*\(c["\<IRS[0,0,P,P,P,P,P]\>"]\)[t], \n
          r368 -> kirsp4*\(c["\<IRS[0,P,0,0,0,0,0]\>"]\)[t] - 
              kirsp4d*\((\((xIrsPi3k4 - xIrsPi3k4b)\)/
                    xIrsPi3k4)\)*\(c["\<IRS[0,P,0,0,P,0,0]\>"]\)[t], \n
          r369 -> kirsp4*\(c["\<IRS[0,P,0,0,0,0,P]\>"]\)[t] - 
              kirsp4d*\((\((xIrsPi3k4 - xIrsPi3k4b)\)/
                    xIrsPi3k4)\)*\(c["\<IRS[0,P,0,0,P,0,P]\>"]\)[t], \n
          r370 -> kirsp4*\(c["\<IRS[0,P,0,0,0,P,0]\>"]\)[t] - 
              kirsp4d*\((\((xIrsPi3k4 - xIrsPi3k4b)\)/
                    xIrsPi3k4)\)*\(c["\<IRS[0,P,0,0,P,P,0]\>"]\)[t], \n
          r371 -> kirsp4*\(c["\<IRS[0,P,0,0,0,P,P]\>"]\)[t] - 
              kirsp4d*\((\((xIrsPi3k4 - xIrsPi3k4b)\)/
                    xIrsPi3k4)\)*\(c["\<IRS[0,P,0,0,P,P,P]\>"]\)[t], \n
          r372 -> kirsp4*\(c["\<IRS[0,P,0,P,0,0,0]\>"]\)[t] - 
              kirsp4d*\((\((xIrsPi3k4 - xIrsPi3k4b)\)/
                    xIrsPi3k4)\)*\(c["\<IRS[0,P,0,P,P,0,0]\>"]\)[t], \n
          r373 -> kirsp4*\(c["\<IRS[0,P,0,P,0,0,P]\>"]\)[t] - 
              kirsp4d*\((\((xIrsPi3k4 - xIrsPi3k4b)\)/
                    xIrsPi3k4)\)*\(c["\<IRS[0,P,0,P,P,0,P]\>"]\)[t], \n
          r374 -> kirsp4*\(c["\<IRS[0,P,0,P,0,P,0]\>"]\)[t] - 
              kirsp4d*\((\((xIrsPi3k4 - xIrsPi3k4b)\)/
                    xIrsPi3k4)\)*\(c["\<IRS[0,P,0,P,P,P,0]\>"]\)[t], \n
          r375 -> kirsp4*\(c["\<IRS[0,P,0,P,0,P,P]\>"]\)[t] - 
              kirsp4d*\((\((xIrsPi3k4 - xIrsPi3k4b)\)/
                    xIrsPi3k4)\)*\(c["\<IRS[0,P,0,P,P,P,P]\>"]\)[t], \n
          r376 -> 
            kirsp4*\(c["\<IRS[0,P,P,0,0,0,0]\>"]\)[t] - 
              kirsp4d*\((\((xIrsPi3k4 - xIrsPi3k4b)\)/
                    xIrsPi3k4)\)*\(c["\<IRS[0,P,P,0,P,0,0]\>"]\)[t], \n
          r377 -> kirsp4*\(c["\<IRS[0,P,P,0,0,0,P]\>"]\)[t] - 
              kirsp4d*\((\((xIrsPi3k4 - xIrsPi3k4b)\)/
                    xIrsPi3k4)\)*\(c["\<IRS[0,P,P,0,P,0,P]\>"]\)[t], \n
          r378 -> kirsp4*\(c["\<IRS[0,P,P,0,0,P,0]\>"]\)[t] - 
              kirsp4d*\((\((xIrsPi3k4 - xIrsPi3k4b)\)/
                    xIrsPi3k4)\)*\(c["\<IRS[0,P,P,0,P,P,0]\>"]\)[t], \n
          r379 -> kirsp4*\(c["\<IRS[0,P,P,0,0,P,P]\>"]\)[t] - 
              kirsp4d*\((\((xIrsPi3k4 - xIrsPi3k4b)\)/
                    xIrsPi3k4)\)*\(c["\<IRS[0,P,P,0,P,P,P]\>"]\)[t], \n
          r380 -> kirsp4*\(c["\<IRS[0,P,P,P,0,0,0]\>"]\)[t] - 
              kirsp4d*\((\((xIrsPi3k4 - xIrsPi3k4b)\)/
                    xIrsPi3k4)\)*\(c["\<IRS[0,P,P,P,P,0,0]\>"]\)[t], \n
          r381 -> kirsp4*\(c["\<IRS[0,P,P,P,0,0,P]\>"]\)[t] - 
              kirsp4d*\((\((xIrsPi3k4 - xIrsPi3k4b)\)/
                    xIrsPi3k4)\)*\(c["\<IRS[0,P,P,P,P,0,P]\>"]\)[t], \n
          r382 -> kirsp4*\(c["\<IRS[0,P,P,P,0,P,0]\>"]\)[t] - 
              kirsp4d*\((\((xIrsPi3k4 - xIrsPi3k4b)\)/
                    xIrsPi3k4)\)*\(c["\<IRS[0,P,P,P,P,P,0]\>"]\)[t], \n
          r383 -> kirsp4*\(c["\<IRS[0,P,P,P,0,P,P]\>"]\)[t] - 
              kirsp4d*\((\((xIrsPi3k4 - xIrsPi3k4b)\)/
                    xIrsPi3k4)\)*\(c["\<IRS[0,P,P,P,P,P,P]\>"]\)[t], \n
          r384 -> kirsp5*\(c["\<IRS[0,0,0,0,0,0,0]\>"]\)[t] - 
              kirsp5d*\((\((xIrsShp2 - xIrsShp2b)\)/
                    xIrsShp2)\)*\(c["\<IRS[0,0,0,0,0,P,0]\>"]\)[t], \n
          r385 -> kirsp5*\(c["\<IRS[0,0,0,0,0,0,P]\>"]\)[t] - 
              kirsp5d*\((\((xIrsShp2 - xIrsShp2b)\)/
                    xIrsShp2)\)*\(c["\<IRS[0,0,0,0,0,P,P]\>"]\)[t], \n
          r386 -> kirsp5*\(c["\<IRS[0,0,0,0,P,0,0]\>"]\)[t] - 
              kirsp5d*\((\((xIrsShp2 - xIrsShp2b)\)/
                    xIrsShp2)\)*\(c["\<IRS[0,0,0,0,P,P,0]\>"]\)[t], \n
          r387 -> kirsp5*\(c["\<IRS[0,0,0,0,P,0,P]\>"]\)[t] - 
              kirsp5d*\((\((xIrsShp2 - xIrsShp2b)\)/
                    xIrsShp2)\)*\(c["\<IRS[0,0,0,0,P,P,P]\>"]\)[t], \n
          r388 -> kirsp5*\(c["\<IRS[0,0,0,P,0,0,0]\>"]\)[t] - 
              kirsp5d*\((\((xIrsShp2 - xIrsShp2b)\)/
                    xIrsShp2)\)*\(c["\<IRS[0,0,0,P,0,P,0]\>"]\)[t], \n
          r389 -> kirsp5*\(c["\<IRS[0,0,0,P,0,0,P]\>"]\)[t] - 
              kirsp5d*\((\((xIrsShp2 - xIrsShp2b)\)/
                    xIrsShp2)\)*\(c["\<IRS[0,0,0,P,0,P,P]\>"]\)[t], \n
          r390 -> kirsp5*\(c["\<IRS[0,0,0,P,P,0,0]\>"]\)[t] - 
              kirsp5d*\((\((xIrsShp2 - xIrsShp2b)\)/
                    xIrsShp2)\)*\(c["\<IRS[0,0,0,P,P,P,0]\>"]\)[t], \n
          r391 -> kirsp5*\(c["\<IRS[0,0,0,P,P,0,P]\>"]\)[t] - 
              kirsp5d*\((\((xIrsShp2 - xIrsShp2b)\)/
                    xIrsShp2)\)*\(c["\<IRS[0,0,0,P,P,P,P]\>"]\)[t], \n
          r392 -> kirsp5*\(c["\<IRS[0,0,P,0,0,0,0]\>"]\)[t] - 
              kirsp5d*\((\((xIrsShp2 - xIrsShp2b)\)/
                    xIrsShp2)\)*\(c["\<IRS[0,0,P,0,0,P,0]\>"]\)[t], \n
          r393 -> kirsp5*\(c["\<IRS[0,0,P,0,0,0,P]\>"]\)[t] - 
              kirsp5d*\((\((xIrsShp2 - xIrsShp2b)\)/
                    xIrsShp2)\)*\(c["\<IRS[0,0,P,0,0,P,P]\>"]\)[t], \n
          r394 -> kirsp5*\(c["\<IRS[0,0,P,0,P,0,0]\>"]\)[t] - 
              kirsp5d*\((\((xIrsShp2 - xIrsShp2b)\)/
                    xIrsShp2)\)*\(c["\<IRS[0,0,P,0,P,P,0]\>"]\)[t], \n
          r395 -> kirsp5*\(c["\<IRS[0,0,P,0,P,0,P]\>"]\)[t] - 
              kirsp5d*\((\((xIrsShp2 - xIrsShp2b)\)/
                    xIrsShp2)\)*\(c["\<IRS[0,0,P,0,P,P,P]\>"]\)[t], \n
          r396 -> kirsp5*\(c["\<IRS[0,0,P,P,0,0,0]\>"]\)[t] - 
              kirsp5d*\((\((xIrsShp2 - xIrsShp2b)\)/
                    xIrsShp2)\)*\(c["\<IRS[0,0,P,P,0,P,0]\>"]\)[t], \n
          r397 -> kirsp5*\(c["\<IRS[0,0,P,P,0,0,P]\>"]\)[t] - 
              kirsp5d*\((\((xIrsShp2 - xIrsShp2b)\)/
                    xIrsShp2)\)*\(c["\<IRS[0,0,P,P,0,P,P]\>"]\)[t], \n
          r398 -> kirsp5*\(c["\<IRS[0,0,P,P,P,0,0]\>"]\)[t] - 
              kirsp5d*\((\((xIrsShp2 - xIrsShp2b)\)/
                    xIrsShp2)\)*\(c["\<IRS[0,0,P,P,P,P,0]\>"]\)[t], \n
          r399 -> kirsp5*\(c["\<IRS[0,0,P,P,P,0,P]\>"]\)[t] - 
              kirsp5d*\((\((xIrsShp2 - xIrsShp2b)\)/
                    xIrsShp2)\)*\(c["\<IRS[0,0,P,P,P,P,P]\>"]\)[t], \n
          r400 -> kirsp5*\(c["\<IRS[0,P,0,0,0,0,0]\>"]\)[t] - 
              kirsp5d*\((\((xIrsShp2 - xIrsShp2b)\)/
                    xIrsShp2)\)*\(c["\<IRS[0,P,0,0,0,P,0]\>"]\)[t], \n
          r401 -> kirsp5*\(c["\<IRS[0,P,0,0,0,0,P]\>"]\)[t] - 
              kirsp5d*\((\((xIrsShp2 - xIrsShp2b)\)/
                    xIrsShp2)\)*\(c["\<IRS[0,P,0,0,0,P,P]\>"]\)[t], \n
          r402 -> kirsp5*\(c["\<IRS[0,P,0,0,P,0,0]\>"]\)[t] - 
              kirsp5d*\((\((xIrsShp2 - xIrsShp2b)\)/
                    xIrsShp2)\)*\(c["\<IRS[0,P,0,0,P,P,0]\>"]\)[t], \n
          r403 -> kirsp5*\(c["\<IRS[0,P,0,0,P,0,P]\>"]\)[t] - 
              kirsp5d*\((\((xIrsShp2 - xIrsShp2b)\)/
                    xIrsShp2)\)*\(c["\<IRS[0,P,0,0,P,P,P]\>"]\)[t], \n
          r404 -> kirsp5*\(c["\<IRS[0,P,0,P,0,0,0]\>"]\)[t] - 
              kirsp5d*\((\((xIrsShp2 - xIrsShp2b)\)/
                    xIrsShp2)\)*\(c["\<IRS[0,P,0,P,0,P,0]\>"]\)[t], \n
          r405 -> kirsp5*\(c["\<IRS[0,P,0,P,0,0,P]\>"]\)[t] - 
              kirsp5d*\((\((xIrsShp2 - xIrsShp2b)\)/
                    xIrsShp2)\)*\(c["\<IRS[0,P,0,P,0,P,P]\>"]\)[t], \n
          r406 -> kirsp5*\(c["\<IRS[0,P,0,P,P,0,0]\>"]\)[t] - 
              kirsp5d*\((\((xIrsShp2 - xIrsShp2b)\)/
                    xIrsShp2)\)*\(c["\<IRS[0,P,0,P,P,P,0]\>"]\)[t], \n
          r407 -> kirsp5*\(c["\<IRS[0,P,0,P,P,0,P]\>"]\)[t] - 
              kirsp5d*\((\((xIrsShp2 - xIrsShp2b)\)/
                    xIrsShp2)\)*\(c["\<IRS[0,P,0,P,P,P,P]\>"]\)[t], \n
          r408 -> kirsp5*\(c["\<IRS[0,P,P,0,0,0,0]\>"]\)[t] - 
              kirsp5d*\((\((xIrsShp2 - xIrsShp2b)\)/
                    xIrsShp2)\)*\(c["\<IRS[0,P,P,0,0,P,0]\>"]\)[t], \n
          r409 -> kirsp5*\(c["\<IRS[0,P,P,0,0,0,P]\>"]\)[t] - 
              kirsp5d*\((\((xIrsShp2 - xIrsShp2b)\)/
                    xIrsShp2)\)*\(c["\<IRS[0,P,P,0,0,P,P]\>"]\)[t], \n
          r410 -> kirsp5*\(c["\<IRS[0,P,P,0,P,0,0]\>"]\)[t] - 
              kirsp5d*\((\((xIrsShp2 - xIrsShp2b)\)/
                    xIrsShp2)\)*\(c["\<IRS[0,P,P,0,P,P,0]\>"]\)[t], \n
          r411 -> kirsp5*\(c["\<IRS[0,P,P,0,P,0,P]\>"]\)[t] - 
              kirsp5d*\((\((xIrsShp2 - xIrsShp2b)\)/
                    xIrsShp2)\)*\(c["\<IRS[0,P,P,0,P,P,P]\>"]\)[t], \n
          r412 -> kirsp5*\(c["\<IRS[0,P,P,P,0,0,0]\>"]\)[t] - 
              kirsp5d*\((\((xIrsShp2 - xIrsShp2b)\)/
                    xIrsShp2)\)*\(c["\<IRS[0,P,P,P,0,P,0]\>"]\)[t], \n
          r413 -> kirsp5*\(c["\<IRS[0,P,P,P,0,0,P]\>"]\)[t] - 
              kirsp5d*\((\((xIrsShp2 - xIrsShp2b)\)/
                    xIrsShp2)\)*\(c["\<IRS[0,P,P,P,0,P,P]\>"]\)[t], \n
          r414 -> kirsp5*\(c["\<IRS[0,P,P,P,P,0,0]\>"]\)[t] - 
              kirsp5d*\((\((xIrsShp2 - xIrsShp2b)\)/
                    xIrsShp2)\)*\(c["\<IRS[0,P,P,P,P,P,0]\>"]\)[t], \n
          r415 -> kirsp5*\(c["\<IRS[0,P,P,P,P,0,P]\>"]\)[t] - 
              kirsp5d*\((\((xIrsShp2 - xIrsShp2b)\)/
                    xIrsShp2)\)*\(c["\<IRS[0,P,P,P,P,P,P]\>"]\)[t], \n
          r416 -> 
            kirsp6*\(c["\<IRS[0,0,0,0,0,0,0]\>"]\)[t] - 
              kirsp6d*\((\((xIrsGrb2 - xIrsGrb2b)\)/
                    xIrsGrb2)\)*\(c["\<IRS[0,0,0,0,0,0,P]\>"]\)[t], \n
          r417 -> kirsp6*\(c["\<IRS[0,0,0,0,0,P,0]\>"]\)[t] - 
              kirsp6d*\((\((xIrsGrb2 - xIrsGrb2b)\)/
                    xIrsGrb2)\)*\(c["\<IRS[0,0,0,0,0,P,P]\>"]\)[t], \n
          r418 -> kirsp6*\(c["\<IRS[0,0,0,0,P,0,0]\>"]\)[t] - 
              kirsp6d*\((\((xIrsGrb2 - xIrsGrb2b)\)/
                    xIrsGrb2)\)*\(c["\<IRS[0,0,0,0,P,0,P]\>"]\)[t], \n
          r419 -> kirsp6*\(c["\<IRS[0,0,0,0,P,P,0]\>"]\)[t] - 
              kirsp6d*\((\((xIrsGrb2 - xIrsGrb2b)\)/
                    xIrsGrb2)\)*\(c["\<IRS[0,0,0,0,P,P,P]\>"]\)[t], \n
          r420 -> kirsp6*\(c["\<IRS[0,0,0,P,0,0,0]\>"]\)[t] - 
              kirsp6d*\((\((xIrsGrb2 - xIrsGrb2b)\)/
                    xIrsGrb2)\)*\(c["\<IRS[0,0,0,P,0,0,P]\>"]\)[t], \n
          r421 -> kirsp6*\(c["\<IRS[0,0,0,P,0,P,0]\>"]\)[t] - 
              kirsp6d*\((\((xIrsGrb2 - xIrsGrb2b)\)/
                    xIrsGrb2)\)*\(c["\<IRS[0,0,0,P,0,P,P]\>"]\)[t], \n
          r422 -> kirsp6*\(c["\<IRS[0,0,0,P,P,0,0]\>"]\)[t] - 
              kirsp6d*\((\((xIrsGrb2 - xIrsGrb2b)\)/
                    xIrsGrb2)\)*\(c["\<IRS[0,0,0,P,P,0,P]\>"]\)[t], \n
          r423 -> kirsp6*\(c["\<IRS[0,0,0,P,P,P,0]\>"]\)[t] - 
              kirsp6d*\((\((xIrsGrb2 - xIrsGrb2b)\)/
                    xIrsGrb2)\)*\(c["\<IRS[0,0,0,P,P,P,P]\>"]\)[t], \n
          r424 -> kirsp6*\(c["\<IRS[0,0,P,0,0,0,0]\>"]\)[t] - 
              kirsp6d*\((\((xIrsGrb2 - xIrsGrb2b)\)/
                    xIrsGrb2)\)*\(c["\<IRS[0,0,P,0,0,0,P]\>"]\)[t], \n
          r425 -> kirsp6*\(c["\<IRS[0,0,P,0,0,P,0]\>"]\)[t] - 
              kirsp6d*\((\((xIrsGrb2 - xIrsGrb2b)\)/
                    xIrsGrb2)\)*\(c["\<IRS[0,0,P,0,0,P,P]\>"]\)[t], \n
          r426 -> kirsp6*\(c["\<IRS[0,0,P,0,P,0,0]\>"]\)[t] - 
              kirsp6d*\((\((xIrsGrb2 - xIrsGrb2b)\)/
                    xIrsGrb2)\)*\(c["\<IRS[0,0,P,0,P,0,P]\>"]\)[t], \n
          r427 -> kirsp6*\(c["\<IRS[0,0,P,0,P,P,0]\>"]\)[t] - 
              kirsp6d*\((\((xIrsGrb2 - xIrsGrb2b)\)/
                    xIrsGrb2)\)*\(c["\<IRS[0,0,P,0,P,P,P]\>"]\)[t], \n
          r428 -> kirsp6*\(c["\<IRS[0,0,P,P,0,0,0]\>"]\)[t] - 
              kirsp6d*\((\((xIrsGrb2 - xIrsGrb2b)\)/
                    xIrsGrb2)\)*\(c["\<IRS[0,0,P,P,0,0,P]\>"]\)[t], \n
          r429 -> kirsp6*\(c["\<IRS[0,0,P,P,0,P,0]\>"]\)[t] - 
              kirsp6d*\((\((xIrsGrb2 - xIrsGrb2b)\)/
                    xIrsGrb2)\)*\(c["\<IRS[0,0,P,P,0,P,P]\>"]\)[t], \n
          r430 -> kirsp6*\(c["\<IRS[0,0,P,P,P,0,0]\>"]\)[t] - 
              kirsp6d*\((\((xIrsGrb2 - xIrsGrb2b)\)/
                    xIrsGrb2)\)*\(c["\<IRS[0,0,P,P,P,0,P]\>"]\)[t], \n
          r431 -> kirsp6*\(c["\<IRS[0,0,P,P,P,P,0]\>"]\)[t] - 
              kirsp6d*\((\((xIrsGrb2 - xIrsGrb2b)\)/
                    xIrsGrb2)\)*\(c["\<IRS[0,0,P,P,P,P,P]\>"]\)[t], \n
          r432 -> kirsp6*\(c["\<IRS[0,P,0,0,0,0,0]\>"]\)[t] - 
              kirsp6d*\((\((xIrsGrb2 - xIrsGrb2b)\)/
                    xIrsGrb2)\)*\(c["\<IRS[0,P,0,0,0,0,P]\>"]\)[t], \n
          r433 -> kirsp6*\(c["\<IRS[0,P,0,0,0,P,0]\>"]\)[t] - 
              kirsp6d*\((\((xIrsGrb2 - xIrsGrb2b)\)/
                    xIrsGrb2)\)*\(c["\<IRS[0,P,0,0,0,P,P]\>"]\)[t], \n
          r434 -> kirsp6*\(c["\<IRS[0,P,0,0,P,0,0]\>"]\)[t] - 
              kirsp6d*\((\((xIrsGrb2 - xIrsGrb2b)\)/
                    xIrsGrb2)\)*\(c["\<IRS[0,P,0,0,P,0,P]\>"]\)[t], \n
          r435 -> kirsp6*\(c["\<IRS[0,P,0,0,P,P,0]\>"]\)[t] - 
              kirsp6d*\((\((xIrsGrb2 - xIrsGrb2b)\)/
                    xIrsGrb2)\)*\(c["\<IRS[0,P,0,0,P,P,P]\>"]\)[t], \n
          r436 -> kirsp6*\(c["\<IRS[0,P,0,P,0,0,0]\>"]\)[t] - 
              kirsp6d*\((\((xIrsGrb2 - xIrsGrb2b)\)/
                    xIrsGrb2)\)*\(c["\<IRS[0,P,0,P,0,0,P]\>"]\)[t], \n
          r437 -> kirsp6*\(c["\<IRS[0,P,0,P,0,P,0]\>"]\)[t] - 
              kirsp6d*\((\((xIrsGrb2 - xIrsGrb2b)\)/
                    xIrsGrb2)\)*\(c["\<IRS[0,P,0,P,0,P,P]\>"]\)[t], \n
          r438 -> kirsp6*\(c["\<IRS[0,P,0,P,P,0,0]\>"]\)[t] - 
              kirsp6d*\((\((xIrsGrb2 - xIrsGrb2b)\)/
                    xIrsGrb2)\)*\(c["\<IRS[0,P,0,P,P,0,P]\>"]\)[t], \n
          r439 -> kirsp6*\(c["\<IRS[0,P,0,P,P,P,0]\>"]\)[t] - 
              kirsp6d*\((\((xIrsGrb2 - xIrsGrb2b)\)/
                    xIrsGrb2)\)*\(c["\<IRS[0,P,0,P,P,P,P]\>"]\)[t], \n
          r440 -> kirsp6*\(c["\<IRS[0,P,P,0,0,0,0]\>"]\)[t] - 
              kirsp6d*\((\((xIrsGrb2 - xIrsGrb2b)\)/
                    xIrsGrb2)\)*\(c["\<IRS[0,P,P,0,0,0,P]\>"]\)[t], \n
          r441 -> kirsp6*\(c["\<IRS[0,P,P,0,0,P,0]\>"]\)[t] - 
              kirsp6d*\((\((xIrsGrb2 - xIrsGrb2b)\)/
                    xIrsGrb2)\)*\(c["\<IRS[0,P,P,0,0,P,P]\>"]\)[t], \n
          r442 -> kirsp6*\(c["\<IRS[0,P,P,0,P,0,0]\>"]\)[t] - 
              kirsp6d*\((\((xIrsGrb2 - xIrsGrb2b)\)/
                    xIrsGrb2)\)*\(c["\<IRS[0,P,P,0,P,0,P]\>"]\)[t], \n
          r443 -> kirsp6*\(c["\<IRS[0,P,P,0,P,P,0]\>"]\)[t] - 
              kirsp6d*\((\((xIrsGrb2 - xIrsGrb2b)\)/
                    xIrsGrb2)\)*\(c["\<IRS[0,P,P,0,P,P,P]\>"]\)[t], \n
          r444 -> kirsp6*\(c["\<IRS[0,P,P,P,0,0,0]\>"]\)[t] - 
              kirsp6d*\((\((xIrsGrb2 - xIrsGrb2b)\)/
                    xIrsGrb2)\)*\(c["\<IRS[0,P,P,P,0,0,P]\>"]\)[t], \n
          r445 -> kirsp6*\(c["\<IRS[0,P,P,P,0,P,0]\>"]\)[t] - 
              kirsp6d*\((\((xIrsGrb2 - xIrsGrb2b)\)/
                    xIrsGrb2)\)*\(c["\<IRS[0,P,P,P,0,P,P]\>"]\)[t], \n
          r446 -> kirsp6*\(c["\<IRS[0,P,P,P,P,0,0]\>"]\)[t] - 
              kirsp6d*\((\((xIrsGrb2 - xIrsGrb2b)\)/
                    xIrsGrb2)\)*\(c["\<IRS[0,P,P,P,P,0,P]\>"]\)[t], \n
          r447 -> kirsp6*\(c["\<IRS[0,P,P,P,P,P,0]\>"]\)[t] - 
              kirsp6d*\((\((xIrsGrb2 - xIrsGrb2b)\)/
                    xIrsGrb2)\)*\(c["\<IRS[0,P,P,P,P,P,P]\>"]\)[t], \n
          r448 -> kirsbp1*\(c["\<IRS[R,0,0,0,0,0,0]\>"]\)[t] - 
              kirsbp1d*\((\((xIrsPi3k1 - xIrsPi3k1b)\)/
                    xIrsPi3k1)\)*\(c["\<IRS[R,P,0,0,0,0,0]\>"]\)[t], \n
          r449 -> kirsbp1*\(c["\<IRS[R,0,0,0,0,0,P]\>"]\)[t] - 
              kirsbp1d*\((\((xIrsPi3k1 - xIrsPi3k1b)\)/
                    xIrsPi3k1)\)*\(c["\<IRS[R,P,0,0,0,0,P]\>"]\)[t], \n
          r450 -> kirsbp1*\(c["\<IRS[R,0,0,0,0,P,0]\>"]\)[t] - 
              kirsbp1d*\((\((xIrsPi3k1 - xIrsPi3k1b)\)/
                    xIrsPi3k1)\)*\(c["\<IRS[R,P,0,0,0,P,0]\>"]\)[t], \n
          r451 -> kirsbp1*\(c["\<IRS[R,0,0,0,0,P,P]\>"]\)[t] - 
              kirsbp1d*\((\((xIrsPi3k1 - xIrsPi3k1b)\)/
                    xIrsPi3k1)\)*\(c["\<IRS[R,P,0,0,0,P,P]\>"]\)[t], \n
          r452 -> kirsbp1*\(c["\<IRS[R,0,0,0,P,0,0]\>"]\)[t] - 
              kirsbp1d*\((\((xIrsPi3k1 - xIrsPi3k1b)\)/
                    xIrsPi3k1)\)*\(c["\<IRS[R,P,0,0,P,0,0]\>"]\)[t], \n
          r453 -> kirsbp1*\(c["\<IRS[R,0,0,0,P,0,P]\>"]\)[t] - 
              kirsbp1d*\((\((xIrsPi3k1 - xIrsPi3k1b)\)/
                    xIrsPi3k1)\)*\(c["\<IRS[R,P,0,0,P,0,P]\>"]\)[t], \n
          r454 -> kirsbp1*\(c["\<IRS[R,0,0,0,P,P,0]\>"]\)[t] - 
              kirsbp1d*\((\((xIrsPi3k1 - xIrsPi3k1b)\)/
                    xIrsPi3k1)\)*\(c["\<IRS[R,P,0,0,P,P,0]\>"]\)[t], \n
          r455 -> kirsbp1*\(c["\<IRS[R,0,0,0,P,P,P]\>"]\)[t] - 
              kirsbp1d*\((\((xIrsPi3k1 - xIrsPi3k1b)\)/
                    xIrsPi3k1)\)*\(c["\<IRS[R,P,0,0,P,P,P]\>"]\)[t], \n
          r456 -> kirsbp1*\(c["\<IRS[R,0,0,P,0,0,0]\>"]\)[t] - 
              kirsbp1d*\((\((xIrsPi3k1 - xIrsPi3k1b)\)/
                    xIrsPi3k1)\)*\(c["\<IRS[R,P,0,P,0,0,0]\>"]\)[t], \n
          r457 -> kirsbp1*\(c["\<IRS[R,0,0,P,0,0,P]\>"]\)[t] - 
              kirsbp1d*\((\((xIrsPi3k1 - xIrsPi3k1b)\)/
                    xIrsPi3k1)\)*\(c["\<IRS[R,P,0,P,0,0,P]\>"]\)[t], \n
          r458 -> kirsbp1*\(c["\<IRS[R,0,0,P,0,P,0]\>"]\)[t] - 
              kirsbp1d*\((\((xIrsPi3k1 - xIrsPi3k1b)\)/
                    xIrsPi3k1)\)*\(c["\<IRS[R,P,0,P,0,P,0]\>"]\)[t], \n
          r459 -> kirsbp1*\(c["\<IRS[R,0,0,P,0,P,P]\>"]\)[t] - 
              kirsbp1d*\((\((xIrsPi3k1 - xIrsPi3k1b)\)/
                    xIrsPi3k1)\)*\(c["\<IRS[R,P,0,P,0,P,P]\>"]\)[t], \n
          r460 -> kirsbp1*\(c["\<IRS[R,0,0,P,P,0,0]\>"]\)[t] - 
              kirsbp1d*\((\((xIrsPi3k1 - xIrsPi3k1b)\)/
                    xIrsPi3k1)\)*\(c["\<IRS[R,P,0,P,P,0,0]\>"]\)[t], \n
          r461 -> kirsbp1*\(c["\<IRS[R,0,0,P,P,0,P]\>"]\)[t] - 
              kirsbp1d*\((\((xIrsPi3k1 - xIrsPi3k1b)\)/
                    xIrsPi3k1)\)*\(c["\<IRS[R,P,0,P,P,0,P]\>"]\)[t], \n
          r462 -> kirsbp1*\(c["\<IRS[R,0,0,P,P,P,0]\>"]\)[t] - 
              kirsbp1d*\((\((xIrsPi3k1 - xIrsPi3k1b)\)/
                    xIrsPi3k1)\)*\(c["\<IRS[R,P,0,P,P,P,0]\>"]\)[t], \n
          r463 -> kirsbp1*\(c["\<IRS[R,0,0,P,P,P,P]\>"]\)[t] - 
              kirsbp1d*\((\((xIrsPi3k1 - xIrsPi3k1b)\)/
                    xIrsPi3k1)\)*\(c["\<IRS[R,P,0,P,P,P,P]\>"]\)[t], \n
          r464 -> kirsbp1*\(c["\<IRS[R,0,P,0,0,0,0]\>"]\)[t] - 
              kirsbp1d*\((\((xIrsPi3k1 - xIrsPi3k1b)\)/
                    xIrsPi3k1)\)*\(c["\<IRS[R,P,P,0,0,0,0]\>"]\)[t], \n
          r465 -> kirsbp1*\(c["\<IRS[R,0,P,0,0,0,P]\>"]\)[t] - 
              kirsbp1d*\((\((xIrsPi3k1 - xIrsPi3k1b)\)/
                    xIrsPi3k1)\)*\(c["\<IRS[R,P,P,0,0,0,P]\>"]\)[t], \n
          r466 -> kirsbp1*\(c["\<IRS[R,0,P,0,0,P,0]\>"]\)[t] - 
              kirsbp1d*\((\((xIrsPi3k1 - xIrsPi3k1b)\)/
                    xIrsPi3k1)\)*\(c["\<IRS[R,P,P,0,0,P,0]\>"]\)[t], \n
          r467 -> kirsbp1*\(c["\<IRS[R,0,P,0,0,P,P]\>"]\)[t] - 
              kirsbp1d*\((\((xIrsPi3k1 - xIrsPi3k1b)\)/
                    xIrsPi3k1)\)*\(c["\<IRS[R,P,P,0,0,P,P]\>"]\)[t], \n
          r468 -> kirsbp1*\(c["\<IRS[R,0,P,0,P,0,0]\>"]\)[t] - 
              kirsbp1d*\((\((xIrsPi3k1 - xIrsPi3k1b)\)/
                    xIrsPi3k1)\)*\(c["\<IRS[R,P,P,0,P,0,0]\>"]\)[t], \n
          r469 -> kirsbp1*\(c["\<IRS[R,0,P,0,P,0,P]\>"]\)[t] - 
              kirsbp1d*\((\((xIrsPi3k1 - xIrsPi3k1b)\)/
                    xIrsPi3k1)\)*\(c["\<IRS[R,P,P,0,P,0,P]\>"]\)[t], \n
          r470 -> kirsbp1*\(c["\<IRS[R,0,P,0,P,P,0]\>"]\)[t] - 
              kirsbp1d*\((\((xIrsPi3k1 - xIrsPi3k1b)\)/
                    xIrsPi3k1)\)*\(c["\<IRS[R,P,P,0,P,P,0]\>"]\)[t], \n
          r471 -> kirsbp1*\(c["\<IRS[R,0,P,0,P,P,P]\>"]\)[t] - 
              kirsbp1d*\((\((xIrsPi3k1 - xIrsPi3k1b)\)/
                    xIrsPi3k1)\)*\(c["\<IRS[R,P,P,0,P,P,P]\>"]\)[t], \n
          r472 -> kirsbp1*\(c["\<IRS[R,0,P,P,0,0,0]\>"]\)[t] - 
              kirsbp1d*\((\((xIrsPi3k1 - xIrsPi3k1b)\)/
                    xIrsPi3k1)\)*\(c["\<IRS[R,P,P,P,0,0,0]\>"]\)[t], \n
          r473 -> kirsbp1*\(c["\<IRS[R,0,P,P,0,0,P]\>"]\)[t] - 
              kirsbp1d*\((\((xIrsPi3k1 - xIrsPi3k1b)\)/
                    xIrsPi3k1)\)*\(c["\<IRS[R,P,P,P,0,0,P]\>"]\)[t], \n
          r474 -> kirsbp1*\(c["\<IRS[R,0,P,P,0,P,0]\>"]\)[t] - 
              kirsbp1d*\((\((xIrsPi3k1 - xIrsPi3k1b)\)/
                    xIrsPi3k1)\)*\(c["\<IRS[R,P,P,P,0,P,0]\>"]\)[t], \n
          r475 -> kirsbp1*\(c["\<IRS[R,0,P,P,0,P,P]\>"]\)[t] - 
              kirsbp1d*\((\((xIrsPi3k1 - xIrsPi3k1b)\)/
                    xIrsPi3k1)\)*\(c["\<IRS[R,P,P,P,0,P,P]\>"]\)[t], \n
          r476 -> kirsbp1*\(c["\<IRS[R,0,P,P,P,0,0]\>"]\)[t] - 
              kirsbp1d*\((\((xIrsPi3k1 - xIrsPi3k1b)\)/
                    xIrsPi3k1)\)*\(c["\<IRS[R,P,P,P,P,0,0]\>"]\)[t], \n
          r477 -> kirsbp1*\(c["\<IRS[R,0,P,P,P,0,P]\>"]\)[t] - 
              kirsbp1d*\((\((xIrsPi3k1 - xIrsPi3k1b)\)/
                    xIrsPi3k1)\)*\(c["\<IRS[R,P,P,P,P,0,P]\>"]\)[t], \n
          r478 -> kirsbp1*\(c["\<IRS[R,0,P,P,P,P,0]\>"]\)[t] - 
              kirsbp1d*\((\((xIrsPi3k1 - xIrsPi3k1b)\)/
                    xIrsPi3k1)\)*\(c["\<IRS[R,P,P,P,P,P,0]\>"]\)[t], \n
          r479 -> kirsbp1*\(c["\<IRS[R,0,P,P,P,P,P]\>"]\)[t] - 
              kirsbp1d*\((\((xIrsPi3k1 - xIrsPi3k1b)\)/
                    xIrsPi3k1)\)*\(c["\<IRS[R,P,P,P,P,P,P]\>"]\)[t], \n
          r480 -> kirsbp2*\(c["\<IRS[R,0,0,0,0,0,0]\>"]\)[t] - 
              kirsbp2d*\((\((xIrsPi3k2 - xIrsPi3k2b)\)/
                    xIrsPi3k2)\)*\(c["\<IRS[R,0,P,0,0,0,0]\>"]\)[t], \n
          r481 -> kirsbp2*\(c["\<IRS[R,0,0,0,0,0,P]\>"]\)[t] - 
              kirsbp2d*\((\((xIrsPi3k2 - xIrsPi3k2b)\)/
                    xIrsPi3k2)\)*\(c["\<IRS[R,0,P,0,0,0,P]\>"]\)[t], \n
          r482 -> kirsbp2*\(c["\<IRS[R,0,0,0,0,P,0]\>"]\)[t] - 
              kirsbp2d*\((\((xIrsPi3k2 - xIrsPi3k2b)\)/
                    xIrsPi3k2)\)*\(c["\<IRS[R,0,P,0,0,P,0]\>"]\)[t], \n
          r483 -> kirsbp2*\(c["\<IRS[R,0,0,0,0,P,P]\>"]\)[t] - 
              kirsbp2d*\((\((xIrsPi3k2 - xIrsPi3k2b)\)/
                    xIrsPi3k2)\)*\(c["\<IRS[R,0,P,0,0,P,P]\>"]\)[t], \n
          r484 -> kirsbp2*\(c["\<IRS[R,0,0,0,P,0,0]\>"]\)[t] - 
              kirsbp2d*\((\((xIrsPi3k2 - xIrsPi3k2b)\)/
                    xIrsPi3k2)\)*\(c["\<IRS[R,0,P,0,P,0,0]\>"]\)[t], \n
          r485 -> kirsbp2*\(c["\<IRS[R,0,0,0,P,0,P]\>"]\)[t] - 
              kirsbp2d*\((\((xIrsPi3k2 - xIrsPi3k2b)\)/
                    xIrsPi3k2)\)*\(c["\<IRS[R,0,P,0,P,0,P]\>"]\)[t], \n
          r486 -> kirsbp2*\(c["\<IRS[R,0,0,0,P,P,0]\>"]\)[t] - 
              kirsbp2d*\((\((xIrsPi3k2 - xIrsPi3k2b)\)/
                    xIrsPi3k2)\)*\(c["\<IRS[R,0,P,0,P,P,0]\>"]\)[t], \n
          r487 -> kirsbp2*\(c["\<IRS[R,0,0,0,P,P,P]\>"]\)[t] - 
              kirsbp2d*\((\((xIrsPi3k2 - xIrsPi3k2b)\)/
                    xIrsPi3k2)\)*\(c["\<IRS[R,0,P,0,P,P,P]\>"]\)[t], \n
          r488 -> kirsbp2*\(c["\<IRS[R,0,0,P,0,0,0]\>"]\)[t] - 
              kirsbp2d*\((\((xIrsPi3k2 - xIrsPi3k2b)\)/
                    xIrsPi3k2)\)*\(c["\<IRS[R,0,P,P,0,0,0]\>"]\)[t], \n
          r489 -> kirsbp2*\(c["\<IRS[R,0,0,P,0,0,P]\>"]\)[t] - 
              kirsbp2d*\((\((xIrsPi3k2 - xIrsPi3k2b)\)/
                    xIrsPi3k2)\)*\(c["\<IRS[R,0,P,P,0,0,P]\>"]\)[t], \n
          r490 -> kirsbp2*\(c["\<IRS[R,0,0,P,0,P,0]\>"]\)[t] - 
              kirsbp2d*\((\((xIrsPi3k2 - xIrsPi3k2b)\)/
                    xIrsPi3k2)\)*\(c["\<IRS[R,0,P,P,0,P,0]\>"]\)[t], \n
          r491 -> kirsbp2*\(c["\<IRS[R,0,0,P,0,P,P]\>"]\)[t] - 
              kirsbp2d*\((\((xIrsPi3k2 - xIrsPi3k2b)\)/
                    xIrsPi3k2)\)*\(c["\<IRS[R,0,P,P,0,P,P]\>"]\)[t], \n
          r492 -> kirsbp2*\(c["\<IRS[R,0,0,P,P,0,0]\>"]\)[t] - 
              kirsbp2d*\((\((xIrsPi3k2 - xIrsPi3k2b)\)/
                    xIrsPi3k2)\)*\(c["\<IRS[R,0,P,P,P,0,0]\>"]\)[t], \n
          r493 -> kirsbp2*\(c["\<IRS[R,0,0,P,P,0,P]\>"]\)[t] - 
              kirsbp2d*\((\((xIrsPi3k2 - xIrsPi3k2b)\)/
                    xIrsPi3k2)\)*\(c["\<IRS[R,0,P,P,P,0,P]\>"]\)[t], \n
          r494 -> kirsbp2*\(c["\<IRS[R,0,0,P,P,P,0]\>"]\)[t] - 
              kirsbp2d*\((\((xIrsPi3k2 - xIrsPi3k2b)\)/
                    xIrsPi3k2)\)*\(c["\<IRS[R,0,P,P,P,P,0]\>"]\)[t], \n
          r495 -> kirsbp2*\(c["\<IRS[R,0,0,P,P,P,P]\>"]\)[t] - 
              kirsbp2d*\((\((xIrsPi3k2 - xIrsPi3k2b)\)/
                    xIrsPi3k2)\)*\(c["\<IRS[R,0,P,P,P,P,P]\>"]\)[t], \n
          r496 -> kirsbp2*\(c["\<IRS[R,P,0,0,0,0,0]\>"]\)[t] - 
              kirsbp2d*\((\((xIrsPi3k2 - xIrsPi3k2b)\)/
                    xIrsPi3k2)\)*\(c["\<IRS[R,P,P,0,0,0,0]\>"]\)[t], \n
          r497 -> kirsbp2*\(c["\<IRS[R,P,0,0,0,0,P]\>"]\)[t] - 
              kirsbp2d*\((\((xIrsPi3k2 - xIrsPi3k2b)\)/
                    xIrsPi3k2)\)*\(c["\<IRS[R,P,P,0,0,0,P]\>"]\)[t], \n
          r498 -> kirsbp2*\(c["\<IRS[R,P,0,0,0,P,0]\>"]\)[t] - 
              kirsbp2d*\((\((xIrsPi3k2 - xIrsPi3k2b)\)/
                    xIrsPi3k2)\)*\(c["\<IRS[R,P,P,0,0,P,0]\>"]\)[t], \n
          r499 -> kirsbp2*\(c["\<IRS[R,P,0,0,0,P,P]\>"]\)[t] - 
              kirsbp2d*\((\((xIrsPi3k2 - xIrsPi3k2b)\)/
                    xIrsPi3k2)\)*\(c["\<IRS[R,P,P,0,0,P,P]\>"]\)[t], \n
          r500 -> kirsbp2*\(c["\<IRS[R,P,0,0,P,0,0]\>"]\)[t] - 
              kirsbp2d*\((\((xIrsPi3k2 - xIrsPi3k2b)\)/
                    xIrsPi3k2)\)*\(c["\<IRS[R,P,P,0,P,0,0]\>"]\)[t], \n
          r501 -> kirsbp2*\(c["\<IRS[R,P,0,0,P,0,P]\>"]\)[t] - 
              kirsbp2d*\((\((xIrsPi3k2 - xIrsPi3k2b)\)/
                    xIrsPi3k2)\)*\(c["\<IRS[R,P,P,0,P,0,P]\>"]\)[t], \n
          r502 -> kirsbp2*\(c["\<IRS[R,P,0,0,P,P,0]\>"]\)[t] - 
              kirsbp2d*\((\((xIrsPi3k2 - xIrsPi3k2b)\)/
                    xIrsPi3k2)\)*\(c["\<IRS[R,P,P,0,P,P,0]\>"]\)[t], \n
          r503 -> kirsbp2*\(c["\<IRS[R,P,0,0,P,P,P]\>"]\)[t] - 
              kirsbp2d*\((\((xIrsPi3k2 - xIrsPi3k2b)\)/
                    xIrsPi3k2)\)*\(c["\<IRS[R,P,P,0,P,P,P]\>"]\)[t], \n
          r504 -> kirsbp2*\(c["\<IRS[R,P,0,P,0,0,0]\>"]\)[t] - 
              kirsbp2d*\((\((xIrsPi3k2 - xIrsPi3k2b)\)/
                    xIrsPi3k2)\)*\(c["\<IRS[R,P,P,P,0,0,0]\>"]\)[t], \n
          r505 -> kirsbp2*\(c["\<IRS[R,P,0,P,0,0,P]\>"]\)[t] - 
              kirsbp2d*\((\((xIrsPi3k2 - xIrsPi3k2b)\)/
                    xIrsPi3k2)\)*\(c["\<IRS[R,P,P,P,0,0,P]\>"]\)[t], \n
          r506 -> kirsbp2*\(c["\<IRS[R,P,0,P,0,P,0]\>"]\)[t] - 
              kirsbp2d*\((\((xIrsPi3k2 - xIrsPi3k2b)\)/
                    xIrsPi3k2)\)*\(c["\<IRS[R,P,P,P,0,P,0]\>"]\)[t], \n
          r507 -> kirsbp2*\(c["\<IRS[R,P,0,P,0,P,P]\>"]\)[t] - 
              kirsbp2d*\((\((xIrsPi3k2 - xIrsPi3k2b)\)/
                    xIrsPi3k2)\)*\(c["\<IRS[R,P,P,P,0,P,P]\>"]\)[t], \n
          r508 -> kirsbp2*\(c["\<IRS[R,P,0,P,P,0,0]\>"]\)[t] - 
              kirsbp2d*\((\((xIrsPi3k2 - xIrsPi3k2b)\)/
                    xIrsPi3k2)\)*\(c["\<IRS[R,P,P,P,P,0,0]\>"]\)[t], \n
          r509 -> kirsbp2*\(c["\<IRS[R,P,0,P,P,0,P]\>"]\)[t] - 
              kirsbp2d*\((\((xIrsPi3k2 - xIrsPi3k2b)\)/
                    xIrsPi3k2)\)*\(c["\<IRS[R,P,P,P,P,0,P]\>"]\)[t], \n
          r510 -> kirsbp2*\(c["\<IRS[R,P,0,P,P,P,0]\>"]\)[t] - 
              kirsbp2d*\((\((xIrsPi3k2 - xIrsPi3k2b)\)/
                    xIrsPi3k2)\)*\(c["\<IRS[R,P,P,P,P,P,0]\>"]\)[t], \n
          r511 -> kirsbp2*\(c["\<IRS[R,P,0,P,P,P,P]\>"]\)[t] - 
              kirsbp2d*\((\((xIrsPi3k2 - xIrsPi3k2b)\)/
                    xIrsPi3k2)\)*\(c["\<IRS[R,P,P,P,P,P,P]\>"]\)[t], \n
          r512 -> kirsbp3*\(c["\<IRS[R,0,0,0,0,0,0]\>"]\)[t] - 
              kirsbp3d*\((\((xIrsPi3k3 - xIrsPi3k3b)\)/
                    xIrsPi3k3)\)*\(c["\<IRS[R,0,0,P,0,0,0]\>"]\)[t], \n
          r513 -> kirsbp3*\(c["\<IRS[R,0,0,0,0,0,P]\>"]\)[t] - 
              kirsbp3d*\((\((xIrsPi3k3 - xIrsPi3k3b)\)/
                    xIrsPi3k3)\)*\(c["\<IRS[R,0,0,P,0,0,P]\>"]\)[t], \n
          r514 -> kirsbp3*\(c["\<IRS[R,0,0,0,0,P,0]\>"]\)[t] - 
              kirsbp3d*\((\((xIrsPi3k3 - xIrsPi3k3b)\)/
                    xIrsPi3k3)\)*\(c["\<IRS[R,0,0,P,0,P,0]\>"]\)[t], \n
          r515 -> kirsbp3*\(c["\<IRS[R,0,0,0,0,P,P]\>"]\)[t] - 
              kirsbp3d*\((\((xIrsPi3k3 - xIrsPi3k3b)\)/
                    xIrsPi3k3)\)*\(c["\<IRS[R,0,0,P,0,P,P]\>"]\)[t], \n
          r516 -> kirsbp3*\(c["\<IRS[R,0,0,0,P,0,0]\>"]\)[t] - 
              kirsbp3d*\((\((xIrsPi3k3 - xIrsPi3k3b)\)/
                    xIrsPi3k3)\)*\(c["\<IRS[R,0,0,P,P,0,0]\>"]\)[t], \n
          r517 -> kirsbp3*\(c["\<IRS[R,0,0,0,P,0,P]\>"]\)[t] - 
              kirsbp3d*\((\((xIrsPi3k3 - xIrsPi3k3b)\)/
                    xIrsPi3k3)\)*\(c["\<IRS[R,0,0,P,P,0,P]\>"]\)[t], \n
          r518 -> kirsbp3*\(c["\<IRS[R,0,0,0,P,P,0]\>"]\)[t] - 
              kirsbp3d*\((\((xIrsPi3k3 - xIrsPi3k3b)\)/
                    xIrsPi3k3)\)*\(c["\<IRS[R,0,0,P,P,P,0]\>"]\)[t], \n
          r519 -> kirsbp3*\(c["\<IRS[R,0,0,0,P,P,P]\>"]\)[t] - 
              kirsbp3d*\((\((xIrsPi3k3 - xIrsPi3k3b)\)/
                    xIrsPi3k3)\)*\(c["\<IRS[R,0,0,P,P,P,P]\>"]\)[t], \n
          r520 -> kirsbp3*\(c["\<IRS[R,0,P,0,0,0,0]\>"]\)[t] - 
              kirsbp3d*\((\((xIrsPi3k3 - xIrsPi3k3b)\)/
                    xIrsPi3k3)\)*\(c["\<IRS[R,0,P,P,0,0,0]\>"]\)[t], \n
          r521 -> kirsbp3*\(c["\<IRS[R,0,P,0,0,0,P]\>"]\)[t] - 
              kirsbp3d*\((\((xIrsPi3k3 - xIrsPi3k3b)\)/
                    xIrsPi3k3)\)*\(c["\<IRS[R,0,P,P,0,0,P]\>"]\)[t], \n
          r522 -> kirsbp3*\(c["\<IRS[R,0,P,0,0,P,0]\>"]\)[t] - 
              kirsbp3d*\((\((xIrsPi3k3 - xIrsPi3k3b)\)/
                    xIrsPi3k3)\)*\(c["\<IRS[R,0,P,P,0,P,0]\>"]\)[t], \n
          r523 -> kirsbp3*\(c["\<IRS[R,0,P,0,0,P,P]\>"]\)[t] - 
              kirsbp3d*\((\((xIrsPi3k3 - xIrsPi3k3b)\)/
                    xIrsPi3k3)\)*\(c["\<IRS[R,0,P,P,0,P,P]\>"]\)[t], \n
          r524 -> kirsbp3*\(c["\<IRS[R,0,P,0,P,0,0]\>"]\)[t] - 
              kirsbp3d*\((\((xIrsPi3k3 - xIrsPi3k3b)\)/
                    xIrsPi3k3)\)*\(c["\<IRS[R,0,P,P,P,0,0]\>"]\)[t], \n
          r525 -> kirsbp3*\(c["\<IRS[R,0,P,0,P,0,P]\>"]\)[t] - 
              kirsbp3d*\((\((xIrsPi3k3 - xIrsPi3k3b)\)/
                    xIrsPi3k3)\)*\(c["\<IRS[R,0,P,P,P,0,P]\>"]\)[t], \n
          r526 -> kirsbp3*\(c["\<IRS[R,0,P,0,P,P,0]\>"]\)[t] - 
              kirsbp3d*\((\((xIrsPi3k3 - xIrsPi3k3b)\)/
                    xIrsPi3k3)\)*\(c["\<IRS[R,0,P,P,P,P,0]\>"]\)[t], \n
          r527 -> kirsbp3*\(c["\<IRS[R,0,P,0,P,P,P]\>"]\)[t] - 
              kirsbp3d*\((\((xIrsPi3k3 - xIrsPi3k3b)\)/
                    xIrsPi3k3)\)*\(c["\<IRS[R,0,P,P,P,P,P]\>"]\)[t], \n
          r528 -> kirsbp3*\(c["\<IRS[R,P,0,0,0,0,0]\>"]\)[t] - 
              kirsbp3d*\((\((xIrsPi3k3 - xIrsPi3k3b)\)/
                    xIrsPi3k3)\)*\(c["\<IRS[R,P,0,P,0,0,0]\>"]\)[t], \n
          r529 -> kirsbp3*\(c["\<IRS[R,P,0,0,0,0,P]\>"]\)[t] - 
              kirsbp3d*\((\((xIrsPi3k3 - xIrsPi3k3b)\)/
                    xIrsPi3k3)\)*\(c["\<IRS[R,P,0,P,0,0,P]\>"]\)[t], \n
          r530 -> kirsbp3*\(c["\<IRS[R,P,0,0,0,P,0]\>"]\)[t] - 
              kirsbp3d*\((\((xIrsPi3k3 - xIrsPi3k3b)\)/
                    xIrsPi3k3)\)*\(c["\<IRS[R,P,0,P,0,P,0]\>"]\)[t], \n
          r531 -> kirsbp3*\(c["\<IRS[R,P,0,0,0,P,P]\>"]\)[t] - 
              kirsbp3d*\((\((xIrsPi3k3 - xIrsPi3k3b)\)/
                    xIrsPi3k3)\)*\(c["\<IRS[R,P,0,P,0,P,P]\>"]\)[t], \n
          r532 -> kirsbp3*\(c["\<IRS[R,P,0,0,P,0,0]\>"]\)[t] - 
              kirsbp3d*\((\((xIrsPi3k3 - xIrsPi3k3b)\)/
                    xIrsPi3k3)\)*\(c["\<IRS[R,P,0,P,P,0,0]\>"]\)[t], \n
          r533 -> kirsbp3*\(c["\<IRS[R,P,0,0,P,0,P]\>"]\)[t] - 
              kirsbp3d*\((\((xIrsPi3k3 - xIrsPi3k3b)\)/
                    xIrsPi3k3)\)*\(c["\<IRS[R,P,0,P,P,0,P]\>"]\)[t], \n
          r534 -> kirsbp3*\(c["\<IRS[R,P,0,0,P,P,0]\>"]\)[t] - 
              kirsbp3d*\((\((xIrsPi3k3 - xIrsPi3k3b)\)/
                    xIrsPi3k3)\)*\(c["\<IRS[R,P,0,P,P,P,0]\>"]\)[t], \n
          r535 -> kirsbp3*\(c["\<IRS[R,P,0,0,P,P,P]\>"]\)[t] - 
              kirsbp3d*\((\((xIrsPi3k3 - xIrsPi3k3b)\)/
                    xIrsPi3k3)\)*\(c["\<IRS[R,P,0,P,P,P,P]\>"]\)[t], \n
          r536 -> kirsbp3*\(c["\<IRS[R,P,P,0,0,0,0]\>"]\)[t] - 
              kirsbp3d*\((\((xIrsPi3k3 - xIrsPi3k3b)\)/
                    xIrsPi3k3)\)*\(c["\<IRS[R,P,P,P,0,0,0]\>"]\)[t], \n
          r537 -> kirsbp3*\(c["\<IRS[R,P,P,0,0,0,P]\>"]\)[t] - 
              kirsbp3d*\((\((xIrsPi3k3 - xIrsPi3k3b)\)/
                    xIrsPi3k3)\)*\(c["\<IRS[R,P,P,P,0,0,P]\>"]\)[t], \n
          r538 -> kirsbp3*\(c["\<IRS[R,P,P,0,0,P,0]\>"]\)[t] - 
              kirsbp3d*\((\((xIrsPi3k3 - xIrsPi3k3b)\)/
                    xIrsPi3k3)\)*\(c["\<IRS[R,P,P,P,0,P,0]\>"]\)[t], \n
          r539 -> kirsbp3*\(c["\<IRS[R,P,P,0,0,P,P]\>"]\)[t] - 
              kirsbp3d*\((\((xIrsPi3k3 - xIrsPi3k3b)\)/
                    xIrsPi3k3)\)*\(c["\<IRS[R,P,P,P,0,P,P]\>"]\)[t], \n
          r540 -> kirsbp3*\(c["\<IRS[R,P,P,0,P,0,0]\>"]\)[t] - 
              kirsbp3d*\((\((xIrsPi3k3 - xIrsPi3k3b)\)/
                    xIrsPi3k3)\)*\(c["\<IRS[R,P,P,P,P,0,0]\>"]\)[t], \n
          r541 -> kirsbp3*\(c["\<IRS[R,P,P,0,P,0,P]\>"]\)[t] - 
              kirsbp3d*\((\((xIrsPi3k3 - xIrsPi3k3b)\)/
                    xIrsPi3k3)\)*\(c["\<IRS[R,P,P,P,P,0,P]\>"]\)[t], \n
          r542 -> kirsbp3*\(c["\<IRS[R,P,P,0,P,P,0]\>"]\)[t] - 
              kirsbp3d*\((\((xIrsPi3k3 - xIrsPi3k3b)\)/
                    xIrsPi3k3)\)*\(c["\<IRS[R,P,P,P,P,P,0]\>"]\)[t], \n
          r543 -> kirsbp3*\(c["\<IRS[R,P,P,0,P,P,P]\>"]\)[t] - 
              kirsbp3d*\((\((xIrsPi3k3 - xIrsPi3k3b)\)/
                    xIrsPi3k3)\)*\(c["\<IRS[R,P,P,P,P,P,P]\>"]\)[t], \n
          r544 -> kirsbp4*\(c["\<IRS[R,0,0,0,0,0,0]\>"]\)[t] - 
              kirsbp4d*\((\((xIrsPi3k4 - xIrsPi3k4b)\)/
                    xIrsPi3k4)\)*\(c["\<IRS[R,0,0,0,P,0,0]\>"]\)[t], \n
          r545 -> kirsbp4*\(c["\<IRS[R,0,0,0,0,0,P]\>"]\)[t] - 
              kirsbp4d*\((\((xIrsPi3k4 - xIrsPi3k4b)\)/
                    xIrsPi3k4)\)*\(c["\<IRS[R,0,0,0,P,0,P]\>"]\)[t], \n
          r546 -> kirsbp4*\(c["\<IRS[R,0,0,0,0,P,0]\>"]\)[t] - 
              kirsbp4d*\((\((xIrsPi3k4 - xIrsPi3k4b)\)/
                    xIrsPi3k4)\)*\(c["\<IRS[R,0,0,0,P,P,0]\>"]\)[t], \n
          r547 -> kirsbp4*\(c["\<IRS[R,0,0,0,0,P,P]\>"]\)[t] - 
              kirsbp4d*\((\((xIrsPi3k4 - xIrsPi3k4b)\)/
                    xIrsPi3k4)\)*\(c["\<IRS[R,0,0,0,P,P,P]\>"]\)[t], \n
          r548 -> kirsbp4*\(c["\<IRS[R,0,0,P,0,0,0]\>"]\)[t] - 
              kirsbp4d*\((\((xIrsPi3k4 - xIrsPi3k4b)\)/
                    xIrsPi3k4)\)*\(c["\<IRS[R,0,0,P,P,0,0]\>"]\)[t], \n
          r549 -> kirsbp4*\(c["\<IRS[R,0,0,P,0,0,P]\>"]\)[t] - 
              kirsbp4d*\((\((xIrsPi3k4 - xIrsPi3k4b)\)/
                    xIrsPi3k4)\)*\(c["\<IRS[R,0,0,P,P,0,P]\>"]\)[t], \n
          r550 -> kirsbp4*\(c["\<IRS[R,0,0,P,0,P,0]\>"]\)[t] - 
              kirsbp4d*\((\((xIrsPi3k4 - xIrsPi3k4b)\)/
                    xIrsPi3k4)\)*\(c["\<IRS[R,0,0,P,P,P,0]\>"]\)[t], \n
          r551 -> kirsbp4*\(c["\<IRS[R,0,0,P,0,P,P]\>"]\)[t] - 
              kirsbp4d*\((\((xIrsPi3k4 - xIrsPi3k4b)\)/
                    xIrsPi3k4)\)*\(c["\<IRS[R,0,0,P,P,P,P]\>"]\)[t], \n
          r552 -> kirsbp4*\(c["\<IRS[R,0,P,0,0,0,0]\>"]\)[t] - 
              kirsbp4d*\((\((xIrsPi3k4 - xIrsPi3k4b)\)/
                    xIrsPi3k4)\)*\(c["\<IRS[R,0,P,0,P,0,0]\>"]\)[t], \n
          r553 -> kirsbp4*\(c["\<IRS[R,0,P,0,0,0,P]\>"]\)[t] - 
              kirsbp4d*\((\((xIrsPi3k4 - xIrsPi3k4b)\)/
                    xIrsPi3k4)\)*\(c["\<IRS[R,0,P,0,P,0,P]\>"]\)[t], \n
          r554 -> kirsbp4*\(c["\<IRS[R,0,P,0,0,P,0]\>"]\)[t] - 
              kirsbp4d*\((\((xIrsPi3k4 - xIrsPi3k4b)\)/
                    xIrsPi3k4)\)*\(c["\<IRS[R,0,P,0,P,P,0]\>"]\)[t], \n
          r555 -> kirsbp4*\(c["\<IRS[R,0,P,0,0,P,P]\>"]\)[t] - 
              kirsbp4d*\((\((xIrsPi3k4 - xIrsPi3k4b)\)/
                    xIrsPi3k4)\)*\(c["\<IRS[R,0,P,0,P,P,P]\>"]\)[t], \n
          r556 -> kirsbp4*\(c["\<IRS[R,0,P,P,0,0,0]\>"]\)[t] - 
              kirsbp4d*\((\((xIrsPi3k4 - xIrsPi3k4b)\)/
                    xIrsPi3k4)\)*\(c["\<IRS[R,0,P,P,P,0,0]\>"]\)[t], \n
          r557 -> kirsbp4*\(c["\<IRS[R,0,P,P,0,0,P]\>"]\)[t] - 
              kirsbp4d*\((\((xIrsPi3k4 - xIrsPi3k4b)\)/
                    xIrsPi3k4)\)*\(c["\<IRS[R,0,P,P,P,0,P]\>"]\)[t], \n
          r558 -> kirsbp4*\(c["\<IRS[R,0,P,P,0,P,0]\>"]\)[t] - 
              kirsbp4d*\((\((xIrsPi3k4 - xIrsPi3k4b)\)/
                    xIrsPi3k4)\)*\(c["\<IRS[R,0,P,P,P,P,0]\>"]\)[t], \n
          r559 -> kirsbp4*\(c["\<IRS[R,0,P,P,0,P,P]\>"]\)[t] - 
              kirsbp4d*\((\((xIrsPi3k4 - xIrsPi3k4b)\)/
                    xIrsPi3k4)\)*\(c["\<IRS[R,0,P,P,P,P,P]\>"]\)[t], \n
          r560 -> kirsbp4*\(c["\<IRS[R,P,0,0,0,0,0]\>"]\)[t] - 
              kirsbp4d*\((\((xIrsPi3k4 - xIrsPi3k4b)\)/
                    xIrsPi3k4)\)*\(c["\<IRS[R,P,0,0,P,0,0]\>"]\)[t], \n
          r561 -> kirsbp4*\(c["\<IRS[R,P,0,0,0,0,P]\>"]\)[t] - 
              kirsbp4d*\((\((xIrsPi3k4 - xIrsPi3k4b)\)/
                    xIrsPi3k4)\)*\(c["\<IRS[R,P,0,0,P,0,P]\>"]\)[t], \n
          r562 -> kirsbp4*\(c["\<IRS[R,P,0,0,0,P,0]\>"]\)[t] - 
              kirsbp4d*\((\((xIrsPi3k4 - xIrsPi3k4b)\)/
                    xIrsPi3k4)\)*\(c["\<IRS[R,P,0,0,P,P,0]\>"]\)[t], \n
          r563 -> kirsbp4*\(c["\<IRS[R,P,0,0,0,P,P]\>"]\)[t] - 
              kirsbp4d*\((\((xIrsPi3k4 - xIrsPi3k4b)\)/
                    xIrsPi3k4)\)*\(c["\<IRS[R,P,0,0,P,P,P]\>"]\)[t], \n
          r564 -> kirsbp4*\(c["\<IRS[R,P,0,P,0,0,0]\>"]\)[t] - 
              kirsbp4d*\((\((xIrsPi3k4 - xIrsPi3k4b)\)/
                    xIrsPi3k4)\)*\(c["\<IRS[R,P,0,P,P,0,0]\>"]\)[t], \n
          r565 -> kirsbp4*\(c["\<IRS[R,P,0,P,0,0,P]\>"]\)[t] - 
              kirsbp4d*\((\((xIrsPi3k4 - xIrsPi3k4b)\)/
                    xIrsPi3k4)\)*\(c["\<IRS[R,P,0,P,P,0,P]\>"]\)[t], \n
          r566 -> kirsbp4*\(c["\<IRS[R,P,0,P,0,P,0]\>"]\)[t] - 
              kirsbp4d*\((\((xIrsPi3k4 - xIrsPi3k4b)\)/
                    xIrsPi3k4)\)*\(c["\<IRS[R,P,0,P,P,P,0]\>"]\)[t], \n
          r567 -> kirsbp4*\(c["\<IRS[R,P,0,P,0,P,P]\>"]\)[t] - 
              kirsbp4d*\((\((xIrsPi3k4 - xIrsPi3k4b)\)/
                    xIrsPi3k4)\)*\(c["\<IRS[R,P,0,P,P,P,P]\>"]\)[t], \n
          r568 -> kirsbp4*\(c["\<IRS[R,P,P,0,0,0,0]\>"]\)[t] - 
              kirsbp4d*\((\((xIrsPi3k4 - xIrsPi3k4b)\)/
                    xIrsPi3k4)\)*\(c["\<IRS[R,P,P,0,P,0,0]\>"]\)[t], \n
          r569 -> kirsbp4*\(c["\<IRS[R,P,P,0,0,0,P]\>"]\)[t] - 
              kirsbp4d*\((\((xIrsPi3k4 - xIrsPi3k4b)\)/
                    xIrsPi3k4)\)*\(c["\<IRS[R,P,P,0,P,0,P]\>"]\)[t], \n
          r570 -> kirsbp4*\(c["\<IRS[R,P,P,0,0,P,0]\>"]\)[t] - 
              kirsbp4d*\((\((xIrsPi3k4 - xIrsPi3k4b)\)/
                    xIrsPi3k4)\)*\(c["\<IRS[R,P,P,0,P,P,0]\>"]\)[t], \n
          r571 -> kirsbp4*\(c["\<IRS[R,P,P,0,0,P,P]\>"]\)[t] - 
              kirsbp4d*\((\((xIrsPi3k4 - xIrsPi3k4b)\)/
                    xIrsPi3k4)\)*\(c["\<IRS[R,P,P,0,P,P,P]\>"]\)[t], \n
          r572 -> kirsbp4*\(c["\<IRS[R,P,P,P,0,0,0]\>"]\)[t] - 
              kirsbp4d*\((\((xIrsPi3k4 - xIrsPi3k4b)\)/
                    xIrsPi3k4)\)*\(c["\<IRS[R,P,P,P,P,0,0]\>"]\)[t], \n
          r573 -> kirsbp4*\(c["\<IRS[R,P,P,P,0,0,P]\>"]\)[t] - 
              kirsbp4d*\((\((xIrsPi3k4 - xIrsPi3k4b)\)/
                    xIrsPi3k4)\)*\(c["\<IRS[R,P,P,P,P,0,P]\>"]\)[t], \n
          r574 -> kirsbp4*\(c["\<IRS[R,P,P,P,0,P,0]\>"]\)[t] - 
              kirsbp4d*\((\((xIrsPi3k4 - xIrsPi3k4b)\)/
                    xIrsPi3k4)\)*\(c["\<IRS[R,P,P,P,P,P,0]\>"]\)[t], \n
          r575 -> kirsbp4*\(c["\<IRS[R,P,P,P,0,P,P]\>"]\)[t] - 
              kirsbp4d*\((\((xIrsPi3k4 - xIrsPi3k4b)\)/
                    xIrsPi3k4)\)*\(c["\<IRS[R,P,P,P,P,P,P]\>"]\)[t], \n
          r576 -> kirsbp5*\(c["\<IRS[R,0,0,0,0,0,0]\>"]\)[t] - 
              kirsbp5d*\((\((xIrsShp2 - xIrsShp2b)\)/
                    xIrsShp2)\)*\(c["\<IRS[R,0,0,0,0,P,0]\>"]\)[t], \n
          r577 -> kirsbp5*\(c["\<IRS[R,0,0,0,0,0,P]\>"]\)[t] - 
              kirsbp5d*\((\((xIrsShp2 - xIrsShp2b)\)/
                    xIrsShp2)\)*\(c["\<IRS[R,0,0,0,0,P,P]\>"]\)[t], \n
          r578 -> kirsbp5*\(c["\<IRS[R,0,0,0,P,0,0]\>"]\)[t] - 
              kirsbp5d*\((\((xIrsShp2 - xIrsShp2b)\)/
                    xIrsShp2)\)*\(c["\<IRS[R,0,0,0,P,P,0]\>"]\)[t], \n
          r579 -> kirsbp5*\(c["\<IRS[R,0,0,0,P,0,P]\>"]\)[t] - 
              kirsbp5d*\((\((xIrsShp2 - xIrsShp2b)\)/
                    xIrsShp2)\)*\(c["\<IRS[R,0,0,0,P,P,P]\>"]\)[t], \n
          r580 -> kirsbp5*\(c["\<IRS[R,0,0,P,0,0,0]\>"]\)[t] - 
              kirsbp5d*\((\((xIrsShp2 - xIrsShp2b)\)/
                    xIrsShp2)\)*\(c["\<IRS[R,0,0,P,0,P,0]\>"]\)[t], \n
          r581 -> kirsbp5*\(c["\<IRS[R,0,0,P,0,0,P]\>"]\)[t] - 
              kirsbp5d*\((\((xIrsShp2 - xIrsShp2b)\)/
                    xIrsShp2)\)*\(c["\<IRS[R,0,0,P,0,P,P]\>"]\)[t], \n
          r582 -> kirsbp5*\(c["\<IRS[R,0,0,P,P,0,0]\>"]\)[t] - 
              kirsbp5d*\((\((xIrsShp2 - xIrsShp2b)\)/
                    xIrsShp2)\)*\(c["\<IRS[R,0,0,P,P,P,0]\>"]\)[t], \n
          r583 -> kirsbp5*\(c["\<IRS[R,0,0,P,P,0,P]\>"]\)[t] - 
              kirsbp5d*\((\((xIrsShp2 - xIrsShp2b)\)/
                    xIrsShp2)\)*\(c["\<IRS[R,0,0,P,P,P,P]\>"]\)[t], \n
          r584 -> kirsbp5*\(c["\<IRS[R,0,P,0,0,0,0]\>"]\)[t] - 
              kirsbp5d*\((\((xIrsShp2 - xIrsShp2b)\)/
                    xIrsShp2)\)*\(c["\<IRS[R,0,P,0,0,P,0]\>"]\)[t], \n
          r585 -> kirsbp5*\(c["\<IRS[R,0,P,0,0,0,P]\>"]\)[t] - 
              kirsbp5d*\((\((xIrsShp2 - xIrsShp2b)\)/
                    xIrsShp2)\)*\(c["\<IRS[R,0,P,0,0,P,P]\>"]\)[t], \n
          r586 -> kirsbp5*\(c["\<IRS[R,0,P,0,P,0,0]\>"]\)[t] - 
              kirsbp5d*\((\((xIrsShp2 - xIrsShp2b)\)/
                    xIrsShp2)\)*\(c["\<IRS[R,0,P,0,P,P,0]\>"]\)[t], \n
          r587 -> kirsbp5*\(c["\<IRS[R,0,P,0,P,0,P]\>"]\)[t] - 
              kirsbp5d*\((\((xIrsShp2 - xIrsShp2b)\)/
                    xIrsShp2)\)*\(c["\<IRS[R,0,P,0,P,P,P]\>"]\)[t], \n
          r588 -> kirsbp5*\(c["\<IRS[R,0,P,P,0,0,0]\>"]\)[t] - 
              kirsbp5d*\((\((xIrsShp2 - xIrsShp2b)\)/
                    xIrsShp2)\)*\(c["\<IRS[R,0,P,P,0,P,0]\>"]\)[t], \n
          r589 -> kirsbp5*\(c["\<IRS[R,0,P,P,0,0,P]\>"]\)[t] - 
              kirsbp5d*\((\((xIrsShp2 - xIrsShp2b)\)/
                    xIrsShp2)\)*\(c["\<IRS[R,0,P,P,0,P,P]\>"]\)[t], \n
          r590 -> kirsbp5*\(c["\<IRS[R,0,P,P,P,0,0]\>"]\)[t] - 
              kirsbp5d*\((\((xIrsShp2 - xIrsShp2b)\)/
                    xIrsShp2)\)*\(c["\<IRS[R,0,P,P,P,P,0]\>"]\)[t], \n
          r591 -> kirsbp5*\(c["\<IRS[R,0,P,P,P,0,P]\>"]\)[t] - 
              kirsbp5d*\((\((xIrsShp2 - xIrsShp2b)\)/
                    xIrsShp2)\)*\(c["\<IRS[R,0,P,P,P,P,P]\>"]\)[t], \n
          r592 -> kirsbp5*\(c["\<IRS[R,P,0,0,0,0,0]\>"]\)[t] - 
              kirsbp5d*\((\((xIrsShp2 - xIrsShp2b)\)/
                    xIrsShp2)\)*\(c["\<IRS[R,P,0,0,0,P,0]\>"]\)[t], \n
          r593 -> kirsbp5*\(c["\<IRS[R,P,0,0,0,0,P]\>"]\)[t] - 
              kirsbp5d*\((\((xIrsShp2 - xIrsShp2b)\)/
                    xIrsShp2)\)*\(c["\<IRS[R,P,0,0,0,P,P]\>"]\)[t], \n
          r594 -> kirsbp5*\(c["\<IRS[R,P,0,0,P,0,0]\>"]\)[t] - 
              kirsbp5d*\((\((xIrsShp2 - xIrsShp2b)\)/
                    xIrsShp2)\)*\(c["\<IRS[R,P,0,0,P,P,0]\>"]\)[t], \n
          r595 -> kirsbp5*\(c["\<IRS[R,P,0,0,P,0,P]\>"]\)[t] - 
              kirsbp5d*\((\((xIrsShp2 - xIrsShp2b)\)/
                    xIrsShp2)\)*\(c["\<IRS[R,P,0,0,P,P,P]\>"]\)[t], \n
          r596 -> kirsbp5*\(c["\<IRS[R,P,0,P,0,0,0]\>"]\)[t] - 
              kirsbp5d*\((\((xIrsShp2 - xIrsShp2b)\)/
                    xIrsShp2)\)*\(c["\<IRS[R,P,0,P,0,P,0]\>"]\)[t], \n
          r597 -> kirsbp5*\(c["\<IRS[R,P,0,P,0,0,P]\>"]\)[t] - 
              kirsbp5d*\((\((xIrsShp2 - xIrsShp2b)\)/
                    xIrsShp2)\)*\(c["\<IRS[R,P,0,P,0,P,P]\>"]\)[t], \n
          r598 -> kirsbp5*\(c["\<IRS[R,P,0,P,P,0,0]\>"]\)[t] - 
              kirsbp5d*\((\((xIrsShp2 - xIrsShp2b)\)/
                    xIrsShp2)\)*\(c["\<IRS[R,P,0,P,P,P,0]\>"]\)[t], \n
          r599 -> kirsbp5*\(c["\<IRS[R,P,0,P,P,0,P]\>"]\)[t] - 
              kirsbp5d*\((\((xIrsShp2 - xIrsShp2b)\)/
                    xIrsShp2)\)*\(c["\<IRS[R,P,0,P,P,P,P]\>"]\)[t], \n
          r600 -> kirsbp5*\(c["\<IRS[R,P,P,0,0,0,0]\>"]\)[t] - 
              kirsbp5d*\((\((xIrsShp2 - xIrsShp2b)\)/
                    xIrsShp2)\)*\(c["\<IRS[R,P,P,0,0,P,0]\>"]\)[t], \n
          r601 -> kirsbp5*\(c["\<IRS[R,P,P,0,0,0,P]\>"]\)[t] - 
              kirsbp5d*\((\((xIrsShp2 - xIrsShp2b)\)/
                    xIrsShp2)\)*\(c["\<IRS[R,P,P,0,0,P,P]\>"]\)[t], \n
          r602 -> kirsbp5*\(c["\<IRS[R,P,P,0,P,0,0]\>"]\)[t] - 
              kirsbp5d*\((\((xIrsShp2 - xIrsShp2b)\)/
                    xIrsShp2)\)*\(c["\<IRS[R,P,P,0,P,P,0]\>"]\)[t], \n
          r603 -> kirsbp5*\(c["\<IRS[R,P,P,0,P,0,P]\>"]\)[t] - 
              kirsbp5d*\((\((xIrsShp2 - xIrsShp2b)\)/
                    xIrsShp2)\)*\(c["\<IRS[R,P,P,0,P,P,P]\>"]\)[t], \n
          r604 -> kirsbp5*\(c["\<IRS[R,P,P,P,0,0,0]\>"]\)[t] - 
              kirsbp5d*\((\((xIrsShp2 - xIrsShp2b)\)/
                    xIrsShp2)\)*\(c["\<IRS[R,P,P,P,0,P,0]\>"]\)[t], \n
          r605 -> kirsbp5*\(c["\<IRS[R,P,P,P,0,0,P]\>"]\)[t] - 
              kirsbp5d*\((\((xIrsShp2 - xIrsShp2b)\)/
                    xIrsShp2)\)*\(c["\<IRS[R,P,P,P,0,P,P]\>"]\)[t], \n
          r606 -> kirsbp5*\(c["\<IRS[R,P,P,P,P,0,0]\>"]\)[t] - 
              kirsbp5d*\((\((xIrsShp2 - xIrsShp2b)\)/
                    xIrsShp2)\)*\(c["\<IRS[R,P,P,P,P,P,0]\>"]\)[t], \n
          r607 -> kirsbp5*\(c["\<IRS[R,P,P,P,P,0,P]\>"]\)[t] - 
              kirsbp5d*\((\((xIrsShp2 - xIrsShp2b)\)/
                    xIrsShp2)\)*\(c["\<IRS[R,P,P,P,P,P,P]\>"]\)[t], \n
          r608 -> kirsbp6*\(c["\<IRS[R,0,0,0,0,0,0]\>"]\)[t] - 
              kirsbp6d*\((\((xIrsGrb2 - xIrsGrb2b)\)/
                    xIrsGrb2)\)*\(c["\<IRS[R,0,0,0,0,0,P]\>"]\)[t], \n
          r609 -> kirsbp6*\(c["\<IRS[R,0,0,0,0,P,0]\>"]\)[t] - 
              kirsbp6d*\((\((xIrsGrb2 - xIrsGrb2b)\)/
                    xIrsGrb2)\)*\(c["\<IRS[R,0,0,0,0,P,P]\>"]\)[t], \n
          r610 -> kirsbp6*\(c["\<IRS[R,0,0,0,P,0,0]\>"]\)[t] - 
              kirsbp6d*\((\((xIrsGrb2 - xIrsGrb2b)\)/
                    xIrsGrb2)\)*\(c["\<IRS[R,0,0,0,P,0,P]\>"]\)[t], \n
          r611 -> kirsbp6*\(c["\<IRS[R,0,0,0,P,P,0]\>"]\)[t] - 
              kirsbp6d*\((\((xIrsGrb2 - xIrsGrb2b)\)/
                    xIrsGrb2)\)*\(c["\<IRS[R,0,0,0,P,P,P]\>"]\)[t], \n
          r612 -> 
            kirsbp6*\(c["\<IRS[R,0,0,P,0,0,0]\>"]\)[t] - 
              kirsbp6d*\((\((xIrsGrb2 - xIrsGrb2b)\)/
                    xIrsGrb2)\)*\(c["\<IRS[R,0,0,P,0,0,P]\>"]\)[t], \n
          r613 -> kirsbp6*\(c["\<IRS[R,0,0,P,0,P,0]\>"]\)[t] - 
              kirsbp6d*\((\((xIrsGrb2 - xIrsGrb2b)\)/
                    xIrsGrb2)\)*\(c["\<IRS[R,0,0,P,0,P,P]\>"]\)[t], \n
          r614 -> kirsbp6*\(c["\<IRS[R,0,0,P,P,0,0]\>"]\)[t] - 
              kirsbp6d*\((\((xIrsGrb2 - xIrsGrb2b)\)/
                    xIrsGrb2)\)*\(c["\<IRS[R,0,0,P,P,0,P]\>"]\)[t], \n
          r615 -> kirsbp6*\(c["\<IRS[R,0,0,P,P,P,0]\>"]\)[t] - 
              kirsbp6d*\((\((xIrsGrb2 - xIrsGrb2b)\)/
                    xIrsGrb2)\)*\(c["\<IRS[R,0,0,P,P,P,P]\>"]\)[t], \n
          r616 -> kirsbp6*\(c["\<IRS[R,0,P,0,0,0,0]\>"]\)[t] - 
              kirsbp6d*\((\((xIrsGrb2 - xIrsGrb2b)\)/
                    xIrsGrb2)\)*\(c["\<IRS[R,0,P,0,0,0,P]\>"]\)[t], \n
          r617 -> kirsbp6*\(c["\<IRS[R,0,P,0,0,P,0]\>"]\)[t] - 
              kirsbp6d*\((\((xIrsGrb2 - xIrsGrb2b)\)/
                    xIrsGrb2)\)*\(c["\<IRS[R,0,P,0,0,P,P]\>"]\)[t], \n
          r618 -> kirsbp6*\(c["\<IRS[R,0,P,0,P,0,0]\>"]\)[t] - 
              kirsbp6d*\((\((xIrsGrb2 - xIrsGrb2b)\)/
                    xIrsGrb2)\)*\(c["\<IRS[R,0,P,0,P,0,P]\>"]\)[t], \n
          r619 -> kirsbp6*\(c["\<IRS[R,0,P,0,P,P,0]\>"]\)[t] - 
              kirsbp6d*\((\((xIrsGrb2 - xIrsGrb2b)\)/
                    xIrsGrb2)\)*\(c["\<IRS[R,0,P,0,P,P,P]\>"]\)[t], \n
          r620 -> kirsbp6*\(c["\<IRS[R,0,P,P,0,0,0]\>"]\)[t] - 
              kirsbp6d*\((\((xIrsGrb2 - xIrsGrb2b)\)/
                    xIrsGrb2)\)*\(c["\<IRS[R,0,P,P,0,0,P]\>"]\)[t], \n
          r621 -> kirsbp6*\(c["\<IRS[R,0,P,P,0,P,0]\>"]\)[t] - 
              kirsbp6d*\((\((xIrsGrb2 - xIrsGrb2b)\)/
                    xIrsGrb2)\)*\(c["\<IRS[R,0,P,P,0,P,P]\>"]\)[t], \n
          r622 -> kirsbp6*\(c["\<IRS[R,0,P,P,P,0,0]\>"]\)[t] - 
              kirsbp6d*\((\((xIrsGrb2 - xIrsGrb2b)\)/
                    xIrsGrb2)\)*\(c["\<IRS[R,0,P,P,P,0,P]\>"]\)[t], \n
          r623 -> kirsbp6*\(c["\<IRS[R,0,P,P,P,P,0]\>"]\)[t] - 
              kirsbp6d*\((\((xIrsGrb2 - xIrsGrb2b)\)/
                    xIrsGrb2)\)*\(c["\<IRS[R,0,P,P,P,P,P]\>"]\)[t], \n
          r624 -> kirsbp6*\(c["\<IRS[R,P,0,0,0,0,0]\>"]\)[t] - 
              kirsbp6d*\((\((xIrsGrb2 - xIrsGrb2b)\)/
                    xIrsGrb2)\)*\(c["\<IRS[R,P,0,0,0,0,P]\>"]\)[t], \n
          r625 -> kirsbp6*\(c["\<IRS[R,P,0,0,0,P,0]\>"]\)[t] - 
              kirsbp6d*\((\((xIrsGrb2 - xIrsGrb2b)\)/
                    xIrsGrb2)\)*\(c["\<IRS[R,P,0,0,0,P,P]\>"]\)[t], \n
          r626 -> kirsbp6*\(c["\<IRS[R,P,0,0,P,0,0]\>"]\)[t] - 
              kirsbp6d*\((\((xIrsGrb2 - xIrsGrb2b)\)/
                    xIrsGrb2)\)*\(c["\<IRS[R,P,0,0,P,0,P]\>"]\)[t], \n
          r627 -> kirsbp6*\(c["\<IRS[R,P,0,0,P,P,0]\>"]\)[t] - 
              kirsbp6d*\((\((xIrsGrb2 - xIrsGrb2b)\)/
                    xIrsGrb2)\)*\(c["\<IRS[R,P,0,0,P,P,P]\>"]\)[t], \n
          r628 -> kirsbp6*\(c["\<IRS[R,P,0,P,0,0,0]\>"]\)[t] - 
              kirsbp6d*\((\((xIrsGrb2 - xIrsGrb2b)\)/
                    xIrsGrb2)\)*\(c["\<IRS[R,P,0,P,0,0,P]\>"]\)[t], \n
          r629 -> kirsbp6*\(c["\<IRS[R,P,0,P,0,P,0]\>"]\)[t] - 
              kirsbp6d*\((\((xIrsGrb2 - xIrsGrb2b)\)/
                    xIrsGrb2)\)*\(c["\<IRS[R,P,0,P,0,P,P]\>"]\)[t], \n
          r630 -> kirsbp6*\(c["\<IRS[R,P,0,P,P,0,0]\>"]\)[t] - 
              kirsbp6d*\((\((xIrsGrb2 - xIrsGrb2b)\)/
                    xIrsGrb2)\)*\(c["\<IRS[R,P,0,P,P,0,P]\>"]\)[t], \n
          r631 -> kirsbp6*\(c["\<IRS[R,P,0,P,P,P,0]\>"]\)[t] - 
              kirsbp6d*\((\((xIrsGrb2 - xIrsGrb2b)\)/
                    xIrsGrb2)\)*\(c["\<IRS[R,P,0,P,P,P,P]\>"]\)[t], \n
          r632 -> kirsbp6*\(c["\<IRS[R,P,P,0,0,0,0]\>"]\)[t] - 
              kirsbp6d*\((\((xIrsGrb2 - xIrsGrb2b)\)/
                    xIrsGrb2)\)*\(c["\<IRS[R,P,P,0,0,0,P]\>"]\)[t], \n
          r633 -> kirsbp6*\(c["\<IRS[R,P,P,0,0,P,0]\>"]\)[t] - 
              kirsbp6d*\((\((xIrsGrb2 - xIrsGrb2b)\)/
                    xIrsGrb2)\)*\(c["\<IRS[R,P,P,0,0,P,P]\>"]\)[t], \n
          r634 -> kirsbp6*\(c["\<IRS[R,P,P,0,P,0,0]\>"]\)[t] - 
              kirsbp6d*\((\((xIrsGrb2 - xIrsGrb2b)\)/
                    xIrsGrb2)\)*\(c["\<IRS[R,P,P,0,P,0,P]\>"]\)[t], \n
          r635 -> kirsbp6*\(c["\<IRS[R,P,P,0,P,P,0]\>"]\)[t] - 
              kirsbp6d*\((\((xIrsGrb2 - xIrsGrb2b)\)/
                    xIrsGrb2)\)*\(c["\<IRS[R,P,P,0,P,P,P]\>"]\)[t], \n
          r636 -> kirsbp6*\(c["\<IRS[R,P,P,P,0,0,0]\>"]\)[t] - 
              kirsbp6d*\((\((xIrsGrb2 - xIrsGrb2b)\)/
                    xIrsGrb2)\)*\(c["\<IRS[R,P,P,P,0,0,P]\>"]\)[t], \n
          r637 -> kirsbp6*\(c["\<IRS[R,P,P,P,0,P,0]\>"]\)[t] - 
              kirsbp6d*\((\((xIrsGrb2 - xIrsGrb2b)\)/
                    xIrsGrb2)\)*\(c["\<IRS[R,P,P,P,0,P,P]\>"]\)[t], \n
          r638 -> kirsbp6*\(c["\<IRS[R,P,P,P,P,0,0]\>"]\)[t] - 
              kirsbp6d*\((\((xIrsGrb2 - xIrsGrb2b)\)/
                    xIrsGrb2)\)*\(c["\<IRS[R,P,P,P,P,0,P]\>"]\)[t], \n
          r639 -> kirsbp6*\(c["\<IRS[R,P,P,P,P,P,0]\>"]\)[t] - 
              kirsbp6d*\((\((xIrsGrb2 - xIrsGrb2b)\)/
                    xIrsGrb2)\)*\(c["\<IRS[R,P,P,P,P,P,P]\>"]\)[t], \n
          r640 -> kbshc*\(c["\<RXpShc\>"]\)[t]*\(c["\<Shc[0,0]\>"]\)[t] - 
              kbshcd*\(c["\<Shc[R,0]\>"]\)[t], \n
          r641 -> kbshc*\(c["\<RXpShc\>"]\)[t]*\(c["\<Shc[0,P]\>"]\)[t] - 
              kbshcd*\(c["\<Shc[R,P]\>"]\)[t], \n
          r642 -> kshcp*\(c["\<Shc[0,0]\>"]\)[t] - 
              kshcpd*\((\((xShc - xShcb)\)/xShc)\)*\(c["\<Shc[0,P]\>"]\)[
                  t], \nr643 -> 
            kshcbp*\(c["\<Shc[R,0]\>"]\)[t] - 
              kshcbpd*\((\((xShc - xShcb)\)/xShc)\)*\(c["\<Shc[R,P]\>"]\)[
                  t], \nr644 -> 
            kbirsgrb2*\(c["\<IrsXpGrb2\>"]\)[t]*\(c["\<Grb2[0,0]\>"]\)[t] - 
              kbirsgrb2d*\(c["\<Grb2[IRS,0]\>"]\)[t], \n
          r645 -> kbirsgrb2sos*\(c["\<IrsXpGrb2\>"]\)[
                  t]*\(c["\<Grb2[0,SOS]\>"]\)[t] - 
              kbirsgrb2sosd*\(c["\<Grb2[IRS,SOS]\>"]\)[t], \n
          r646 -> kbirsgrb2sosp*\(c["\<IrsXpGrb2\>"]\)[
                  t]*\(c["\<Grb2[0,SOSp]\>"]\)[t] - 
              kbirsgrb2sospd*\(c["\<Grb2[IRS,SOSp]\>"]\)[t], \n
          r647 -> kbsos*\(c["\<Grb2[0,0]\>"]\)[t]*\(c["\<SOS[0]\>"]\)[t] - 
              kbsosd*\(c["\<Grb2[0,SOS]\>"]\)[t], \n
          r648 -> kbsos*\(c["\<Grb2[IRS,0]\>"]\)[t]*\(c["\<SOS[0]\>"]\)[t] - 
              kbsosd*\(c["\<Grb2[IRS,SOS]\>"]\)[t], \n
          r649 -> kbsos*\(c["\<Grb2[Shc,0]\>"]\)[t]*\(c["\<SOS[0]\>"]\)[t] - 
              kbsosd*\(c["\<Grb2[Shc,SOS]\>"]\)[t], \n
          r650 -> kbsosp*\(c["\<Grb2[0,0]\>"]\)[t]*\(c["\<SOS[p]\>"]\)[t] - 
              kbsosdp*\(c["\<Grb2[0,SOSp]\>"]\)[t], \n
          r651 -> kbsosp*\(c["\<Grb2[IRS,0]\>"]\)[t]*\(c["\<SOS[p]\>"]\)[t] - 
              kbsosdp*\(c["\<Grb2[IRS,SOSp]\>"]\)[t], \n
          r652 -> kbsosp*\(c["\<Grb2[Shc,0]\>"]\)[t]*\(c["\<SOS[p]\>"]\)[t] - 
              kbsosdp*\(c["\<Grb2[Shc,SOSp]\>"]\)[t], \n
          r653 -> kbshcgrb2*\(c["\<ShcXp\>"]\)[t]*\(c["\<Grb2[0,0]\>"]\)[t] - 
              kbshcgrb2d*\(c["\<Grb2[Shc,0]\>"]\)[t], \n
          r654 -> kbshcgrb2sos*\(c["\<ShcXp\>"]\)[t]*\(c["\<Grb2[0,SOS]\>"]\)[
                  t] - kbshcgrb2sosd*\(c["\<Grb2[Shc,SOS]\>"]\)[t], \n
          r655 -> 
            kbshcgrbsosp2*\(c["\<ShcXp\>"]\)[t]*\(c["\<Grb2[0,SOSp]\>"]\)[
                  t] - kbshcgrb2sospd*\(c["\<Grb2[Shc,SOSp]\>"]\)[t], \n
          r656 -> kpgrb2sos*\(c["\<Grb2[0,SOS]\>"]\)[t] - 
              kpgrb2sosd*\(c["\<Grb2[0,SOSp]\>"]\)[t], \n
          r657 -> kpirsgrb2sos*\(c["\<Grb2[IRS,SOS]\>"]\)[t] - 
              pirsgrb2sosd*\(c["\<Grb2[IRS,SOSp]\>"]\)[t], \n
          r658 -> kpshcgrb2sos*\(c["\<Grb2[Shc,SOS]\>"]\)[t] - 
              kpshcgrb2sosd*\(c["\<Grb2[Shc,SOSp]\>"]\)[t], \n
          r659 -> kpsos*\(c["\<SOS[0]\>"]\)[t] - 
              kpsosd*\(c["\<SOS[p]\>"]\)[t], \n
          r660 -> kbpi3k1*\(c["\<IrsXpPi3k1\>"]\)[t]*\(c["\<PI3K[0]\>"]\)[
                  t] - kbpi3k1d*\(c["\<PI3K[IRS1]\>"]\)[t], \n
          r661 -> kbpi3k2*\(c["\<IrsXpPi3k2\>"]\)[t]*\(c["\<PI3K[0]\>"]\)[
                  t] - kbpi3k2d*\(c["\<PI3K[IRS2]\>"]\)[t], \n
          r662 -> kbpi3k3*\(c["\<IrsXpPi3k3\>"]\)[t]*\(c["\<PI3K[0]\>"]\)[
                  t] - kbpi3k3d*\(c["\<PI3K[IRS3]\>"]\)[t], \n
          r663 -> kbpi3k4*\(c["\<IrsXpPi3k4\>"]\)[t]*\(c["\<PI3K[0]\>"]\)[
                  t] - kbpi3k4d*\(c["\<PI3K[IRS4]\>"]\)[t], \n
          r664 -> kbshp2*\(c["\<IrsXpShp2\>"]\)[t]*\(c["\<SHP2[0]\>"]\)[t] - 
              kbshp2d*\(c["\<SHP2[IRS]\>"]\)[t]};\)\(\n\)
    \)\)\)], "Input"],

Cell[BoxData[
    \(\(\( (*\ 
      128\ ODEs\ of\ the\ IRS\ layer\ *) \)\(\[IndentingNewLine]\)\(\
\[IndentingNewLine]\)\(\(IRSLayer = {\(c["\<IRS[0,0,0,0,0,0,0]\>"]'\)[
              t] == \(-r192\) - r256 - r288 - r320 - r352 - r384 - 
              r416, \n\(c["\<IRS[0,0,0,0,0,0,P]\>"]'\)[t] == \(-r193\) - 
              r257 - r289 - r321 - r353 - r385 + 
              r416, \n\(c["\<IRS[0,0,0,0,0,P,0]\>"]'\)[t] == \(-r194\) - 
              r258 - r290 - r322 - r354 + r384 - 
              r417, \n\(c["\<IRS[0,0,0,0,0,P,P]\>"]'\)[t] == \(-r195\) - 
              r259 - r291 - r323 - r355 + r385 + 
              r417, \n\(c["\<IRS[0,0,0,0,P,0,0]\>"]'\)[t] == \(-r196\) - 
              r260 - r292 - r324 + r352 - r386 - 
              r418, \n\(c["\<IRS[0,0,0,0,P,0,P]\>"]'\)[t] == \(-r197\) - 
              r261 - r293 - r325 + r353 - r387 + 
              r418, \n\(c["\<IRS[0,0,0,0,P,P,0]\>"]'\)[t] == \(-r198\) - 
              r262 - r294 - r326 + r354 + r386 - 
              r419, \n\(c["\<IRS[0,0,0,0,P,P,P]\>"]'\)[t] == \(-r199\) - 
              r263 - r295 - r327 + r355 + r387 + 
              r419, \n\(c["\<IRS[0,0,0,P,0,0,0]\>"]'\)[t] == \(-r200\) - 
              r264 - r296 + r320 - r356 - r388 - 
              r420, \n\(c["\<IRS[0,0,0,P,0,0,P]\>"]'\)[t] == \(-r201\) - 
              r265 - r297 + r321 - r357 - r389 + 
              r420, \n\(c["\<IRS[0,0,0,P,0,P,0]\>"]'\)[t] == \(-r202\) - 
              r266 - r298 + r322 - r358 + r388 - 
              r421, \n\(c["\<IRS[0,0,0,P,0,P,P]\>"]'\)[t] == \(-r203\) - 
              r267 - r299 + r323 - r359 + r389 + 
              r421, \n\(c["\<IRS[0,0,0,P,P,0,0]\>"]'\)[t] == \(-r204\) - 
              r268 - r300 + r324 + r356 - r390 - 
              r422, \n\(c["\<IRS[0,0,0,P,P,0,P]\>"]'\)[t] == \(-r205\) - 
              r269 - r301 + r325 + r357 - r391 + 
              r422, \n\(c["\<IRS[0,0,0,P,P,P,0]\>"]'\)[t] == \(-r206\) - 
              r270 - r302 + r326 + r358 + r390 - 
              r423, \n\(c["\<IRS[0,0,0,P,P,P,P]\>"]'\)[t] == \(-r207\) - 
              r271 - r303 + r327 + r359 + r391 + 
              r423, \n\(c["\<IRS[0,0,P,0,0,0,0]\>"]'\)[t] == \(-r208\) - 
              r272 + r288 - r328 - r360 - r392 - 
              r424, \n\(c["\<IRS[0,0,P,0,0,0,P]\>"]'\)[t] == \(-r209\) - 
              r273 + r289 - r329 - r361 - r393 + 
              r424, \n\(c["\<IRS[0,0,P,0,0,P,0]\>"]'\)[t] == \(-r210\) - 
              r274 + r290 - r330 - r362 + r392 - 
              r425, \n\(c["\<IRS[0,0,P,0,0,P,P]\>"]'\)[t] == \(-r211\) - 
              r275 + r291 - r331 - r363 + r393 + 
              r425, \n\(c["\<IRS[0,0,P,0,P,0,0]\>"]'\)[t] == \(-r212\) - 
              r276 + r292 - r332 + r360 - r394 - 
              r426, \n\(c["\<IRS[0,0,P,0,P,0,P]\>"]'\)[t] == \(-r213\) - 
              r277 + r293 - r333 + r361 - r395 + 
              r426, \n\(c["\<IRS[0,0,P,0,P,P,0]\>"]'\)[t] == \(-r214\) - 
              r278 + r294 - r334 + r362 + r394 - 
              r427, \n\(c["\<IRS[0,0,P,0,P,P,P]\>"]'\)[t] == \(-r215\) - 
              r279 + r295 - r335 + r363 + r395 + 
              r427, \n\(c["\<IRS[0,0,P,P,0,0,0]\>"]'\)[t] == \(-r216\) - 
              r280 + r296 + r328 - r364 - r396 - 
              r428, \n\(c["\<IRS[0,0,P,P,0,0,P]\>"]'\)[t] == \(-r217\) - 
              r281 + r297 + r329 - r365 - r397 + 
              r428, \n\(c["\<IRS[0,0,P,P,0,P,0]\>"]'\)[t] == \(-r218\) - 
              r282 + r298 + r330 - r366 + r396 - 
              r429, \n\(c["\<IRS[0,0,P,P,0,P,P]\>"]'\)[t] == \(-r219\) - 
              r283 + r299 + r331 - r367 + r397 + 
              r429, \n\(c["\<IRS[0,0,P,P,P,0,0]\>"]'\)[t] == \(-r220\) - 
              r284 + r300 + r332 + r364 - r398 - 
              r430, \n\(c["\<IRS[0,0,P,P,P,0,P]\>"]'\)[t] == \(-r221\) - 
              r285 + r301 + r333 + r365 - r399 + 
              r430, \n\(c["\<IRS[0,0,P,P,P,P,0]\>"]'\)[t] == \(-r222\) - 
              r286 + r302 + r334 + r366 + r398 - 
              r431, \n\(c["\<IRS[0,0,P,P,P,P,P]\>"]'\)[t] == \(-r223\) - 
              r287 + r303 + r335 + r367 + r399 + 
              r431, \n\(c["\<IRS[0,P,0,0,0,0,0]\>"]'\)[t] == \(-r224\) + 
              r256 - r304 - r336 - r368 - r400 - 
              r432, \n\(c["\<IRS[0,P,0,0,0,0,P]\>"]'\)[t] == \(-r225\) + 
              r257 - r305 - r337 - r369 - r401 + 
              r432, \n\(c["\<IRS[0,P,0,0,0,P,0]\>"]'\)[t] == \(-r226\) + 
              r258 - r306 - r338 - r370 + r400 - 
              r433, \n\(c["\<IRS[0,P,0,0,0,P,P]\>"]'\)[t] == \(-r227\) + 
              r259 - r307 - r339 - r371 + r401 + 
              r433, \n\(c["\<IRS[0,P,0,0,P,0,0]\>"]'\)[t] == \(-r228\) + 
              r260 - r308 - r340 + r368 - r402 - 
              r434, \n\(c["\<IRS[0,P,0,0,P,0,P]\>"]'\)[t] == \(-r229\) + 
              r261 - r309 - r341 + r369 - r403 + 
              r434, \n\(c["\<IRS[0,P,0,0,P,P,0]\>"]'\)[t] == \(-r230\) + 
              r262 - r310 - r342 + r370 + r402 - 
              r435, \n\(c["\<IRS[0,P,0,0,P,P,P]\>"]'\)[t] == \(-r231\) + 
              r263 - r311 - r343 + r371 + r403 + 
              r435, \n\(c["\<IRS[0,P,0,P,0,0,0]\>"]'\)[t] == \(-r232\) + 
              r264 - r312 + r336 - r372 - r404 - 
              r436, \n\(c["\<IRS[0,P,0,P,0,0,P]\>"]'\)[t] == \(-r233\) + 
              r265 - r313 + r337 - r373 - r405 + 
              r436, \n\(c["\<IRS[0,P,0,P,0,P,0]\>"]'\)[t] == \(-r234\) + 
              r266 - r314 + r338 - r374 + r404 - 
              r437, \n\(c["\<IRS[0,P,0,P,0,P,P]\>"]'\)[t] == \(-r235\) + 
              r267 - r315 + r339 - r375 + r405 + 
              r437, \n\(c["\<IRS[0,P,0,P,P,0,0]\>"]'\)[t] == \(-r236\) + 
              r268 - r316 + r340 + r372 - r406 - 
              r438, \n\(c["\<IRS[0,P,0,P,P,0,P]\>"]'\)[t] == \(-r237\) + 
              r269 - r317 + r341 + r373 - r407 + 
              r438, \n\(c["\<IRS[0,P,0,P,P,P,0]\>"]'\)[t] == \(-r238\) + 
              r270 - r318 + r342 + r374 + r406 - 
              r439, \n\(c["\<IRS[0,P,0,P,P,P,P]\>"]'\)[t] == \(-r239\) + 
              r271 - r319 + r343 + r375 + r407 + 
              r439, \n\(c["\<IRS[0,P,P,0,0,0,0]\>"]'\)[t] == \(-r240\) + 
              r272 + r304 - r344 - r376 - r408 - 
              r440, \n\(c["\<IRS[0,P,P,0,0,0,P]\>"]'\)[t] == \(-r241\) + 
              r273 + r305 - r345 - r377 - r409 + 
              r440, \n\(c["\<IRS[0,P,P,0,0,P,0]\>"]'\)[t] == \(-r242\) + 
              r274 + r306 - r346 - r378 + r408 - 
              r441, \n\(c["\<IRS[0,P,P,0,0,P,P]\>"]'\)[t] == \(-r243\) + 
              r275 + r307 - r347 - r379 + r409 + 
              r441, \n\(c["\<IRS[0,P,P,0,P,0,0]\>"]'\)[t] == \(-r244\) + 
              r276 + r308 - r348 + r376 - r410 - 
              r442, \n\(c["\<IRS[0,P,P,0,P,0,P]\>"]'\)[t] == \(-r245\) + 
              r277 + r309 - r349 + r377 - r411 + 
              r442, \n\(c["\<IRS[0,P,P,0,P,P,0]\>"]'\)[t] == \(-r246\) + 
              r278 + r310 - r350 + r378 + r410 - 
              r443, \n\(c["\<IRS[0,P,P,0,P,P,P]\>"]'\)[t] == \(-r247\) + 
              r279 + r311 - r351 + r379 + r411 + 
              r443, \n\(c["\<IRS[0,P,P,P,0,0,0]\>"]'\)[t] == \(-r248\) + 
              r280 + r312 + r344 - r380 - r412 - 
              r444, \n\(c["\<IRS[0,P,P,P,0,0,P]\>"]'\)[t] == \(-r249\) + 
              r281 + r313 + r345 - r381 - r413 + 
              r444, \n\(c["\<IRS[0,P,P,P,0,P,0]\>"]'\)[t] == \(-r250\) + 
              r282 + r314 + r346 - r382 + r412 - 
              r445, \n\(c["\<IRS[0,P,P,P,0,P,P]\>"]'\)[t] == \(-r251\) + 
              r283 + r315 + r347 - r383 + r413 + 
              r445, \n\(c["\<IRS[0,P,P,P,P,0,0]\>"]'\)[t] == \(-r252\) + 
              r284 + r316 + r348 + r380 - r414 - 
              r446, \n\(c["\<IRS[0,P,P,P,P,0,P]\>"]'\)[t] == \(-r253\) + 
              r285 + r317 + r349 + r381 - r415 + 
              r446, \n\(c["\<IRS[0,P,P,P,P,P,0]\>"]'\)[t] == \(-r254\) + 
              r286 + r318 + r350 + r382 + r414 - 
              r447, \n\(c["\<IRS[0,P,P,P,P,P,P]\>"]'\)[t] == \(-r255\) + 
              r287 + r319 + r351 + r383 + r415 + 
              r447, \n\(c["\<IRS[R,0,0,0,0,0,0]\>"]'\)[t] == 
            r192 - r448 - r480 - r512 - r544 - r576 - 
              r608, \n\(c["\<IRS[R,0,0,0,0,0,P]\>"]'\)[t] == 
            r193 - r449 - r481 - r513 - r545 - r577 + 
              r608, \n\(c["\<IRS[R,0,0,0,0,P,0]\>"]'\)[t] == 
            r194 - r450 - r482 - r514 - r546 + r576 - 
              r609, \n\(c["\<IRS[R,0,0,0,0,P,P]\>"]'\)[t] == 
            r195 - r451 - r483 - r515 - r547 + r577 + 
              r609, \n\(c["\<IRS[R,0,0,0,P,0,0]\>"]'\)[t] == 
            r196 - r452 - r484 - r516 + r544 - r578 - 
              r610, \n\(c["\<IRS[R,0,0,0,P,0,P]\>"]'\)[t] == 
            r197 - r453 - r485 - r517 + r545 - r579 + 
              r610, \n\(c["\<IRS[R,0,0,0,P,P,0]\>"]'\)[t] == 
            r198 - r454 - r486 - r518 + r546 + r578 - 
              r611, \n\(c["\<IRS[R,0,0,0,P,P,P]\>"]'\)[t] == 
            r199 - r455 - r487 - r519 + r547 + r579 + 
              r611, \n\(c["\<IRS[R,0,0,P,0,0,0]\>"]'\)[t] == 
            r200 - r456 - r488 + r512 - r548 - r580 - 
              r612, \n\(c["\<IRS[R,0,0,P,0,0,P]\>"]'\)[t] == 
            r201 - r457 - r489 + r513 - r549 - r581 + 
              r612, \n\(c["\<IRS[R,0,0,P,0,P,0]\>"]'\)[t] == 
            r202 - r458 - r490 + r514 - r550 + r580 - 
              r613, \n\(c["\<IRS[R,0,0,P,0,P,P]\>"]'\)[t] == 
            r203 - r459 - r491 + r515 - r551 + r581 + 
              r613, \n\(c["\<IRS[R,0,0,P,P,0,0]\>"]'\)[t] == 
            r204 - r460 - r492 + r516 + r548 - r582 - 
              r614, \n\(c["\<IRS[R,0,0,P,P,0,P]\>"]'\)[t] == 
            r205 - r461 - r493 + r517 + r549 - r583 + 
              r614, \n\(c["\<IRS[R,0,0,P,P,P,0]\>"]'\)[t] == 
            r206 - r462 - r494 + r518 + r550 + r582 - 
              r615, \n\(c["\<IRS[R,0,0,P,P,P,P]\>"]'\)[t] == 
            r207 - r463 - r495 + r519 + r551 + r583 + 
              r615, \n\(c["\<IRS[R,0,P,0,0,0,0]\>"]'\)[t] == 
            r208 - r464 + r480 - r520 - r552 - r584 - 
              r616, \n\(c["\<IRS[R,0,P,0,0,0,P]\>"]'\)[t] == 
            r209 - r465 + r481 - r521 - r553 - r585 + 
              r616, \n\(c["\<IRS[R,0,P,0,0,P,0]\>"]'\)[t] == 
            r210 - r466 + r482 - r522 - r554 + r584 - 
              r617, \n\(c["\<IRS[R,0,P,0,0,P,P]\>"]'\)[t] == 
            r211 - r467 + r483 - r523 - r555 + r585 + 
              r617, \n\(c["\<IRS[R,0,P,0,P,0,0]\>"]'\)[t] == 
            r212 - r468 + r484 - r524 + r552 - r586 - 
              r618, \n\(c["\<IRS[R,0,P,0,P,0,P]\>"]'\)[t] == 
            r213 - r469 + r485 - r525 + r553 - r587 + 
              r618, \n\(c["\<IRS[R,0,P,0,P,P,0]\>"]'\)[t] == 
            r214 - r470 + r486 - r526 + r554 + r586 - 
              r619, \n\(c["\<IRS[R,0,P,0,P,P,P]\>"]'\)[t] == 
            r215 - r471 + r487 - r527 + r555 + r587 + 
              r619, \n\(c["\<IRS[R,0,P,P,0,0,0]\>"]'\)[t] == 
            r216 - r472 + r488 + r520 - r556 - r588 - 
              r620, \n\(c["\<IRS[R,0,P,P,0,0,P]\>"]'\)[t] == 
            r217 - r473 + r489 + r521 - r557 - r589 + 
              r620, \n\(c["\<IRS[R,0,P,P,0,P,0]\>"]'\)[t] == 
            r218 - r474 + r490 + r522 - r558 + r588 - 
              r621, \n\(c["\<IRS[R,0,P,P,0,P,P]\>"]'\)[t] == 
            r219 - r475 + r491 + r523 - r559 + r589 + 
              r621, \n\(c["\<IRS[R,0,P,P,P,0,0]\>"]'\)[t] == 
            r220 - r476 + r492 + r524 + r556 - r590 - 
              r622, \n\(c["\<IRS[R,0,P,P,P,0,P]\>"]'\)[t] == 
            r221 - r477 + r493 + r525 + r557 - r591 + 
              r622, \n\(c["\<IRS[R,0,P,P,P,P,0]\>"]'\)[t] == 
            r222 - r478 + r494 + r526 + r558 + r590 - 
              r623, \n\(c["\<IRS[R,0,P,P,P,P,P]\>"]'\)[t] == 
            r223 - r479 + r495 + r527 + r559 + r591 + 
              r623, \n\(c["\<IRS[R,P,0,0,0,0,0]\>"]'\)[t] == 
            r224 + r448 - r496 - r528 - r560 - r592 - 
              r624, \n\(c["\<IRS[R,P,0,0,0,0,P]\>"]'\)[t] == 
            r225 + r449 - r497 - r529 - r561 - r593 + 
              r624, \n\(c["\<IRS[R,P,0,0,0,P,0]\>"]'\)[t] == 
            r226 + r450 - r498 - r530 - r562 + r592 - 
              r625, \n\(c["\<IRS[R,P,0,0,0,P,P]\>"]'\)[t] == 
            r227 + r451 - r499 - r531 - r563 + r593 + 
              r625, \n\(c["\<IRS[R,P,0,0,P,0,0]\>"]'\)[t] == 
            r228 + r452 - r500 - r532 + r560 - r594 - 
              r626, \n\(c["\<IRS[R,P,0,0,P,0,P]\>"]'\)[t] == 
            r229 + r453 - r501 - r533 + r561 - r595 + 
              r626, \n\(c["\<IRS[R,P,0,0,P,P,0]\>"]'\)[t] == 
            r230 + r454 - r502 - r534 + r562 + r594 - 
              r627, \n\(c["\<IRS[R,P,0,0,P,P,P]\>"]'\)[t] == 
            r231 + r455 - r503 - r535 + r563 + r595 + 
              r627, \n\(c["\<IRS[R,P,0,P,0,0,0]\>"]'\)[t] == 
            r232 + r456 - r504 + r528 - r564 - r596 - 
              r628, \n\(c["\<IRS[R,P,0,P,0,0,P]\>"]'\)[t] == 
            r233 + r457 - r505 + r529 - r565 - r597 + 
              r628, \n\(c["\<IRS[R,P,0,P,0,P,0]\>"]'\)[t] == 
            r234 + r458 - r506 + r530 - r566 + r596 - 
              r629, \n\(c["\<IRS[R,P,0,P,0,P,P]\>"]'\)[t] == 
            r235 + r459 - r507 + r531 - r567 + r597 + 
              r629, \n\(c["\<IRS[R,P,0,P,P,0,0]\>"]'\)[t] == 
            r236 + r460 - r508 + r532 + r564 - r598 - 
              r630, \n\(c["\<IRS[R,P,0,P,P,0,P]\>"]'\)[t] == 
            r237 + r461 - r509 + r533 + r565 - r599 + 
              r630, \n\(c["\<IRS[R,P,0,P,P,P,0]\>"]'\)[t] == 
            r238 + r462 - r510 + r534 + r566 + r598 - 
              r631, \n\(c["\<IRS[R,P,0,P,P,P,P]\>"]'\)[t] == 
            r239 + r463 - r511 + r535 + r567 + r599 + 
              r631, \n\(c["\<IRS[R,P,P,0,0,0,0]\>"]'\)[t] == 
            r240 + r464 + r496 - r536 - r568 - r600 - 
              r632, \n\(c["\<IRS[R,P,P,0,0,0,P]\>"]'\)[t] == 
            r241 + r465 + r497 - r537 - r569 - r601 + 
              r632, \n\(c["\<IRS[R,P,P,0,0,P,0]\>"]'\)[t] == 
            r242 + r466 + r498 - r538 - r570 + r600 - 
              r633, \n\(c["\<IRS[R,P,P,0,0,P,P]\>"]'\)[t] == 
            r243 + r467 + r499 - r539 - r571 + r601 + 
              r633, \n\(c["\<IRS[R,P,P,0,P,0,0]\>"]'\)[t] == 
            r244 + r468 + r500 - r540 + r568 - r602 - 
              r634, \n\(c["\<IRS[R,P,P,0,P,0,P]\>"]'\)[t] == 
            r245 + r469 + r501 - r541 + r569 - r603 + 
              r634, \n\(c["\<IRS[R,P,P,0,P,P,0]\>"]'\)[t] == 
            r246 + r470 + r502 - r542 + r570 + r602 - 
              r635, \n\(c["\<IRS[R,P,P,0,P,P,P]\>"]'\)[t] == 
            r247 + r471 + r503 - r543 + r571 + r603 + 
              r635, \n\(c["\<IRS[R,P,P,P,0,0,0]\>"]'\)[t] == 
            r248 + r472 + r504 + r536 - r572 - r604 - 
              r636, \n\(c["\<IRS[R,P,P,P,0,0,P]\>"]'\)[t] == 
            r249 + r473 + r505 + r537 - r573 - r605 + 
              r636, \n\(c["\<IRS[R,P,P,P,0,P,0]\>"]'\)[t] == 
            r250 + r474 + r506 + r538 - r574 + r604 - 
              r637, \n\(c["\<IRS[R,P,P,P,0,P,P]\>"]'\)[t] == 
            r251 + r475 + r507 + r539 - r575 + r605 + 
              r637, \n\(c["\<IRS[R,P,P,P,P,0,0]\>"]'\)[t] == 
            r252 + r476 + r508 + r540 + r572 - r606 - 
              r638, \n\(c["\<IRS[R,P,P,P,P,0,P]\>"]'\)[t] == 
            r253 + r477 + r509 + r541 + r573 - r607 + 
              r638, \n\(c["\<IRS[R,P,P,P,P,P,0]\>"]'\)[t] == 
            r254 + r478 + r510 + r542 + r574 + r606 - 
              r639, \n\(c["\<IRS[R,P,P,P,P,P,P]\>"]'\)[t] == 
            r255 + r479 + r511 + r543 + r575 + r607 + 
              r639};\)\[IndentingNewLine]\[IndentingNewLine]
    \(ODEIRS = \(Cases[IRSLayer, x_ \[Equal] y_ \[RuleDelayed] y] /. 
            ReactionRates\) /. LevelConnections;\)\[IndentingNewLine]
    \(VarsIRS = 
        Integrate[Cases[IRSLayer, x_ \[Equal] z_ \[RuleDelayed] x], 
          t];\)\[IndentingNewLine]\[IndentingNewLine] (*Transformation\ of\ \
the\ IRS - 
        Module\ using\ the\ linear\ hierarchical\ transformation\ discussed\ \
in\ Conzelmann\ et\ \(\(al\)\(.\)\)\ \
*) \[IndentingNewLine]\[IndentingNewLine] (*0  
        th\ \(tier : \ 
          Overall\ concentration\ of\ IRS\)\ *) \[IndentingNewLine]
    \(\(ct[IRS[X, X, X, X, X, X, X]]\)[t] = 
        Plus @@ VarsIRS;\)\[IndentingNewLine]\[IndentingNewLine] (*1  
        st\ \(tier : \ 
          Levels\ of\ occupancy\ for\ all\ 7\ binding\ domains\)\ \
*) \[IndentingNewLine]
    \(\(ct[IRS[R, X, X, X, X, X, X]]\)[t] = 
        Plus @@ Select[
            VarsIRS, \((\(ToExpression[\(Head[#]\)[\([1]\)]]\)[\([1]\)] === 
                  R)\) &];\)\[IndentingNewLine]
    \(\(ct[IRS[X, P, X, X, X, X, X]]\)[t] = 
        Plus @@ Select[
            VarsIRS, \((\(ToExpression[\(Head[#]\)[\([1]\)]]\)[\([2]\)] === 
                  P)\) &];\)\[IndentingNewLine]
    \(\(ct[IRS[X, X, P, X, X, X, X]]\)[t] = 
        Plus @@ Select[
            VarsIRS, \((\(ToExpression[\(Head[#]\)[\([1]\)]]\)[\([3]\)] === 
                  P)\) &];\)\[IndentingNewLine]
    \(\(ct[IRS[X, X, X, P, X, X, X]]\)[t] = 
        Plus @@ Select[
            VarsIRS, \((\(ToExpression[\(Head[#]\)[\([1]\)]]\)[\([4]\)] === 
                  P)\) &];\)\[IndentingNewLine]
    \(\(ct[IRS[X, X, X, X, P, X, X]]\)[t] = 
        Plus @@ Select[
            VarsIRS, \((\(ToExpression[\(Head[#]\)[\([1]\)]]\)[\([5]\)] === 
                  P)\) &];\)\[IndentingNewLine]
    \(\(ct[IRS[X, X, X, X, X, P, X]]\)[t] = 
        Plus @@ Select[
            VarsIRS, \((\(ToExpression[\(Head[#]\)[\([1]\)]]\)[\([6]\)] === 
                  P)\) &];\)\[IndentingNewLine]
    \(\(ct[IRS[X, X, X, X, X, X, P]]\)[t] = 
        Plus @@ Select[
            VarsIRS, \((\(ToExpression[\(Head[#]\)[\([1]\)]]\)[\([7]\)] === 
                  P)\) &];\)\[IndentingNewLine]\[IndentingNewLine] (*2  
        nd\ \(tier : \ 
          pairs\ of\ concurrently\ occupied\ binding\ domains\)\ \
*) \[IndentingNewLine]
    \(\(ct[IRS[R, P, X, X, X, X, X]]\)[t] = 
        Plus @@ Intersection[List @@ \(ct[IRS[R, X, X, X, X, X, X]]\)[t], 
            List @@ \(ct[IRS[X, P, X, X, X, X, X]]\)[
                t]];\)\[IndentingNewLine]
    \(\(ct[IRS[R, X, P, X, X, X, X]]\)[t] = 
        Plus @@ Intersection[List @@ \(ct[IRS[R, X, X, X, X, X, X]]\)[t], 
            List @@ \(ct[IRS[X, X, P, X, X, X, X]]\)[
                t]];\)\[IndentingNewLine]
    \(\(ct[IRS[R, X, X, P, X, X, X]]\)[t] = 
        Plus @@ Intersection[List @@ \(ct[IRS[R, X, X, X, X, X, X]]\)[t], 
            List @@ \(ct[IRS[X, X, X, P, X, X, X]]\)[
                t]];\)\[IndentingNewLine]
    \(\(ct[IRS[R, X, X, X, P, X, X]]\)[t] = 
        Plus @@ Intersection[List @@ \(ct[IRS[R, X, X, X, X, X, X]]\)[t], 
            List @@ \(ct[IRS[X, X, X, X, P, X, X]]\)[
                t]];\)\[IndentingNewLine]
    \(\(ct[IRS[R, X, X, X, X, P, X]]\)[t] = 
        Plus @@ Intersection[List @@ \(ct[IRS[R, X, X, X, X, X, X]]\)[t], 
            List @@ \(ct[IRS[X, X, X, X, X, P, X]]\)[
                t]];\)\[IndentingNewLine]
    \(\(ct[IRS[R, X, X, X, X, X, P]]\)[t] = 
        Plus @@ Intersection[List @@ \(ct[IRS[R, X, X, X, X, X, X]]\)[t], 
            List @@ \(ct[IRS[X, X, X, X, X, X, P]]\)[
                t]];\)\[IndentingNewLine]
    \(\(ct[IRS[X, P, P, X, X, X, X]]\)[t] = 
        Plus @@ Intersection[List @@ \(ct[IRS[X, P, X, X, X, X, X]]\)[t], 
            List @@ \(ct[IRS[X, X, P, X, X, X, X]]\)[t]];\)\n
    \(\(ct[IRS[X, P, X, P, X, X, X]]\)[t] = 
        Plus @@ 
          Intersection[List @@ \(ct[IRS[X, P, X, X, X, X, X]]\)[t], 
            List @@ \(ct[IRS[X, X, X, P, X, X, X]]\)[t]];\)\n
    \(\(ct[IRS[X, P, X, X, P, X, X]]\)[t] = 
        Plus @@ Intersection[List @@ \(ct[IRS[X, P, X, X, X, X, X]]\)[t], 
            List @@ \(ct[IRS[X, X, X, X, P, X, X]]\)[t]];\)\n
    \(\(ct[IRS[X, P, X, X, X, P, X]]\)[t] = 
        Plus @@ Intersection[List @@ \(ct[IRS[X, P, X, X, X, X, X]]\)[t], 
            List @@ \(ct[IRS[X, X, X, X, X, P, X]]\)[t]];\)\n
    \(\(ct[IRS[X, P, X, X, X, X, P]]\)[t] = 
        Plus @@ Intersection[List @@ \(ct[IRS[X, P, X, X, X, X, X]]\)[t], 
            List @@ \(ct[IRS[X, X, X, X, X, X, P]]\)[
                t]];\)\[IndentingNewLine]
    \(\(ct[IRS[X, X, P, P, X, X, X]]\)[t] = 
        Plus @@ Intersection[List @@ \(ct[IRS[X, X, P, X, X, X, X]]\)[t], 
            List @@ \(ct[IRS[X, X, X, P, X, X, X]]\)[t]];\)\n
    \(\(ct[IRS[X, X, P, X, P, X, X]]\)[t] = 
        Plus @@ Intersection[List @@ \(ct[IRS[X, X, P, X, X, X, X]]\)[t], 
            List @@ \(ct[IRS[X, X, X, X, P, X, X]]\)[t]];\)\n
    \(\(ct[IRS[X, X, P, X, X, P, X]]\)[t] = 
        Plus @@ Intersection[List @@ \(ct[IRS[X, X, P, X, X, X, X]]\)[t], 
            List @@ \(ct[IRS[X, X, X, X, X, P, X]]\)[t]];\)\n
    \(\(ct[IRS[X, X, P, X, X, X, P]]\)[t] = 
        Plus @@ Intersection[List @@ \(ct[IRS[X, X, P, X, X, X, X]]\)[t], 
            List @@ \(ct[IRS[X, X, X, X, X, X, P]]\)[
                t]];\)\[IndentingNewLine]
    \(\(ct[IRS[X, X, X, P, P, X, X]]\)[t] = 
        Plus @@ Intersection[List @@ \(ct[IRS[X, X, X, P, X, X, X]]\)[t], 
            List @@ \(ct[IRS[X, X, X, X, P, X, X]]\)[t]];\)\n
    \(\(ct[IRS[X, X, X, P, X, P, X]]\)[t] = 
        Plus @@ Intersection[List @@ \(ct[IRS[X, X, X, P, X, X, X]]\)[t], 
            List @@ \(ct[IRS[X, X, X, X, X, P, X]]\)[t]];\)\n
    \(\(ct[IRS[X, X, X, P, X, X, P]]\)[t] = 
        Plus @@ Intersection[List @@ \(ct[IRS[X, X, X, P, X, X, X]]\)[t], 
            List @@ \(ct[IRS[X, X, X, X, X, X, P]]\)[
                t]];\)\[IndentingNewLine]
    \(\(ct[IRS[X, X, X, X, P, P, X]]\)[t] = 
        Plus @@ Intersection[List @@ \(ct[IRS[X, X, X, X, P, X, X]]\)[t], 
            List @@ \(ct[IRS[X, X, X, X, X, P, X]]\)[t]];\)\n
    \(\(ct[IRS[X, X, X, X, P, X, P]]\)[t] = 
        Plus @@ Intersection[List @@ \(ct[IRS[X, X, X, X, P, X, X]]\)[t], 
            List @@ \(ct[IRS[X, X, X, X, X, X, P]]\)[
                t]];\)\[IndentingNewLine]
    \(\(ct[IRS[X, X, X, X, X, P, P]]\)[t] = 
        Plus @@ Intersection[List @@ \(ct[IRS[X, X, X, X, X, P, X]]\)[t], 
            List @@ \(ct[IRS[X, X, X, X, X, X, P]]\)[
                t]];\)\[IndentingNewLine]\[IndentingNewLine] (*3  
        rd\ \(tier : \ 
          triples\ of\ concurrently\ occupied\ binding\ domains\)\ \
*) \[IndentingNewLine]
    \(\(ct[IRS[R, P, P, X, X, X, X]]\)[t] = 
        Plus @@ Intersection[List @@ \(ct[IRS[R, P, X, X, X, X, X]]\)[t], 
            List @@ \(ct[IRS[X, X, P, X, X, X, X]]\)[t]];\)\n
    \(\(ct[IRS[R, P, X, P, X, X, X]]\)[t] = 
        Plus @@ Intersection[List @@ \(ct[IRS[R, P, X, X, X, X, X]]\)[t], 
            List @@ \(ct[IRS[X, X, X, P, X, X, X]]\)[t]];\)\n
    \(\(ct[IRS[R, P, X, X, P, X, X]]\)[t] = 
        Plus @@ Intersection[List @@ \(ct[IRS[R, P, X, X, X, X, X]]\)[t], 
            List @@ \(ct[IRS[X, X, X, X, P, X, X]]\)[
                t]];\)\[IndentingNewLine]
    \(\(ct[IRS[R, P, X, X, X, P, X]]\)[t] = 
        Plus @@ Intersection[List @@ \(ct[IRS[R, P, X, X, X, X, X]]\)[t], 
            List @@ \(ct[IRS[X, X, X, X, X, P, X]]\)[t]];\)\n
    \(\(ct[IRS[R, P, X, X, X, X, P]]\)[t] = 
        Plus @@ Intersection[List @@ \(ct[IRS[R, P, X, X, X, X, X]]\)[t], 
            List @@ \(ct[IRS[X, X, X, X, X, X, P]]\)[
                t]];\)\[IndentingNewLine]
    \(\(ct[IRS[R, X, P, P, X, X, X]]\)[t] = 
        Plus @@ Intersection[List @@ \(ct[IRS[R, X, P, X, X, X, X]]\)[t], 
            List @@ \(ct[IRS[X, X, X, P, X, X, X]]\)[t]];\)\n
    \(\(ct[IRS[R, X, P, X, P, X, X]]\)[t] = 
        Plus @@ Intersection[List @@ \(ct[IRS[R, X, P, X, X, X, X]]\)[t], 
            List @@ \(ct[IRS[X, X, X, X, P, X, X]]\)[t]];\)\n
    \(\(ct[IRS[R, X, P, X, X, P, X]]\)[t] = 
        Plus @@ Intersection[List @@ \(ct[IRS[R, X, P, X, X, X, X]]\)[t], 
            List @@ \(ct[IRS[X, X, X, X, X, P, X]]\)[t]];\)\n
    \(\(ct[IRS[R, X, P, X, X, X, P]]\)[t] = 
        Plus @@ Intersection[List @@ \(ct[IRS[R, X, P, X, X, X, X]]\)[t], 
            List @@ \(ct[IRS[X, X, X, X, X, X, P]]\)[
                t]];\)\[IndentingNewLine]
    \(\(ct[IRS[R, X, X, P, P, X, X]]\)[t] = 
        Plus @@ Intersection[List @@ \(ct[IRS[R, X, X, P, X, X, X]]\)[t], 
            List @@ \(ct[IRS[X, X, X, X, P, X, X]]\)[t]];\)\n
    \(\(ct[IRS[R, X, X, P, X, P, X]]\)[t] = 
        Plus @@ Intersection[List @@ \(ct[IRS[R, X, X, P, X, X, X]]\)[t], 
            List @@ \(ct[IRS[X, X, X, X, X, P, X]]\)[t]];\)\n
    \(\(ct[IRS[R, X, X, P, X, X, P]]\)[t] = 
        Plus @@ Intersection[List @@ \(ct[IRS[R, X, X, P, X, X, X]]\)[t], 
            List @@ \(ct[IRS[X, X, X, X, X, X, P]]\)[
                t]];\)\[IndentingNewLine]
    \(\(ct[IRS[R, X, X, X, P, P, X]]\)[t] = 
        Plus @@ Intersection[List @@ \(ct[IRS[R, X, X, X, P, X, X]]\)[t], 
            List @@ \(ct[IRS[X, X, X, X, X, P, X]]\)[t]];\)\n
    \(\(ct[IRS[R, X, X, X, P, X, P]]\)[t] = 
        Plus @@ Intersection[List @@ \(ct[IRS[R, X, X, X, P, X, X]]\)[t], 
            List @@ \(ct[IRS[X, X, X, X, X, X, P]]\)[
                t]];\)\[IndentingNewLine]
    \(\(ct[IRS[R, X, X, X, X, P, P]]\)[t] = 
        Plus @@ Intersection[List @@ \(ct[IRS[R, X, X, X, X, P, X]]\)[t], 
            List @@ \(ct[IRS[X, X, X, X, X, X, P]]\)[
                t]];\)\[IndentingNewLine]
    \(\(ct[IRS[X, P, P, P, X, X, X]]\)[t] = 
        Plus @@ Intersection[List @@ \(ct[IRS[X, P, P, X, X, X, X]]\)[t], 
            List @@ \(ct[IRS[X, X, X, P, X, X, X]]\)[t]];\)\n
    \(\(ct[IRS[X, P, P, X, P, X, X]]\)[t] = 
        Plus @@ Intersection[List @@ \(ct[IRS[X, P, P, X, X, X, X]]\)[t], 
            List @@ \(ct[IRS[X, X, X, X, P, X, X]]\)[t]];\)\n
    \(\(ct[IRS[X, P, P, X, X, P, X]]\)[t] = 
        Plus @@ Intersection[List @@ \(ct[IRS[X, P, P, X, X, X, X]]\)[t], 
            List @@ \(ct[IRS[X, X, X, X, X, P, X]]\)[t]];\)\n
    \(\(ct[IRS[X, P, P, X, X, X, P]]\)[t] = 
        Plus @@ Intersection[List @@ \(ct[IRS[X, P, P, X, X, X, X]]\)[t], 
            List @@ \(ct[IRS[X, X, X, X, X, X, P]]\)[
                t]];\)\[IndentingNewLine]
    \(\(ct[IRS[X, P, X, P, P, X, X]]\)[t] = 
        Plus @@ 
          Intersection[List @@ \(ct[IRS[X, P, X, P, X, X, X]]\)[t], 
            List @@ \(ct[IRS[X, X, X, X, P, X, X]]\)[t]];\)\n
    \(\(ct[IRS[X, P, X, P, X, P, X]]\)[t] = 
        Plus @@ Intersection[List @@ \(ct[IRS[X, P, X, P, X, X, X]]\)[t], 
            List @@ \(ct[IRS[X, X, X, X, X, P, X]]\)[t]];\)\n
    \(\(ct[IRS[X, P, X, P, X, X, P]]\)[t] = 
        Plus @@ Intersection[List @@ \(ct[IRS[X, P, X, P, X, X, X]]\)[t], 
            List @@ \(ct[IRS[X, X, X, X, X, X, P]]\)[
                t]];\)\[IndentingNewLine]
    \(\(ct[IRS[X, P, X, X, P, P, X]]\)[t] = 
        Plus @@ Intersection[List @@ \(ct[IRS[X, P, X, X, P, X, X]]\)[t], 
            List @@ \(ct[IRS[X, X, X, X, X, P, X]]\)[t]];\)\n
    \(\(ct[IRS[X, P, X, X, P, X, P]]\)[t] = 
        Plus @@ Intersection[List @@ \(ct[IRS[X, P, X, X, P, X, X]]\)[t], 
            List @@ \(ct[IRS[X, X, X, X, X, X, P]]\)[
                t]];\)\[IndentingNewLine]
    \(\(ct[IRS[X, P, X, X, X, P, P]]\)[t] = 
        Plus @@ Intersection[List @@ \(ct[IRS[X, P, X, X, X, P, X]]\)[t], 
            List @@ \(ct[IRS[X, X, X, X, X, X, P]]\)[
                t]];\)\[IndentingNewLine]
    \(\(ct[IRS[X, X, P, P, P, X, X]]\)[t] = 
        Plus @@ Intersection[List @@ \(ct[IRS[X, X, P, P, X, X, X]]\)[t], 
            List @@ \(ct[IRS[X, X, X, X, P, X, X]]\)[t]];\)\n
    \(\(ct[IRS[X, X, P, P, X, P, X]]\)[t] = 
        Plus @@ Intersection[List @@ \(ct[IRS[X, X, P, P, X, X, X]]\)[t], 
            List @@ \(ct[IRS[X, X, X, X, X, P, X]]\)[t]];\)\n
    \(\(ct[IRS[X, X, P, P, X, X, P]]\)[t] = 
        Plus @@ Intersection[List @@ \(ct[IRS[X, X, P, P, X, X, X]]\)[t], 
            List @@ \(ct[IRS[X, X, X, X, X, X, P]]\)[
                t]];\)\[IndentingNewLine]
    \(\(ct[IRS[X, X, P, X, P, P, X]]\)[t] = 
        Plus @@ Intersection[List @@ \(ct[IRS[X, X, P, X, P, X, X]]\)[t], 
            List @@ \(ct[IRS[X, X, X, X, X, P, X]]\)[t]];\)\n
    \(\(ct[IRS[X, X, P, X, P, X, P]]\)[t] = 
        Plus @@ Intersection[List @@ \(ct[IRS[X, X, P, X, P, X, X]]\)[t], 
            List @@ \(ct[IRS[X, X, X, X, X, X, P]]\)[
                t]];\)\[IndentingNewLine]
    \(\(ct[IRS[X, X, P, X, X, P, P]]\)[t] = 
        Plus @@ Intersection[List @@ \(ct[IRS[X, X, P, X, X, P, X]]\)[t], 
            List @@ \(ct[IRS[X, X, X, X, X, X, P]]\)[
                t]];\)\[IndentingNewLine]
    \(\(ct[IRS[X, X, X, P, P, P, X]]\)[t] = 
        Plus @@ Intersection[List @@ \(ct[IRS[X, X, X, P, P, X, X]]\)[t], 
            List @@ \(ct[IRS[X, X, X, X, X, P, X]]\)[t]];\)\n
    \(\(ct[IRS[X, X, X, P, P, X, P]]\)[t] = 
        Plus @@ Intersection[List @@ \(ct[IRS[X, X, X, P, P, X, X]]\)[t], 
            List @@ \(ct[IRS[X, X, X, X, X, X, P]]\)[
                t]];\)\[IndentingNewLine]
    \(\(ct[IRS[X, X, X, P, X, P, P]]\)[t] = 
        Plus @@ Intersection[List @@ \(ct[IRS[X, X, X, P, X, P, X]]\)[t], 
            List @@ \(ct[IRS[X, X, X, X, X, X, P]]\)[
                t]];\)\[IndentingNewLine]
    \(\(ct[IRS[X, X, X, X, P, P, P]]\)[t] = 
        Plus @@ Intersection[List @@ \(ct[IRS[X, X, X, X, P, P, X]]\)[t], 
            List @@ \(ct[IRS[X, X, X, X, X, X, P]]\)[
                t]];\)\[IndentingNewLine]\[IndentingNewLine] (*4  
        th\ \(tier : \ 
          4 - tuples\ of\ concurrently\ occupied\ binding\ domains\)\ \
*) \[IndentingNewLine]
    \(\(ct[IRS[R, P, P, P, X, X, X]]\)[t] = 
        Plus @@ Intersection[List @@ \(ct[IRS[R, P, P, X, X, X, X]]\)[t], 
            List @@ \(ct[IRS[X, X, X, P, X, X, X]]\)[t]];\)\n
    \(\(ct[IRS[R, P, P, X, P, X, X]]\)[t] = 
        Plus @@ Intersection[List @@ \(ct[IRS[R, P, P, X, X, X, X]]\)[t], 
            List @@ \(ct[IRS[X, X, X, X, P, X, X]]\)[t]];\)\n
    \(\(ct[IRS[R, P, P, X, X, P, X]]\)[t] = 
        Plus @@ Intersection[List @@ \(ct[IRS[R, P, P, X, X, X, X]]\)[t], 
            List @@ \(ct[IRS[X, X, X, X, X, P, X]]\)[t]];\)\n
    \(\(ct[IRS[R, P, P, X, X, X, P]]\)[t] = 
        Plus @@ Intersection[List @@ \(ct[IRS[R, P, P, X, X, X, X]]\)[t], 
            List @@ \(ct[IRS[X, X, X, X, X, X, P]]\)[
                t]];\)\[IndentingNewLine]
    \(\(ct[IRS[R, P, X, P, P, X, X]]\)[t] = 
        Plus @@ Intersection[List @@ \(ct[IRS[R, P, X, P, X, X, X]]\)[t], 
            List @@ \(ct[IRS[X, X, X, X, P, X, X]]\)[t]];\)\n
    \(\(ct[IRS[R, P, X, P, X, P, X]]\)[t] = 
        Plus @@ Intersection[List @@ \(ct[IRS[R, P, X, P, X, X, X]]\)[t], 
            List @@ \(ct[IRS[X, X, X, X, X, P, X]]\)[t]];\)\n
    \(\(ct[IRS[R, P, X, P, X, X, P]]\)[t] = 
        Plus @@ Intersection[List @@ \(ct[IRS[R, P, X, P, X, X, X]]\)[t], 
            List @@ \(ct[IRS[X, X, X, X, X, X, P]]\)[
                t]];\)\[IndentingNewLine]
    \(\(ct[IRS[R, P, X, X, P, P, X]]\)[t] = 
        Plus @@ Intersection[List @@ \(ct[IRS[R, P, X, X, P, X, X]]\)[t], 
            List @@ \(ct[IRS[X, X, X, X, X, P, X]]\)[t]];\)\n
    \(\(ct[IRS[R, P, X, X, P, X, P]]\)[t] = 
        Plus @@ Intersection[List @@ \(ct[IRS[R, P, X, X, P, X, X]]\)[t], 
            List @@ \(ct[IRS[X, X, X, X, X, X, P]]\)[
                t]];\)\[IndentingNewLine]
    \(\(ct[IRS[R, P, X, X, X, P, P]]\)[t] = 
        Plus @@ Intersection[List @@ \(ct[IRS[R, P, X, X, X, P, X]]\)[t], 
            List @@ \(ct[IRS[X, X, X, X, X, X, P]]\)[
                t]];\)\[IndentingNewLine]
    \(\(ct[IRS[R, X, P, P, P, X, X]]\)[t] = 
        Plus @@ Intersection[List @@ \(ct[IRS[R, X, P, P, X, X, X]]\)[t], 
            List @@ \(ct[IRS[X, X, X, X, P, X, X]]\)[t]];\)\n
    \(\(ct[IRS[R, X, P, P, X, P, X]]\)[t] = 
        Plus @@ Intersection[List @@ \(ct[IRS[R, X, P, P, X, X, X]]\)[t], 
            List @@ \(ct[IRS[X, X, X, X, X, P, X]]\)[t]];\)\n
    \(\(ct[IRS[R, X, P, P, X, X, P]]\)[t] = 
        Plus @@ Intersection[List @@ \(ct[IRS[R, X, P, P, X, X, X]]\)[t], 
            List @@ \(ct[IRS[X, X, X, X, X, X, P]]\)[t]];\)\n
    \(\(ct[IRS[R, X, P, X, P, P, X]]\)[t] = 
        Plus @@ Intersection[List @@ \(ct[IRS[R, X, P, X, P, X, X]]\)[t], 
            List @@ \(ct[IRS[X, X, X, X, X, P, X]]\)[t]];\)\n
    \(\(ct[IRS[R, X, P, X, P, X, P]]\)[t] = 
        Plus @@ Intersection[List @@ \(ct[IRS[R, X, P, X, P, X, X]]\)[t], 
            List @@ \(ct[IRS[X, X, X, X, X, X, P]]\)[t]];\)\n
    \(\(ct[IRS[R, X, P, X, X, P, P]]\)[t] = 
        Plus @@ Intersection[List @@ \(ct[IRS[R, X, P, X, X, P, X]]\)[t], 
            List @@ \(ct[IRS[X, X, X, X, X, X, P]]\)[
                t]];\)\[IndentingNewLine]
    \(\(ct[IRS[R, X, X, P, P, P, X]]\)[t] = 
        Plus @@ Intersection[List @@ \(ct[IRS[R, X, X, P, P, X, X]]\)[t], 
            List @@ \(ct[IRS[X, X, X, X, X, P, X]]\)[t]];\)\n
    \(\(ct[IRS[R, X, X, P, P, X, P]]\)[t] = 
        Plus @@ 
          Intersection[List @@ \(ct[IRS[R, X, X, P, P, X, X]]\)[t], 
            List @@ \(ct[IRS[X, X, X, X, X, X, P]]\)[t]];\)\n
    \(\(ct[IRS[R, X, X, P, X, P, P]]\)[t] = 
        Plus @@ Intersection[List @@ \(ct[IRS[R, X, X, P, X, P, X]]\)[t], 
            List @@ \(ct[IRS[X, X, X, X, X, X, P]]\)[
                t]];\)\[IndentingNewLine]
    \(\(ct[IRS[R, X, X, X, P, P, P]]\)[t] = 
        Plus @@ Intersection[List @@ \(ct[IRS[R, X, X, X, P, P, X]]\)[t], 
            List @@ \(ct[IRS[X, X, X, X, X, X, P]]\)[
                t]];\)\[IndentingNewLine]
    \(\(ct[IRS[X, P, P, P, P, X, X]]\)[t] = 
        Plus @@ Intersection[List @@ \(ct[IRS[X, P, P, P, X, X, X]]\)[t], 
            List @@ \(ct[IRS[X, X, X, X, P, X, X]]\)[t]];\)\n
    \(\(ct[IRS[X, P, P, P, X, P, X]]\)[t] = 
        Plus @@ Intersection[List @@ \(ct[IRS[X, P, P, P, X, X, X]]\)[t], 
            List @@ \(ct[IRS[X, X, X, X, X, P, X]]\)[t]];\)\n
    \(\(ct[IRS[X, P, P, P, X, X, P]]\)[t] = 
        Plus @@ Intersection[List @@ \(ct[IRS[X, P, P, P, X, X, X]]\)[t], 
            List @@ \(ct[IRS[X, X, X, X, X, X, P]]\)[
                t]];\)\[IndentingNewLine]
    \(\(ct[IRS[X, P, P, X, P, P, X]]\)[t] = 
        Plus @@ Intersection[List @@ \(ct[IRS[X, P, P, X, P, X, X]]\)[t], 
            List @@ \(ct[IRS[X, X, X, X, X, P, X]]\)[t]];\)\n
    \(\(ct[IRS[X, P, P, X, P, X, P]]\)[t] = 
        Plus @@ Intersection[List @@ \(ct[IRS[X, P, P, X, P, X, X]]\)[t], 
            List @@ \(ct[IRS[X, X, X, X, X, X, P]]\)[
                t]];\)\[IndentingNewLine]
    \(\(ct[IRS[X, P, P, X, X, P, P]]\)[t] = 
        Plus @@ Intersection[List @@ \(ct[IRS[X, P, P, X, X, P, X]]\)[t], 
            List @@ \(ct[IRS[X, X, X, X, X, X, P]]\)[
                t]];\)\[IndentingNewLine]
    \(\(ct[IRS[X, P, X, P, P, P, X]]\)[t] = 
        Plus @@ Intersection[List @@ \(ct[IRS[X, P, X, P, P, X, X]]\)[t], 
            List @@ \(ct[IRS[X, X, X, X, X, P, X]]\)[t]];\)\n
    \(\(ct[IRS[X, P, X, P, P, X, P]]\)[t] = 
        Plus @@ Intersection[List @@ \(ct[IRS[X, P, X, P, P, X, X]]\)[t], 
            List @@ \(ct[IRS[X, X, X, X, X, X, P]]\)[t]];\)\n
    \(\(ct[IRS[X, P, X, P, X, P, P]]\)[t] = 
        Plus @@ Intersection[List @@ \(ct[IRS[X, P, X, P, X, P, X]]\)[t], 
            List @@ \(ct[IRS[X, X, X, X, X, X, P]]\)[
                t]];\)\[IndentingNewLine]
    \(\(ct[IRS[X, P, X, X, P, P, P]]\)[t] = 
        Plus @@ Intersection[List @@ \(ct[IRS[X, P, X, X, P, P, X]]\)[t], 
            List @@ \(ct[IRS[X, X, X, X, X, X, P]]\)[
                t]];\)\[IndentingNewLine]
    \(\(ct[IRS[X, X, P, P, P, P, X]]\)[t] = 
        Plus @@ Intersection[List @@ \(ct[IRS[X, X, P, P, P, X, X]]\)[t], 
            List @@ \(ct[IRS[X, X, X, X, X, P, X]]\)[t]];\)\n
    \(\(ct[IRS[X, X, P, P, P, X, P]]\)[t] = 
        Plus @@ Intersection[List @@ \(ct[IRS[X, X, P, P, P, X, X]]\)[t], 
            List @@ \(ct[IRS[X, X, X, X, X, X, P]]\)[t]];\)\n
    \(\(ct[IRS[X, X, P, P, X, P, P]]\)[t] = 
        Plus @@ Intersection[List @@ \(ct[IRS[X, X, P, P, X, P, X]]\)[t], 
            List @@ \(ct[IRS[X, X, X, X, X, X, P]]\)[
                t]];\)\[IndentingNewLine]
    \(\(ct[IRS[X, X, P, X, P, P, P]]\)[t] = 
        Plus @@ Intersection[List @@ \(ct[IRS[X, X, P, X, P, P, X]]\)[t], 
            List @@ \(ct[IRS[X, X, X, X, X, X, P]]\)[
                t]];\)\[IndentingNewLine]
    \(\(ct[IRS[X, X, X, P, P, P, P]]\)[t] = 
        Plus @@ Intersection[List @@ \(ct[IRS[X, X, X, P, P, P, X]]\)[t], 
            List @@ \(ct[IRS[X, X, X, X, X, X, P]]\)[
                t]];\)\[IndentingNewLine]\[IndentingNewLine] (*5  
        th\ \(tier : \ 
          5 - tuples\ of\ concurrently\ occupied\ binding\ domains\)\ \
*) \[IndentingNewLine]
    \(\(ct[IRS[R, P, P, P, P, X, X]]\)[t] = 
        Plus @@ Intersection[List @@ \(ct[IRS[R, P, P, P, X, X, X]]\)[t], 
            List @@ \(ct[IRS[X, X, X, X, P, X, X]]\)[t]];\)\n
    \(\(ct[IRS[R, P, P, P, X, P, X]]\)[t] = 
        Plus @@ Intersection[List @@ \(ct[IRS[R, P, P, P, X, X, X]]\)[t], 
            List @@ \(ct[IRS[X, X, X, X, X, P, X]]\)[t]];\)\n
    \(\(ct[IRS[R, P, P, X, P, P, X]]\)[t] = 
        Plus @@ Intersection[List @@ \(ct[IRS[R, P, P, X, P, X, X]]\)[t], 
            List @@ \(ct[IRS[X, X, X, X, X, P, X]]\)[
                t]];\)\[IndentingNewLine]
    \(\(ct[IRS[R, P, X, P, P, P, X]]\)[t] = 
        Plus @@ Intersection[List @@ \(ct[IRS[R, P, X, P, P, X, X]]\)[t], 
            List @@ \(ct[IRS[X, X, X, X, X, P, X]]\)[t]];\)\n
    \(\(ct[IRS[R, X, P, P, P, P, X]]\)[t] = 
        Plus @@ Intersection[List @@ \(ct[IRS[R, X, P, P, P, X, X]]\)[t], 
            List @@ \(ct[IRS[X, X, X, X, X, P, X]]\)[t]];\)\n
    \(\(ct[IRS[X, P, P, P, P, P, X]]\)[t] = 
        Plus @@ Intersection[List @@ \(ct[IRS[X, P, P, P, P, X, X]]\)[t], 
            List @@ \(ct[IRS[X, X, X, X, X, P, X]]\)[
                t]];\)\[IndentingNewLine]
    \(\(ct[IRS[R, P, P, P, X, X, P]]\)[t] = 
        Plus @@ Intersection[List @@ \(ct[IRS[R, P, P, P, X, X, X]]\)[t], 
            List @@ \(ct[IRS[X, X, X, X, X, X, P]]\)[t]];\)\n
    \(\(ct[IRS[R, P, P, X, P, X, P]]\)[t] = 
        Plus @@ Intersection[List @@ \(ct[IRS[R, P, P, X, P, X, X]]\)[t], 
            List @@ \(ct[IRS[X, X, X, X, X, X, P]]\)[t]];\)\n
    \(\(ct[IRS[R, P, X, P, P, X, P]]\)[t] = 
        Plus @@ Intersection[List @@ \(ct[IRS[R, P, X, P, P, X, X]]\)[t], 
            List @@ \(ct[IRS[X, X, X, X, X, X, P]]\)[t]];\)\n
    \(\(ct[IRS[R, X, P, P, P, X, P]]\)[t] = 
        Plus @@ Intersection[List @@ \(ct[IRS[R, X, P, P, P, X, X]]\)[t], 
            List @@ \(ct[IRS[X, X, X, X, X, X, P]]\)[t]];\)\n
    \(\(ct[IRS[X, P, P, P, P, X, P]]\)[t] = 
        Plus @@ Intersection[List @@ \(ct[IRS[X, P, P, P, P, X, X]]\)[t], 
            List @@ \(ct[IRS[X, X, X, X, X, X, P]]\)[
                t]];\)\[IndentingNewLine]
    \(\(ct[IRS[R, P, P, X, X, P, P]]\)[t] = 
        Plus @@ Intersection[List @@ \(ct[IRS[R, P, P, X, X, P, X]]\)[t], 
            List @@ \(ct[IRS[X, X, X, X, X, X, P]]\)[t]];\)\n
    \(\(ct[IRS[R, P, X, P, X, P, P]]\)[t] = 
        Plus @@ Intersection[List @@ \(ct[IRS[R, P, X, P, X, P, X]]\)[t], 
            List @@ \(ct[IRS[X, X, X, X, X, X, P]]\)[t]];\)\n
    \(\(ct[IRS[R, X, P, P, X, P, P]]\)[t] = 
        Plus @@ Intersection[List @@ \(ct[IRS[R, X, P, P, X, P, X]]\)[t], 
            List @@ \(ct[IRS[X, X, X, X, X, X, P]]\)[t]];\)\n
    \(\(ct[IRS[X, P, P, P, X, P, P]]\)[t] = 
        Plus @@ Intersection[List @@ \(ct[IRS[X, P, P, P, X, P, X]]\)[t], 
            List @@ \(ct[IRS[X, X, X, X, X, X, P]]\)[
                t]];\)\[IndentingNewLine]
    \(\(ct[IRS[R, P, X, X, P, P, P]]\)[t] = 
        Plus @@ Intersection[List @@ \(ct[IRS[R, P, X, X, P, P, X]]\)[t], 
            List @@ \(ct[IRS[X, X, X, X, X, X, P]]\)[t]];\)\n
    \(\(ct[IRS[R, X, P, X, P, P, P]]\)[t] = 
        Plus @@ Intersection[List @@ \(ct[IRS[R, X, P, X, P, P, X]]\)[t], 
            List @@ \(ct[IRS[X, X, X, X, X, X, P]]\)[t]];\)\n
    \(\(ct[IRS[X, P, P, X, P, P, P]]\)[t] = 
        Plus @@ Intersection[List @@ \(ct[IRS[X, P, P, X, P, P, X]]\)[t], 
            List @@ \(ct[IRS[X, X, X, X, X, X, P]]\)[
                t]];\)\[IndentingNewLine]
    \(\(ct[IRS[R, X, X, P, P, P, P]]\)[t] = 
        Plus @@ Intersection[List @@ \(ct[IRS[R, X, X, P, P, P, X]]\)[t], 
            List @@ \(ct[IRS[X, X, X, X, X, X, P]]\)[t]];\)\n
    \(\(ct[IRS[X, P, X, P, P, P, P]]\)[t] = 
        Plus @@ Intersection[List @@ \(ct[IRS[X, P, X, P, P, P, X]]\)[t], 
            List @@ \(ct[IRS[X, X, X, X, X, X, P]]\)[
                t]];\)\[IndentingNewLine]
    \(\(ct[IRS[X, X, P, P, P, P, P]]\)[t] = 
        Plus @@ Intersection[List @@ \(ct[IRS[X, X, P, P, P, P, X]]\)[t], 
            List @@ \(ct[IRS[X, X, X, X, X, X, P]]\)[
                t]];\)\[IndentingNewLine]\[IndentingNewLine] (*6  
        th\ \(tier : \ 
          6 - tuples\ of\ concurrently\ occupied\ binding\ domains\)\ \
*) \[IndentingNewLine]
    \(\(ct[IRS[R, P, P, P, P, P, X]]\)[t] = 
        Plus @@ Intersection[List @@ \(ct[IRS[R, P, P, P, P, X, X]]\)[t], 
            List @@ \(ct[IRS[X, X, X, X, X, P, X]]\)[t]];\)\n
    \(\(ct[IRS[R, P, P, P, P, X, P]]\)[t] = 
        Plus @@ Intersection[List @@ \(ct[IRS[R, P, P, P, X, X, P]]\)[t], 
            List @@ \(ct[IRS[X, X, X, X, P, X, X]]\)[
                t]];\)\[IndentingNewLine]
    \(\(ct[IRS[R, P, P, P, X, P, P]]\)[t] = 
        Plus @@ Intersection[List @@ \(ct[IRS[R, P, P, P, X, X, P]]\)[t], 
            List @@ \(ct[IRS[X, X, X, X, X, P, X]]\)[t]];\)\n
    \(\(ct[IRS[R, P, P, X, P, P, P]]\)[t] = 
        Plus @@ Intersection[List @@ \(ct[IRS[R, P, P, X, P, X, P]]\)[t], 
            List @@ \(ct[IRS[X, X, X, X, X, P, X]]\)[t]];\)\n
    \(\(ct[IRS[R, P, X, P, P, P, P]]\)[t] = 
        Plus @@ Intersection[List @@ \(ct[IRS[R, P, X, P, P, X, P]]\)[t], 
            List @@ \(ct[IRS[X, X, X, X, X, P, X]]\)[t]];\)\n
    \(\(ct[IRS[R, X, P, P, P, P, P]]\)[t] = 
        Plus @@ Intersection[List @@ \(ct[IRS[R, X, P, P, P, X, P]]\)[t], 
            List @@ \(ct[IRS[X, X, X, X, X, P, X]]\)[t]];\)\n
    \(\(ct[IRS[X, P, P, P, P, P, P]]\)[t] = 
        Plus @@ Intersection[List @@ \(ct[IRS[X, P, P, P, P, X, P]]\)[t], 
            List @@ \(ct[IRS[X, X, X, X, X, P, X]]\)[
                t]];\)\[IndentingNewLine]\[IndentingNewLine] (*7  
        th\ \(tier : \ micro - states\)\ *) \[IndentingNewLine]
    \(\(ct[IRS[R, P, P, P, P, P, P]]\)[t] = 
        Plus @@ Intersection[List @@ \(ct[IRS[R, P, P, P, P, X, P]]\)[t], 
            List @@ \(ct[IRS[X, X, X, X, X, P, X]]\)[
                t]];\)\[IndentingNewLine]\[IndentingNewLine]\
\[IndentingNewLine]
    \)\)\)], "Input"],

Cell[CellGroupData[{

Cell[BoxData[
    \(\(\(\[IndentingNewLine]\)\( (*\ 
      Vector\ of\ new\ variables\ according\ to\ Conzelmann\ et\ \
\(\(al\)\(.\)\)\ *) \)\(\[IndentingNewLine]\)\(\(NewVars = {\(c[
              IRS[X, X, X, X, X, X, X]]\)[t], \(c[IRS[R, X, X, X, X, X, X]]\)[
            t], \(c[IRS[X, P, X, X, X, X, X]]\)[
            t], \(c[IRS[X, X, P, X, X, X, X]]\)[
            t], \n\(c[IRS[X, X, X, P, X, X, X]]\)[
            t], \(c[IRS[X, X, X, X, P, X, X]]\)[
            t], \(c[IRS[X, X, X, X, X, P, X]]\)[
            t], \(c[IRS[X, X, X, X, X, X, P]]\)[
            t], \(c[IRS[R, P, X, X, X, X, X]]\)[
            t], \n\(c[IRS[R, X, P, X, X, X, X]]\)[
            t], \(c[IRS[R, X, X, P, X, X, X]]\)[
            t], \(c[IRS[R, X, X, X, P, X, X]]\)[
            t], \(c[IRS[R, X, X, X, X, P, X]]\)[
            t], \(c[IRS[R, X, X, X, X, X, P]]\)[
            t], \(c[IRS[X, P, P, X, X, X, X]]\)[
            t], \(c[IRS[X, P, X, P, X, X, X]]\)[
            t], \(c[IRS[X, P, X, X, P, X, X]]\)[
            t], \(c[IRS[X, P, X, X, X, P, X]]\)[
            t], \(c[IRS[X, P, X, X, X, X, P]]\)[
            t], \(c[IRS[X, X, P, P, X, X, X]]\)[
            t], \(c[IRS[X, X, P, X, P, X, X]]\)[
            t], \(c[IRS[X, X, P, X, X, P, X]]\)[
            t], \(c[IRS[X, X, P, X, X, X, P]]\)[
            t], \(c[IRS[X, X, X, P, P, X, X]]\)[
            t], \(c[IRS[X, X, X, P, X, P, X]]\)[
            t], \(c[IRS[X, X, X, P, X, X, P]]\)[
            t], \(c[IRS[X, X, X, X, P, P, X]]\)[
            t], \(c[IRS[X, X, X, X, P, X, P]]\)[
            t], \(c[IRS[X, X, X, X, X, P, P]]\)[
            t], \[IndentingNewLine]\(c[IRS[R, P, P, X, X, X, X]]\)[
            t], \(c[IRS[R, P, X, P, X, X, X]]\)[
            t], \(c[IRS[R, P, X, X, P, X, X]]\)[
            t], \(c[IRS[R, P, X, X, X, P, X]]\)[
            t], \(c[IRS[R, P, X, X, X, X, P]]\)[
            t], \(c[IRS[R, X, P, P, X, X, X]]\)[
            t], \(c[IRS[R, X, P, X, P, X, X]]\)[
            t], \(c[IRS[R, X, P, X, X, P, X]]\)[
            t], \(c[IRS[R, X, P, X, X, X, P]]\)[
            t], \(c[IRS[R, X, X, P, P, X, X]]\)[
            t], \(c[IRS[R, X, X, P, X, P, X]]\)[
            t], \(c[IRS[R, X, X, P, X, X, P]]\)[
            t], \(c[IRS[R, X, X, X, P, P, X]]\)[
            t], \(c[IRS[R, X, X, X, P, X, P]]\)[
            t], \(c[IRS[R, X, X, X, X, P, P]]\)[
            t], \(c[IRS[X, P, P, P, X, X, X]]\)[
            t], \(c[IRS[X, P, P, X, P, X, X]]\)[
            t], \(c[IRS[X, P, P, X, X, P, X]]\)[
            t], \(c[IRS[X, P, P, X, X, X, P]]\)[
            t], \(c[IRS[X, P, X, P, P, X, X]]\)[
            t], \(c[IRS[X, P, X, P, X, P, X]]\)[
            t], \(c[IRS[X, P, X, P, X, X, P]]\)[
            t], \(c[IRS[X, P, X, X, P, P, X]]\)[
            t], \(c[IRS[X, P, X, X, P, X, P]]\)[
            t], \(c[IRS[X, P, X, X, X, P, P]]\)[
            t], \(c[IRS[X, X, P, P, P, X, X]]\)[
            t], \(c[IRS[X, X, P, P, X, P, X]]\)[
            t], \(c[IRS[X, X, P, P, X, X, P]]\)[
            t], \(c[IRS[X, X, P, X, P, P, X]]\)[
            t], \(c[IRS[X, X, P, X, P, X, P]]\)[
            t], \(c[IRS[X, X, P, X, X, P, P]]\)[
            t], \(c[IRS[X, X, X, P, P, P, X]]\)[
            t], \(c[IRS[X, X, X, P, P, X, P]]\)[
            t], \(c[IRS[X, X, X, P, X, P, P]]\)[
            t], \(c[IRS[X, X, X, X, P, P, P]]\)[
            t], \(c[IRS[R, P, P, P, X, X, X]]\)[
            t], \(c[IRS[R, P, P, X, P, X, X]]\)[
            t], \(c[IRS[R, P, P, X, X, P, X]]\)[
            t], \(c[IRS[R, P, P, X, X, X, P]]\)[
            t], \(c[IRS[R, P, X, P, P, X, X]]\)[
            t], \(c[IRS[R, P, X, P, X, P, X]]\)[
            t], \(c[IRS[R, P, X, P, X, X, P]]\)[
            t], \(c[IRS[R, P, X, X, P, P, X]]\)[
            t], \(c[IRS[R, P, X, X, P, X, P]]\)[
            t], \(c[IRS[R, P, X, X, X, P, P]]\)[
            t], \(c[IRS[R, X, P, P, P, X, X]]\)[
            t], \(c[IRS[R, X, P, P, X, P, X]]\)[
            t], \(c[IRS[R, X, P, P, X, X, P]]\)[
            t], \(c[IRS[R, X, P, X, P, P, X]]\)[
            t], \(c[IRS[R, X, P, X, P, X, P]]\)[
            t], \(c[IRS[R, X, P, X, X, P, P]]\)[
            t], \(c[IRS[R, X, X, P, P, P, X]]\)[
            t], \(c[IRS[R, X, X, P, P, X, P]]\)[
            t], \(c[IRS[R, X, X, P, X, P, P]]\)[
            t], \(c[IRS[R, X, X, X, P, P, P]]\)[
            t], \(c[IRS[X, P, P, P, P, X, X]]\)[
            t], \(c[IRS[X, P, P, P, X, P, X]]\)[
            t], \(c[IRS[X, P, P, P, X, X, P]]\)[
            t], \(c[IRS[X, P, P, X, P, P, X]]\)[
            t], \(c[IRS[X, P, P, X, P, X, P]]\)[
            t], \(c[IRS[X, P, P, X, X, P, P]]\)[
            t], \(c[IRS[X, P, X, P, P, P, X]]\)[
            t], \(c[IRS[X, P, X, P, P, X, P]]\)[
            t], \(c[IRS[X, P, X, P, X, P, P]]\)[
            t], \(c[IRS[X, P, X, X, P, P, P]]\)[
            t], \(c[IRS[X, X, P, P, P, P, X]]\)[
            t], \(c[IRS[X, X, P, P, P, X, P]]\)[
            t], \(c[IRS[X, X, P, P, X, P, P]]\)[
            t], \(c[IRS[X, X, P, X, P, P, P]]\)[
            t], \(c[IRS[X, X, X, P, P, P, P]]\)[
            t], \[IndentingNewLine]\(c[IRS[R, P, P, P, P, X, X]]\)[
            t], \(c[IRS[R, P, P, P, X, P, X]]\)[
            t], \(c[IRS[R, P, P, X, P, P, X]]\)[
            t], \(c[IRS[R, P, X, P, P, P, X]]\)[
            t], \(c[IRS[R, X, P, P, P, P, X]]\)[
            t], \(c[IRS[X, P, P, P, P, P, X]]\)[
            t], \(c[IRS[R, P, P, P, X, X, P]]\)[
            t], \(c[IRS[R, P, P, X, P, X, P]]\)[
            t], \(c[IRS[R, P, X, P, P, X, P]]\)[
            t], \(c[IRS[R, X, P, P, P, X, P]]\)[
            t], \(c[IRS[X, P, P, P, P, X, P]]\)[
            t], \(c[IRS[R, P, P, X, X, P, P]]\)[
            t], \(c[IRS[R, P, X, P, X, P, P]]\)[
            t], \(c[IRS[R, X, P, P, X, P, P]]\)[
            t], \(c[IRS[X, P, P, P, X, P, P]]\)[
            t], \(c[IRS[R, P, X, X, P, P, P]]\)[
            t], \(c[IRS[R, X, P, X, P, P, P]]\)[
            t], \(c[IRS[X, P, P, X, P, P, P]]\)[
            t], \(c[IRS[R, X, X, P, P, P, P]]\)[
            t], \(c[IRS[X, P, X, P, P, P, P]]\)[
            t], \(c[IRS[X, X, P, P, P, P, P]]\)[
            t], \(c[IRS[R, P, P, P, P, P, X]]\)[
            t], \(c[IRS[R, P, P, P, P, X, P]]\)[
            t], \(c[IRS[R, P, P, P, X, P, P]]\)[
            t], \(c[IRS[R, P, P, X, P, P, P]]\)[
            t], \(c[IRS[R, P, X, P, P, P, P]]\)[
            t], \(c[IRS[R, X, P, P, P, P, P]]\)[
            t], \(c[IRS[X, P, P, P, P, P, P]]\)[
            t], \(c[IRS[R, P, P, P, P, P, P]]\)[
            t]};\)\[IndentingNewLine]\[IndentingNewLine]\[IndentingNewLine] \
(*\ Calculation\ of\ the\ Transformation\ Matrix\ and\ its\ inverse . \ \
\(Additionally : \ 
            Test\ whether\ the\ transformation\ is\ invertible\ \
\((MatrixRank)\)\)\ *) \[IndentingNewLine]
    \(Trafo = \(\((ct @@ Head[NewVars[\([#]\)]])\)[t] &\) /@ 
          Range[Length[NewVars]];\)\[IndentingNewLine]
    \(TrafoMatrix = Outer[D, Trafo, VarsIRS];\)\[IndentingNewLine]
    MatrixRank[TrafoMatrix]\[IndentingNewLine]
    \(InvTrafoMatrix = 
        Inverse[TrafoMatrix];\)\[IndentingNewLine]\[IndentingNewLine] (*\ 
      Inverse\ \(Trafo : \ 
          How\ the\ old\ variables\ can\ be\ calculated\ using\ the\ new\ \
variables\)\ *) \[IndentingNewLine]
    \(ReplInv = \(VarsIRS[\([#]\)] \[Rule] \((InvTrafoMatrix . 
                    NewVars)\)[\([#]\)] &\) /@ 
          Range[Length[NewVars]];\)\[IndentingNewLine]\[IndentingNewLine] (*\ 
      Transformation\ of\ the\ 128\ ODE\ system\ to\ new\ coordinates\ \
*) \[IndentingNewLine]
    \(ODETrafo = TrafoMatrix . ODEIRS /. ReplInv;\)\[IndentingNewLine]
    \)\)\)], "Input"],

Cell[BoxData[
    \(128\)], "Output"]
}, Open  ]],

Cell[BoxData[
    \(\(\( (*\ 
      The\ reduced\ IRS\ module\ only\ comprises\ 14\ states\ including\ the\ \
0  th\ and\ 1  st\ tier, \ 
      plus\ 6\ states\ of\ the\ 2  
        nd\ \(\(tier\)\(.\)\)\ \
*) \)\(\[IndentingNewLine]\)\(\(ODEIRSModuleReduced = \(\((D[
                  NewVars[\([#]\)], t] == 
                FullSimplify[ODETrafo[\([#]\)]])\) &\) /@ 
          Range[1, 14];\)\(\[IndentingNewLine]\)
    \)\)\)], "Input"],

Cell[BoxData[
    \(\(\( (*\ 
      64\ ODEs\ of\ the\ Receptor\ layer\ *) \)\(\[IndentingNewLine]\)\(\
\[IndentingNewLine]\)\(\(ReceptorLayer = {\(c["\<R[0,0,0,0,0,0]\>"]'\)[
              t] == \(-r0\) - r16 - r64 - r96 - r128 - 
              r160, \n\(c["\<R[0,0,0,0,0,P]\>"]'\)[t] == \(-r1\) - r17 - 
              r65 - r97 - r129 + r160, \n\(c["\<R[0,0,0,0,P,0]\>"]'\)[
              t] == \(-r2\) - r18 - r66 - r98 + r128 - 
              r161, \n\(c["\<R[0,0,0,0,P,P]\>"]'\)[t] == \(-r3\) - r19 - 
              r67 - r99 + r129 + r161, \n\(c["\<R[0,0,0,P,0,0]\>"]'\)[
              t] == \(-r4\) - r20 - r68 + r96 - r130 - 
              r162, \n\(c["\<R[0,0,0,P,0,P]\>"]'\)[t] == \(-r5\) - r21 - 
              r69 + r97 - r131 + r162, \n\(c["\<R[0,0,0,P,P,0]\>"]'\)[
              t] == \(-r6\) - r22 - r70 + r98 + r130 - 
              r163, \n\(c["\<R[0,0,0,P,P,P]\>"]'\)[t] == \(-r7\) - r23 - 
              r71 + r99 + r131 + r163, \n\(c["\<R[0,0,P,0,0,0]\>"]'\)[
              t] == \(-r8\) - r24 + r64 - r100 - r132 - 
              r164, \n\(c["\<R[0,0,P,0,0,P]\>"]'\)[t] == \(-r9\) - r25 + 
              r65 - r101 - r133 + r164, \n\(c["\<R[0,0,P,0,P,0]\>"]'\)[
              t] == \(-r10\) - r26 + r66 - r102 + r132 - 
              r165, \n\(c["\<R[0,0,P,0,P,P]\>"]'\)[t] == \(-r11\) - r27 + 
              r67 - r103 + r133 + r165, \n\(c["\<R[0,0,P,P,0,0]\>"]'\)[
              t] == \(-r12\) - r28 + r68 + r100 - r134 - 
              r166, \n\(c["\<R[0,0,P,P,0,P]\>"]'\)[t] == \(-r13\) - r29 + 
              r69 + r101 - r135 + r166, \n\(c["\<R[0,0,P,P,P,0]\>"]'\)[
              t] == \(-r14\) - r30 + r70 + r102 + r134 - 
              r167, \n\(c["\<R[0,0,P,P,P,P]\>"]'\)[t] == \(-r15\) - r31 + 
              r71 + r103 + r135 + r167, \n\(c["\<R[0,I,0,0,0,0]\>"]'\)[t] == 
            r16 - r48 - r80 - r112 - r144 - 
              r176, \n\(c["\<R[0,I,0,0,0,P]\>"]'\)[t] == 
            r17 - r49 - r81 - r113 - r145 + 
              r176, \n\(c["\<R[0,I,0,0,P,0]\>"]'\)[t] == 
            r18 - r50 - r82 - r114 + r144 - 
              r177, \n\(c["\<R[0,I,0,0,P,P]\>"]'\)[t] == 
            r19 - r51 - r83 - r115 + r145 + 
              r177, \n\(c["\<R[0,I,0,P,0,0]\>"]'\)[t] == 
            r20 - r52 - r84 + r112 - r146 - 
              r178, \n\(c["\<R[0,I,0,P,0,P]\>"]'\)[t] == 
            r21 - r53 - r85 + r113 - r147 + 
              r178, \n\(c["\<R[0,I,0,P,P,0]\>"]'\)[t] == 
            r22 - r54 - r86 + r114 + r146 - 
              r179, \n\(c["\<R[0,I,0,P,P,P]\>"]'\)[t] == 
            r23 - r55 - r87 + r115 + r147 + 
              r179, \n\(c["\<R[0,I,P,0,0,0]\>"]'\)[t] == 
            r24 - r56 + r80 - r116 - r148 - 
              r180, \n\(c["\<R[0,I,P,0,0,P]\>"]'\)[t] == 
            r25 - r57 + r81 - r117 - r149 + 
              r180, \n\(c["\<R[0,I,P,0,P,0]\>"]'\)[t] == 
            r26 - r58 + r82 - r118 + r148 - 
              r181, \n\(c["\<R[0,I,P,0,P,P]\>"]'\)[t] == 
            r27 - r59 + r83 - r119 + r149 + 
              r181, \n\(c["\<R[0,I,P,P,0,0]\>"]'\)[t] == 
            r28 - r60 + r84 + r116 - r150 - 
              r182, \n\(c["\<R[0,I,P,P,0,P]\>"]'\)[t] == 
            r29 - r61 + r85 + r117 - r151 + 
              r182, \n\(c["\<R[0,I,P,P,P,0]\>"]'\)[t] == 
            r30 - r62 + r86 + r118 + r150 - 
              r183, \n\(c["\<R[0,I,P,P,P,P]\>"]'\)[t] == 
            r31 - r63 + r87 + r119 + r151 + 
              r183, \n\(c["\<R[I,0,0,0,0,0]\>"]'\)[t] == 
            r0 - r32 - r72 - r104 - r136 - 
              r168, \n\(c["\<R[I,0,0,0,0,P]\>"]'\)[t] == 
            r1 - r33 - r73 - r105 - r137 + 
              r168, \n\(c["\<R[I,0,0,0,P,0]\>"]'\)[t] == 
            r2 - r34 - r74 - r106 + r136 - 
              r169, \n\(c["\<R[I,0,0,0,P,P]\>"]'\)[t] == 
            r3 - r35 - r75 - r107 + r137 + 
              r169, \n\(c["\<R[I,0,0,P,0,0]\>"]'\)[t] == 
            r4 - r36 - r76 + r104 - r138 - 
              r170, \n\(c["\<R[I,0,0,P,0,P]\>"]'\)[t] == 
            r5 - r37 - r77 + r105 - r139 + 
              r170, \n\(c["\<R[I,0,0,P,P,0]\>"]'\)[t] == 
            r6 - r38 - r78 + r106 + r138 - 
              r171, \n\(c["\<R[I,0,0,P,P,P]\>"]'\)[t] == 
            r7 - r39 - r79 + r107 + r139 + 
              r171, \n\(c["\<R[I,0,P,0,0,0]\>"]'\)[t] == 
            r8 - r40 + r72 - r108 - r140 - 
              r172, \n\(c["\<R[I,0,P,0,0,P]\>"]'\)[t] == 
            r9 - r41 + r73 - r109 - r141 + 
              r172, \n\(c["\<R[I,0,P,0,P,0]\>"]'\)[t] == 
            r10 - r42 + r74 - r110 + r140 - 
              r173, \n\(c["\<R[I,0,P,0,P,P]\>"]'\)[t] == 
            r11 - r43 + r75 - r111 + r141 + 
              r173, \n\(c["\<R[I,0,P,P,0,0]\>"]'\)[t] == 
            r12 - r44 + r76 + r108 - r142 - 
              r174, \n\(c["\<R[I,0,P,P,0,P]\>"]'\)[t] == 
            r13 - r45 + r77 + r109 - r143 + 
              r174, \n\(c["\<R[I,0,P,P,P,0]\>"]'\)[t] == 
            r14 - r46 + r78 + r110 + r142 - 
              r175, \n\(c["\<R[I,0,P,P,P,P]\>"]'\)[t] == 
            r15 - r47 + r79 + r111 + r143 + 
              r175, \n\(c["\<R[I,I,0,0,0,0]\>"]'\)[t] == 
            r32 + r48 - r88 - r120 - r152 - 
              r184, \n\(c["\<R[I,I,0,0,0,P]\>"]'\)[t] == 
            r33 + r49 - r89 - r121 - r153 + 
              r184, \n\(c["\<R[I,I,0,0,P,0]\>"]'\)[t] == 
            r34 + r50 - r90 - r122 + r152 - 
              r185, \n\(c["\<R[I,I,0,0,P,P]\>"]'\)[t] == 
            r35 + r51 - r91 - r123 + r153 + 
              r185, \n\(c["\<R[I,I,0,P,0,0]\>"]'\)[t] == 
            r36 + r52 - r92 + r120 - r154 - 
              r186, \n\(c["\<R[I,I,0,P,0,P]\>"]'\)[t] == 
            r37 + r53 - r93 + r121 - r155 + 
              r186, \n\(c["\<R[I,I,0,P,P,0]\>"]'\)[t] == 
            r38 + r54 - r94 + r122 + r154 - 
              r187, \n\(c["\<R[I,I,0,P,P,P]\>"]'\)[t] == 
            r39 + r55 - r95 + r123 + r155 + 
              r187, \n\(c["\<R[I,I,P,0,0,0]\>"]'\)[t] == 
            r40 + r56 + r88 - r124 - r156 - 
              r188, \n\(c["\<R[I,I,P,0,0,P]\>"]'\)[t] == 
            r41 + r57 + r89 - r125 - r157 + 
              r188, \n\(c["\<R[I,I,P,0,P,0]\>"]'\)[t] == 
            r42 + r58 + r90 - r126 + r156 - 
              r189, \n\(c["\<R[I,I,P,0,P,P]\>"]'\)[t] == 
            r43 + r59 + r91 - r127 + r157 + 
              r189, \n\(c["\<R[I,I,P,P,0,0]\>"]'\)[t] == 
            r44 + r60 + r92 + r124 - r158 - 
              r190, \n\(c["\<R[I,I,P,P,0,P]\>"]'\)[t] == 
            r45 + r61 + r93 + r125 - r159 + 
              r190, \n\(c["\<R[I,I,P,P,P,0]\>"]'\)[t] == 
            r46 + r62 + r94 + r126 + r158 - 
              r191, \n\(c["\<R[I,I,P,P,P,P]\>"]'\)[t] == 
            r47 + r63 + r95 + r127 + r159 + 
              r191};\)\[IndentingNewLine]\[IndentingNewLine]\
\[IndentingNewLine]
    \(ODEReceptor = \(Cases[ReceptorLayer, x_ \[Equal] y_ \[RuleDelayed] y] /. 
            ReactionRates\) /. LevelConnections;\)\n
    \(VarsReceptor = 
        Integrate[Cases[ReceptorLayer, x_ \[Equal] z_ \[RuleDelayed] x], 
          t];\)\[IndentingNewLine]\n (*Transformation\ of\ the\ Receptor - 
        Module\ using\ the\ linear\ hierarchical\ transformation\ discussed\ \
in\ Conzelmann\ et\ \(\(al\)\(.\)\)\ \
*) \[IndentingNewLine]\[IndentingNewLine] (*0  
        th\ \(tier : \ 
          Overall\ concentration\ of\ R\)\ *) \[IndentingNewLine]
    \(\(ct[R[X, X, X, X, X, X]]\)[t] = 
        Plus @@ VarsReceptor;\)\n\[IndentingNewLine] (*1  
        st\ \(tier : \ 
          Levels\ of\ occupancy\ for\ all\ 6\ binding\ domains\)\ \
*) \[IndentingNewLine]
    \(\(ct[R["\<I\>", X, X, X, X, X]]\)[t] = 
        Plus @@ Select[
            VarsReceptor, \((\(ToExpression[\(Head[#]\)[\([1]\)]]\)[\([1]\)] === 
                  I)\) &];\)\n
    \(\(ct[R[X, "\<I\>", X, X, X, X]]\)[t] = 
        Plus @@ Select[
            VarsReceptor, \((\(ToExpression[\(Head[#]\)[\([1]\)]]\)[\([2]\)] === 
                  I)\) &];\)\[IndentingNewLine]
    \(\(ct[R[X, X, P, X, X, X]]\)[t] = 
        Plus @@ Select[
            VarsReceptor, \((\(ToExpression[\(Head[#]\)[\([1]\)]]\)[\([3]\)] === 
                  P)\) &];\)\[IndentingNewLine]
    \(\(ct[R[X, X, X, P, X, X]]\)[t] = 
        Plus @@ Select[
            VarsReceptor, \((\(ToExpression[\(Head[#]\)[\([1]\)]]\)[\([4]\)] === 
                  P)\) &];\)\[IndentingNewLine]
    \(\(ct[R[X, X, X, X, P, X]]\)[t] = 
        Plus @@ Select[
            VarsReceptor, \((\(ToExpression[\(Head[#]\)[\([1]\)]]\)[\([5]\)] === 
                  P)\) &];\)\[IndentingNewLine]
    \(\(ct[R[X, X, X, X, X, P]]\)[t] = 
        Plus @@ Select[
            VarsReceptor, \((\(ToExpression[\(Head[#]\)[\([1]\)]]\)[\([6]\)] === 
                  P)\) &];\)\[IndentingNewLine]\[IndentingNewLine] (*2  
        nd\ \(tier : \ 
          pairs\ of\ concurrently\ occupied\ binding\ domains\)\ \
*) \[IndentingNewLine]
    \(\(ct[R["\<I\>", "\<I\>", X, X, X, X]]\)[t] = 
        Plus @@ Intersection[List @@ \(ct[R["\<I\>", X, X, X, X, X]]\)[t], 
            List @@ \(ct[R[X, "\<I\>", X, X, X, X]]\)[t]];\)\n
    \(\(ct[R["\<I\>", X, P, X, X, X]]\)[t] = 
        Plus @@ Intersection[List @@ \(ct[R["\<I\>", X, X, X, X, X]]\)[t], 
            List @@ \(ct[R[X, X, P, X, X, X]]\)[t]];\)\[IndentingNewLine]
    \(\(ct[R["\<I\>", X, X, P, X, X]]\)[t] = 
        Plus @@ Intersection[List @@ \(ct[R["\<I\>", X, X, X, X, X]]\)[t], 
            List @@ \(ct[R[X, X, X, P, X, X]]\)[t]];\)\[IndentingNewLine]
    \(\(ct[R["\<I\>", X, X, X, P, X]]\)[t] = 
        Plus @@ Intersection[List @@ \(ct[R["\<I\>", X, X, X, X, X]]\)[t], 
            List @@ \(ct[R[X, X, X, X, P, X]]\)[t]];\)\[IndentingNewLine]
    \(\(ct[R["\<I\>", X, X, X, X, P]]\)[t] = 
        Plus @@ 
          Intersection[List @@ \(ct[R["\<I\>", X, X, X, X, X]]\)[t], 
            List @@ \(ct[R[X, X, X, X, X, P]]\)[t]];\)\[IndentingNewLine]
    \(\(ct[R[X, "\<I\>", P, X, X, X]]\)[t] = 
        Plus @@ Intersection[List @@ \(ct[R[X, "\<I\>", X, X, X, X]]\)[t], 
            List @@ \(ct[R[X, X, P, X, X, X]]\)[t]];\)\n
    \(\(ct[R[X, "\<I\>", X, P, X, X]]\)[t] = 
        Plus @@ Intersection[List @@ \(ct[R[X, "\<I\>", X, X, X, X]]\)[t], 
            List @@ \(ct[R[X, X, X, P, X, X]]\)[t]];\)\n
    \(\(ct[R[X, "\<I\>", X, X, P, X]]\)[t] = 
        Plus @@ Intersection[List @@ \(ct[R[X, "\<I\>", X, X, X, X]]\)[t], 
            List @@ \(ct[R[X, X, X, X, P, X]]\)[t]];\)\n
    \(\(ct[R[X, "\<I\>", X, X, X, P]]\)[t] = 
        Plus @@ Intersection[List @@ \(ct[R[X, "\<I\>", X, X, X, X]]\)[t], 
            List @@ \(ct[R[X, X, X, X, X, P]]\)[t]];\)\[IndentingNewLine]
    \(\(ct[R[X, X, P, P, X, X]]\)[t] = 
        Plus @@ Intersection[List @@ \(ct[R[X, X, P, X, X, X]]\)[t], 
            List @@ \(ct[R[X, X, X, P, X, X]]\)[t]];\)\n
    \(\(ct[R[X, X, P, X, P, X]]\)[t] = 
        Plus @@ Intersection[List @@ \(ct[R[X, X, P, X, X, X]]\)[t], 
            List @@ \(ct[R[X, X, X, X, P, X]]\)[t]];\)\n
    \(\(ct[R[X, X, P, X, X, P]]\)[t] = 
        Plus @@ Intersection[List @@ \(ct[R[X, X, P, X, X, X]]\)[t], 
            List @@ \(ct[R[X, X, X, X, X, P]]\)[t]];\)\[IndentingNewLine]
    \(\(ct[R[X, X, X, P, P, X]]\)[t] = 
        Plus @@ Intersection[List @@ \(ct[R[X, X, X, P, X, X]]\)[t], 
            List @@ \(ct[R[X, X, X, X, P, X]]\)[t]];\)\n
    \(\(ct[R[X, X, X, P, X, P]]\)[t] = 
        Plus @@ Intersection[List @@ \(ct[R[X, X, X, P, X, X]]\)[t], 
            List @@ \(ct[R[X, X, X, X, X, P]]\)[t]];\)\[IndentingNewLine]
    \(\(ct[R[X, X, X, X, P, P]]\)[t] = 
        Plus @@ Intersection[List @@ \(ct[R[X, X, X, X, P, X]]\)[t], 
            List @@ \(ct[R[X, X, X, X, X, P]]\)[
                t]];\)\[IndentingNewLine]\[IndentingNewLine] (*3  
        rd\ \(tier : \ 
          triples\ of\ concurrently\ occupied\ binding\ domains\)\ \
*) \[IndentingNewLine]
    \(\(ct[R["\<I\>", "\<I\>", P, X, X, X]]\)[t] = 
        Plus @@ 
          Intersection[List @@ \(ct[R["\<I\>", "\<I\>", X, X, X, X]]\)[t], 
            List @@ \(ct[R[X, X, P, X, X, X]]\)[t]];\)\n
    \(\(ct[R["\<I\>", "\<I\>", X, P, X, X]]\)[t] = 
        Plus @@ Intersection[
            List @@ \(ct[R["\<I\>", "\<I\>", X, X, X, X]]\)[t], 
            List @@ \(ct[R[X, X, X, P, X, X]]\)[t]];\)\n
    \(\(ct[R["\<I\>", "\<I\>", X, X, P, X]]\)[t] = 
        Plus @@ Intersection[
            List @@ \(ct[R["\<I\>", "\<I\>", X, X, X, X]]\)[t], 
            List @@ \(ct[R[X, X, X, X, P, X]]\)[t]];\)\n
    \(\(ct[R["\<I\>", "\<I\>", X, X, X, P]]\)[t] = 
        Plus @@ Intersection[
            List @@ \(ct[R["\<I\>", "\<I\>", X, X, X, X]]\)[t], 
            List @@ \(ct[R[X, X, X, X, X, P]]\)[t]];\)\[IndentingNewLine]
    \(\(ct[R["\<I\>", X, P, P, X, X]]\)[t] = 
        Plus @@ Intersection[List @@ \(ct[R["\<I\>", X, P, X, X, X]]\)[t], 
            List @@ \(ct[R[X, X, X, P, X, X]]\)[t]];\)\n
    \(\(ct[R["\<I\>", X, P, X, P, X]]\)[t] = 
        Plus @@ Intersection[List @@ \(ct[R["\<I\>", X, P, X, X, X]]\)[t], 
            List @@ \(ct[R[X, X, X, X, P, X]]\)[t]];\)\n
    \(\(ct[R["\<I\>", X, P, X, X, P]]\)[t] = 
        Plus @@ Intersection[List @@ \(ct[R["\<I\>", X, P, X, X, X]]\)[t], 
            List @@ \(ct[R[X, X, X, X, X, P]]\)[t]];\)\[IndentingNewLine]
    \(\(ct[R["\<I\>", X, X, P, P, X]]\)[t] = 
        Plus @@ Intersection[List @@ \(ct[R["\<I\>", X, X, P, X, X]]\)[t], 
            List @@ \(ct[R[X, X, X, X, P, X]]\)[t]];\)\n
    \(\(ct[R["\<I\>", X, X, P, X, P]]\)[t] = 
        Plus @@ Intersection[List @@ \(ct[R["\<I\>", X, X, P, X, X]]\)[t], 
            List @@ \(ct[R[X, X, X, X, X, P]]\)[t]];\)\[IndentingNewLine]
    \(\(ct[R["\<I\>", X, X, X, P, P]]\)[t] = 
        Plus @@ Intersection[List @@ \(ct[R["\<I\>", X, X, X, P, X]]\)[t], 
            List @@ \(ct[R[X, X, X, X, X, P]]\)[t]];\)\[IndentingNewLine]
    \(\(ct[R[X, "\<I\>", P, P, X, X]]\)[t] = 
        Plus @@ Intersection[List @@ \(ct[R[X, "\<I\>", P, X, X, X]]\)[t], 
            List @@ \(ct[R[X, X, X, P, X, X]]\)[t]];\)\n
    \(\(ct[R[X, "\<I\>", P, X, P, X]]\)[t] = 
        Plus @@ Intersection[List @@ \(ct[R[X, "\<I\>", P, X, X, X]]\)[t], 
            List @@ \(ct[R[X, X, X, X, P, X]]\)[t]];\)\n
    \(\(ct[R[X, "\<I\>", P, X, X, P]]\)[t] = 
        Plus @@ Intersection[List @@ \(ct[R[X, "\<I\>", P, X, X, X]]\)[t], 
            List @@ \(ct[R[X, X, X, X, X, P]]\)[t]];\)\n
    \(\(ct[R[X, "\<I\>", X, P, P, X]]\)[t] = 
        Plus @@ Intersection[List @@ \(ct[R[X, "\<I\>", X, P, X, X]]\)[t], 
            List @@ \(ct[R[X, X, X, X, P, X]]\)[t]];\)\n
    \(\(ct[R[X, "\<I\>", X, P, X, P]]\)[t] = 
        Plus @@ Intersection[List @@ \(ct[R[X, "\<I\>", X, P, X, X]]\)[t], 
            List @@ \(ct[R[X, X, X, X, X, P]]\)[t]];\)\n
    \(\(ct[R[X, "\<I\>", X, X, P, P]]\)[t] = 
        Plus @@ Intersection[List @@ \(ct[R[X, "\<I\>", X, X, P, X]]\)[t], 
            List @@ \(ct[R[X, X, X, X, X, P]]\)[t]];\)\[IndentingNewLine]
    \(\(ct[R[X, X, P, P, P, X]]\)[t] = 
        Plus @@ Intersection[List @@ \(ct[R[X, X, P, P, X, X]]\)[t], 
            List @@ \(ct[R[X, X, X, X, P, X]]\)[t]];\)\n
    \(\(ct[R[X, X, P, P, X, P]]\)[t] = 
        Plus @@ Intersection[List @@ \(ct[R[X, X, P, P, X, X]]\)[t], 
            List @@ \(ct[R[X, X, X, X, X, P]]\)[t]];\)\n
    \(\(ct[R[X, X, P, X, P, P]]\)[t] = 
        Plus @@ Intersection[List @@ \(ct[R[X, X, P, X, P, X]]\)[t], 
            List @@ \(ct[R[X, X, X, X, X, P]]\)[t]];\)\[IndentingNewLine]
    \(\(ct[R[X, X, X, P, P, P]]\)[t] = 
        Plus @@ Intersection[List @@ \(ct[R[X, X, X, P, P, X]]\)[t], 
            List @@ \(ct[R[X, X, X, X, X, P]]\)[
                t]];\)\[IndentingNewLine]\[IndentingNewLine] (*4  
        th\ \(tier : \ 
          4 - tuples\ of\ concurrently\ occupied\ binding\ domains\)\ \
*) \[IndentingNewLine]
    \(\(ct[R["\<I\>", "\<I\>", P, P, X, X]]\)[t] = 
        Plus @@ Intersection[
            List @@ \(ct[R["\<I\>", "\<I\>", X, P, X, X]]\)[t], 
            List @@ \(ct[R[X, X, P, X, X, X]]\)[t]];\)\[IndentingNewLine]
    \(\(ct[R["\<I\>", "\<I\>", P, X, P, X]]\)[t] = 
        Plus @@ Intersection[
            List @@ \(ct[R["\<I\>", "\<I\>", P, X, X, X]]\)[t], 
            List @@ \(ct[R[X, X, X, X, P, X]]\)[t]];\)\[IndentingNewLine]
    \(\(ct[R["\<I\>", "\<I\>", X, P, P, X]]\)[t] = 
        Plus @@ 
          Intersection[List @@ \(ct[R["\<I\>", "\<I\>", X, P, X, X]]\)[t], 
            List @@ \(ct[R[X, X, X, X, P, X]]\)[t]];\)\[IndentingNewLine]
    \(\(ct[R["\<I\>", X, P, P, P, X]]\)[t] = 
        Plus @@ Intersection[List @@ \(ct[R["\<I\>", X, P, P, X, X]]\)[t], 
            List @@ \(ct[R[X, X, X, X, P, X]]\)[t]];\)\[IndentingNewLine]
    \(\(ct[R[X, "\<I\>", P, P, P, X]]\)[t] = 
        Plus @@ Intersection[List @@ \(ct[R[X, "\<I\>", P, P, X, X]]\)[t], 
            List @@ \(ct[R[X, X, X, X, P, X]]\)[t]];\)\[IndentingNewLine]
    \(\(ct[R["\<I\>", "\<I\>", P, X, X, P]]\)[t] = 
        Plus @@ Intersection[
            List @@ \(ct[R["\<I\>", "\<I\>", P, X, X, X]]\)[t], 
            List @@ \(ct[R[X, X, X, X, X, P]]\)[t]];\)\n
    \(\(ct[R["\<I\>", "\<I\>", X, P, X, P]]\)[t] = 
        Plus @@ Intersection[
            List @@ \(ct[R["\<I\>", "\<I\>", X, P, X, X]]\)[t], 
            List @@ \(ct[R[X, X, X, X, X, P]]\)[t]];\)\n
    \(\(ct[R["\<I\>", X, P, P, X, P]]\)[t] = 
        Plus @@ Intersection[List @@ \(ct[R["\<I\>", X, P, P, X, X]]\)[t], 
            List @@ \(ct[R[X, X, X, X, X, P]]\)[t]];\)\n
    \(\(ct[R[X, "\<I\>", P, P, X, P]]\)[t] = 
        Plus @@ Intersection[List @@ \(ct[R[X, "\<I\>", P, P, X, X]]\)[t], 
            List @@ \(ct[R[X, X, X, X, X, P]]\)[t]];\)\[IndentingNewLine]
    \(\(ct[R["\<I\>", "\<I\>", X, X, P, P]]\)[t] = 
        Plus @@ Intersection[
            List @@ \(ct[R["\<I\>", "\<I\>", X, X, P, X]]\)[t], 
            List @@ \(ct[R[X, X, X, X, X, P]]\)[t]];\)\n
    \(\(ct[R["\<I\>", X, P, X, P, P]]\)[t] = 
        Plus @@ Intersection[List @@ \(ct[R["\<I\>", X, P, X, P, X]]\)[t], 
            List @@ \(ct[R[X, X, X, X, X, P]]\)[t]];\)\n
    \(\(ct[R[X, "\<I\>", P, X, P, P]]\)[t] = 
        Plus @@ Intersection[List @@ \(ct[R[X, "\<I\>", P, X, P, X]]\)[t], 
            List @@ \(ct[R[X, X, X, X, X, P]]\)[t]];\)\[IndentingNewLine]
    \(\(ct[R["\<I\>", X, X, P, P, P]]\)[t] = 
        Plus @@ Intersection[List @@ \(ct[R["\<I\>", X, X, P, P, X]]\)[t], 
            List @@ \(ct[R[X, X, X, X, X, P]]\)[t]];\)\n
    \(\(ct[R[X, "\<I\>", X, P, P, P]]\)[t] = 
        Plus @@ 
          Intersection[List @@ \(ct[R[X, "\<I\>", X, P, P, X]]\)[t], 
            List @@ \(ct[R[X, X, X, X, X, P]]\)[t]];\)\[IndentingNewLine]
    \(\(ct[R[X, X, P, P, P, P]]\)[t] = 
        Plus @@ Intersection[List @@ \(ct[R[X, X, P, P, P, X]]\)[t], 
            List @@ \(ct[R[X, X, X, X, X, P]]\)[
                t]];\)\[IndentingNewLine]\[IndentingNewLine] (*5  
        th\ \(tier : \ 
          5 - tuples\ of\ concurrently\ occupied\ binding\ domains\)\ \
*) \[IndentingNewLine]
    \(\(ct[R["\<I\>", "\<I\>", P, P, P, X]]\)[t] = 
        Plus @@ Intersection[
            List @@ \(ct[R["\<I\>", "\<I\>", X, P, P, X]]\)[t], 
            List @@ \(ct[R[X, X, P, X, X, X]]\)[t]];\)\[IndentingNewLine]
    \(\(ct[R["\<I\>", "\<I\>", P, P, X, P]]\)[t] = 
        Plus @@ Intersection[
            List @@ \(ct[R["\<I\>", "\<I\>", X, P, X, P]]\)[t], 
            List @@ \(ct[R[X, X, P, X, X, X]]\)[t]];\)\n
    \(\(ct[R["\<I\>", "\<I\>", P, X, P, P]]\)[t] = 
        Plus @@ Intersection[
            List @@ \(ct[R["\<I\>", "\<I\>", P, X, X, P]]\)[t], 
            List @@ \(ct[R[X, X, X, X, P, X]]\)[t]];\)\n
    \(\(ct[R["\<I\>", "\<I\>", X, P, P, P]]\)[t] = 
        Plus @@ Intersection[
            List @@ \(ct[R["\<I\>", "\<I\>", X, P, X, P]]\)[t], 
            List @@ \(ct[R[X, X, X, X, P, X]]\)[t]];\)\n
    \(\(ct[R["\<I\>", X, P, P, P, P]]\)[t] = 
        Plus @@ Intersection[List @@ \(ct[R["\<I\>", X, P, P, X, P]]\)[t], 
            List @@ \(ct[R[X, X, X, X, P, X]]\)[t]];\)\n
    \(\(ct[R[X, "\<I\>", P, P, P, P]]\)[t] = 
        Plus @@ Intersection[List @@ \(ct[R[X, "\<I\>", P, P, X, P]]\)[t], 
            List @@ \(ct[R[X, X, X, X, P, X]]\)[
                t]];\)\[IndentingNewLine]\[IndentingNewLine] (*6  
        th\ \(tier : \ 
          6 - tuples\ of\ concurrently\ occupied\ binding\ domains\)\ \
*) \[IndentingNewLine]
    \(\(ct[R["\<I\>", "\<I\>", P, P, P, P]]\)[t] = 
        Plus @@ Intersection[
            List @@ \(ct[R["\<I\>", "\<I\>", P, P, X, P]]\)[t], 
            List @@ \(ct[R[X, X, X, X, P, X]]\)[t]];\)\[IndentingNewLine]
    \)\)\)], "Input"],

Cell[CellGroupData[{

Cell[BoxData[
    \(\(\( (*\ 
      Vector\ of\ new\ variables\ according\ to\ Conzelmann\ et\ \
\(\(al\)\(.\)\)\ *) \)\(\[IndentingNewLine]\)\(\(NewVars = {\(c[
              R[X, X, X, X, X, X]]\)[t], \(c[R["\<I\>", X, X, X, X, X]]\)[
            t], \(c[R[X, "\<I\>", X, X, X, X]]\)[
            t], \(c[R[X, X, P, X, X, X]]\)[t], \(c[R[X, X, X, P, X, X]]\)[
            t], \(c[R[X, X, X, X, P, X]]\)[t], \(c[R[X, X, X, X, X, P]]\)[
            t], \(c[R["\<I\>", "\<I\>", X, X, X, X]]\)[
            t], \(c[R["\<I\>", X, P, X, X, X]]\)[
            t], \(c[R["\<I\>", X, X, P, X, X]]\)[
            t], \(c[R["\<I\>", X, X, X, P, X]]\)[
            t], \(c[R["\<I\>", X, X, X, X, P]]\)[
            t], \(c[R[X, "\<I\>", P, X, X, X]]\)[
            t], \(c[R[X, "\<I\>", X, P, X, X]]\)[
            t], \(c[R[X, "\<I\>", X, X, P, X]]\)[
            t], \(c[R[X, "\<I\>", X, X, X, P]]\)[
            t], \(c[R[X, X, P, P, X, X]]\)[t], \(c[R[X, X, P, X, P, X]]\)[
            t], \(c[R[X, X, P, X, X, P]]\)[t], \(c[R[X, X, X, P, P, X]]\)[
            t], \(c[R[X, X, X, P, X, P]]\)[t], \(c[R[X, X, X, X, P, P]]\)[
            t], \(c[R["\<I\>", "\<I\>", P, X, X, X]]\)[
            t], \(c[R["\<I\>", "\<I\>", X, P, X, X]]\)[
            t], \(c[R["\<I\>", "\<I\>", X, X, P, X]]\)[
            t], \(c[R["\<I\>", "\<I\>", X, X, X, P]]\)[
            t], \(c[R["\<I\>", X, P, P, X, X]]\)[
            t], \(c[R["\<I\>", X, P, X, P, X]]\)[
            t], \(c[R["\<I\>", X, P, X, X, P]]\)[
            t], \(c[R["\<I\>", X, X, P, P, X]]\)[
            t], \(c[R["\<I\>", X, X, P, X, P]]\)[
            t], \(c[R["\<I\>", X, X, X, P, P]]\)[
            t], \(c[R[X, "\<I\>", P, P, X, X]]\)[
            t], \(c[R[X, "\<I\>", P, X, P, X]]\)[
            t], \(c[R[X, "\<I\>", P, X, X, P]]\)[
            t], \(c[R[X, "\<I\>", X, P, P, X]]\)[
            t], \(c[R[X, "\<I\>", X, P, X, P]]\)[
            t], \(c[R[X, "\<I\>", X, X, P, P]]\)[
            t], \(c[R[X, X, P, P, P, X]]\)[t], \(c[R[X, X, P, P, X, P]]\)[
            t], \(c[R[X, X, P, X, P, P]]\)[t], \(c[R[X, X, X, P, P, P]]\)[
            t], \(c[R["\<I\>", "\<I\>", P, P, X, X]]\)[
            t], \(c[R["\<I\>", "\<I\>", P, X, P, X]]\)[
            t], \(c[R["\<I\>", "\<I\>", X, P, P, X]]\)[
            t], \(c[R["\<I\>", X, P, P, P, X]]\)[
            t], \(c[R[X, "\<I\>", P, P, P, X]]\)[
            t], \(c[R["\<I\>", "\<I\>", P, X, X, P]]\)[
            t], \(c[R["\<I\>", "\<I\>", X, P, X, P]]\)[
            t], \(c[R["\<I\>", X, P, P, X, P]]\)[
            t], \(c[R[X, "\<I\>", P, P, X, P]]\)[
            t], \(c[R["\<I\>", "\<I\>", X, X, P, P]]\)[
            t], \(c[R["\<I\>", X, P, X, P, P]]\)[
            t], \(c[R[X, "\<I\>", P, X, P, P]]\)[
            t], \(c[R["\<I\>", X, X, P, P, P]]\)[
            t], \(c[R[X, "\<I\>", X, P, P, P]]\)[
            t], \(c[R[X, X, P, P, P, P]]\)[
            t], \(c[R["\<I\>", "\<I\>", P, P, P, X]]\)[
            t], \(c[R["\<I\>", "\<I\>", P, P, X, P]]\)[
            t], \(c[R["\<I\>", "\<I\>", P, X, P, P]]\)[
            t], \(c[R["\<I\>", "\<I\>", X, P, P, P]]\)[
            t], \(c[R["\<I\>", X, P, P, P, P]]\)[
            t], \(c[R[X, "\<I\>", P, P, P, P]]\)[
            t], \(c[R["\<I\>", "\<I\>", P, P, P, P]]\)[
            t]};\)\[IndentingNewLine]\[IndentingNewLine]\[IndentingNewLine] \
(*\ Calculation\ of\ the\ Transformation\ Matrix\ and\ its\ inverse . \ \
\(Additionally : \ 
            Test\ whether\ the\ transformation\ is\ invertible\ \
\((MatrixRank)\)\)\ *) \[IndentingNewLine]
    \(Trafo = \(\((ct @@ Head[NewVars[\([#]\)]])\)[t] &\) /@ 
          Range[Length[NewVars]];\)\[IndentingNewLine]
    \(TrafoMatrix = Outer[D, Trafo, VarsReceptor];\)\[IndentingNewLine]
    MatrixRank[TrafoMatrix]\[IndentingNewLine]
    \(InvTrafoMatrix = 
        Inverse[TrafoMatrix];\)\[IndentingNewLine]\[IndentingNewLine] (*\ 
      Inverse\ \(Trafo : \ 
          How\ the\ old\ variables\ can\ be\ calculated\ using\ the\ new\ \
variables\)\ *) \[IndentingNewLine]
    \(ReplInv = \(VarsReceptor[\([#]\)] \[Rule] \((InvTrafoMatrix . 
                    NewVars)\)[\([#]\)] &\) /@ 
          Range[Length[NewVars]];\)\[IndentingNewLine]\[IndentingNewLine] (*\ 
      Transformation\ of\ the\ 128\ ODE\ system\ to\ new\ coordinates\ \
*) \[IndentingNewLine]
    \(ODETrafo = 
        TrafoMatrix . ODEReceptor /. 
          ReplInv;\)\[IndentingNewLine]\[IndentingNewLine]
    \)\)\)], "Input"],

Cell[BoxData[
    \(64\)], "Output"]
}, Open  ]],

Cell[BoxData[
    \(\(\( (*\ 
      The\ reduced\ Receptor\ module\ only\ comprises\ 20\ states\ including\ \
the\ 0  th\ and\ 1  st\ tier, \ 
      plus\ 6\ states\ of\ the\ 2  
        nd\ \(\(tier\)\(.\)\)\ \
*) \)\(\[IndentingNewLine]\)\(\(ODERModuleReduced = 
        Join[\(\((D[NewVars[\([#]\)], t] == 
                  FullSimplify[ODETrafo[\([#]\)]])\) &\) /@ 
            Range[1, 
              16], \(\((D[NewVars[\([#]\)], t] == 
                  FullSimplify[ODETrafo[\([#]\)]])\) &\) /@ 
            Range[23, 26]];\)\(\[IndentingNewLine]\)
    \)\)\)], "Input"],

Cell[CellGroupData[{

Cell[BoxData[
    RowBox[{"\[IndentingNewLine]", 
      RowBox[{\(ODEReduced = Join[ODERModuleReduced, ODEIRSModuleReduced];\), 
        "\n", \(ODEReduced = 
            ODEReduced\  /. \ {v : \((R | IRS | Shc)\)[___] \[RuleDelayed] \ 
                  StringReplace[
                    ToString[
                      v], {"\< \>" \[Rule] \ "\<\>", "\<\"\>" \[Rule] \ \
"\<\>"}]};\), "\n", 
        RowBox[{
          RowBox[{"vars", "=", 
            RowBox[{"Union", "[", 
              RowBox[{"Cases", "[", 
                RowBox[{"ODEReduced", ",", 
                  RowBox[{
                    TagBox[
                      StyleBox[\(\(\(Derivative[1]\)[c[n_]]\)[t]\),
                        ShowSpecialCharacters->False,
                        ShowStringCharacters->True,
                        NumberMarks->True],
                      FullForm], "\[RuleDelayed]", \(\(c[n]\)[t]\)}], ",", 
                  "Infinity"}], "]"}], "]"}]}], ";"}], "\n", 
        "\[IndentingNewLine]", \(icsR = \(\((\((#\  /. \ 
                        t \[Rule] \ t0)\) \[Rule] \ 32)\) &\)\  /@ \ 
              vars\ ;\), 
        "\n", \(icsE = \(\((\((#\  /. \ 
                        t \[Rule] \ 0)\)\  \[Equal] \ \ \((#\ \  /. \ 
                        t \[Rule] \ t0)\))\) &\)\  /@ \ vars\ ;\), "\n", 
        "Null", "\[IndentingNewLine]", "\[IndentingNewLine]", 
        "ODEReduced"}]}]], "Input"],

Cell[BoxData[
    RowBox[{"{", 
      RowBox[{
        RowBox[{
          RowBox[{
            SuperscriptBox[\(c["R[X,X,X,X,X,X]"]\), "\[Prime]",
              MultilineFunction->None], "[", "t", "]"}], "\[Equal]", "0"}], 
        ",", 
        RowBox[{
          RowBox[{
            SuperscriptBox[\(c["R[I,X,X,X,X,X]"]\), "\[Prime]",
              MultilineFunction->None], "[", "t", "]"}], 
          "\[Equal]", \(\((ki1d - 
                  ki2d + \((ki1 - ki2)\)\ \(c["Ins"]\)[t])\)\ \(c[
                  "R[I,I,X,X,X,X]"]\)[
                t] - \((ki1d + ki1\ \(c["Ins"]\)[t])\)\ \(c[
                  "R[I,X,X,X,X,X]"]\)[t] + \(c["Ins"]\)[
                t]\ \((\((\(-ki1\) + ki2)\)\ \(c["R[X,I,X,X,X,X]"]\)[t] + 
                  ki1\ \(c["R[X,X,X,X,X,X]"]\)[t])\)\)}], ",", 
        RowBox[{
          RowBox[{
            SuperscriptBox[\(c["R[X,I,X,X,X,X]"]\), "\[Prime]",
              MultilineFunction->None], "[", "t", "]"}], 
          "\[Equal]", \(\((ki1d - 
                  ki2d + \((ki1 - ki2)\)\ \(c["Ins"]\)[t])\)\ \(c[
                  "R[I,I,X,X,X,X]"]\)[t] - 
            ki1d\ \(c["R[X,I,X,X,X,X]"]\)[t] + \(c["Ins"]\)[
                t]\ \((\((\(-ki1\) + ki2)\)\ \(c["R[I,X,X,X,X,X]"]\)[t] + 
                  ki1\ \((\(-\(c["R[X,I,X,X,X,X]"]\)[t]\) + \(c[
                            "R[X,X,X,X,X,X]"]\)[t])\))\)\)}], ",", 
        RowBox[{
          RowBox[{
            SuperscriptBox[\(c["R[X,X,P,X,X,X]"]\), "\[Prime]",
              MultilineFunction->None], "[", "t", "]"}], 
          "\[Equal]", \(\((\(c["IRS[R,X,X,X,X,X,X]"]\)[
                    t]\ \((\((kp10d - 2\ kp11d + kp12d)\)\ \(c[
                            "R[I,I,P,X,X,X]"]\)[
                          t] - \((kp10d - 
                            kp11d)\)\ \((\(c["R[I,X,P,X,X,X]"]\)[
                              t] + \(c["R[X,I,P,X,X,X]"]\)[t])\) + 
                      kp10d\ \(c["R[X,X,P,X,X,X]"]\)[t])\) - \((\(c[
                          "R[X,X,P,X,X,X]"]\)[t] + \(c["R[X,X,X,P,X,X]"]\)[
                        t])\)\ \((\((kp10 + kp10d - 2\ kp11 - 2\ kp11d + 
                            kp12 + kp12d)\)\ \(c["R[I,I,P,X,X,X]"]\)[
                          t] - \((kp10 - 2\ kp11 + kp12)\)\ \(c[
                            "R[I,I,X,X,X,X]"]\)[t] - 
                      kp10\ \(c["R[I,X,P,X,X,X]"]\)[t] - 
                      kp10d\ \(c["R[I,X,P,X,X,X]"]\)[t] + 
                      kp11\ \(c["R[I,X,P,X,X,X]"]\)[t] + 
                      kp11d\ \(c["R[I,X,P,X,X,X]"]\)[t] + 
                      kp10\ \(c["R[I,X,X,X,X,X]"]\)[t] - 
                      kp11\ \(c["R[I,X,X,X,X,X]"]\)[t] - 
                      kp10\ \(c["R[X,I,P,X,X,X]"]\)[t] - 
                      kp10d\ \(c["R[X,I,P,X,X,X]"]\)[t] + 
                      kp11\ \(c["R[X,I,P,X,X,X]"]\)[t] + 
                      kp11d\ \(c["R[X,I,P,X,X,X]"]\)[t] + 
                      kp10\ \(c["R[X,I,X,X,X,X]"]\)[t] - 
                      kp11\ \(c["R[X,I,X,X,X,X]"]\)[t] + 
                      kp10\ \(c["R[X,X,P,X,X,X]"]\)[t] + 
                      kp10d\ \(c["R[X,X,P,X,X,X]"]\)[t] - 
                      kp10\ \(c["R[X,X,X,X,X,X]"]\)[t])\))\)/\((\(c[
                    "R[X,X,P,X,X,X]"]\)[t] + \(c["R[X,X,X,P,X,X]"]\)[
                  t])\)\)}], ",", 
        RowBox[{
          RowBox[{
            SuperscriptBox[\(c["R[X,X,X,P,X,X]"]\), "\[Prime]",
              MultilineFunction->None], "[", "t", "]"}], 
          "\[Equal]", \(\((\(c["IRS[R,X,X,X,X,X,X]"]\)[
                    t]\ \((\((kp20d - 2\ kp21d + kp22d)\)\ \(c[
                            "R[I,I,X,P,X,X]"]\)[
                          t] - \((kp20d - 
                            kp21d)\)\ \((\(c["R[I,X,X,P,X,X]"]\)[
                              t] + \(c["R[X,I,X,P,X,X]"]\)[t])\) + 
                      kp20d\ \(c["R[X,X,X,P,X,X]"]\)[t])\) - \((\(c[
                          "R[X,X,P,X,X,X]"]\)[t] + \(c["R[X,X,X,P,X,X]"]\)[
                        t])\)\ \((\((kp20 + kp20d - 2\ kp21 - 2\ kp21d + 
                            kp22 + kp22d)\)\ \(c["R[I,I,X,P,X,X]"]\)[
                          t] - \((kp20 - 2\ kp21 + kp22)\)\ \(c[
                            "R[I,I,X,X,X,X]"]\)[t] - 
                      kp20\ \(c["R[I,X,X,P,X,X]"]\)[t] - 
                      kp20d\ \(c["R[I,X,X,P,X,X]"]\)[t] + 
                      kp21\ \(c["R[I,X,X,P,X,X]"]\)[t] + 
                      kp21d\ \(c["R[I,X,X,P,X,X]"]\)[t] + 
                      kp20\ \(c["R[I,X,X,X,X,X]"]\)[t] - 
                      kp21\ \(c["R[I,X,X,X,X,X]"]\)[t] - 
                      kp20\ \(c["R[X,I,X,P,X,X]"]\)[t] - 
                      kp20d\ \(c["R[X,I,X,P,X,X]"]\)[t] + 
                      kp21\ \(c["R[X,I,X,P,X,X]"]\)[t] + 
                      kp21d\ \(c["R[X,I,X,P,X,X]"]\)[t] + 
                      kp20\ \(c["R[X,I,X,X,X,X]"]\)[t] - 
                      kp21\ \(c["R[X,I,X,X,X,X]"]\)[t] + 
                      kp20\ \(c["R[X,X,X,P,X,X]"]\)[t] + 
                      kp20d\ \(c["R[X,X,X,P,X,X]"]\)[t] - 
                      kp20\ \(c["R[X,X,X,X,X,X]"]\)[t])\))\)/\((\(c[
                    "R[X,X,P,X,X,X]"]\)[t] + \(c["R[X,X,X,P,X,X]"]\)[
                  t])\)\)}], ",", 
        RowBox[{
          RowBox[{
            SuperscriptBox[\(c["R[X,X,X,X,P,X]"]\), "\[Prime]",
              MultilineFunction->None], "[", "t", "]"}], 
          "\[Equal]", \(\((\(-\(c["R[X,X,X,X,P,X]"]\)[
                      t]\)\ \((\((kp30 + kp30d - 2\ kp31 - 2\ kp31d + kp32 + 
                            kp32d)\)\ \(c["R[I,I,X,X,P,X]"]\)[
                          t] - \((kp30 - 2\ kp31 + kp32)\)\ \(c[
                            "R[I,I,X,X,X,X]"]\)[t] - 
                      kp30\ \(c["R[I,X,X,X,P,X]"]\)[t] - 
                      kp30d\ \(c["R[I,X,X,X,P,X]"]\)[t] + 
                      kp31\ \(c["R[I,X,X,X,P,X]"]\)[t] + 
                      kp31d\ \(c["R[I,X,X,X,P,X]"]\)[t] + 
                      kp30\ \(c["R[I,X,X,X,X,X]"]\)[t] - 
                      kp31\ \(c["R[I,X,X,X,X,X]"]\)[t] - 
                      kp30\ \(c["R[X,I,X,X,P,X]"]\)[t] - 
                      kp30d\ \(c["R[X,I,X,X,P,X]"]\)[t] + 
                      kp31\ \(c["R[X,I,X,X,P,X]"]\)[t] + 
                      kp31d\ \(c["R[X,I,X,X,P,X]"]\)[t] + 
                      kp30\ \(c["R[X,I,X,X,X,X]"]\)[t] - 
                      kp31\ \(c["R[X,I,X,X,X,X]"]\)[t] + 
                      kp30\ \(c["R[X,X,X,X,P,X]"]\)[t] + 
                      kp30d\ \(c["R[X,X,X,X,P,X]"]\)[t] - 
                      kp30\ \(c["R[X,X,X,X,X,X]"]\)[t])\) - \(c[
                      "R[X,X,X,X,X,P]"]\)[
                    t]\ \((\((kp30 + kp30d - 2\ kp31 - 2\ kp31d + kp32 + 
                            kp32d)\)\ \(c["R[I,I,X,X,P,X]"]\)[
                          t] - \((kp30 - 2\ kp31 + kp32)\)\ \(c[
                            "R[I,I,X,X,X,X]"]\)[t] - 
                      kp30\ \(c["R[I,X,X,X,P,X]"]\)[t] - 
                      kp30d\ \(c["R[I,X,X,X,P,X]"]\)[t] + 
                      kp31\ \(c["R[I,X,X,X,P,X]"]\)[t] + 
                      kp31d\ \(c["R[I,X,X,X,P,X]"]\)[t] + 
                      kp30\ \(c["R[I,X,X,X,X,X]"]\)[t] - 
                      kp31\ \(c["R[I,X,X,X,X,X]"]\)[t] - 
                      kp30\ \(c["R[X,I,X,X,P,X]"]\)[t] - 
                      kp30d\ \(c["R[X,I,X,X,P,X]"]\)[t] + 
                      kp31\ \(c["R[X,I,X,X,P,X]"]\)[t] + 
                      kp31d\ \(c["R[X,I,X,X,P,X]"]\)[t] + 
                      kp30\ \(c["R[X,I,X,X,X,X]"]\)[t] - 
                      kp31\ \(c["R[X,I,X,X,X,X]"]\)[t] + 
                      kp30\ \(c["R[X,X,X,X,P,X]"]\)[t] + 
                      kp30d\ \(c["R[X,X,X,X,P,X]"]\)[t] - 
                      kp30\ \(c["R[X,X,X,X,X,X]"]\)[
                          t])\) + \((\((kp30d - 2\ kp31d + kp32d)\)\ \(c[
                            "R[I,I,X,X,P,X]"]\)[
                          t] - \((kp30d - 
                            kp31d)\)\ \((\(c["R[I,X,X,X,P,X]"]\)[
                              t] + \(c["R[X,I,X,X,P,X]"]\)[t])\) + 
                      kp30d\ \(c["R[X,X,X,X,P,X]"]\)[t])\)\ \(c["Shc[R,X]"]\)[
                    t])\)/\((\(c["R[X,X,X,X,P,X]"]\)[
                  t] + \(c["R[X,X,X,X,X,P]"]\)[t])\)\)}], ",", 
        RowBox[{
          RowBox[{
            SuperscriptBox[\(c["R[X,X,X,X,X,P]"]\), "\[Prime]",
              MultilineFunction->None], "[", "t", "]"}], 
          "\[Equal]", \(\((\(-\(c["R[X,X,X,X,P,X]"]\)[
                      t]\)\ \((\((kp40 + kp40d - 2\ kp41 - 2\ kp41d + kp42 + 
                            kp42d)\)\ \(c["R[I,I,X,X,X,P]"]\)[
                          t] - \((kp40 - 2\ kp41 + kp42)\)\ \(c[
                            "R[I,I,X,X,X,X]"]\)[t] - 
                      kp40\ \(c["R[I,X,X,X,X,P]"]\)[t] - 
                      kp40d\ \(c["R[I,X,X,X,X,P]"]\)[t] + 
                      kp41\ \(c["R[I,X,X,X,X,P]"]\)[t] + 
                      kp41d\ \(c["R[I,X,X,X,X,P]"]\)[t] + 
                      kp40\ \(c["R[I,X,X,X,X,X]"]\)[t] - 
                      kp41\ \(c["R[I,X,X,X,X,X]"]\)[t] - 
                      kp40\ \(c["R[X,I,X,X,X,P]"]\)[t] - 
                      kp40d\ \(c["R[X,I,X,X,X,P]"]\)[t] + 
                      kp41\ \(c["R[X,I,X,X,X,P]"]\)[t] + 
                      kp41d\ \(c["R[X,I,X,X,X,P]"]\)[t] + 
                      kp40\ \(c["R[X,I,X,X,X,X]"]\)[t] - 
                      kp41\ \(c["R[X,I,X,X,X,X]"]\)[t] + 
                      kp40\ \(c["R[X,X,X,X,X,P]"]\)[t] + 
                      kp40d\ \(c["R[X,X,X,X,X,P]"]\)[t] - 
                      kp40\ \(c["R[X,X,X,X,X,X]"]\)[t])\) - \(c[
                      "R[X,X,X,X,X,P]"]\)[
                    t]\ \((\((kp40 + kp40d - 2\ kp41 - 2\ kp41d + kp42 + 
                            kp42d)\)\ \(c["R[I,I,X,X,X,P]"]\)[
                          t] - \((kp40 - 2\ kp41 + kp42)\)\ \(c[
                            "R[I,I,X,X,X,X]"]\)[t] - 
                      kp40\ \(c["R[I,X,X,X,X,P]"]\)[t] - 
                      kp40d\ \(c["R[I,X,X,X,X,P]"]\)[t] + 
                      kp41\ \(c["R[I,X,X,X,X,P]"]\)[t] + 
                      kp41d\ \(c["R[I,X,X,X,X,P]"]\)[t] + 
                      kp40\ \(c["R[I,X,X,X,X,X]"]\)[t] - 
                      kp41\ \(c["R[I,X,X,X,X,X]"]\)[t] - 
                      kp40\ \(c["R[X,I,X,X,X,P]"]\)[t] - 
                      kp40d\ \(c["R[X,I,X,X,X,P]"]\)[t] + 
                      kp41\ \(c["R[X,I,X,X,X,P]"]\)[t] + 
                      kp41d\ \(c["R[X,I,X,X,X,P]"]\)[t] + 
                      kp40\ \(c["R[X,I,X,X,X,X]"]\)[t] - 
                      kp41\ \(c["R[X,I,X,X,X,X]"]\)[t] + 
                      kp40\ \(c["R[X,X,X,X,X,P]"]\)[t] + 
                      kp40d\ \(c["R[X,X,X,X,X,P]"]\)[t] - 
                      kp40\ \(c["R[X,X,X,X,X,X]"]\)[
                          t])\) + \((\((kp40d - 2\ kp41d + kp42d)\)\ \(c[
                            "R[I,I,X,X,X,P]"]\)[
                          t] - \((kp40d - 
                            kp41d)\)\ \((\(c["R[I,X,X,X,X,P]"]\)[
                              t] + \(c["R[X,I,X,X,X,P]"]\)[t])\) + 
                      kp40d\ \(c["R[X,X,X,X,X,P]"]\)[t])\)\ \(c["Shc[R,X]"]\)[
                    t])\)/\((\(c["R[X,X,X,X,P,X]"]\)[
                  t] + \(c["R[X,X,X,X,X,P]"]\)[t])\)\)}], ",", 
        RowBox[{
          RowBox[{
            SuperscriptBox[\(c["R[I,I,X,X,X,X]"]\), "\[Prime]",
              MultilineFunction->None], "[", "t", "]"}], 
          "\[Equal]", \(\(-2\)\ \((ki2d + ki2\ \(c["Ins"]\)[t])\)\ \(c[
                  "R[I,I,X,X,X,X]"]\)[t] + 
            ki2\ \(c["Ins"]\)[
                t]\ \((\(c["R[I,X,X,X,X,X]"]\)[t] + \(c["R[X,I,X,X,X,X]"]\)[
                    t])\)\)}], ",", 
        RowBox[{
          RowBox[{
            SuperscriptBox[\(c["R[I,X,P,X,X,X]"]\), "\[Prime]",
              MultilineFunction->None], "[", "t", "]"}], 
          "\[Equal]", \(\((\(c["IRS[R,X,X,X,X,X,X]"]\)[
                    t]\ \((\((\(-kp11d\) + kp12d)\)\ \(c["R[I,I,P,X,X,X]"]\)[
                          t] + kp11d\ \(c["R[I,X,P,X,X,X]"]\)[
                          t])\) + \((\((ki1d - ki2d + kp11 + kp11d - kp12 - 
                            kp12d + \((ki1 - ki2)\)\ \(c["Ins"]\)[t])\)\ \(c[
                            "R[I,I,P,X,X,X]"]\)[
                          t] + \((\(-kp11\) + kp12)\)\ \(c[
                            "R[I,I,X,X,X,X]"]\)[t] - 
                      ki1d\ \(c["R[I,X,P,X,X,X]"]\)[t] - 
                      kp11\ \(c["R[I,X,P,X,X,X]"]\)[t] - 
                      kp11d\ \(c["R[I,X,P,X,X,X]"]\)[t] - 
                      ki1\ \(c["Ins"]\)[t]\ \(c["R[I,X,P,X,X,X]"]\)[t] + 
                      kp11\ \(c["R[I,X,X,X,X,X]"]\)[t] - 
                      ki1\ \(c["Ins"]\)[t]\ \(c["R[X,I,P,X,X,X]"]\)[t] + 
                      ki2\ \(c["Ins"]\)[t]\ \(c["R[X,I,P,X,X,X]"]\)[t] + 
                      ki1\ \(c["Ins"]\)[t]\ \(c["R[X,X,P,X,X,X]"]\)[
                          t])\)\ \((\(c["R[X,X,P,X,X,X]"]\)[
                        t] + \(c["R[X,X,X,P,X,X]"]\)[t])\))\)/\((\(c[
                    "R[X,X,P,X,X,X]"]\)[t] + \(c["R[X,X,X,P,X,X]"]\)[
                  t])\)\)}], ",", 
        RowBox[{
          RowBox[{
            SuperscriptBox[\(c["R[I,X,X,P,X,X]"]\), "\[Prime]",
              MultilineFunction->None], "[", "t", "]"}], 
          "\[Equal]", \(\((\(c["IRS[R,X,X,X,X,X,X]"]\)[
                    t]\ \((\((\(-kp21d\) + kp22d)\)\ \(c["R[I,I,X,P,X,X]"]\)[
                          t] + kp21d\ \(c["R[I,X,X,P,X,X]"]\)[t])\) + \((\(c[
                          "R[X,X,P,X,X,X]"]\)[t] + \(c["R[X,X,X,P,X,X]"]\)[
                        t])\)\ \((\((ki1d - ki2d + kp21 + kp21d - kp22 - 
                            kp22d + \((ki1 - ki2)\)\ \(c["Ins"]\)[t])\)\ \(c[
                            "R[I,I,X,P,X,X]"]\)[
                          t] + \((\(-kp21\) + kp22)\)\ \(c[
                            "R[I,I,X,X,X,X]"]\)[t] - 
                      ki1d\ \(c["R[I,X,X,P,X,X]"]\)[t] - 
                      kp21\ \(c["R[I,X,X,P,X,X]"]\)[t] - 
                      kp21d\ \(c["R[I,X,X,P,X,X]"]\)[t] - 
                      ki1\ \(c["Ins"]\)[t]\ \(c["R[I,X,X,P,X,X]"]\)[t] + 
                      kp21\ \(c["R[I,X,X,X,X,X]"]\)[t] - 
                      ki1\ \(c["Ins"]\)[t]\ \(c["R[X,I,X,P,X,X]"]\)[t] + 
                      ki2\ \(c["Ins"]\)[t]\ \(c["R[X,I,X,P,X,X]"]\)[t] + 
                      ki1\ \(c["Ins"]\)[t]\ \(c["R[X,X,X,P,X,X]"]\)[
                          t])\))\)/\((\(c["R[X,X,P,X,X,X]"]\)[
                  t] + \(c["R[X,X,X,P,X,X]"]\)[t])\)\)}], ",", 
        RowBox[{
          RowBox[{
            SuperscriptBox[\(c["R[I,X,X,X,P,X]"]\), "\[Prime]",
              MultilineFunction->None], "[", "t", "]"}], 
          "\[Equal]", \(\((\(c["R[X,X,X,X,P,X]"]\)[
                    t]\ \((\((ki1d - ki2d + kp31 + kp31d - kp32 - 
                            kp32d + \((ki1 - ki2)\)\ \(c["Ins"]\)[t])\)\ \(c[
                            "R[I,I,X,X,P,X]"]\)[
                          t] + \((\(-kp31\) + kp32)\)\ \(c[
                            "R[I,I,X,X,X,X]"]\)[t] - 
                      ki1d\ \(c["R[I,X,X,X,P,X]"]\)[t] - 
                      kp31\ \(c["R[I,X,X,X,P,X]"]\)[t] - 
                      kp31d\ \(c["R[I,X,X,X,P,X]"]\)[t] - 
                      ki1\ \(c["Ins"]\)[t]\ \(c["R[I,X,X,X,P,X]"]\)[t] + 
                      kp31\ \(c["R[I,X,X,X,X,X]"]\)[t] - 
                      ki1\ \(c["Ins"]\)[t]\ \(c["R[X,I,X,X,P,X]"]\)[t] + 
                      ki2\ \(c["Ins"]\)[t]\ \(c["R[X,I,X,X,P,X]"]\)[t] + 
                      ki1\ \(c["Ins"]\)[t]\ \(c["R[X,X,X,X,P,X]"]\)[
                          t])\) + \((\((ki1d - ki2d + kp31 + kp31d - kp32 - 
                            kp32d + \((ki1 - ki2)\)\ \(c["Ins"]\)[t])\)\ \(c[
                            "R[I,I,X,X,P,X]"]\)[
                          t] + \((\(-kp31\) + kp32)\)\ \(c[
                            "R[I,I,X,X,X,X]"]\)[t] - 
                      ki1d\ \(c["R[I,X,X,X,P,X]"]\)[t] - 
                      kp31\ \(c["R[I,X,X,X,P,X]"]\)[t] - 
                      kp31d\ \(c["R[I,X,X,X,P,X]"]\)[t] - 
                      ki1\ \(c["Ins"]\)[t]\ \(c["R[I,X,X,X,P,X]"]\)[t] + 
                      kp31\ \(c["R[I,X,X,X,X,X]"]\)[t] - 
                      ki1\ \(c["Ins"]\)[t]\ \(c["R[X,I,X,X,P,X]"]\)[t] + 
                      ki2\ \(c["Ins"]\)[t]\ \(c["R[X,I,X,X,P,X]"]\)[t] + 
                      ki1\ \(c["Ins"]\)[t]\ \(c["R[X,X,X,X,P,X]"]\)[
                          t])\)\ \(c["R[X,X,X,X,X,P]"]\)[
                    t] + \((\((\(-kp31d\) + kp32d)\)\ \(c["R[I,I,X,X,P,X]"]\)[
                          t] + kp31d\ \(c["R[I,X,X,X,P,X]"]\)[t])\)\ \(c[
                      "Shc[R,X]"]\)[t])\)/\((\(c["R[X,X,X,X,P,X]"]\)[
                  t] + \(c["R[X,X,X,X,X,P]"]\)[t])\)\)}], ",", 
        RowBox[{
          RowBox[{
            SuperscriptBox[\(c["R[I,X,X,X,X,P]"]\), "\[Prime]",
              MultilineFunction->None], "[", "t", "]"}], 
          "\[Equal]", \(\((\(c["R[X,X,X,X,P,X]"]\)[
                    t]\ \((\((ki1d - ki2d + kp41 + kp41d - kp42 - 
                            kp42d + \((ki1 - ki2)\)\ \(c["Ins"]\)[t])\)\ \(c[
                            "R[I,I,X,X,X,P]"]\)[
                          t] + \((\(-kp41\) + kp42)\)\ \(c[
                            "R[I,I,X,X,X,X]"]\)[t] - 
                      ki1d\ \(c["R[I,X,X,X,X,P]"]\)[t] - 
                      kp41\ \(c["R[I,X,X,X,X,P]"]\)[t] - 
                      kp41d\ \(c["R[I,X,X,X,X,P]"]\)[t] - 
                      ki1\ \(c["Ins"]\)[t]\ \(c["R[I,X,X,X,X,P]"]\)[t] + 
                      kp41\ \(c["R[I,X,X,X,X,X]"]\)[t] - 
                      ki1\ \(c["Ins"]\)[t]\ \(c["R[X,I,X,X,X,P]"]\)[t] + 
                      ki2\ \(c["Ins"]\)[t]\ \(c["R[X,I,X,X,X,P]"]\)[t] + 
                      ki1\ \(c["Ins"]\)[t]\ \(c["R[X,X,X,X,X,P]"]\)[
                          t])\) + \(c["R[X,X,X,X,X,P]"]\)[
                    t]\ \((\((ki1d - ki2d + kp41 + kp41d - kp42 - 
                            kp42d + \((ki1 - ki2)\)\ \(c["Ins"]\)[t])\)\ \(c[
                            "R[I,I,X,X,X,P]"]\)[
                          t] + \((\(-kp41\) + kp42)\)\ \(c[
                            "R[I,I,X,X,X,X]"]\)[t] - 
                      ki1d\ \(c["R[I,X,X,X,X,P]"]\)[t] - 
                      kp41\ \(c["R[I,X,X,X,X,P]"]\)[t] - 
                      kp41d\ \(c["R[I,X,X,X,X,P]"]\)[t] - 
                      ki1\ \(c["Ins"]\)[t]\ \(c["R[I,X,X,X,X,P]"]\)[t] + 
                      kp41\ \(c["R[I,X,X,X,X,X]"]\)[t] - 
                      ki1\ \(c["Ins"]\)[t]\ \(c["R[X,I,X,X,X,P]"]\)[t] + 
                      ki2\ \(c["Ins"]\)[t]\ \(c["R[X,I,X,X,X,P]"]\)[t] + 
                      ki1\ \(c["Ins"]\)[t]\ \(c["R[X,X,X,X,X,P]"]\)[
                          t])\) + \((\((\(-kp41d\) + kp42d)\)\ \(c[
                            "R[I,I,X,X,X,P]"]\)[t] + 
                      kp41d\ \(c["R[I,X,X,X,X,P]"]\)[t])\)\ \(c["Shc[R,X]"]\)[
                    t])\)/\((\(c["R[X,X,X,X,P,X]"]\)[
                  t] + \(c["R[X,X,X,X,X,P]"]\)[t])\)\)}], ",", 
        RowBox[{
          RowBox[{
            SuperscriptBox[\(c["R[X,I,P,X,X,X]"]\), "\[Prime]",
              MultilineFunction->None], "[", "t", "]"}], 
          "\[Equal]", \(\((\(c["IRS[R,X,X,X,X,X,X]"]\)[
                    t]\ \((\((\(-kp11d\) + kp12d)\)\ \(c["R[I,I,P,X,X,X]"]\)[
                          t] + kp11d\ \(c["R[X,I,P,X,X,X]"]\)[
                          t])\) + \((\((ki1d - ki2d + kp11 + kp11d - kp12 - 
                            kp12d + \((ki1 - ki2)\)\ \(c["Ins"]\)[t])\)\ \(c[
                            "R[I,I,P,X,X,X]"]\)[
                          t] - \((kp11 - kp12)\)\ \(c["R[I,I,X,X,X,X]"]\)[
                          t] - \((ki1d + kp11 + kp11d)\)\ \(c[
                            "R[X,I,P,X,X,X]"]\)[t] + 
                      kp11\ \(c["R[X,I,X,X,X,X]"]\)[t] - \(c["Ins"]\)[
                          t]\ \((\((ki1 - ki2)\)\ \(c["R[I,X,P,X,X,X]"]\)[
                                t] + ki1\ \((\(c["R[X,I,P,X,X,X]"]\)[
                                    t] - \(c["R[X,X,P,X,X,X]"]\)[
                                    t])\))\))\)\ \((\(c["R[X,X,P,X,X,X]"]\)[
                        t] + \(c["R[X,X,X,P,X,X]"]\)[t])\))\)/\((\(c[
                    "R[X,X,P,X,X,X]"]\)[t] + \(c["R[X,X,X,P,X,X]"]\)[
                  t])\)\)}], ",", 
        RowBox[{
          RowBox[{
            SuperscriptBox[\(c["R[X,I,X,P,X,X]"]\), "\[Prime]",
              MultilineFunction->None], "[", "t", "]"}], 
          "\[Equal]", \(\((\(c["IRS[R,X,X,X,X,X,X]"]\)[
                    t]\ \((\((\(-kp21d\) + kp22d)\)\ \(c["R[I,I,X,P,X,X]"]\)[
                          t] + kp21d\ \(c["R[X,I,X,P,X,X]"]\)[
                          t])\) + \((\((ki1d - ki2d + kp21 + kp21d - kp22 - 
                            kp22d + \((ki1 - ki2)\)\ \(c["Ins"]\)[t])\)\ \(c[
                            "R[I,I,X,P,X,X]"]\)[
                          t] - \((kp21 - kp22)\)\ \(c["R[I,I,X,X,X,X]"]\)[
                          t] - \((ki1d + kp21 + kp21d)\)\ \(c[
                            "R[X,I,X,P,X,X]"]\)[t] + 
                      kp21\ \(c["R[X,I,X,X,X,X]"]\)[t] - \(c["Ins"]\)[
                          t]\ \((\((ki1 - ki2)\)\ \(c["R[I,X,X,P,X,X]"]\)[
                                t] + ki1\ \((\(c["R[X,I,X,P,X,X]"]\)[
                                    t] - \(c["R[X,X,X,P,X,X]"]\)[
                                    t])\))\))\)\ \((\(c["R[X,X,P,X,X,X]"]\)[
                        t] + \(c["R[X,X,X,P,X,X]"]\)[t])\))\)/\((\(c[
                    "R[X,X,P,X,X,X]"]\)[t] + \(c["R[X,X,X,P,X,X]"]\)[
                  t])\)\)}], ",", 
        RowBox[{
          RowBox[{
            SuperscriptBox[\(c["R[X,I,X,X,P,X]"]\), "\[Prime]",
              MultilineFunction->None], "[", "t", "]"}], 
          "\[Equal]", \(\((\((\((ki1d - ki2d + kp31 + kp31d - kp32 - 
                            kp32d + \((ki1 - ki2)\)\ \(c["Ins"]\)[t])\)\ \(c[
                            "R[I,I,X,X,P,X]"]\)[
                          t] - \((kp31 - kp32)\)\ \(c["R[I,I,X,X,X,X]"]\)[
                          t] - \((ki1d + kp31 + kp31d)\)\ \(c[
                            "R[X,I,X,X,P,X]"]\)[t] + 
                      kp31\ \(c["R[X,I,X,X,X,X]"]\)[t] - \(c["Ins"]\)[
                          t]\ \((\((ki1 - ki2)\)\ \(c["R[I,X,X,X,P,X]"]\)[
                                t] + ki1\ \((\(c["R[X,I,X,X,P,X]"]\)[
                                    t] - \(c["R[X,X,X,X,P,X]"]\)[
                                    t])\))\))\)\ \(c["R[X,X,X,X,P,X]"]\)[
                    t] + \((\((ki1d - ki2d + kp31 + kp31d - kp32 - 
                            kp32d + \((ki1 - ki2)\)\ \(c["Ins"]\)[t])\)\ \(c[
                            "R[I,I,X,X,P,X]"]\)[
                          t] - \((kp31 - kp32)\)\ \(c["R[I,I,X,X,X,X]"]\)[
                          t] - \((ki1d + kp31 + kp31d)\)\ \(c[
                            "R[X,I,X,X,P,X]"]\)[t] + 
                      kp31\ \(c["R[X,I,X,X,X,X]"]\)[t] - \(c["Ins"]\)[
                          t]\ \((\((ki1 - ki2)\)\ \(c["R[I,X,X,X,P,X]"]\)[
                                t] + ki1\ \((\(c["R[X,I,X,X,P,X]"]\)[
                                    t] - \(c["R[X,X,X,X,P,X]"]\)[
                                    t])\))\))\)\ \(c["R[X,X,X,X,X,P]"]\)[
                    t] + \((\((\(-kp31d\) + kp32d)\)\ \(c["R[I,I,X,X,P,X]"]\)[
                          t] + kp31d\ \(c["R[X,I,X,X,P,X]"]\)[t])\)\ \(c[
                      "Shc[R,X]"]\)[t])\)/\((\(c["R[X,X,X,X,P,X]"]\)[
                  t] + \(c["R[X,X,X,X,X,P]"]\)[t])\)\)}], ",", 
        RowBox[{
          RowBox[{
            SuperscriptBox[\(c["R[X,I,X,X,X,P]"]\), "\[Prime]",
              MultilineFunction->None], "[", "t", "]"}], 
          "\[Equal]", \(\((\(c["R[X,X,X,X,P,X]"]\)[
                    t]\ \((\((ki1d - ki2d + kp41 + kp41d - kp42 - 
                            kp42d + \((ki1 - ki2)\)\ \(c["Ins"]\)[t])\)\ \(c[
                            "R[I,I,X,X,X,P]"]\)[
                          t] - \((kp41 - kp42)\)\ \(c["R[I,I,X,X,X,X]"]\)[
                          t] - \((ki1d + kp41 + kp41d)\)\ \(c[
                            "R[X,I,X,X,X,P]"]\)[t] + 
                      kp41\ \(c["R[X,I,X,X,X,X]"]\)[t] - \(c["Ins"]\)[
                          t]\ \((\((ki1 - ki2)\)\ \(c["R[I,X,X,X,X,P]"]\)[
                                t] + ki1\ \((\(c["R[X,I,X,X,X,P]"]\)[
                                    t] - \(c["R[X,X,X,X,X,P]"]\)[
                                    t])\))\))\) + \((\((ki1d - ki2d + kp41 + 
                            kp41d - kp42 - 
                            kp42d + \((ki1 - ki2)\)\ \(c["Ins"]\)[t])\)\ \(c[
                            "R[I,I,X,X,X,P]"]\)[
                          t] - \((kp41 - kp42)\)\ \(c["R[I,I,X,X,X,X]"]\)[
                          t] - \((ki1d + kp41 + kp41d)\)\ \(c[
                            "R[X,I,X,X,X,P]"]\)[t] + 
                      kp41\ \(c["R[X,I,X,X,X,X]"]\)[t] - \(c["Ins"]\)[
                          t]\ \((\((ki1 - ki2)\)\ \(c["R[I,X,X,X,X,P]"]\)[
                                t] + ki1\ \((\(c["R[X,I,X,X,X,P]"]\)[
                                    t] - \(c["R[X,X,X,X,X,P]"]\)[
                                    t])\))\))\)\ \(c["R[X,X,X,X,X,P]"]\)[
                    t] + \((\((\(-kp41d\) + kp42d)\)\ \(c["R[I,I,X,X,X,P]"]\)[
                          t] + kp41d\ \(c["R[X,I,X,X,X,P]"]\)[t])\)\ \(c[
                      "Shc[R,X]"]\)[t])\)/\((\(c["R[X,X,X,X,P,X]"]\)[
                  t] + \(c["R[X,X,X,X,X,P]"]\)[t])\)\)}], ",", 
        RowBox[{
          RowBox[{
            SuperscriptBox[\(c["R[I,I,P,X,X,X]"]\), "\[Prime]",
              MultilineFunction->None], "[", "t", "]"}], 
          "\[Equal]", \(\((kp12d\ \(c["IRS[R,X,X,X,X,X,X]"]\)[
                    t]\ \(c["R[I,I,P,X,X,X]"]\)[
                    t] - \((\((2\ ki2d + kp12 + kp12d + 
                            2\ ki2\ \(c["Ins"]\)[t])\)\ \(c[
                            "R[I,I,P,X,X,X]"]\)[t] - 
                      kp12\ \(c["R[I,I,X,X,X,X]"]\)[t] - 
                      ki2\ \(c["Ins"]\)[
                          t]\ \((\(c["R[I,X,P,X,X,X]"]\)[
                              t] + \(c["R[X,I,P,X,X,X]"]\)[t])\))\)\ \((\(c[
                          "R[X,X,P,X,X,X]"]\)[t] + \(c["R[X,X,X,P,X,X]"]\)[
                        t])\))\)/\((\(c["R[X,X,P,X,X,X]"]\)[
                  t] + \(c["R[X,X,X,P,X,X]"]\)[t])\)\)}], ",", 
        RowBox[{
          RowBox[{
            SuperscriptBox[\(c["R[I,I,X,P,X,X]"]\), "\[Prime]",
              MultilineFunction->None], "[", "t", "]"}], 
          "\[Equal]", \(\((kp22d\ \(c["IRS[R,X,X,X,X,X,X]"]\)[
                    t]\ \(c["R[I,I,X,P,X,X]"]\)[
                    t] - \((\((2\ ki2d + kp22 + kp22d + 
                            2\ ki2\ \(c["Ins"]\)[t])\)\ \(c[
                            "R[I,I,X,P,X,X]"]\)[t] - 
                      kp22\ \(c["R[I,I,X,X,X,X]"]\)[t] - 
                      ki2\ \(c["Ins"]\)[
                          t]\ \((\(c["R[I,X,X,P,X,X]"]\)[
                              t] + \(c["R[X,I,X,P,X,X]"]\)[t])\))\)\ \((\(c[
                          "R[X,X,P,X,X,X]"]\)[t] + \(c["R[X,X,X,P,X,X]"]\)[
                        t])\))\)/\((\(c["R[X,X,P,X,X,X]"]\)[
                  t] + \(c["R[X,X,X,P,X,X]"]\)[t])\)\)}], ",", 
        RowBox[{
          RowBox[{
            SuperscriptBox[\(c["R[I,I,X,X,P,X]"]\), "\[Prime]",
              MultilineFunction->None], "[", "t", "]"}], 
          "\[Equal]", \(\((\((\(-\((2\ ki2d + kp32 + kp32d + 
                              2\ ki2\ \(c["Ins"]\)[t])\)\)\ \(c[
                            "R[I,I,X,X,P,X]"]\)[t] + 
                      kp32\ \(c["R[I,I,X,X,X,X]"]\)[t] + 
                      ki2\ \(c["Ins"]\)[
                          t]\ \((\(c["R[I,X,X,X,P,X]"]\)[
                              t] + \(c["R[X,I,X,X,P,X]"]\)[t])\))\)\ \(c[
                      "R[X,X,X,X,P,X]"]\)[
                    t] + \((\(-\((2\ ki2d + kp32 + kp32d + 
                              2\ ki2\ \(c["Ins"]\)[t])\)\)\ \(c[
                            "R[I,I,X,X,P,X]"]\)[t] + 
                      kp32\ \(c["R[I,I,X,X,X,X]"]\)[t] + 
                      ki2\ \(c["Ins"]\)[
                          t]\ \((\(c["R[I,X,X,X,P,X]"]\)[
                              t] + \(c["R[X,I,X,X,P,X]"]\)[t])\))\)\ \(c[
                      "R[X,X,X,X,X,P]"]\)[t] + 
                kp32d\ \(c["R[I,I,X,X,P,X]"]\)[t]\ \(c["Shc[R,X]"]\)[
                    t])\)/\((\(c["R[X,X,X,X,P,X]"]\)[
                  t] + \(c["R[X,X,X,X,X,P]"]\)[t])\)\)}], ",", 
        RowBox[{
          RowBox[{
            SuperscriptBox[\(c["R[I,I,X,X,X,P]"]\), "\[Prime]",
              MultilineFunction->None], "[", "t", "]"}], 
          "\[Equal]", \(\((\((\(-\((2\ ki2d + kp42 + kp42d + 
                              2\ ki2\ \(c["Ins"]\)[t])\)\)\ \(c[
                            "R[I,I,X,X,X,P]"]\)[t] + 
                      kp42\ \(c["R[I,I,X,X,X,X]"]\)[t] + 
                      ki2\ \(c["Ins"]\)[
                          t]\ \((\(c["R[I,X,X,X,X,P]"]\)[
                              t] + \(c["R[X,I,X,X,X,P]"]\)[t])\))\)\ \(c[
                      "R[X,X,X,X,P,X]"]\)[
                    t] + \((\(-\((2\ ki2d + kp42 + kp42d + 
                              2\ ki2\ \(c["Ins"]\)[t])\)\)\ \(c[
                            "R[I,I,X,X,X,P]"]\)[t] + 
                      kp42\ \(c["R[I,I,X,X,X,X]"]\)[t] + 
                      ki2\ \(c["Ins"]\)[
                          t]\ \((\(c["R[I,X,X,X,X,P]"]\)[
                              t] + \(c["R[X,I,X,X,X,P]"]\)[t])\))\)\ \(c[
                      "R[X,X,X,X,X,P]"]\)[t] + 
                kp42d\ \(c["R[I,I,X,X,X,P]"]\)[t]\ \(c["Shc[R,X]"]\)[
                    t])\)/\((\(c["R[X,X,X,X,P,X]"]\)[
                  t] + \(c["R[X,X,X,X,X,P]"]\)[t])\)\)}], ",", 
        RowBox[{
          RowBox[{
            SuperscriptBox[\(c["IRS[X,X,X,X,X,X,X]"]\), "\[Prime]",
              MultilineFunction->None], "[", "t", "]"}], "\[Equal]", "0"}], 
        ",", 
        RowBox[{
          RowBox[{
            SuperscriptBox[\(c["IRS[R,X,X,X,X,X,X]"]\), "\[Prime]",
              MultilineFunction->None], "[", "t", "]"}], 
          "\[Equal]", \(\(-\((kbirsd + kbirs\ \((xRIrs - xRIrsb)\))\)\)\ \(c[
                  "IRS[R,X,X,X,X,X,X]"]\)[t] + 
            kbirs\ \((xRIrs - xRIrsb)\)\ \(c["IRS[X,X,X,X,X,X,X]"]\)[t]\)}], 
        ",", 
        RowBox[{
          RowBox[{
            SuperscriptBox[\(c["IRS[X,P,X,X,X,X,X]"]\), "\[Prime]",
              MultilineFunction->None], "[", "t", "]"}], 
          "\[Equal]", \(\(1\/\(c["IRS[X,P,X,X,X,X,X]"]\)[
                t]\)\((\(-\(c["IRS[X,P,X,X,X,X,X]"]\)[
                    t]\)\ \((\((kirsbp1 + kirsbp1d - kirsp1 - kirsp1d)\)\ \(c[
                          "IRS[R,P,X,X,X,X,X]"]\)[
                        t] + \((\(-kirsbp1\) + kirsp1)\)\ \(c[
                          "IRS[R,X,X,X,X,X,X]"]\)[
                        t] + \((kirsp1 + kirsp1d)\)\ \(c[
                          "IRS[X,P,X,X,X,X,X]"]\)[t] - 
                    kirsp1\ \(c["IRS[X,X,X,X,X,X,X]"]\)[
                        t])\) + \((\((kirsbp1d - kirsp1d)\)\ \(c[
                          "IRS[R,P,X,X,X,X,X]"]\)[t] + 
                    kirsp1d\ \(c["IRS[X,P,X,X,X,X,X]"]\)[t])\)\ \(c[
                    "PI3K[IRS1]"]\)[t])\)\)}], ",", 
        RowBox[{
          RowBox[{
            SuperscriptBox[\(c["IRS[X,X,P,X,X,X,X]"]\), "\[Prime]",
              MultilineFunction->None], "[", "t", "]"}], 
          "\[Equal]", \(\(1\/\(c["IRS[X,X,P,X,X,X,X]"]\)[
                t]\)\((\(-\(c["IRS[X,X,P,X,X,X,X]"]\)[
                    t]\)\ \((\((kirsbp2 + kirsbp2d - kirsp2 - kirsp2d)\)\ \(c[
                          "IRS[R,X,P,X,X,X,X]"]\)[
                        t] + \((\(-kirsbp2\) + kirsp2)\)\ \(c[
                          "IRS[R,X,X,X,X,X,X]"]\)[
                        t] + \((kirsp2 + kirsp2d)\)\ \(c[
                          "IRS[X,X,P,X,X,X,X]"]\)[t] - 
                    kirsp2\ \(c["IRS[X,X,X,X,X,X,X]"]\)[
                        t])\) + \((\((kirsbp2d - kirsp2d)\)\ \(c[
                          "IRS[R,X,P,X,X,X,X]"]\)[t] + 
                    kirsp2d\ \(c["IRS[X,X,P,X,X,X,X]"]\)[t])\)\ \(c[
                    "PI3K[IRS2]"]\)[t])\)\)}], ",", 
        RowBox[{
          RowBox[{
            SuperscriptBox[\(c["IRS[X,X,X,P,X,X,X]"]\), "\[Prime]",
              MultilineFunction->None], "[", "t", "]"}], 
          "\[Equal]", \(\(1\/\(c["IRS[X,X,X,P,X,X,X]"]\)[
                t]\)\((\(-\(c["IRS[X,X,X,P,X,X,X]"]\)[
                    t]\)\ \((\((kirsbp3 + kirsbp3d - kirsp3 - kirsp3d)\)\ \(c[
                          "IRS[R,X,X,P,X,X,X]"]\)[
                        t] + \((\(-kirsbp3\) + kirsp3)\)\ \(c[
                          "IRS[R,X,X,X,X,X,X]"]\)[
                        t] + \((kirsp3 + kirsp3d)\)\ \(c[
                          "IRS[X,X,X,P,X,X,X]"]\)[t] - 
                    kirsp3\ \(c["IRS[X,X,X,X,X,X,X]"]\)[
                        t])\) + \((\((kirsbp3d - kirsp3d)\)\ \(c[
                          "IRS[R,X,X,P,X,X,X]"]\)[t] + 
                    kirsp3d\ \(c["IRS[X,X,X,P,X,X,X]"]\)[t])\)\ \(c[
                    "PI3K[IRS3]"]\)[t])\)\)}], ",", 
        RowBox[{
          RowBox[{
            SuperscriptBox[\(c["IRS[X,X,X,X,P,X,X]"]\), "\[Prime]",
              MultilineFunction->None], "[", "t", "]"}], 
          "\[Equal]", \(\(1\/\(c["IRS[X,X,X,X,P,X,X]"]\)[
                t]\)\((\(-\(c["IRS[X,X,X,X,P,X,X]"]\)[
                    t]\)\ \((\((kirsbp4 + kirsbp4d - kirsp4 - kirsp4d)\)\ \(c[
                          "IRS[R,X,X,X,P,X,X]"]\)[
                        t] + \((\(-kirsbp4\) + kirsp4)\)\ \(c[
                          "IRS[R,X,X,X,X,X,X]"]\)[
                        t] + \((kirsp4 + kirsp4d)\)\ \(c[
                          "IRS[X,X,X,X,P,X,X]"]\)[t] - 
                    kirsp4\ \(c["IRS[X,X,X,X,X,X,X]"]\)[
                        t])\) + \((\((kirsbp4d - kirsp4d)\)\ \(c[
                          "IRS[R,X,X,X,P,X,X]"]\)[t] + 
                    kirsp4d\ \(c["IRS[X,X,X,X,P,X,X]"]\)[t])\)\ \(c[
                    "PI3K[IRS4]"]\)[t])\)\)}], ",", 
        RowBox[{
          RowBox[{
            SuperscriptBox[\(c["IRS[X,X,X,X,X,P,X]"]\), "\[Prime]",
              MultilineFunction->None], "[", "t", "]"}], 
          "\[Equal]", \(\(1\/\(c["IRS[X,X,X,X,X,P,X]"]\)[
                t]\)\((\(-\(c["IRS[X,X,X,X,X,P,X]"]\)[
                    t]\)\ \((\((kirsbp5 + kirsbp5d - kirsp5 - kirsp5d)\)\ \(c[
                          "IRS[R,X,X,X,X,P,X]"]\)[
                        t] + \((\(-kirsbp5\) + kirsp5)\)\ \(c[
                          "IRS[R,X,X,X,X,X,X]"]\)[
                        t] + \((kirsp5 + kirsp5d)\)\ \(c[
                          "IRS[X,X,X,X,X,P,X]"]\)[t] - 
                    kirsp5\ \(c["IRS[X,X,X,X,X,X,X]"]\)[
                        t])\) + \((\((kirsbp5d - kirsp5d)\)\ \(c[
                          "IRS[R,X,X,X,X,P,X]"]\)[t] + 
                    kirsp5d\ \(c["IRS[X,X,X,X,X,P,X]"]\)[t])\)\ \(c[
                    "SHP2[IRS]"]\)[t])\)\)}], ",", 
        RowBox[{
          RowBox[{
            SuperscriptBox[\(c["IRS[X,X,X,X,X,X,P]"]\), "\[Prime]",
              MultilineFunction->None], "[", "t", "]"}], 
          "\[Equal]", \(\(1\/\(c["IRS[X,X,X,X,X,X,P]"]\)[
                t]\)\((\(c["Grb2[IRS,X]"]\)[
                  t]\ \((\((kirsbp6d - kirsp6d)\)\ \(c[
                          "IRS[R,X,X,X,X,X,P]"]\)[t] + 
                    kirsp6d\ \(c["IRS[X,X,X,X,X,X,P]"]\)[t])\) - \(c[
                    "IRS[X,X,X,X,X,X,P]"]\)[
                  t]\ \((\((kirsbp6 + kirsbp6d - kirsp6 - kirsp6d)\)\ \(c[
                          "IRS[R,X,X,X,X,X,P]"]\)[
                        t] + \((\(-kirsbp6\) + kirsp6)\)\ \(c[
                          "IRS[R,X,X,X,X,X,X]"]\)[
                        t] + \((kirsp6 + kirsp6d)\)\ \(c[
                          "IRS[X,X,X,X,X,X,P]"]\)[t] - 
                    kirsp6\ \(c["IRS[X,X,X,X,X,X,X]"]\)[t])\))\)\)}], ",", 
        RowBox[{
          RowBox[{
            SuperscriptBox[\(c["IRS[R,P,X,X,X,X,X]"]\), "\[Prime]",
              MultilineFunction->None], "[", "t", "]"}], 
          "\[Equal]", \(\(1\/\(c["IRS[X,P,X,X,X,X,X]"]\)[
                t]\)\((\(c["IRS[X,P,X,X,X,X,X]"]\)[
                  t]\ \((\(-\((kbirsd + kirsbp1 + kirsbp1d + kbirs\ xRIrs - 
                            kbirs\ xRIrsb)\)\)\ \(c["IRS[R,P,X,X,X,X,X]"]\)[
                        t] + kirsbp1\ \(c["IRS[R,X,X,X,X,X,X]"]\)[t] + 
                    kbirs\ \((xRIrs - xRIrsb)\)\ \(c["IRS[X,P,X,X,X,X,X]"]\)[
                        t])\) + 
              kirsbp1d\ \(c["IRS[R,P,X,X,X,X,X]"]\)[t]\ \(c["PI3K[IRS1]"]\)[
                  t])\)\)}], ",", 
        RowBox[{
          RowBox[{
            SuperscriptBox[\(c["IRS[R,X,P,X,X,X,X]"]\), "\[Prime]",
              MultilineFunction->None], "[", "t", "]"}], 
          "\[Equal]", \(\(1\/\(c["IRS[X,X,P,X,X,X,X]"]\)[
                t]\)\((\(c["IRS[X,X,P,X,X,X,X]"]\)[
                  t]\ \((\(-\((kbirsd + kirsbp2 + kirsbp2d + kbirs\ xRIrs - 
                            kbirs\ xRIrsb)\)\)\ \(c["IRS[R,X,P,X,X,X,X]"]\)[
                        t] + kirsbp2\ \(c["IRS[R,X,X,X,X,X,X]"]\)[t] + 
                    kbirs\ \((xRIrs - xRIrsb)\)\ \(c["IRS[X,X,P,X,X,X,X]"]\)[
                        t])\) + 
              kirsbp2d\ \(c["IRS[R,X,P,X,X,X,X]"]\)[t]\ \(c["PI3K[IRS2]"]\)[
                  t])\)\)}], ",", 
        RowBox[{
          RowBox[{
            SuperscriptBox[\(c["IRS[R,X,X,P,X,X,X]"]\), "\[Prime]",
              MultilineFunction->None], "[", "t", "]"}], 
          "\[Equal]", \(\(1\/\(c["IRS[X,X,X,P,X,X,X]"]\)[
                t]\)\((\(c["IRS[X,X,X,P,X,X,X]"]\)[
                  t]\ \((\(-\((kbirsd + kirsbp3 + kirsbp3d + kbirs\ xRIrs - 
                            kbirs\ xRIrsb)\)\)\ \(c["IRS[R,X,X,P,X,X,X]"]\)[
                        t] + kirsbp3\ \(c["IRS[R,X,X,X,X,X,X]"]\)[t] + 
                    kbirs\ \((xRIrs - xRIrsb)\)\ \(c["IRS[X,X,X,P,X,X,X]"]\)[
                        t])\) + 
              kirsbp3d\ \(c["IRS[R,X,X,P,X,X,X]"]\)[t]\ \(c["PI3K[IRS3]"]\)[
                  t])\)\)}], ",", 
        RowBox[{
          RowBox[{
            SuperscriptBox[\(c["IRS[R,X,X,X,P,X,X]"]\), "\[Prime]",
              MultilineFunction->None], "[", "t", "]"}], 
          "\[Equal]", \(\(1\/\(c["IRS[X,X,X,X,P,X,X]"]\)[
                t]\)\((\(c["IRS[X,X,X,X,P,X,X]"]\)[
                  t]\ \((\(-\((kbirsd + kirsbp4 + kirsbp4d + kbirs\ xRIrs - 
                            kbirs\ xRIrsb)\)\)\ \(c["IRS[R,X,X,X,P,X,X]"]\)[
                        t] + kirsbp4\ \(c["IRS[R,X,X,X,X,X,X]"]\)[t] + 
                    kbirs\ \((xRIrs - xRIrsb)\)\ \(c["IRS[X,X,X,X,P,X,X]"]\)[
                        t])\) + 
              kirsbp4d\ \(c["IRS[R,X,X,X,P,X,X]"]\)[t]\ \(c["PI3K[IRS4]"]\)[
                  t])\)\)}], ",", 
        RowBox[{
          RowBox[{
            SuperscriptBox[\(c["IRS[R,X,X,X,X,P,X]"]\), "\[Prime]",
              MultilineFunction->None], "[", "t", "]"}], 
          "\[Equal]", \(\(1\/\(c["IRS[X,X,X,X,X,P,X]"]\)[
                t]\)\((\(c["IRS[X,X,X,X,X,P,X]"]\)[
                  t]\ \((\(-\((kbirsd + kirsbp5 + kirsbp5d + kbirs\ xRIrs - 
                            kbirs\ xRIrsb)\)\)\ \(c["IRS[R,X,X,X,X,P,X]"]\)[
                        t] + kirsbp5\ \(c["IRS[R,X,X,X,X,X,X]"]\)[t] + 
                    kbirs\ \((xRIrs - xRIrsb)\)\ \(c["IRS[X,X,X,X,X,P,X]"]\)[
                        t])\) + 
              kirsbp5d\ \(c["IRS[R,X,X,X,X,P,X]"]\)[t]\ \(c["SHP2[IRS]"]\)[
                  t])\)\)}], ",", 
        RowBox[{
          RowBox[{
            SuperscriptBox[\(c["IRS[R,X,X,X,X,X,P]"]\), "\[Prime]",
              MultilineFunction->None], "[", "t", "]"}], 
          "\[Equal]", \(\(1\/\(c["IRS[X,X,X,X,X,X,P]"]\)[
                t]\)\((kirsbp6d\ \(c["Grb2[IRS,X]"]\)[
                  t]\ \(c["IRS[R,X,X,X,X,X,P]"]\)[
                  t] + \(c["IRS[X,X,X,X,X,X,P]"]\)[
                  t]\ \((\(-\((kbirsd + kirsbp6 + kirsbp6d + kbirs\ xRIrs - 
                            kbirs\ xRIrsb)\)\)\ \(c["IRS[R,X,X,X,X,X,P]"]\)[
                        t] + kirsbp6\ \(c["IRS[R,X,X,X,X,X,X]"]\)[t] + 
                    kbirs\ \((xRIrs - xRIrsb)\)\ \(c["IRS[X,X,X,X,X,X,P]"]\)[
                        t])\))\)\)}]}], "}"}]], "Output"]
}, Open  ]],

Cell[CellGroupData[{

Cell[BoxData[
    \(\(\(\[IndentingNewLine]\)\(icsR\[IndentingNewLine]
    icsE\[IndentingNewLine]
    vars\)\)\)], "Input"],

Cell[BoxData[
    \({\(c["IRS[R,P,X,X,X,X,X]"]\)[t0] \[Rule] 
        32, \(c["IRS[R,X,P,X,X,X,X]"]\)[t0] \[Rule] 
        32, \(c["IRS[R,X,X,P,X,X,X]"]\)[t0] \[Rule] 
        32, \(c["IRS[R,X,X,X,P,X,X]"]\)[t0] \[Rule] 
        32, \(c["IRS[R,X,X,X,X,P,X]"]\)[t0] \[Rule] 
        32, \(c["IRS[R,X,X,X,X,X,P]"]\)[t0] \[Rule] 
        32, \(c["IRS[R,X,X,X,X,X,X]"]\)[t0] \[Rule] 
        32, \(c["IRS[X,P,X,X,X,X,X]"]\)[t0] \[Rule] 
        32, \(c["IRS[X,X,P,X,X,X,X]"]\)[t0] \[Rule] 
        32, \(c["IRS[X,X,X,P,X,X,X]"]\)[t0] \[Rule] 
        32, \(c["IRS[X,X,X,X,P,X,X]"]\)[t0] \[Rule] 
        32, \(c["IRS[X,X,X,X,X,P,X]"]\)[t0] \[Rule] 
        32, \(c["IRS[X,X,X,X,X,X,P]"]\)[t0] \[Rule] 
        32, \(c["IRS[X,X,X,X,X,X,X]"]\)[t0] \[Rule] 
        32, \(c["R[I,I,P,X,X,X]"]\)[t0] \[Rule] 
        32, \(c["R[I,I,X,P,X,X]"]\)[t0] \[Rule] 
        32, \(c["R[I,I,X,X,P,X]"]\)[t0] \[Rule] 
        32, \(c["R[I,I,X,X,X,P]"]\)[t0] \[Rule] 
        32, \(c["R[I,I,X,X,X,X]"]\)[t0] \[Rule] 
        32, \(c["R[I,X,P,X,X,X]"]\)[t0] \[Rule] 
        32, \(c["R[I,X,X,P,X,X]"]\)[t0] \[Rule] 
        32, \(c["R[I,X,X,X,P,X]"]\)[t0] \[Rule] 
        32, \(c["R[I,X,X,X,X,P]"]\)[t0] \[Rule] 
        32, \(c["R[I,X,X,X,X,X]"]\)[t0] \[Rule] 
        32, \(c["R[X,I,P,X,X,X]"]\)[t0] \[Rule] 
        32, \(c["R[X,I,X,P,X,X]"]\)[t0] \[Rule] 
        32, \(c["R[X,I,X,X,P,X]"]\)[t0] \[Rule] 
        32, \(c["R[X,I,X,X,X,P]"]\)[t0] \[Rule] 
        32, \(c["R[X,I,X,X,X,X]"]\)[t0] \[Rule] 
        32, \(c["R[X,X,P,X,X,X]"]\)[t0] \[Rule] 
        32, \(c["R[X,X,X,P,X,X]"]\)[t0] \[Rule] 
        32, \(c["R[X,X,X,X,P,X]"]\)[t0] \[Rule] 
        32, \(c["R[X,X,X,X,X,P]"]\)[t0] \[Rule] 
        32, \(c["R[X,X,X,X,X,X]"]\)[t0] \[Rule] 32}\)], "Output"],

Cell[BoxData[
    \({\(c["IRS[R,P,X,X,X,X,X]"]\)[0] \[Equal] \(c["IRS[R,P,X,X,X,X,X]"]\)[
          t0], \(c["IRS[R,X,P,X,X,X,X]"]\)[
          0] \[Equal] \(c["IRS[R,X,P,X,X,X,X]"]\)[
          t0], \(c["IRS[R,X,X,P,X,X,X]"]\)[
          0] \[Equal] \(c["IRS[R,X,X,P,X,X,X]"]\)[
          t0], \(c["IRS[R,X,X,X,P,X,X]"]\)[
          0] \[Equal] \(c["IRS[R,X,X,X,P,X,X]"]\)[
          t0], \(c["IRS[R,X,X,X,X,P,X]"]\)[
          0] \[Equal] \(c["IRS[R,X,X,X,X,P,X]"]\)[
          t0], \(c["IRS[R,X,X,X,X,X,P]"]\)[
          0] \[Equal] \(c["IRS[R,X,X,X,X,X,P]"]\)[
          t0], \(c["IRS[R,X,X,X,X,X,X]"]\)[
          0] \[Equal] \(c["IRS[R,X,X,X,X,X,X]"]\)[
          t0], \(c["IRS[X,P,X,X,X,X,X]"]\)[
          0] \[Equal] \(c["IRS[X,P,X,X,X,X,X]"]\)[
          t0], \(c["IRS[X,X,P,X,X,X,X]"]\)[
          0] \[Equal] \(c["IRS[X,X,P,X,X,X,X]"]\)[
          t0], \(c["IRS[X,X,X,P,X,X,X]"]\)[
          0] \[Equal] \(c["IRS[X,X,X,P,X,X,X]"]\)[
          t0], \(c["IRS[X,X,X,X,P,X,X]"]\)[
          0] \[Equal] \(c["IRS[X,X,X,X,P,X,X]"]\)[
          t0], \(c["IRS[X,X,X,X,X,P,X]"]\)[
          0] \[Equal] \(c["IRS[X,X,X,X,X,P,X]"]\)[
          t0], \(c["IRS[X,X,X,X,X,X,P]"]\)[
          0] \[Equal] \(c["IRS[X,X,X,X,X,X,P]"]\)[
          t0], \(c["IRS[X,X,X,X,X,X,X]"]\)[
          0] \[Equal] \(c["IRS[X,X,X,X,X,X,X]"]\)[
          t0], \(c["R[I,I,P,X,X,X]"]\)[0] \[Equal] \(c["R[I,I,P,X,X,X]"]\)[
          t0], \(c["R[I,I,X,P,X,X]"]\)[0] \[Equal] \(c["R[I,I,X,P,X,X]"]\)[
          t0], \(c["R[I,I,X,X,P,X]"]\)[0] \[Equal] \(c["R[I,I,X,X,P,X]"]\)[
          t0], \(c["R[I,I,X,X,X,P]"]\)[0] \[Equal] \(c["R[I,I,X,X,X,P]"]\)[
          t0], \(c["R[I,I,X,X,X,X]"]\)[0] \[Equal] \(c["R[I,I,X,X,X,X]"]\)[
          t0], \(c["R[I,X,P,X,X,X]"]\)[0] \[Equal] \(c["R[I,X,P,X,X,X]"]\)[
          t0], \(c["R[I,X,X,P,X,X]"]\)[0] \[Equal] \(c["R[I,X,X,P,X,X]"]\)[
          t0], \(c["R[I,X,X,X,P,X]"]\)[0] \[Equal] \(c["R[I,X,X,X,P,X]"]\)[
          t0], \(c["R[I,X,X,X,X,P]"]\)[0] \[Equal] \(c["R[I,X,X,X,X,P]"]\)[
          t0], \(c["R[I,X,X,X,X,X]"]\)[0] \[Equal] \(c["R[I,X,X,X,X,X]"]\)[
          t0], \(c["R[X,I,P,X,X,X]"]\)[0] \[Equal] \(c["R[X,I,P,X,X,X]"]\)[
          t0], \(c["R[X,I,X,P,X,X]"]\)[0] \[Equal] \(c["R[X,I,X,P,X,X]"]\)[
          t0], \(c["R[X,I,X,X,P,X]"]\)[0] \[Equal] \(c["R[X,I,X,X,P,X]"]\)[
          t0], \(c["R[X,I,X,X,X,P]"]\)[0] \[Equal] \(c["R[X,I,X,X,X,P]"]\)[
          t0], \(c["R[X,I,X,X,X,X]"]\)[0] \[Equal] \(c["R[X,I,X,X,X,X]"]\)[
          t0], \(c["R[X,X,P,X,X,X]"]\)[0] \[Equal] \(c["R[X,X,P,X,X,X]"]\)[
          t0], \(c["R[X,X,X,P,X,X]"]\)[0] \[Equal] \(c["R[X,X,X,P,X,X]"]\)[
          t0], \(c["R[X,X,X,X,P,X]"]\)[0] \[Equal] \(c["R[X,X,X,X,P,X]"]\)[
          t0], \(c["R[X,X,X,X,X,P]"]\)[0] \[Equal] \(c["R[X,X,X,X,X,P]"]\)[
          t0], \(c["R[X,X,X,X,X,X]"]\)[0] \[Equal] \(c["R[X,X,X,X,X,X]"]\)[
          t0]}\)], "Output"],

Cell[BoxData[
    \({\(c["IRS[R,P,X,X,X,X,X]"]\)[t], \(c["IRS[R,X,P,X,X,X,X]"]\)[
        t], \(c["IRS[R,X,X,P,X,X,X]"]\)[t], \(c["IRS[R,X,X,X,P,X,X]"]\)[
        t], \(c["IRS[R,X,X,X,X,P,X]"]\)[t], \(c["IRS[R,X,X,X,X,X,P]"]\)[
        t], \(c["IRS[R,X,X,X,X,X,X]"]\)[t], \(c["IRS[X,P,X,X,X,X,X]"]\)[
        t], \(c["IRS[X,X,P,X,X,X,X]"]\)[t], \(c["IRS[X,X,X,P,X,X,X]"]\)[
        t], \(c["IRS[X,X,X,X,P,X,X]"]\)[t], \(c["IRS[X,X,X,X,X,P,X]"]\)[
        t], \(c["IRS[X,X,X,X,X,X,P]"]\)[t], \(c["IRS[X,X,X,X,X,X,X]"]\)[
        t], \(c["R[I,I,P,X,X,X]"]\)[t], \(c["R[I,I,X,P,X,X]"]\)[
        t], \(c["R[I,I,X,X,P,X]"]\)[t], \(c["R[I,I,X,X,X,P]"]\)[
        t], \(c["R[I,I,X,X,X,X]"]\)[t], \(c["R[I,X,P,X,X,X]"]\)[
        t], \(c["R[I,X,X,P,X,X]"]\)[t], \(c["R[I,X,X,X,P,X]"]\)[
        t], \(c["R[I,X,X,X,X,P]"]\)[t], \(c["R[I,X,X,X,X,X]"]\)[
        t], \(c["R[X,I,P,X,X,X]"]\)[t], \(c["R[X,I,X,P,X,X]"]\)[
        t], \(c["R[X,I,X,X,P,X]"]\)[t], \(c["R[X,I,X,X,X,P]"]\)[
        t], \(c["R[X,I,X,X,X,X]"]\)[t], \(c["R[X,X,P,X,X,X]"]\)[
        t], \(c["R[X,X,X,P,X,X]"]\)[t], \(c["R[X,X,X,X,P,X]"]\)[
        t], \(c["R[X,X,X,X,X,P]"]\)[t], \(c["R[X,X,X,X,X,X]"]\)[
        t]}\)], "Output"]
}, Open  ]]
},
FrontEndVersion->"5.0 for X",
ScreenRectangle->{{0, 1280}, {0, 1024}},
WindowSize->{1272, 950},
WindowMargins->{{0, Automatic}, {Automatic, 0}}
]

(*******************************************************************
Cached data follows.  If you edit this Notebook file directly, not
using Mathematica, you must remove the line containing CacheID at
the top of  the file.  The cache data will then be recreated when
you save this file from within Mathematica.
*******************************************************************)

(*CellTagsOutline
CellTagsIndex->{}
*)

(*CellTagsIndex
CellTagsIndex->{}
*)

(*NotebookFileOutline
Notebook[{
Cell[1754, 51, 48, 1, 27, "Input"],
Cell[1805, 54, 1754, 28, 475, "Input"],
Cell[3562, 84, 116, 3, 59, "Input"],
Cell[3681, 89, 168, 3, 59, "Input"],
Cell[3852, 94, 116654, 1929, 10683, "Input"],
Cell[120509, 2025, 42266, 736, 4523, "Input"],

Cell[CellGroupData[{
Cell[162800, 2765, 7610, 151, 683, "Input"],
Cell[170413, 2918, 37, 1, 27, "Output"]
}, Open  ]],
Cell[170465, 2922, 441, 10, 59, "Input"],
Cell[170909, 2934, 20432, 371, 2427, "Input"],

Cell[CellGroupData[{
Cell[191366, 3309, 4436, 82, 459, "Input"],
Cell[195805, 3393, 36, 1, 27, "Output"]
}, Open  ]],
Cell[195856, 3397, 579, 13, 59, "Input"],

Cell[CellGroupData[{
Cell[196460, 3414, 1409, 29, 171, "Input"],
Cell[197872, 3445, 40206, 702, 2287, "Output"]
}, Open  ]],

Cell[CellGroupData[{
Cell[238115, 4152, 124, 3, 75, "Input"],
Cell[238242, 4157, 1747, 34, 123, "Output"],
Cell[239992, 4193, 2873, 48, 203, "Output"],
Cell[242868, 4243, 1195, 18, 107, "Output"]
}, Open  ]]
}
]
*)


(*******************************************************************
End of Mathematica Notebook file.
*******************************************************************)
