# Supplementary material for: Reduced modeling of signal transduction – a modular approach
Source: BMC Bioinformatics. 2007 Sep 13;8:336. doi: 10.1186/1471-2105-8-336 (PMC2216040; doi:10.1186/1471-2105-8-336)
Supplement: Additional file 8 — Reduced model resulting from combination of both approaches (56 ODEs) [file 1471-2105-8-336-S8.nb]

(************** Content-type: application/mathematica **************
                     CreatedBy='Mathematica 5.0'

                    Mathematica-Compatible Notebook

This notebook can be used with any Mathematica-compatible
application, such as Mathematica, MathReader or Publicon. The data
for the notebook starts with the line containing stars above.

To get the notebook into a Mathematica-compatible application, do
one of the following:

* Save the data starting with the line of stars above into a file
  with a name ending in .nb, then open the file inside the
  application;

* Copy the data starting with the line of stars above to the
  clipboard, then use the Paste menu command inside the application.

Data for notebooks contains only printable 7-bit ASCII and can be
sent directly in email or through ftp in text mode.  Newlines can be
CR, LF or CRLF (Unix, Macintosh or MS-DOS style).

NOTE: If you modify the data for this notebook not in a Mathematica-
compatible application, you must delete the line below containing
the word CacheID, otherwise Mathematica-compatible applications may
try to use invalid cache data.

For more information on notebooks and Mathematica-compatible 
applications, contact Wolfram Research:
  web: http://www.wolfram.com
  email: info@wolfram.com
  phone: +1-217-398-0700 (U.S.)

Notebook reader applications are available free of charge from 
Wolfram Research.
*******************************************************************)

(*CacheID: 232*)


(*NotebookFileLineBreakTest
NotebookFileLineBreakTest*)
(*NotebookOptionsPosition[    879152,      28226]*)
(*NotebookOutlinePosition[    879781,      28248]*)
(*  CellTagsIndexPosition[    879737,      28244]*)
(*WindowFrame->Normal*)


Notebook[{
Cell[BoxData[
    \(\(Protect[c];\)\)], "Input"],

Cell[BoxData[
    \(\(\( (*Parameters*) \)\(\n\)\(\(Parameters = {kbirs -> 0.1, \n
          kbirsd -> 0.1, \nkbirsgrb2 -> 0.1, \nkbirsgrb2d -> 0.1, \n
          kbirsgrb2sos -> 0.1, \nkbirsgrb2sosd -> 0.1, \n
          kbirsgrb2sosp -> 0.1, \nkbirsgrb2sospd -> 0.1, \nkbpi3k1 -> 0.1, \n
          kbpi3k1d -> 0.1, \nkbpi3k2 -> 0.1, \nkbpi3k2d -> 0.1, \n
          kbpi3k3 -> 0.1, \nkbpi3k3d -> 0.1, \nkbpi3k4 -> 0.1, \n
          kbpi3k4d -> 0.1, \nkbshc -> 0.1, \nkbshcd -> 0.1, \n
          kbshcgrb2 -> 0.1, \nkbshcgrb2d -> 0.1, \nkbshcgrb2sos -> 0.1, \n
          kbshcgrb2sosd -> 0.1, \nkbshcgrb2sospd -> 0.1, \n
          kbshcgrbsosp2 -> 0.1, \nkbshp2 -> 0.1, \nkbshp2d -> 0.1, \n
          kbsos -> 0.1, \nkbsosd -> 0.1, \nkbsosdp -> 0.1, \nkbsosp -> 0.1, \n
          ki1 -> 0.1, \nki1d -> 0.1, \nki2 -> 0.1, \nki2d -> 0.1, \n
          kirsbp1 -> 0.1, \nkirsbp1d -> 0.1, \nkirsbp2 -> 0.1, \n
          kirsbp2d -> 0.1, \nkirsbp3 -> 0.1, \nkirsbp3d -> 0.1, \n
          kirsbp4 -> 0.1, \nkirsbp4d -> 0.1, \nkirsbp5 -> 0.1, \n
          kirsbp5d -> 0.1, \nkirsbp6 -> 0.1, \nkirsbp6d -> 0.1, \n
          kirsp1 -> 0.1, \nkirsp1d -> 0.1, \nkirsp2 -> 0.1, \n
          kirsp2d -> 0.1, \nkirsp3 -> 0.1, \nkirsp3d -> 0.1, \n
          kirsp4 -> 0.1, \nkirsp4d -> 0.1, \nkirsp5 -> 0.1, \n
          kirsp5d -> 0.1, \nkirsp6 -> 0.1, \nkirsp6d -> 0.1, \nkp10 -> 0.1, \n
          kp10d -> 0.1, \nkp11 -> 0.1, \nkp11d -> 0.1, \nkp12 -> 0.1, \n
          kp12d -> 0.1, \nkp20 -> 0.1, \nkp20d -> 0.1, \nkp21 -> 0.1, \n
          kp21d -> 0.1, \nkp22 -> 0.1, \nkp22d -> 0.1, \nkp30 -> 0.1, \n
          kp30d -> 0.1, \nkp31 -> 0.1, \nkp31d -> 0.1, \nkp32 -> 0.1, \n
          kp32d -> 0.1, \nkp40 -> 0.1, \nkp40d -> 0.1, \nkp41 -> 0.1, \n
          kp41d -> 0.1, \nkp42 -> 0.1, \nkp42d -> 0.1, \nkpgrb2sos -> 0.1, \n
          kpgrb2sosd -> 0.1, \nkpirsgrb2sos -> 0.1, \nkpshcgrb2sos -> 0.1, \n
          kpshcgrb2sosd -> 0.1, \nkpsos -> 0.1, \nkpsosd -> 0.1, \n
          kshcbp -> 0.1, \nkshcbpd -> 0.1, \nkshcp -> 0.1, \nkshcpd -> 0.1, \n
          pirsgrb2sosd -> 0.1};\)\(\n\)
    \)\)\)], "Input"],

Cell[BoxData[
    \(\(\( (*InitialConditions*) \)\(\n\)\(\(InitialConditions = \
{\(c["\<Grb2[0,0]\>"]\)[t0] -> 40, \n\(c["\<Grb2[0,SOS]\>"]\)[t0] -> 
            1, \n\(c["\<Grb2[0,SOSp]\>"]\)[t0] -> 
            1, \n\(c["\<Grb2[IRS,0]\>"]\)[t0] -> 
            1, \n\(c["\<Grb2[IRS,SOS]\>"]\)[t0] -> 
            1, \n\(c["\<Grb2[IRS,SOSp]\>"]\)[t0] -> 
            1, \n\(c["\<Grb2[Shc,0]\>"]\)[t0] -> 
            1, \n\(c["\<Grb2[Shc,SOS]\>"]\)[t0] -> 
            1, \n\(c["\<Grb2[Shc,SOSp]\>"]\)[t0] -> 
            1, \n\(c["\<IRS[R,P,X,X,X,X,X]\>"]\)[t0] \[Rule] 
            32, \[IndentingNewLine]\(c["\<IRS[R,X,P,X,X,X,X]\>"]\)[
              t0] \[Rule] 
            32, \[IndentingNewLine]\(c["\<IRS[R,X,X,P,X,X,X]\>"]\)[
              t0] \[Rule] 
            32, \[IndentingNewLine]\(c["\<IRS[R,X,X,X,P,X,X]\>"]\)[
              t0] \[Rule] 
            32, \[IndentingNewLine]\(c["\<IRS[R,X,X,X,X,P,X]\>"]\)[
              t0] \[Rule] 
            32, \[IndentingNewLine]\(c["\<IRS[R,X,X,X,X,X,P]\>"]\)[
              t0] \[Rule] 
            32, \[IndentingNewLine]\(c["\<IRS[R,X,X,X,X,X,X]\>"]\)[
              t0] \[Rule] 
            64, \[IndentingNewLine]\(c["\<IRS[X,P,X,X,X,X,X]\>"]\)[
              t0] \[Rule] 
            64, \[IndentingNewLine]\(c["\<IRS[X,X,P,X,X,X,X]\>"]\)[
              t0] \[Rule] 
            64, \[IndentingNewLine]\(c["\<IRS[X,X,X,P,X,X,X]\>"]\)[
              t0] \[Rule] 
            64, \[IndentingNewLine]\(c["\<IRS[X,X,X,X,P,X,X]\>"]\)[
              t0] \[Rule] 
            64, \[IndentingNewLine]\(c["\<IRS[X,X,X,X,X,P,X]\>"]\)[
              t0] \[Rule] 
            64, \[IndentingNewLine]\(c["\<IRS[X,X,X,X,X,X,P]\>"]\)[
              t0] \[Rule] 
            64, \[IndentingNewLine]\(c["\<IRS[X,X,X,X,X,X,X]\>"]\)[
              t0] \[Rule] 
            377, \[IndentingNewLine]\(c["\<R[I,I,P,X,X,X]\>"]\)[t0] \[Rule] 
            8, \[IndentingNewLine]\(c["\<R[I,I,X,P,X,X]\>"]\)[t0] \[Rule] 
            8, \[IndentingNewLine]\(c["\<R[I,I,X,X,P,X]\>"]\)[t0] \[Rule] 
            8, \[IndentingNewLine]\(c["\<R[I,I,X,X,X,P]\>"]\)[t0] \[Rule] 
            8, \[IndentingNewLine]\(c["\<R[I,I,X,X,X,X]\>"]\)[t0] \[Rule] 
            16, \[IndentingNewLine]\(c["\<R[I,X,P,X,X,X]\>"]\)[t0] \[Rule] 
            16, \[IndentingNewLine]\(c["\<R[I,X,X,P,X,X]\>"]\)[t0] \[Rule] 
            16, \[IndentingNewLine]\(c["\<R[I,X,X,X,P,X]\>"]\)[t0] \[Rule] 
            16, \[IndentingNewLine]\(c["\<R[I,X,X,X,X,P]\>"]\)[t0] \[Rule] 
            16, \[IndentingNewLine]\(c["\<R[I,X,X,X,X,X]\>"]\)[t0] \[Rule] 
            32, \[IndentingNewLine]\(c["\<R[X,I,P,X,X,X]\>"]\)[t0] \[Rule] 
            16, \[IndentingNewLine]\(c["\<R[X,I,X,P,X,X]\>"]\)[t0] \[Rule] 
            16, \[IndentingNewLine]\(c["\<R[X,I,X,X,P,X]\>"]\)[t0] \[Rule] 
            16, \[IndentingNewLine]\(c["\<R[X,I,X,X,X,P]\>"]\)[t0] \[Rule] 
            16, \[IndentingNewLine]\(c["\<R[X,I,X,X,X,X]\>"]\)[t0] \[Rule] 
            32, \[IndentingNewLine]\(c["\<R[X,X,P,X,X,X]\>"]\)[t0] \[Rule] 
            32, \[IndentingNewLine]\(c["\<R[X,X,X,P,X,X]\>"]\)[t0] \[Rule] 
            32, \[IndentingNewLine]\(c["\<R[X,X,X,X,P,X]\>"]\)[t0] \[Rule] 
            32, \[IndentingNewLine]\(c["\<R[X,X,X,X,X,P]\>"]\)[t0] \[Rule] 
            32, \[IndentingNewLine]\(c["\<R[X,X,X,X,X,X]\>"]\)[t0] \[Rule] 
            103, \n\(c["\<PI3K[0]\>"]\)[t0] -> 
            40, \n\(c["\<PI3K[IRS1]\>"]\)[t0] -> 
            1, \n\(c["\<PI3K[IRS2]\>"]\)[t0] -> 
            1, \n\(c["\<PI3K[IRS3]\>"]\)[t0] -> 
            1, \n\(c["\<PI3K[IRS4]\>"]\)[t0] -> 
            1, \n\(c["\<SHP2[0]\>"]\)[t0] -> 
            40, \n\(c["\<SHP2[IRS]\>"]\)[t0] -> 1, \n\(c["\<SOS[0]\>"]\)[t0] -> 
            40, \n\(c["\<SOS[p]\>"]\)[t0] -> 1, \n\(c["\<Shc[0,0]\>"]\)[t0] -> 
            50, \n\(c["\<Shc[0,P]\>"]\)[t0] -> 
            1, \n\(c["\<Shc[R,0]\>"]\)[t0] -> 1, \n\(c["\<Shc[R,P]\>"]\)[t0] -> 
            1};\)\(\n\)
    \)\)\)], "Input"],

Cell[BoxData[
    \(\(\( (*MacrostateDefinitions*) \)\(\n\)\(\(MacrostateDefinitions = \
{\(c["\<Grb2[IRS,X]\>"]\)[
              t] -> \(c["\<Grb2[IRS,0]\>"]\)[t] + \(c["\<Grb2[IRS,SOS]\>"]\)[
                t] + \(c["\<Grb2[IRS,SOSp]\>"]\)[
                t], \n\(c["\<Grb2[Shc,X]\>"]\)[
              t] -> \(c["\<Grb2[Shc,0]\>"]\)[t] + \(c["\<Grb2[Shc,SOS]\>"]\)[
                t] + \(c["\<Grb2[Shc,SOSp]\>"]\)[t], \n\(c["\<Shc[R,X]\>"]\)[
              t] -> \(c["\<Shc[R,0]\>"]\)[t] + \(c["\<Shc[R,P]\>"]\)[
                t], \n\(c["\<Shc[X,P]\>"]\)[
              t] -> \(c["\<Shc[0,P]\>"]\)[t] + \(c["\<Shc[R,P]\>"]\)[
                t]};\)\(\n\)
    \)\)\)], "Input"],

Cell[BoxData[
    \(\(\( (*LayerConnections*) \)\(\n\)\(\(LayerConnections = {xRIrs -> \
\(c["\<R[X,X,P,X,X,X]\>"]\)[t] + \(c["\<R[X,X,X,P,X,X]\>"]\)[t], \n
          xRShc -> \(c["\<R[X,X,X,X,P,X]\>"]\)[
                t] + \(c["\<R[X,X,X,X,X,P]\>"]\)[t], \n
          xRIrsb -> \(c["\<IRS[R,X,X,X,X,X,X]\>"]\)[t], \n\(c["\<RXpIrs\>"]\)[
              t] -> xRIrs - xRIrsb, \n
          xIrsPi3k1 -> \(c["\<IRS[X,P,X,X,X,X,X]\>"]\)[t], \n
          xIrsPi3k2 -> \(c["\<IRS[X,X,P,X,X,X,X]\>"]\)[t], \n
          xIrsPi3k3 -> \(c["\<IRS[X,X,X,P,X,X,X]\>"]\)[t], \n
          xIrsPi3k4 -> \(c["\<IRS[X,X,X,X,P,X,X]\>"]\)[t], \n
          xIrsShp2 -> \(c["\<IRS[X,X,X,X,X,P,X]\>"]\)[t], \n
          xIrsGrb2 -> \(c["\<IRS[X,X,X,X,X,X,P]\>"]\)[t], \n
          xRShcb -> \(c["\<Shc[R,X]\>"]\)[t], \n\(c["\<RXpShc\>"]\)[t] -> 
            xRShc - xRShcb, \nxShc -> \(c["\<Shc[X,P]\>"]\)[t], \n
          xIrsGrb2b -> \(c["\<Grb2[IRS,X]\>"]\)[t], \n\(c["\<IrsXpGrb2\>"]\)[
              t] -> xIrsGrb2 - xIrsGrb2b, \n
          xShcb -> \(c["\<Grb2[Shc,X]\>"]\)[t], \n\(c["\<ShcXp\>"]\)[t] -> 
            xShc - xShcb, \nxIrsPi3k1b -> \(c["\<PI3K[IRS1]\>"]\)[t], \n
          xIrsPi3k2b -> \(c["\<PI3K[IRS2]\>"]\)[t], \n
          xIrsPi3k3b -> \(c["\<PI3K[IRS3]\>"]\)[t], \n
          xIrsPi3k4b -> \(c["\<PI3K[IRS4]\>"]\)[t], \n\(c["\<IrsXpPi3k1\>"]\)[
              t] -> xIrsPi3k1 - xIrsPi3k1b, \n\(c["\<IrsXpPi3k2\>"]\)[t] -> 
            xIrsPi3k2 - xIrsPi3k2b, \n\(c["\<IrsXpPi3k3\>"]\)[t] -> 
            xIrsPi3k3 - xIrsPi3k3b, \n\(c["\<IrsXpPi3k4\>"]\)[t] -> 
            xIrsPi3k4 - xIrsPi3k4b, \n
          xIrsShp2b -> \(c["\<SHP2[IRS]\>"]\)[t], \n\(c["\<IrsXpShp2\>"]\)[
              t] -> xIrsShp2 - xIrsShp2b};\)\(\n\)
    \)\)\)], "Input"],

Cell[BoxData[
    \(\(\( (*AlgebraicRelations*) \)\(\n\)\(\(AlgebraicRelations = {};\)\(\n\
\)
    \)\)\)], "Input"],

Cell[BoxData[
    \(\(\( (*ClampedConcAndMolecularBalances*) \)\(\n\
\)\(\(ClampedConcAndMolecularBalances = {\(c["\<Ins\>"]\)[t] -> 100};\)\(\n\)
    \)\)\)], "Input"],

Cell[BoxData[
    \(\(\( (*ReactionRates*) \)\(\n\)\(\(ReactionRates = {\n
          r640 -> kbshc*\(c["\<RXpShc\>"]\)[t]*\(c["\<Shc[0,0]\>"]\)[t] - 
              kbshcd*\(c["\<Shc[R,0]\>"]\)[t], \n
          r641 -> kbshc*\(c["\<RXpShc\>"]\)[t]*\(c["\<Shc[0,P]\>"]\)[t] - 
              kbshcd*\(c["\<Shc[R,P]\>"]\)[t], \n
          r642 -> kshcp*\(c["\<Shc[0,0]\>"]\)[t] - 
              kshcpd*\((\((xShc - xShcb)\)/xShc)\)*\(c["\<Shc[0,P]\>"]\)[
                  t], \nr643 -> 
            kshcbp*\(c["\<Shc[R,0]\>"]\)[t] - 
              kshcbpd*\((\((xShc - xShcb)\)/xShc)\)*\(c["\<Shc[R,P]\>"]\)[
                  t], \nr644 -> 
            kbirsgrb2*\(c["\<IrsXpGrb2\>"]\)[t]*\(c["\<Grb2[0,0]\>"]\)[t] - 
              kbirsgrb2d*\(c["\<Grb2[IRS,0]\>"]\)[t], \n
          r645 -> kbirsgrb2sos*\(c["\<IrsXpGrb2\>"]\)[
                  t]*\(c["\<Grb2[0,SOS]\>"]\)[t] - 
              kbirsgrb2sosd*\(c["\<Grb2[IRS,SOS]\>"]\)[t], \n
          r646 -> kbirsgrb2sosp*\(c["\<IrsXpGrb2\>"]\)[
                  t]*\(c["\<Grb2[0,SOSp]\>"]\)[t] - 
              kbirsgrb2sospd*\(c["\<Grb2[IRS,SOSp]\>"]\)[t], \n
          r647 -> kbsos*\(c["\<Grb2[0,0]\>"]\)[t]*\(c["\<SOS[0]\>"]\)[t] - 
              kbsosd*\(c["\<Grb2[0,SOS]\>"]\)[t], \n
          r648 -> kbsos*\(c["\<Grb2[IRS,0]\>"]\)[t]*\(c["\<SOS[0]\>"]\)[t] - 
              kbsosd*\(c["\<Grb2[IRS,SOS]\>"]\)[t], \n
          r649 -> kbsos*\(c["\<Grb2[Shc,0]\>"]\)[t]*\(c["\<SOS[0]\>"]\)[t] - 
              kbsosd*\(c["\<Grb2[Shc,SOS]\>"]\)[t], \n
          r650 -> kbsosp*\(c["\<Grb2[0,0]\>"]\)[t]*\(c["\<SOS[p]\>"]\)[t] - 
              kbsosdp*\(c["\<Grb2[0,SOSp]\>"]\)[t], \n
          r651 -> kbsosp*\(c["\<Grb2[IRS,0]\>"]\)[t]*\(c["\<SOS[p]\>"]\)[t] - 
              kbsosdp*\(c["\<Grb2[IRS,SOSp]\>"]\)[t], \n
          r652 -> kbsosp*\(c["\<Grb2[Shc,0]\>"]\)[t]*\(c["\<SOS[p]\>"]\)[t] - 
              kbsosdp*\(c["\<Grb2[Shc,SOSp]\>"]\)[t], \n
          r653 -> kbshcgrb2*\(c["\<ShcXp\>"]\)[t]*\(c["\<Grb2[0,0]\>"]\)[t] - 
              kbshcgrb2d*\(c["\<Grb2[Shc,0]\>"]\)[t], \n
          r654 -> kbshcgrb2sos*\(c["\<ShcXp\>"]\)[t]*\(c["\<Grb2[0,SOS]\>"]\)[
                  t] - kbshcgrb2sosd*\(c["\<Grb2[Shc,SOS]\>"]\)[t], \n
          r655 -> kbshcgrbsosp2*\(c["\<ShcXp\>"]\)[
                  t]*\(c["\<Grb2[0,SOSp]\>"]\)[t] - 
              kbshcgrb2sospd*\(c["\<Grb2[Shc,SOSp]\>"]\)[t], \n
          r656 -> kpgrb2sos*\(c["\<Grb2[0,SOS]\>"]\)[t] - 
              kpgrb2sosd*\(c["\<Grb2[0,SOSp]\>"]\)[t], \n
          r657 -> kpirsgrb2sos*\(c["\<Grb2[IRS,SOS]\>"]\)[t] - 
              pirsgrb2sosd*\(c["\<Grb2[IRS,SOSp]\>"]\)[t], \n
          r658 -> kpshcgrb2sos*\(c["\<Grb2[Shc,SOS]\>"]\)[t] - 
              kpshcgrb2sosd*\(c["\<Grb2[Shc,SOSp]\>"]\)[t], \n
          r659 -> kpsos*\(c["\<SOS[0]\>"]\)[t] - 
              kpsosd*\(c["\<SOS[p]\>"]\)[t], \n
          r660 -> kbpi3k1*\(c["\<IrsXpPi3k1\>"]\)[t]*\(c["\<PI3K[0]\>"]\)[
                  t] - kbpi3k1d*\(c["\<PI3K[IRS1]\>"]\)[t], \n
          r661 -> kbpi3k2*\(c["\<IrsXpPi3k2\>"]\)[t]*\(c["\<PI3K[0]\>"]\)[
                  t] - kbpi3k2d*\(c["\<PI3K[IRS2]\>"]\)[t], \n
          r662 -> kbpi3k3*\(c["\<IrsXpPi3k3\>"]\)[t]*\(c["\<PI3K[0]\>"]\)[
                  t] - kbpi3k3d*\(c["\<PI3K[IRS3]\>"]\)[t], \n
          r663 -> kbpi3k4*\(c["\<IrsXpPi3k4\>"]\)[t]*\(c["\<PI3K[0]\>"]\)[
                  t] - kbpi3k4d*\(c["\<PI3K[IRS4]\>"]\)[t], \n
          r664 -> kbshp2*\(c["\<IrsXpShp2\>"]\)[t]*\(c["\<SHP2[0]\>"]\)[t] - 
              kbshp2d*\(c["\<SHP2[IRS]\>"]\)[t]};\)\(\n\)
    \)\)\)], "Input"],

Cell[BoxData[
    RowBox[{\( (*ODEs*) \), "\n", 
      RowBox[{\(RatesFinished = 
            ReactionRates //. 
              Flatten[{MacrostateDefinitions, LayerConnections, 
                  AlgebraicRelations, ClampedConcAndMolecularBalances, 
                  Parameters}];\), "\n", 
        RowBox[{\(AllR\  = \ 
            Join[RatesFinished, MacrostateDefinitions, LayerConnections, 
              AlgebraicRelations, ClampedConcAndMolecularBalances, 
              Parameters, InitialConditions]\), ";", 
          RowBox[{"result", "=", 
            RowBox[{"NDSolve", "[", 
              RowBox[{
                RowBox[{
                  RowBox[{"{", "\n", 
                    
                    RowBox[{\(\(c["\<Grb2[0,0]\>"]'\)[t] == \(-r644\) - 
                          r647 - r650 - r653\), ",", 
                      "\n", \(\(c["\<Grb2[0,SOS]\>"]'\)[t] == \(-r645\) + 
                          r647 - r654 - r656\), ",", 
                      "\n", \(\(c["\<Grb2[0,SOSp]\>"]'\)[t] == \(-r646\) + 
                          r650 - r655 + r656\), ",", 
                      "\n", \(\(c["\<Grb2[IRS,0]\>"]'\)[t] == 
                        r644 - r648 - r651\), ",", 
                      "\n", \(\(c["\<Grb2[IRS,SOS]\>"]'\)[t] == 
                        r645 + r648 - r657\), ",", 
                      "\n", \(\(c["\<Grb2[IRS,SOSp]\>"]'\)[t] == 
                        r646 + r651 + r657\), ",", 
                      "\n", \(\(c["\<Grb2[Shc,0]\>"]'\)[t] == \(-r649\) - 
                          r652 + r653\), ",", 
                      "\n", \(\(c["\<Grb2[Shc,SOS]\>"]'\)[t] == 
                        r649 + r654 - r658\), ",", 
                      "\n", \(\(c["\<Grb2[Shc,SOSp]\>"]'\)[t] == 
                        r652 + r655 + r658\), ",", 
                      "\n", \(\(c["\<PI3K[0]\>"]'\)[t] == \(-r660\) - r661 - 
                          r662 - r663\), ",", 
                      "\n", \(\(c["\<PI3K[IRS1]\>"]'\)[t] == r660\), ",", 
                      "\n", \(\(c["\<PI3K[IRS2]\>"]'\)[t] == r661\), ",", 
                      "\n", \(\(c["\<PI3K[IRS3]\>"]'\)[t] == r662\), ",", 
                      "\n", \(\(c["\<PI3K[IRS4]\>"]'\)[t] == r663\), ",", 
                      "\n", \(\(c["\<SHP2[0]\>"]'\)[t] == \(-r664\)\), ",", 
                      "\n", \(\(c["\<SHP2[IRS]\>"]'\)[t] == r664\), ",", 
                      "\n", \(\(c["\<SOS[0]\>"]'\)[t] == \(-r647\) - r648 - 
                          r649 - r659\), ",", 
                      "\n", \(\(c["\<SOS[p]\>"]'\)[t] == \(-r650\) - r651 - 
                          r652 + r659\), ",", 
                      "\n", \(\(c["\<Shc[0,0]\>"]'\)[t] == \(-r640\) - r642\),
                       ",", "\n", \(\(c["\<Shc[0,P]\>"]'\)[t] == \(-r641\) + 
                          r642\), ",", 
                      "\n", \(\(c["\<Shc[R,0]\>"]'\)[t] == r640 - r643\), ",",
                       "\n", \(\(c["\<Shc[R,P]\>"]'\)[t] == r641 + r643\), 
                      ",", "\n", 
                      RowBox[{
                        RowBox[{
                          
                          SuperscriptBox[\(c["\<R[X,X,X,X,X,X]\>"]\), 
                            "\[Prime]",
                            MultilineFunction->None], "[", "t", "]"}], 
                        "\[Equal]", "0"}], ",", 
                      RowBox[{
                        RowBox[{
                          
                          SuperscriptBox[\(c["\<R[I,X,X,X,X,X]\>"]\), 
                            "\[Prime]",
                            MultilineFunction->None], "[", "t", "]"}], 
                        "\[Equal]", \(\((ki1d - 
                                ki2d + \((ki1 - ki2)\)\ \(c["\<Ins\>"]\)[
                                    t])\)\ \(c["\<R[I,I,X,X,X,X]\>"]\)[
                              t] - \((ki1d + 
                                ki1\ \(c["\<Ins\>"]\)[
                                    t])\)\ \(c["\<R[I,X,X,X,X,X]\>"]\)[
                              t] + \(c["\<Ins\>"]\)[
                              t]\ \((\((\(-ki1\) + 
                                      ki2)\)\ \(c["\<R[X,I,X,X,X,X]\>"]\)[
                                    t] + ki1\ \(c["\<R[X,X,X,X,X,X]\>"]\)[
                                    t])\)\)}], ",", 
                      RowBox[{
                        RowBox[{
                          
                          SuperscriptBox[\(c["\<R[X,I,X,X,X,X]\>"]\), 
                            "\[Prime]",
                            MultilineFunction->None], "[", "t", "]"}], 
                        "\[Equal]", \(\((ki1d - 
                                ki2d + \((ki1 - ki2)\)\ \(c["\<Ins\>"]\)[
                                    t])\)\ \(c["\<R[I,I,X,X,X,X]\>"]\)[t] - 
                          ki1d\ \(c["\<R[X,I,X,X,X,X]\>"]\)[
                              t] + \(c["\<Ins\>"]\)[
                              t]\ \((\((\(-ki1\) + 
                                      ki2)\)\ \(c["\<R[I,X,X,X,X,X]\>"]\)[
                                    t] + ki1\ \((\(-\(c["\<R[X,I,X,X,X,X]\>"]\
\)[t]\) + \(c["\<R[X,X,X,X,X,X]\>"]\)[t])\))\)\)}], ",", 
                      RowBox[{
                        RowBox[{
                          
                          SuperscriptBox[\(c["\<R[X,X,P,X,X,X]\>"]\), 
                            "\[Prime]",
                            MultilineFunction->None], "[", "t", "]"}], 
                        "\[Equal]", \(\((\(c["\<IRS[R,X,X,X,X,X,X]\>"]\)[
                                  t]\ \((\((kp10d - 2\ kp11d + 
                                        kp12d)\)\ \(c["\<R[I,I,P,X,X,X]\>"]\)[
                                        t] - \((kp10d - 
                                        kp11d)\)\ \
\((\(c["\<R[I,X,P,X,X,X]\>"]\)[t] + \(c["\<R[X,I,P,X,X,X]\>"]\)[t])\) + 
                                    kp10d\ \(c["\<R[X,X,P,X,X,X]\>"]\)[
                                        t])\) - \
\((\(c["\<R[X,X,P,X,X,X]\>"]\)[t] + \(c["\<R[X,X,X,P,X,X]\>"]\)[
                                      t])\)\ \((\((kp10 + kp10d - 2\ kp11 - 
                                        2\ kp11d + kp12 + 
                                        kp12d)\)\ \(c["\<R[I,I,P,X,X,X]\>"]\)[
                                        t] - \((kp10 - 2\ kp11 + 
                                        kp12)\)\ \(c["\<R[I,I,X,X,X,X]\>"]\)[
                                        t] - 
                                    kp10\ \(c["\<R[I,X,P,X,X,X]\>"]\)[t] - 
                                    kp10d\ \(c["\<R[I,X,P,X,X,X]\>"]\)[t] + 
                                    kp11\ \(c["\<R[I,X,P,X,X,X]\>"]\)[t] + 
                                    kp11d\ \(c["\<R[I,X,P,X,X,X]\>"]\)[t] + 
                                    kp10\ \(c["\<R[I,X,X,X,X,X]\>"]\)[t] - 
                                    kp11\ \(c["\<R[I,X,X,X,X,X]\>"]\)[t] - 
                                    kp10\ \(c["\<R[X,I,P,X,X,X]\>"]\)[t] - 
                                    kp10d\ \(c["\<R[X,I,P,X,X,X]\>"]\)[t] + 
                                    kp11\ \(c["\<R[X,I,P,X,X,X]\>"]\)[t] + 
                                    kp11d\ \(c["\<R[X,I,P,X,X,X]\>"]\)[t] + 
                                    kp10\ \(c["\<R[X,I,X,X,X,X]\>"]\)[t] - 
                                    kp11\ \(c["\<R[X,I,X,X,X,X]\>"]\)[t] + 
                                    kp10\ \(c["\<R[X,X,P,X,X,X]\>"]\)[t] + 
                                    kp10d\ \(c["\<R[X,X,P,X,X,X]\>"]\)[t] - 
                                    kp10\ \(c["\<R[X,X,X,X,X,X]\>"]\)[
                                        t])\))\)/\((\(c["\<R[X,X,P,X,X,X]\>"]\
\)[t] + \(c["\<R[X,X,X,P,X,X]\>"]\)[t])\)\)}], ",", 
                      RowBox[{
                        RowBox[{
                          
                          SuperscriptBox[\(c["\<R[X,X,X,P,X,X]\>"]\), 
                            "\[Prime]",
                            MultilineFunction->None], "[", "t", "]"}], 
                        "\[Equal]", \(\((\(c["\<IRS[R,X,X,X,X,X,X]\>"]\)[
                                  t]\ \((\((kp20d - 2\ kp21d + 
                                        kp22d)\)\ \(c["\<R[I,I,X,P,X,X]\>"]\)[
                                        t] - \((kp20d - 
                                        kp21d)\)\ \
\((\(c["\<R[I,X,X,P,X,X]\>"]\)[t] + \(c["\<R[X,I,X,P,X,X]\>"]\)[t])\) + 
                                    kp20d\ \(c["\<R[X,X,X,P,X,X]\>"]\)[
                                        t])\) - \
\((\(c["\<R[X,X,P,X,X,X]\>"]\)[t] + \(c["\<R[X,X,X,P,X,X]\>"]\)[
                                      t])\)\ \((\((kp20 + kp20d - 2\ kp21 - 
                                        2\ kp21d + kp22 + 
                                        kp22d)\)\ \(c["\<R[I,I,X,P,X,X]\>"]\)[
                                        t] - \((kp20 - 2\ kp21 + 
                                        kp22)\)\ \(c["\<R[I,I,X,X,X,X]\>"]\)[
                                        t] - 
                                    kp20\ \(c["\<R[I,X,X,P,X,X]\>"]\)[t] - 
                                    kp20d\ \(c["\<R[I,X,X,P,X,X]\>"]\)[t] + 
                                    kp21\ \(c["\<R[I,X,X,P,X,X]\>"]\)[t] + 
                                    kp21d\ \(c["\<R[I,X,X,P,X,X]\>"]\)[t] + 
                                    kp20\ \(c["\<R[I,X,X,X,X,X]\>"]\)[t] - 
                                    kp21\ \(c["\<R[I,X,X,X,X,X]\>"]\)[t] - 
                                    kp20\ \(c["\<R[X,I,X,P,X,X]\>"]\)[t] - 
                                    kp20d\ \(c["\<R[X,I,X,P,X,X]\>"]\)[t] + 
                                    kp21\ \(c["\<R[X,I,X,P,X,X]\>"]\)[t] + 
                                    kp21d\ \(c["\<R[X,I,X,P,X,X]\>"]\)[t] + 
                                    kp20\ \(c["\<R[X,I,X,X,X,X]\>"]\)[t] - 
                                    kp21\ \(c["\<R[X,I,X,X,X,X]\>"]\)[t] + 
                                    kp20\ \(c["\<R[X,X,X,P,X,X]\>"]\)[t] + 
                                    kp20d\ \(c["\<R[X,X,X,P,X,X]\>"]\)[t] - 
                                    kp20\ \(c["\<R[X,X,X,X,X,X]\>"]\)[
                                        t])\))\)/\((\(c["\<R[X,X,P,X,X,X]\>"]\
\)[t] + \(c["\<R[X,X,X,P,X,X]\>"]\)[t])\)\)}], ",", 
                      RowBox[{
                        RowBox[{
                          
                          SuperscriptBox[\(c["\<R[X,X,X,X,P,X]\>"]\), 
                            "\[Prime]",
                            MultilineFunction->None], "[", "t", "]"}], 
                        "\[Equal]", \(\((\(-\(c["\<R[X,X,X,X,P,X]\>"]\)[
                                    t]\)\ \((\((kp30 + kp30d - 2\ kp31 - 
                                        2\ kp31d + kp32 + 
                                        kp32d)\)\ \(c["\<R[I,I,X,X,P,X]\>"]\)[
                                        t] - \((kp30 - 2\ kp31 + 
                                        kp32)\)\ \(c["\<R[I,I,X,X,X,X]\>"]\)[
                                        t] - 
                                    kp30\ \(c["\<R[I,X,X,X,P,X]\>"]\)[t] - 
                                    kp30d\ \(c["\<R[I,X,X,X,P,X]\>"]\)[t] + 
                                    kp31\ \(c["\<R[I,X,X,X,P,X]\>"]\)[t] + 
                                    kp31d\ \(c["\<R[I,X,X,X,P,X]\>"]\)[t] + 
                                    kp30\ \(c["\<R[I,X,X,X,X,X]\>"]\)[t] - 
                                    kp31\ \(c["\<R[I,X,X,X,X,X]\>"]\)[t] - 
                                    kp30\ \(c["\<R[X,I,X,X,P,X]\>"]\)[t] - 
                                    kp30d\ \(c["\<R[X,I,X,X,P,X]\>"]\)[t] + 
                                    kp31\ \(c["\<R[X,I,X,X,P,X]\>"]\)[t] + 
                                    kp31d\ \(c["\<R[X,I,X,X,P,X]\>"]\)[t] + 
                                    kp30\ \(c["\<R[X,I,X,X,X,X]\>"]\)[t] - 
                                    kp31\ \(c["\<R[X,I,X,X,X,X]\>"]\)[t] + 
                                    kp30\ \(c["\<R[X,X,X,X,P,X]\>"]\)[t] + 
                                    kp30d\ \(c["\<R[X,X,X,X,P,X]\>"]\)[t] - 
                                    kp30\ \(c["\<R[X,X,X,X,X,X]\>"]\)[
                                        t])\) - \(c["\<R[X,X,X,X,X,P]\>"]\)[
                                  t]\ \((\((kp30 + kp30d - 2\ kp31 - 
                                        2\ kp31d + kp32 + 
                                        kp32d)\)\ \(c["\<R[I,I,X,X,P,X]\>"]\)[
                                        t] - \((kp30 - 2\ kp31 + 
                                        kp32)\)\ \(c["\<R[I,I,X,X,X,X]\>"]\)[
                                        t] - 
                                    kp30\ \(c["\<R[I,X,X,X,P,X]\>"]\)[t] - 
                                    kp30d\ \(c["\<R[I,X,X,X,P,X]\>"]\)[t] + 
                                    kp31\ \(c["\<R[I,X,X,X,P,X]\>"]\)[t] + 
                                    kp31d\ \(c["\<R[I,X,X,X,P,X]\>"]\)[t] + 
                                    kp30\ \(c["\<R[I,X,X,X,X,X]\>"]\)[t] - 
                                    kp31\ \(c["\<R[I,X,X,X,X,X]\>"]\)[t] - 
                                    kp30\ \(c["\<R[X,I,X,X,P,X]\>"]\)[t] - 
                                    kp30d\ \(c["\<R[X,I,X,X,P,X]\>"]\)[t] + 
                                    kp31\ \(c["\<R[X,I,X,X,P,X]\>"]\)[t] + 
                                    kp31d\ \(c["\<R[X,I,X,X,P,X]\>"]\)[t] + 
                                    kp30\ \(c["\<R[X,I,X,X,X,X]\>"]\)[t] - 
                                    kp31\ \(c["\<R[X,I,X,X,X,X]\>"]\)[t] + 
                                    kp30\ \(c["\<R[X,X,X,X,P,X]\>"]\)[t] + 
                                    kp30d\ \(c["\<R[X,X,X,X,P,X]\>"]\)[t] - 
                                    kp30\ \(c["\<R[X,X,X,X,X,X]\>"]\)[
                                        t])\) + \((\((kp30d - 2\ kp31d + 
                                        kp32d)\)\ \(c["\<R[I,I,X,X,P,X]\>"]\)[
                                        t] - \((kp30d - 
                                        kp31d)\)\ \
\((\(c["\<R[I,X,X,X,P,X]\>"]\)[t] + \(c["\<R[X,I,X,X,P,X]\>"]\)[t])\) + 
                                    kp30d\ \(c["\<R[X,X,X,X,P,X]\>"]\)[
                                        t])\)\ \(c["\<Shc[R,X]\>"]\)[
                                  t])\)/\((\(c["\<R[X,X,X,X,P,X]\>"]\)[
                                t] + \(c["\<R[X,X,X,X,X,P]\>"]\)[t])\)\)}], 
                      ",", 
                      RowBox[{
                        RowBox[{
                          
                          SuperscriptBox[\(c["\<R[X,X,X,X,X,P]\>"]\), 
                            "\[Prime]",
                            MultilineFunction->None], "[", "t", "]"}], 
                        "\[Equal]", \(\((\(-\(c["\<R[X,X,X,X,P,X]\>"]\)[
                                    t]\)\ \((\((kp40 + kp40d - 2\ kp41 - 
                                        2\ kp41d + kp42 + 
                                        kp42d)\)\ \(c["\<R[I,I,X,X,X,P]\>"]\)[
                                        t] - \((kp40 - 2\ kp41 + 
                                        kp42)\)\ \(c["\<R[I,I,X,X,X,X]\>"]\)[
                                        t] - 
                                    kp40\ \(c["\<R[I,X,X,X,X,P]\>"]\)[t] - 
                                    kp40d\ \(c["\<R[I,X,X,X,X,P]\>"]\)[t] + 
                                    kp41\ \(c["\<R[I,X,X,X,X,P]\>"]\)[t] + 
                                    kp41d\ \(c["\<R[I,X,X,X,X,P]\>"]\)[t] + 
                                    kp40\ \(c["\<R[I,X,X,X,X,X]\>"]\)[t] - 
                                    kp41\ \(c["\<R[I,X,X,X,X,X]\>"]\)[t] - 
                                    kp40\ \(c["\<R[X,I,X,X,X,P]\>"]\)[t] - 
                                    kp40d\ \(c["\<R[X,I,X,X,X,P]\>"]\)[t] + 
                                    kp41\ \(c["\<R[X,I,X,X,X,P]\>"]\)[t] + 
                                    kp41d\ \(c["\<R[X,I,X,X,X,P]\>"]\)[t] + 
                                    kp40\ \(c["\<R[X,I,X,X,X,X]\>"]\)[t] - 
                                    kp41\ \(c["\<R[X,I,X,X,X,X]\>"]\)[t] + 
                                    kp40\ \(c["\<R[X,X,X,X,X,P]\>"]\)[t] + 
                                    kp40d\ \(c["\<R[X,X,X,X,X,P]\>"]\)[t] - 
                                    kp40\ \(c["\<R[X,X,X,X,X,X]\>"]\)[
                                        t])\) - \(c["\<R[X,X,X,X,X,P]\>"]\)[
                                  t]\ \((\((kp40 + kp40d - 2\ kp41 - 
                                        2\ kp41d + kp42 + 
                                        kp42d)\)\ \(c["\<R[I,I,X,X,X,P]\>"]\)[
                                        t] - \((kp40 - 2\ kp41 + 
                                        kp42)\)\ \(c["\<R[I,I,X,X,X,X]\>"]\)[
                                        t] - 
                                    kp40\ \(c["\<R[I,X,X,X,X,P]\>"]\)[t] - 
                                    kp40d\ \(c["\<R[I,X,X,X,X,P]\>"]\)[t] + 
                                    kp41\ \(c["\<R[I,X,X,X,X,P]\>"]\)[t] + 
                                    kp41d\ \(c["\<R[I,X,X,X,X,P]\>"]\)[t] + 
                                    kp40\ \(c["\<R[I,X,X,X,X,X]\>"]\)[t] - 
                                    kp41\ \(c["\<R[I,X,X,X,X,X]\>"]\)[t] - 
                                    kp40\ \(c["\<R[X,I,X,X,X,P]\>"]\)[t] - 
                                    kp40d\ \(c["\<R[X,I,X,X,X,P]\>"]\)[t] + 
                                    kp41\ \(c["\<R[X,I,X,X,X,P]\>"]\)[t] + 
                                    kp41d\ \(c["\<R[X,I,X,X,X,P]\>"]\)[t] + 
                                    kp40\ \(c["\<R[X,I,X,X,X,X]\>"]\)[t] - 
                                    kp41\ \(c["\<R[X,I,X,X,X,X]\>"]\)[t] + 
                                    kp40\ \(c["\<R[X,X,X,X,X,P]\>"]\)[t] + 
                                    kp40d\ \(c["\<R[X,X,X,X,X,P]\>"]\)[t] - 
                                    kp40\ \(c["\<R[X,X,X,X,X,X]\>"]\)[
                                        t])\) + \((\((kp40d - 2\ kp41d + 
                                        kp42d)\)\ \(c["\<R[I,I,X,X,X,P]\>"]\)[
                                        t] - \((kp40d - 
                                        kp41d)\)\ \
\((\(c["\<R[I,X,X,X,X,P]\>"]\)[t] + \(c["\<R[X,I,X,X,X,P]\>"]\)[t])\) + 
                                    kp40d\ \(c["\<R[X,X,X,X,X,P]\>"]\)[
                                        t])\)\ \(c["\<Shc[R,X]\>"]\)[
                                  t])\)/\((\(c["\<R[X,X,X,X,P,X]\>"]\)[
                                t] + \(c["\<R[X,X,X,X,X,P]\>"]\)[t])\)\)}], 
                      ",", 
                      RowBox[{
                        RowBox[{
                          
                          SuperscriptBox[\(c["\<R[I,I,X,X,X,X]\>"]\), 
                            "\[Prime]",
                            MultilineFunction->None], "[", "t", "]"}], 
                        "\[Equal]", \(\(-2\)\ \((ki2d + 
                                ki2\ \(c["\<Ins\>"]\)[
                                    t])\)\ \(c["\<R[I,I,X,X,X,X]\>"]\)[t] + 
                          ki2\ \(c["\<Ins\>"]\)[
                              t]\ \((\(c["\<R[I,X,X,X,X,X]\>"]\)[
                                  t] + \(c["\<R[X,I,X,X,X,X]\>"]\)[t])\)\)}], 
                      ",", 
                      RowBox[{
                        RowBox[{
                          
                          SuperscriptBox[\(c["\<R[I,X,P,X,X,X]\>"]\), 
                            "\[Prime]",
                            MultilineFunction->None], "[", "t", "]"}], 
                        "\[Equal]", \(\((\(c["\<IRS[R,X,X,X,X,X,X]\>"]\)[
                                  t]\ \((\((\(-kp11d\) + 
                                        kp12d)\)\ \(c["\<R[I,I,P,X,X,X]\>"]\)[
                                        t] + 
                                    kp11d\ \(c["\<R[I,X,P,X,X,X]\>"]\)[
                                        t])\) + \((\((ki1d - ki2d + kp11 + 
                                        kp11d - kp12 - 
                                        kp12d + \((ki1 - 
                                        ki2)\)\ \(c["\<Ins\>"]\)[
                                        t])\)\ \(c["\<R[I,I,P,X,X,X]\>"]\)[
                                        t] + \((\(-kp11\) + 
                                        kp12)\)\ \(c["\<R[I,I,X,X,X,X]\>"]\)[
                                        t] - 
                                    ki1d\ \(c["\<R[I,X,P,X,X,X]\>"]\)[t] - 
                                    kp11\ \(c["\<R[I,X,P,X,X,X]\>"]\)[t] - 
                                    kp11d\ \(c["\<R[I,X,P,X,X,X]\>"]\)[t] - 
                                    ki1\ \(c["\<Ins\>"]\)[
                                        t]\ \(c["\<R[I,X,P,X,X,X]\>"]\)[t] + 
                                    kp11\ \(c["\<R[I,X,X,X,X,X]\>"]\)[t] - 
                                    ki1\ \(c["\<Ins\>"]\)[
                                        t]\ \(c["\<R[X,I,P,X,X,X]\>"]\)[t] + 
                                    ki2\ \(c["\<Ins\>"]\)[
                                        t]\ \(c["\<R[X,I,P,X,X,X]\>"]\)[t] + 
                                    ki1\ \(c["\<Ins\>"]\)[
                                        t]\ \(c["\<R[X,X,P,X,X,X]\>"]\)[
                                        t])\)\ \((\(c["\<R[X,X,P,X,X,X]\>"]\)[
                                      t] + \(c["\<R[X,X,X,P,X,X]\>"]\)[
                                      t])\))\)/\((\(c["\<R[X,X,P,X,X,X]\>"]\)[
                                t] + \(c["\<R[X,X,X,P,X,X]\>"]\)[t])\)\)}], 
                      ",", 
                      RowBox[{
                        RowBox[{
                          
                          SuperscriptBox[\(c["\<R[I,X,X,P,X,X]\>"]\), 
                            "\[Prime]",
                            MultilineFunction->None], "[", "t", "]"}], 
                        "\[Equal]", \(\((\(c["\<IRS[R,X,X,X,X,X,X]\>"]\)[
                                  t]\ \((\((\(-kp21d\) + 
                                        kp22d)\)\ \(c["\<R[I,I,X,P,X,X]\>"]\)[
                                        t] + 
                                    kp21d\ \(c["\<R[I,X,X,P,X,X]\>"]\)[
                                        t])\) + \
\((\(c["\<R[X,X,P,X,X,X]\>"]\)[t] + \(c["\<R[X,X,X,P,X,X]\>"]\)[
                                      t])\)\ \((\((ki1d - ki2d + kp21 + 
                                        kp21d - kp22 - 
                                        kp22d + \((ki1 - 
                                        ki2)\)\ \(c["\<Ins\>"]\)[
                                        t])\)\ \(c["\<R[I,I,X,P,X,X]\>"]\)[
                                        t] + \((\(-kp21\) + 
                                        kp22)\)\ \(c["\<R[I,I,X,X,X,X]\>"]\)[
                                        t] - 
                                    ki1d\ \(c["\<R[I,X,X,P,X,X]\>"]\)[t] - 
                                    kp21\ \(c["\<R[I,X,X,P,X,X]\>"]\)[t] - 
                                    kp21d\ \(c["\<R[I,X,X,P,X,X]\>"]\)[t] - 
                                    ki1\ \(c["\<Ins\>"]\)[
                                        t]\ \(c["\<R[I,X,X,P,X,X]\>"]\)[t] + 
                                    kp21\ \(c["\<R[I,X,X,X,X,X]\>"]\)[t] - 
                                    ki1\ \(c["\<Ins\>"]\)[
                                        t]\ \(c["\<R[X,I,X,P,X,X]\>"]\)[t] + 
                                    ki2\ \(c["\<Ins\>"]\)[
                                        t]\ \(c["\<R[X,I,X,P,X,X]\>"]\)[t] + 
                                    ki1\ \(c["\<Ins\>"]\)[
                                        t]\ \(c["\<R[X,X,X,P,X,X]\>"]\)[
                                        t])\))\)/\((\(c["\<R[X,X,P,X,X,X]\>"]\
\)[t] + \(c["\<R[X,X,X,P,X,X]\>"]\)[t])\)\)}], ",", 
                      RowBox[{
                        RowBox[{
                          
                          SuperscriptBox[\(c["\<R[I,X,X,X,P,X]\>"]\), 
                            "\[Prime]",
                            MultilineFunction->None], "[", "t", "]"}], 
                        "\[Equal]", \(\((\(c["\<R[X,X,X,X,P,X]\>"]\)[
                                  t]\ \((\((ki1d - ki2d + kp31 + kp31d - 
                                        kp32 - 
                                        kp32d + \((ki1 - 
                                        ki2)\)\ \(c["\<Ins\>"]\)[
                                        t])\)\ \(c["\<R[I,I,X,X,P,X]\>"]\)[
                                        t] + \((\(-kp31\) + 
                                        kp32)\)\ \(c["\<R[I,I,X,X,X,X]\>"]\)[
                                        t] - 
                                    ki1d\ \(c["\<R[I,X,X,X,P,X]\>"]\)[t] - 
                                    kp31\ \(c["\<R[I,X,X,X,P,X]\>"]\)[t] - 
                                    kp31d\ \(c["\<R[I,X,X,X,P,X]\>"]\)[t] - 
                                    ki1\ \(c["\<Ins\>"]\)[
                                        t]\ \(c["\<R[I,X,X,X,P,X]\>"]\)[t] + 
                                    kp31\ \(c["\<R[I,X,X,X,X,X]\>"]\)[t] - 
                                    ki1\ \(c["\<Ins\>"]\)[
                                        t]\ \(c["\<R[X,I,X,X,P,X]\>"]\)[t] + 
                                    ki2\ \(c["\<Ins\>"]\)[
                                        t]\ \(c["\<R[X,I,X,X,P,X]\>"]\)[t] + 
                                    ki1\ \(c["\<Ins\>"]\)[
                                        t]\ \(c["\<R[X,X,X,X,P,X]\>"]\)[
                                        t])\) + \((\((ki1d - ki2d + kp31 + 
                                        kp31d - kp32 - 
                                        kp32d + \((ki1 - 
                                        ki2)\)\ \(c["\<Ins\>"]\)[
                                        t])\)\ \(c["\<R[I,I,X,X,P,X]\>"]\)[
                                        t] + \((\(-kp31\) + 
                                        kp32)\)\ \(c["\<R[I,I,X,X,X,X]\>"]\)[
                                        t] - 
                                    ki1d\ \(c["\<R[I,X,X,X,P,X]\>"]\)[t] - 
                                    kp31\ \(c["\<R[I,X,X,X,P,X]\>"]\)[t] - 
                                    kp31d\ \(c["\<R[I,X,X,X,P,X]\>"]\)[t] - 
                                    ki1\ \(c["\<Ins\>"]\)[
                                        t]\ \(c["\<R[I,X,X,X,P,X]\>"]\)[t] + 
                                    kp31\ \(c["\<R[I,X,X,X,X,X]\>"]\)[t] - 
                                    ki1\ \(c["\<Ins\>"]\)[
                                        t]\ \(c["\<R[X,I,X,X,P,X]\>"]\)[t] + 
                                    ki2\ \(c["\<Ins\>"]\)[
                                        t]\ \(c["\<R[X,I,X,X,P,X]\>"]\)[t] + 
                                    ki1\ \(c["\<Ins\>"]\)[
                                        t]\ \(c["\<R[X,X,X,X,P,X]\>"]\)[
                                        t])\)\ \(c["\<R[X,X,X,X,X,P]\>"]\)[
                                  t] + \((\((\(-kp31d\) + 
                                        kp32d)\)\ \(c["\<R[I,I,X,X,P,X]\>"]\)[
                                        t] + 
                                    kp31d\ \(c["\<R[I,X,X,X,P,X]\>"]\)[
                                        t])\)\ \(c["\<Shc[R,X]\>"]\)[
                                  t])\)/\((\(c["\<R[X,X,X,X,P,X]\>"]\)[
                                t] + \(c["\<R[X,X,X,X,X,P]\>"]\)[t])\)\)}], 
                      ",", 
                      RowBox[{
                        RowBox[{
                          
                          SuperscriptBox[\(c["\<R[I,X,X,X,X,P]\>"]\), 
                            "\[Prime]",
                            MultilineFunction->None], "[", "t", "]"}], 
                        "\[Equal]", \(\((\(c["\<R[X,X,X,X,P,X]\>"]\)[
                                  t]\ \((\((ki1d - ki2d + kp41 + kp41d - 
                                        kp42 - 
                                        kp42d + \((ki1 - 
                                        ki2)\)\ \(c["\<Ins\>"]\)[
                                        t])\)\ \(c["\<R[I,I,X,X,X,P]\>"]\)[
                                        t] + \((\(-kp41\) + 
                                        kp42)\)\ \(c["\<R[I,I,X,X,X,X]\>"]\)[
                                        t] - 
                                    ki1d\ \(c["\<R[I,X,X,X,X,P]\>"]\)[t] - 
                                    kp41\ \(c["\<R[I,X,X,X,X,P]\>"]\)[t] - 
                                    kp41d\ \(c["\<R[I,X,X,X,X,P]\>"]\)[t] - 
                                    ki1\ \(c["\<Ins\>"]\)[
                                        t]\ \(c["\<R[I,X,X,X,X,P]\>"]\)[t] + 
                                    kp41\ \(c["\<R[I,X,X,X,X,X]\>"]\)[t] - 
                                    ki1\ \(c["\<Ins\>"]\)[
                                        t]\ \(c["\<R[X,I,X,X,X,P]\>"]\)[t] + 
                                    ki2\ \(c["\<Ins\>"]\)[
                                        t]\ \(c["\<R[X,I,X,X,X,P]\>"]\)[t] + 
                                    ki1\ \(c["\<Ins\>"]\)[
                                        t]\ \(c["\<R[X,X,X,X,X,P]\>"]\)[
                                        t])\) + \(c["\<R[X,X,X,X,X,P]\>"]\)[
                                  t]\ \((\((ki1d - ki2d + kp41 + kp41d - 
                                        kp42 - 
                                        kp42d + \((ki1 - 
                                        ki2)\)\ \(c["\<Ins\>"]\)[
                                        t])\)\ \(c["\<R[I,I,X,X,X,P]\>"]\)[
                                        t] + \((\(-kp41\) + 
                                        kp42)\)\ \(c["\<R[I,I,X,X,X,X]\>"]\)[
                                        t] - 
                                    ki1d\ \(c["\<R[I,X,X,X,X,P]\>"]\)[t] - 
                                    kp41\ \(c["\<R[I,X,X,X,X,P]\>"]\)[t] - 
                                    kp41d\ \(c["\<R[I,X,X,X,X,P]\>"]\)[t] - 
                                    ki1\ \(c["\<Ins\>"]\)[
                                        t]\ \(c["\<R[I,X,X,X,X,P]\>"]\)[t] + 
                                    kp41\ \(c["\<R[I,X,X,X,X,X]\>"]\)[t] - 
                                    ki1\ \(c["\<Ins\>"]\)[
                                        t]\ \(c["\<R[X,I,X,X,X,P]\>"]\)[t] + 
                                    ki2\ \(c["\<Ins\>"]\)[
                                        t]\ \(c["\<R[X,I,X,X,X,P]\>"]\)[t] + 
                                    ki1\ \(c["\<Ins\>"]\)[
                                        t]\ \(c["\<R[X,X,X,X,X,P]\>"]\)[
                                        t])\) + \((\((\(-kp41d\) + 
                                        kp42d)\)\ \(c["\<R[I,I,X,X,X,P]\>"]\)[
                                        t] + 
                                    kp41d\ \(c["\<R[I,X,X,X,X,P]\>"]\)[
                                        t])\)\ \(c["\<Shc[R,X]\>"]\)[
                                  t])\)/\((\(c["\<R[X,X,X,X,P,X]\>"]\)[
                                t] + \(c["\<R[X,X,X,X,X,P]\>"]\)[t])\)\)}], 
                      ",", 
                      RowBox[{
                        RowBox[{
                          
                          SuperscriptBox[\(c["\<R[X,I,P,X,X,X]\>"]\), 
                            "\[Prime]",
                            MultilineFunction->None], "[", "t", "]"}], 
                        "\[Equal]", \(\((\(c["\<IRS[R,X,X,X,X,X,X]\>"]\)[
                                  t]\ \((\((\(-kp11d\) + 
                                        kp12d)\)\ \(c["\<R[I,I,P,X,X,X]\>"]\)[
                                        t] + 
                                    kp11d\ \(c["\<R[X,I,P,X,X,X]\>"]\)[
                                        t])\) + \((\((ki1d - ki2d + kp11 + 
                                        kp11d - kp12 - 
                                        kp12d + \((ki1 - 
                                        ki2)\)\ \(c["\<Ins\>"]\)[
                                        t])\)\ \(c["\<R[I,I,P,X,X,X]\>"]\)[
                                        t] - \((kp11 - 
                                        kp12)\)\ \(c["\<R[I,I,X,X,X,X]\>"]\)[
                                        t] - \((ki1d + kp11 + 
                                        kp11d)\)\ \(c["\<R[X,I,P,X,X,X]\>"]\)[
                                        t] + 
                                    kp11\ \(c["\<R[X,I,X,X,X,X]\>"]\)[
                                        t] - \(c["\<Ins\>"]\)[
                                        t]\ \((\((ki1 - 
                                        ki2)\)\ \(c["\<R[I,X,P,X,X,X]\>"]\)[
                                        t] + 
                                        ki1\ \((\(c["\<R[X,I,P,X,X,X]\>"]\)[
                                        t] - \(c["\<R[X,X,P,X,X,X]\>"]\)[
                                        t])\))\))\)\ \((\(c["\<R[X,X,P,X,X,X]\
\>"]\)[t] + \(c["\<R[X,X,X,P,X,X]\>"]\)[
                                      t])\))\)/\((\(c["\<R[X,X,P,X,X,X]\>"]\)[
                                t] + \(c["\<R[X,X,X,P,X,X]\>"]\)[t])\)\)}], 
                      ",", 
                      RowBox[{
                        RowBox[{
                          
                          SuperscriptBox[\(c["\<R[X,I,X,P,X,X]\>"]\), 
                            "\[Prime]",
                            MultilineFunction->None], "[", "t", "]"}], 
                        "\[Equal]", \(\((\(c["\<IRS[R,X,X,X,X,X,X]\>"]\)[
                                  t]\ \((\((\(-kp21d\) + 
                                        kp22d)\)\ \(c["\<R[I,I,X,P,X,X]\>"]\)[
                                        t] + 
                                    kp21d\ \(c["\<R[X,I,X,P,X,X]\>"]\)[
                                        t])\) + \((\((ki1d - ki2d + kp21 + 
                                        kp21d - kp22 - 
                                        kp22d + \((ki1 - 
                                        ki2)\)\ \(c["\<Ins\>"]\)[
                                        t])\)\ \(c["\<R[I,I,X,P,X,X]\>"]\)[
                                        t] - \((kp21 - 
                                        kp22)\)\ \(c["\<R[I,I,X,X,X,X]\>"]\)[
                                        t] - \((ki1d + kp21 + 
                                        kp21d)\)\ \(c["\<R[X,I,X,P,X,X]\>"]\)[
                                        t] + 
                                    kp21\ \(c["\<R[X,I,X,X,X,X]\>"]\)[
                                        t] - \(c["\<Ins\>"]\)[
                                        t]\ \((\((ki1 - 
                                        ki2)\)\ \(c["\<R[I,X,X,P,X,X]\>"]\)[
                                        t] + 
                                        ki1\ \((\(c["\<R[X,I,X,P,X,X]\>"]\)[
                                        t] - \(c["\<R[X,X,X,P,X,X]\>"]\)[
                                        t])\))\))\)\ \((\(c["\<R[X,X,P,X,X,X]\
\>"]\)[t] + \(c["\<R[X,X,X,P,X,X]\>"]\)[
                                      t])\))\)/\((\(c["\<R[X,X,P,X,X,X]\>"]\)[
                                t] + \(c["\<R[X,X,X,P,X,X]\>"]\)[t])\)\)}], 
                      ",", 
                      RowBox[{
                        RowBox[{
                          
                          SuperscriptBox[\(c["\<R[X,I,X,X,P,X]\>"]\), 
                            "\[Prime]",
                            MultilineFunction->None], "[", "t", "]"}], 
                        "\[Equal]", \(\((\((\((ki1d - ki2d + kp31 + kp31d - 
                                        kp32 - 
                                        kp32d + \((ki1 - 
                                        ki2)\)\ \(c["\<Ins\>"]\)[
                                        t])\)\ \(c["\<R[I,I,X,X,P,X]\>"]\)[
                                        t] - \((kp31 - 
                                        kp32)\)\ \(c["\<R[I,I,X,X,X,X]\>"]\)[
                                        t] - \((ki1d + kp31 + 
                                        kp31d)\)\ \(c["\<R[X,I,X,X,P,X]\>"]\)[
                                        t] + 
                                    kp31\ \(c["\<R[X,I,X,X,X,X]\>"]\)[
                                        t] - \(c["\<Ins\>"]\)[
                                        t]\ \((\((ki1 - 
                                        ki2)\)\ \(c["\<R[I,X,X,X,P,X]\>"]\)[
                                        t] + 
                                        ki1\ \((\(c["\<R[X,I,X,X,P,X]\>"]\)[
                                        t] - \(c["\<R[X,X,X,X,P,X]\>"]\)[
                                        t])\))\))\)\ \
\(c["\<R[X,X,X,X,P,X]\>"]\)[t] + \((\((ki1d - ki2d + kp31 + kp31d - kp32 - 
                                        kp32d + \((ki1 - 
                                        ki2)\)\ \(c["\<Ins\>"]\)[
                                        t])\)\ \(c["\<R[I,I,X,X,P,X]\>"]\)[
                                        t] - \((kp31 - 
                                        kp32)\)\ \(c["\<R[I,I,X,X,X,X]\>"]\)[
                                        t] - \((ki1d + kp31 + 
                                        kp31d)\)\ \(c["\<R[X,I,X,X,P,X]\>"]\)[
                                        t] + 
                                    kp31\ \(c["\<R[X,I,X,X,X,X]\>"]\)[
                                        t] - \(c["\<Ins\>"]\)[
                                        t]\ \((\((ki1 - 
                                        ki2)\)\ \(c["\<R[I,X,X,X,P,X]\>"]\)[
                                        t] + 
                                        ki1\ \((\(c["\<R[X,I,X,X,P,X]\>"]\)[
                                        t] - \(c["\<R[X,X,X,X,P,X]\>"]\)[
                                        t])\))\))\)\ \
\(c["\<R[X,X,X,X,X,P]\>"]\)[t] + \((\((\(-kp31d\) + 
                                        kp32d)\)\ \(c["\<R[I,I,X,X,P,X]\>"]\)[
                                        t] + 
                                    kp31d\ \(c["\<R[X,I,X,X,P,X]\>"]\)[
                                        t])\)\ \(c["\<Shc[R,X]\>"]\)[
                                  t])\)/\((\(c["\<R[X,X,X,X,P,X]\>"]\)[
                                t] + \(c["\<R[X,X,X,X,X,P]\>"]\)[t])\)\)}], 
                      ",", 
                      RowBox[{
                        RowBox[{
                          
                          SuperscriptBox[\(c["\<R[X,I,X,X,X,P]\>"]\), 
                            "\[Prime]",
                            MultilineFunction->None], "[", "t", "]"}], 
                        "\[Equal]", \(\((\(c["\<R[X,X,X,X,P,X]\>"]\)[
                                  t]\ \((\((ki1d - ki2d + kp41 + kp41d - 
                                        kp42 - 
                                        kp42d + \((ki1 - 
                                        ki2)\)\ \(c["\<Ins\>"]\)[
                                        t])\)\ \(c["\<R[I,I,X,X,X,P]\>"]\)[
                                        t] - \((kp41 - 
                                        kp42)\)\ \(c["\<R[I,I,X,X,X,X]\>"]\)[
                                        t] - \((ki1d + kp41 + 
                                        kp41d)\)\ \(c["\<R[X,I,X,X,X,P]\>"]\)[
                                        t] + 
                                    kp41\ \(c["\<R[X,I,X,X,X,X]\>"]\)[
                                        t] - \(c["\<Ins\>"]\)[
                                        t]\ \((\((ki1 - 
                                        ki2)\)\ \(c["\<R[I,X,X,X,X,P]\>"]\)[
                                        t] + 
                                        ki1\ \((\(c["\<R[X,I,X,X,X,P]\>"]\)[
                                        t] - \(c["\<R[X,X,X,X,X,P]\>"]\)[
                                        t])\))\))\) + \((\((ki1d - ki2d + 
                                        kp41 + kp41d - kp42 - 
                                        kp42d + \((ki1 - 
                                        ki2)\)\ \(c["\<Ins\>"]\)[
                                        t])\)\ \(c["\<R[I,I,X,X,X,P]\>"]\)[
                                        t] - \((kp41 - 
                                        kp42)\)\ \(c["\<R[I,I,X,X,X,X]\>"]\)[
                                        t] - \((ki1d + kp41 + 
                                        kp41d)\)\ \(c["\<R[X,I,X,X,X,P]\>"]\)[
                                        t] + 
                                    kp41\ \(c["\<R[X,I,X,X,X,X]\>"]\)[
                                        t] - \(c["\<Ins\>"]\)[
                                        t]\ \((\((ki1 - 
                                        ki2)\)\ \(c["\<R[I,X,X,X,X,P]\>"]\)[
                                        t] + 
                                        ki1\ \((\(c["\<R[X,I,X,X,X,P]\>"]\)[
                                        t] - \(c["\<R[X,X,X,X,X,P]\>"]\)[
                                        t])\))\))\)\ \
\(c["\<R[X,X,X,X,X,P]\>"]\)[t] + \((\((\(-kp41d\) + 
                                        kp42d)\)\ \(c["\<R[I,I,X,X,X,P]\>"]\)[
                                        t] + 
                                    kp41d\ \(c["\<R[X,I,X,X,X,P]\>"]\)[
                                        t])\)\ \(c["\<Shc[R,X]\>"]\)[
                                  t])\)/\((\(c["\<R[X,X,X,X,P,X]\>"]\)[
                                t] + \(c["\<R[X,X,X,X,X,P]\>"]\)[t])\)\)}], 
                      ",", 
                      RowBox[{
                        RowBox[{
                          
                          SuperscriptBox[\(c["\<R[I,I,P,X,X,X]\>"]\), 
                            "\[Prime]",
                            MultilineFunction->None], "[", "t", "]"}], 
                        "\[Equal]", \(\((kp12d\ \(c["\<IRS[R,X,X,X,X,X,X]\>"]\
\)[t]\ \(c["\<R[I,I,P,X,X,X]\>"]\)[
                                  t] - \((\((2\ ki2d + kp12 + kp12d + 
                                        2\ ki2\ \(c["\<Ins\>"]\)[
                                        t])\)\ \(c["\<R[I,I,P,X,X,X]\>"]\)[
                                        t] - 
                                    kp12\ \(c["\<R[I,I,X,X,X,X]\>"]\)[t] - 
                                    ki2\ \(c["\<Ins\>"]\)[
                                        t]\ \((\(c["\<R[I,X,P,X,X,X]\>"]\)[
                                        t] + \(c["\<R[X,I,P,X,X,X]\>"]\)[
                                        t])\))\)\ \
\((\(c["\<R[X,X,P,X,X,X]\>"]\)[t] + \(c["\<R[X,X,X,P,X,X]\>"]\)[
                                      t])\))\)/\((\(c["\<R[X,X,P,X,X,X]\>"]\)[
                                t] + \(c["\<R[X,X,X,P,X,X]\>"]\)[t])\)\)}], 
                      ",", 
                      RowBox[{
                        RowBox[{
                          
                          SuperscriptBox[\(c["\<R[I,I,X,P,X,X]\>"]\), 
                            "\[Prime]",
                            MultilineFunction->None], "[", "t", "]"}], 
                        "\[Equal]", \(\((kp22d\ \(c["\<IRS[R,X,X,X,X,X,X]\>"]\
\)[t]\ \(c["\<R[I,I,X,P,X,X]\>"]\)[
                                  t] - \((\((2\ ki2d + kp22 + kp22d + 
                                        2\ ki2\ \(c["\<Ins\>"]\)[
                                        t])\)\ \(c["\<R[I,I,X,P,X,X]\>"]\)[
                                        t] - 
                                    kp22\ \(c["\<R[I,I,X,X,X,X]\>"]\)[t] - 
                                    ki2\ \(c["\<Ins\>"]\)[
                                        t]\ \((\(c["\<R[I,X,X,P,X,X]\>"]\)[
                                        t] + \(c["\<R[X,I,X,P,X,X]\>"]\)[
                                        t])\))\)\ \
\((\(c["\<R[X,X,P,X,X,X]\>"]\)[t] + \(c["\<R[X,X,X,P,X,X]\>"]\)[
                                      t])\))\)/\((\(c["\<R[X,X,P,X,X,X]\>"]\)[
                                t] + \(c["\<R[X,X,X,P,X,X]\>"]\)[t])\)\)}], 
                      ",", 
                      RowBox[{
                        RowBox[{
                          
                          SuperscriptBox[\(c["\<R[I,I,X,X,P,X]\>"]\), 
                            "\[Prime]",
                            MultilineFunction->None], "[", "t", "]"}], 
                        "\[Equal]", \(\((\((\(-\((2\ ki2d + kp32 + kp32d + 
                                        2\ ki2\ \(c["\<Ins\>"]\)[
                                        t])\)\)\ \(c["\<R[I,I,X,X,P,X]\>"]\)[
                                        t] + 
                                    kp32\ \(c["\<R[I,I,X,X,X,X]\>"]\)[t] + 
                                    ki2\ \(c["\<Ins\>"]\)[
                                        t]\ \((\(c["\<R[I,X,X,X,P,X]\>"]\)[
                                        t] + \(c["\<R[X,I,X,X,P,X]\>"]\)[
                                        t])\))\)\ \(c["\<R[X,X,X,X,P,X]\>"]\)[
                                  t] + \((\(-\((2\ ki2d + kp32 + kp32d + 
                                        2\ ki2\ \(c["\<Ins\>"]\)[
                                        t])\)\)\ \(c["\<R[I,I,X,X,P,X]\>"]\)[
                                        t] + 
                                    kp32\ \(c["\<R[I,I,X,X,X,X]\>"]\)[t] + 
                                    ki2\ \(c["\<Ins\>"]\)[
                                        t]\ \((\(c["\<R[I,X,X,X,P,X]\>"]\)[
                                        t] + \(c["\<R[X,I,X,X,P,X]\>"]\)[
                                        t])\))\)\ \(c["\<R[X,X,X,X,X,P]\>"]\)[
                                  t] + kp32d\ \(c["\<R[I,I,X,X,P,X]\>"]\)[
                                  t]\ \(c["\<Shc[R,X]\>"]\)[
                                  t])\)/\((\(c["\<R[X,X,X,X,P,X]\>"]\)[
                                t] + \(c["\<R[X,X,X,X,X,P]\>"]\)[t])\)\)}], 
                      ",", 
                      RowBox[{
                        RowBox[{
                          
                          SuperscriptBox[\(c["\<R[I,I,X,X,X,P]\>"]\), 
                            "\[Prime]",
                            MultilineFunction->None], "[", "t", "]"}], 
                        "\[Equal]", \(\((\((\(-\((2\ ki2d + kp42 + kp42d + 
                                        2\ ki2\ \(c["\<Ins\>"]\)[
                                        t])\)\)\ \(c["\<R[I,I,X,X,X,P]\>"]\)[
                                        t] + 
                                    kp42\ \(c["\<R[I,I,X,X,X,X]\>"]\)[t] + 
                                    ki2\ \(c["\<Ins\>"]\)[
                                        t]\ \((\(c["\<R[I,X,X,X,X,P]\>"]\)[
                                        t] + \(c["\<R[X,I,X,X,X,P]\>"]\)[
                                        t])\))\)\ \(c["\<R[X,X,X,X,P,X]\>"]\)[
                                  t] + \((\(-\((2\ ki2d + kp42 + kp42d + 
                                        2\ ki2\ \(c["\<Ins\>"]\)[
                                        t])\)\)\ \(c["\<R[I,I,X,X,X,P]\>"]\)[
                                        t] + 
                                    kp42\ \(c["\<R[I,I,X,X,X,X]\>"]\)[t] + 
                                    ki2\ \(c["\<Ins\>"]\)[
                                        t]\ \((\(c["\<R[I,X,X,X,X,P]\>"]\)[
                                        t] + \(c["\<R[X,I,X,X,X,P]\>"]\)[
                                        t])\))\)\ \(c["\<R[X,X,X,X,X,P]\>"]\)[
                                  t] + kp42d\ \(c["\<R[I,I,X,X,X,P]\>"]\)[
                                  t]\ \(c["\<Shc[R,X]\>"]\)[
                                  t])\)/\((\(c["\<R[X,X,X,X,P,X]\>"]\)[
                                t] + \(c["\<R[X,X,X,X,X,P]\>"]\)[t])\)\)}], 
                      ",", 
                      RowBox[{
                        RowBox[{
                          
                          SuperscriptBox[\(c["\<IRS[X,X,X,X,X,X,X]\>"]\), 
                            "\[Prime]",
                            MultilineFunction->None], "[", "t", "]"}], 
                        "\[Equal]", "0"}], ",", 
                      RowBox[{
                        RowBox[{
                          
                          SuperscriptBox[\(c["\<IRS[R,X,X,X,X,X,X]\>"]\), 
                            "\[Prime]",
                            MultilineFunction->None], "[", "t", "]"}], 
                        "\[Equal]", \(\(-\((kbirsd + 
                                  kbirs\ \((xRIrs - 
                                        xRIrsb)\))\)\)\ \
\(c["\<IRS[R,X,X,X,X,X,X]\>"]\)[t] + 
                          kbirs\ \((xRIrs - 
                                xRIrsb)\)\ \(c["\<IRS[X,X,X,X,X,X,X]\>"]\)[
                              t]\)}], ",", 
                      RowBox[{
                        RowBox[{
                          
                          SuperscriptBox[\(c["\<IRS[X,P,X,X,X,X,X]\>"]\), 
                            "\[Prime]",
                            MultilineFunction->None], "[", "t", "]"}], 
                        "\[Equal]", \(\(1\/\(c["\<IRS[X,P,X,X,X,X,X]\>"]\)[
                                t]\) \((\(-\(c["\<IRS[X,P,X,X,X,X,X]\>"]\)[
                                    t]\)\ \((\((kirsbp1 + kirsbp1d - kirsp1 - 
                                        kirsp1d)\)\ \(c["\<IRS[R,P,X,X,X,X,X]\
\>"]\)[t] + \((\(-kirsbp1\) + kirsp1)\)\ \(c["\<IRS[R,X,X,X,X,X,X]\>"]\)[
                                        t] + \((kirsp1 + 
                                        kirsp1d)\)\ \(c["\<IRS[X,P,X,X,X,X,X]\
\>"]\)[t] - kirsp1\ \(c["\<IRS[X,X,X,X,X,X,X]\>"]\)[
                                        t])\) + \((\((kirsbp1d - 
                                        kirsp1d)\)\ \(c["\<IRS[R,P,X,X,X,X,X]\
\>"]\)[t] + kirsp1d\ \(c["\<IRS[X,P,X,X,X,X,X]\>"]\)[
                                        t])\)\ \(c["\<PI3K[IRS1]\>"]\)[
                                  t])\)\)}], ",", 
                      RowBox[{
                        RowBox[{
                          
                          SuperscriptBox[\(c["\<IRS[X,X,P,X,X,X,X]\>"]\), 
                            "\[Prime]",
                            MultilineFunction->None], "[", "t", "]"}], 
                        "\[Equal]", \(\(1\/\(c["\<IRS[X,X,P,X,X,X,X]\>"]\)[
                                t]\) \((\(-\(c["\<IRS[X,X,P,X,X,X,X]\>"]\)[
                                    t]\)\ \((\((kirsbp2 + kirsbp2d - kirsp2 - 
                                        kirsp2d)\)\ \(c["\<IRS[R,X,P,X,X,X,X]\
\>"]\)[t] + \((\(-kirsbp2\) + kirsp2)\)\ \(c["\<IRS[R,X,X,X,X,X,X]\>"]\)[
                                        t] + \((kirsp2 + 
                                        kirsp2d)\)\ \(c["\<IRS[X,X,P,X,X,X,X]\
\>"]\)[t] - kirsp2\ \(c["\<IRS[X,X,X,X,X,X,X]\>"]\)[
                                        t])\) + \((\((kirsbp2d - 
                                        kirsp2d)\)\ \(c["\<IRS[R,X,P,X,X,X,X]\
\>"]\)[t] + kirsp2d\ \(c["\<IRS[X,X,P,X,X,X,X]\>"]\)[
                                        t])\)\ \(c["\<PI3K[IRS2]\>"]\)[
                                  t])\)\)}], ",", 
                      RowBox[{
                        RowBox[{
                          
                          SuperscriptBox[\(c["\<IRS[X,X,X,P,X,X,X]\>"]\), 
                            "\[Prime]",
                            MultilineFunction->None], "[", "t", "]"}], 
                        "\[Equal]", \(\(1\/\(c["\<IRS[X,X,X,P,X,X,X]\>"]\)[
                                t]\) \((\(-\(c["\<IRS[X,X,X,P,X,X,X]\>"]\)[
                                    t]\)\ \((\((kirsbp3 + kirsbp3d - kirsp3 - 
                                        kirsp3d)\)\ \(c["\<IRS[R,X,X,P,X,X,X]\
\>"]\)[t] + \((\(-kirsbp3\) + kirsp3)\)\ \(c["\<IRS[R,X,X,X,X,X,X]\>"]\)[
                                        t] + \((kirsp3 + 
                                        kirsp3d)\)\ \(c["\<IRS[X,X,X,P,X,X,X]\
\>"]\)[t] - kirsp3\ \(c["\<IRS[X,X,X,X,X,X,X]\>"]\)[
                                        t])\) + \((\((kirsbp3d - 
                                        kirsp3d)\)\ \(c["\<IRS[R,X,X,P,X,X,X]\
\>"]\)[t] + kirsp3d\ \(c["\<IRS[X,X,X,P,X,X,X]\>"]\)[
                                        t])\)\ \(c["\<PI3K[IRS3]\>"]\)[
                                  t])\)\)}], ",", 
                      RowBox[{
                        RowBox[{
                          
                          SuperscriptBox[\(c["\<IRS[X,X,X,X,P,X,X]\>"]\), 
                            "\[Prime]",
                            MultilineFunction->None], "[", "t", "]"}], 
                        "\[Equal]", \(\(1\/\(c["\<IRS[X,X,X,X,P,X,X]\>"]\)[
                                t]\) \((\(-\(c["\<IRS[X,X,X,X,P,X,X]\>"]\)[
                                    t]\)\ \((\((kirsbp4 + kirsbp4d - kirsp4 - 
                                        kirsp4d)\)\ \(c["\<IRS[R,X,X,X,P,X,X]\
\>"]\)[t] + \((\(-kirsbp4\) + kirsp4)\)\ \(c["\<IRS[R,X,X,X,X,X,X]\>"]\)[
                                        t] + \((kirsp4 + 
                                        kirsp4d)\)\ \(c["\<IRS[X,X,X,X,P,X,X]\
\>"]\)[t] - kirsp4\ \(c["\<IRS[X,X,X,X,X,X,X]\>"]\)[
                                        t])\) + \((\((kirsbp4d - 
                                        kirsp4d)\)\ \(c["\<IRS[R,X,X,X,P,X,X]\
\>"]\)[t] + kirsp4d\ \(c["\<IRS[X,X,X,X,P,X,X]\>"]\)[
                                        t])\)\ \(c["\<PI3K[IRS4]\>"]\)[
                                  t])\)\)}], ",", 
                      RowBox[{
                        RowBox[{
                          
                          SuperscriptBox[\(c["\<IRS[X,X,X,X,X,P,X]\>"]\), 
                            "\[Prime]",
                            MultilineFunction->None], "[", "t", "]"}], 
                        "\[Equal]", \(\(1\/\(c["\<IRS[X,X,X,X,X,P,X]\>"]\)[
                                t]\) \((\(-\(c["\<IRS[X,X,X,X,X,P,X]\>"]\)[
                                    t]\)\ \((\((kirsbp5 + kirsbp5d - kirsp5 - 
                                        kirsp5d)\)\ \(c["\<IRS[R,X,X,X,X,P,X]\
\>"]\)[t] + \((\(-kirsbp5\) + kirsp5)\)\ \(c["\<IRS[R,X,X,X,X,X,X]\>"]\)[
                                        t] + \((kirsp5 + 
                                        kirsp5d)\)\ \(c["\<IRS[X,X,X,X,X,P,X]\
\>"]\)[t] - kirsp5\ \(c["\<IRS[X,X,X,X,X,X,X]\>"]\)[
                                        t])\) + \((\((kirsbp5d - 
                                        kirsp5d)\)\ \(c["\<IRS[R,X,X,X,X,P,X]\
\>"]\)[t] + kirsp5d\ \(c["\<IRS[X,X,X,X,X,P,X]\>"]\)[
                                        t])\)\ \(c["\<SHP2[IRS]\>"]\)[
                                  t])\)\)}], ",", 
                      RowBox[{
                        RowBox[{
                          
                          SuperscriptBox[\(c["\<IRS[X,X,X,X,X,X,P]\>"]\), 
                            "\[Prime]",
                            MultilineFunction->None], "[", "t", "]"}], 
                        "\[Equal]", \(\(1\/\(c["\<IRS[X,X,X,X,X,X,P]\>"]\)[
                                t]\) \((\(c["\<Grb2[IRS,X]\>"]\)[
                                  t]\ \((\((kirsbp6d - 
                                        kirsp6d)\)\ \(c["\<IRS[R,X,X,X,X,X,P]\
\>"]\)[t] + kirsp6d\ \(c["\<IRS[X,X,X,X,X,X,P]\>"]\)[
                                        t])\) - \(c["\<IRS[X,X,X,X,X,X,P]\>"]\
\)[t]\ \((\((kirsbp6 + kirsbp6d - kirsp6 - 
                                        kirsp6d)\)\ \(c["\<IRS[R,X,X,X,X,X,P]\
\>"]\)[t] + \((\(-kirsbp6\) + kirsp6)\)\ \(c["\<IRS[R,X,X,X,X,X,X]\>"]\)[
                                        t] + \((kirsp6 + 
                                        kirsp6d)\)\ \(c["\<IRS[X,X,X,X,X,X,P]\
\>"]\)[t] - kirsp6\ \(c["\<IRS[X,X,X,X,X,X,X]\>"]\)[t])\))\)\)}], ",", 
                      RowBox[{
                        RowBox[{
                          
                          SuperscriptBox[\(c["\<IRS[R,P,X,X,X,X,X]\>"]\), 
                            "\[Prime]",
                            MultilineFunction->None], "[", "t", "]"}], 
                        "\[Equal]", \(\(1\/\(c["\<IRS[X,P,X,X,X,X,X]\>"]\)[
                                t]\) \((\(c["\<IRS[X,P,X,X,X,X,X]\>"]\)[
                                  t]\ \((\(-\((kbirsd + kirsbp1 + kirsbp1d + 
                                        kbirs\ xRIrs - 
                                        kbirs\ xRIrsb)\)\)\ \
\(c["\<IRS[R,P,X,X,X,X,X]\>"]\)[t] + 
                                    kirsbp1\ \(c["\<IRS[R,X,X,X,X,X,X]\>"]\)[
                                        t] + 
                                    kbirs\ \((xRIrs - 
                                        xRIrsb)\)\ \
\(c["\<IRS[X,P,X,X,X,X,X]\>"]\)[t])\) + 
                              kirsbp1d\ \(c["\<IRS[R,P,X,X,X,X,X]\>"]\)[
                                  t]\ \(c["\<PI3K[IRS1]\>"]\)[t])\)\)}], ",", 
                      
                      RowBox[{
                        RowBox[{
                          
                          SuperscriptBox[\(c["\<IRS[R,X,P,X,X,X,X]\>"]\), 
                            "\[Prime]",
                            MultilineFunction->None], "[", "t", "]"}], 
                        "\[Equal]", \(\(1\/\(c["\<IRS[X,X,P,X,X,X,X]\>"]\)[
                                t]\) \((\(c["\<IRS[X,X,P,X,X,X,X]\>"]\)[
                                  t]\ \((\(-\((kbirsd + kirsbp2 + kirsbp2d + 
                                        kbirs\ xRIrs - 
                                        kbirs\ xRIrsb)\)\)\ \
\(c["\<IRS[R,X,P,X,X,X,X]\>"]\)[t] + 
                                    kirsbp2\ \(c["\<IRS[R,X,X,X,X,X,X]\>"]\)[
                                        t] + 
                                    kbirs\ \((xRIrs - 
                                        xRIrsb)\)\ \
\(c["\<IRS[X,X,P,X,X,X,X]\>"]\)[t])\) + 
                              kirsbp2d\ \(c["\<IRS[R,X,P,X,X,X,X]\>"]\)[
                                  t]\ \(c["\<PI3K[IRS2]\>"]\)[t])\)\)}], ",", 
                      
                      RowBox[{
                        RowBox[{
                          
                          SuperscriptBox[\(c["\<IRS[R,X,X,P,X,X,X]\>"]\), 
                            "\[Prime]",
                            MultilineFunction->None], "[", "t", "]"}], 
                        "\[Equal]", \(\(1\/\(c["\<IRS[X,X,X,P,X,X,X]\>"]\)[
                                t]\) \((\(c["\<IRS[X,X,X,P,X,X,X]\>"]\)[
                                  t]\ \((\(-\((kbirsd + kirsbp3 + kirsbp3d + 
                                        kbirs\ xRIrs - 
                                        kbirs\ xRIrsb)\)\)\ \
\(c["\<IRS[R,X,X,P,X,X,X]\>"]\)[t] + 
                                    kirsbp3\ \(c["\<IRS[R,X,X,X,X,X,X]\>"]\)[
                                        t] + 
                                    kbirs\ \((xRIrs - 
                                        xRIrsb)\)\ \
\(c["\<IRS[X,X,X,P,X,X,X]\>"]\)[t])\) + 
                              kirsbp3d\ \(c["\<IRS[R,X,X,P,X,X,X]\>"]\)[
                                  t]\ \(c["\<PI3K[IRS3]\>"]\)[t])\)\)}], ",", 
                      
                      RowBox[{
                        RowBox[{
                          
                          SuperscriptBox[\(c["\<IRS[R,X,X,X,P,X,X]\>"]\), 
                            "\[Prime]",
                            MultilineFunction->None], "[", "t", "]"}], 
                        "\[Equal]", \(\(1\/\(c["\<IRS[X,X,X,X,P,X,X]\>"]\)[
                                t]\) \((\(c["\<IRS[X,X,X,X,P,X,X]\>"]\)[
                                  t]\ \((\(-\((kbirsd + kirsbp4 + kirsbp4d + 
                                        kbirs\ xRIrs - 
                                        kbirs\ xRIrsb)\)\)\ \
\(c["\<IRS[R,X,X,X,P,X,X]\>"]\)[t] + 
                                    kirsbp4\ \(c["\<IRS[R,X,X,X,X,X,X]\>"]\)[
                                        t] + 
                                    kbirs\ \((xRIrs - 
                                        xRIrsb)\)\ \
\(c["\<IRS[X,X,X,X,P,X,X]\>"]\)[t])\) + 
                              kirsbp4d\ \(c["\<IRS[R,X,X,X,P,X,X]\>"]\)[
                                  t]\ \(c["\<PI3K[IRS4]\>"]\)[t])\)\)}], ",", 
                      
                      RowBox[{
                        RowBox[{
                          
                          SuperscriptBox[\(c["\<IRS[R,X,X,X,X,P,X]\>"]\), 
                            "\[Prime]",
                            MultilineFunction->None], "[", "t", "]"}], 
                        "\[Equal]", \(\(1\/\(c["\<IRS[X,X,X,X,X,P,X]\>"]\)[
                                t]\) \((\(c["\<IRS[X,X,X,X,X,P,X]\>"]\)[
                                  t]\ \((\(-\((kbirsd + kirsbp5 + kirsbp5d + 
                                        kbirs\ xRIrs - 
                                        kbirs\ xRIrsb)\)\)\ \
\(c["\<IRS[R,X,X,X,X,P,X]\>"]\)[t] + 
                                    kirsbp5\ \(c["\<IRS[R,X,X,X,X,X,X]\>"]\)[
                                        t] + 
                                    kbirs\ \((xRIrs - 
                                        xRIrsb)\)\ \
\(c["\<IRS[X,X,X,X,X,P,X]\>"]\)[t])\) + 
                              kirsbp5d\ \(c["\<IRS[R,X,X,X,X,P,X]\>"]\)[
                                  t]\ \(c["\<SHP2[IRS]\>"]\)[t])\)\)}], ",", 
                      RowBox[{
                        RowBox[{
                          
                          SuperscriptBox[\(c["\<IRS[R,X,X,X,X,X,P]\>"]\), 
                            "\[Prime]",
                            MultilineFunction->None], "[", "t", "]"}], 
                        "\[Equal]", \(\(1\/\(c["\<IRS[X,X,X,X,X,X,P]\>"]\)[
                                t]\) \((kirsbp6d\ \(c["\<Grb2[IRS,X]\>"]\)[
                                  t]\ \(c["\<IRS[R,X,X,X,X,X,P]\>"]\)[
                                  t] + \(c["\<IRS[X,X,X,X,X,X,P]\>"]\)[
                                  t]\ \((\(-\((kbirsd + kirsbp6 + kirsbp6d + 
                                        kbirs\ xRIrs - 
                                        kbirs\ xRIrsb)\)\)\ \
\(c["\<IRS[R,X,X,X,X,X,P]\>"]\)[t] + 
                                    kirsbp6\ \(c["\<IRS[R,X,X,X,X,X,X]\>"]\)[
                                        t] + 
                                    kbirs\ \((xRIrs - 
                                        xRIrsb)\)\ \
\(c["\<IRS[X,X,X,X,X,X,P]\>"]\)[t])\))\)\)}], ",", 
                      "\[IndentingNewLine]", \(\(c["\<Grb2[0,0]\>"]\)[
                          0] == \(c["\<Grb2[0,0]\>"]\)[t0]\), ",", 
                      "\n", \(\(c["\<Grb2[0,SOS]\>"]\)[
                          0] == \(c["\<Grb2[0,SOS]\>"]\)[t0]\), ",", 
                      "\n", \(\(c["\<Grb2[0,SOSp]\>"]\)[
                          0] == \(c["\<Grb2[0,SOSp]\>"]\)[t0]\), ",", 
                      "\n", \(\(c["\<Grb2[IRS,0]\>"]\)[
                          0] == \(c["\<Grb2[IRS,0]\>"]\)[t0]\), ",", 
                      "\n", \(\(c["\<Grb2[IRS,SOS]\>"]\)[
                          0] == \(c["\<Grb2[IRS,SOS]\>"]\)[t0]\), ",", 
                      "\n", \(\(c["\<Grb2[IRS,SOSp]\>"]\)[
                          0] == \(c["\<Grb2[IRS,SOSp]\>"]\)[t0]\), ",", 
                      "\n", \(\(c["\<Grb2[Shc,0]\>"]\)[
                          0] == \(c["\<Grb2[Shc,0]\>"]\)[t0]\), ",", 
                      "\n", \(\(c["\<Grb2[Shc,SOS]\>"]\)[
                          0] == \(c["\<Grb2[Shc,SOS]\>"]\)[t0]\), ",", 
                      "\n", \(\(c["\<Grb2[Shc,SOSp]\>"]\)[
                          0] == \(c["\<Grb2[Shc,SOSp]\>"]\)[t0]\), ",", 
                      "\n", \(\(c["\<IRS[R,P,X,X,X,X,X]\>"]\)[
                          0] \[Equal] \(c["\<IRS[R,P,X,X,X,X,X]\>"]\)[t0]\), 
                      ",", \(\(c["\<IRS[R,X,P,X,X,X,X]\>"]\)[
                          0] \[Equal] \(c["\<IRS[R,X,P,X,X,X,X]\>"]\)[t0]\), 
                      ",", \(\(c["\<IRS[R,X,X,P,X,X,X]\>"]\)[
                          0] \[Equal] \(c["\<IRS[R,X,X,P,X,X,X]\>"]\)[t0]\), 
                      ",", \(\(c["\<IRS[R,X,X,X,P,X,X]\>"]\)[
                          0] \[Equal] \(c["\<IRS[R,X,X,X,P,X,X]\>"]\)[t0]\), 
                      ",", \(\(c["\<IRS[R,X,X,X,X,P,X]\>"]\)[
                          0] \[Equal] \(c["\<IRS[R,X,X,X,X,P,X]\>"]\)[t0]\), 
                      ",", \(\(c["\<IRS[R,X,X,X,X,X,P]\>"]\)[
                          0] \[Equal] \(c["\<IRS[R,X,X,X,X,X,P]\>"]\)[t0]\), 
                      ",", \(\(c["\<IRS[R,X,X,X,X,X,X]\>"]\)[
                          0] \[Equal] \(c["\<IRS[R,X,X,X,X,X,X]\>"]\)[t0]\), 
                      ",", \(\(c["\<IRS[X,P,X,X,X,X,X]\>"]\)[
                          0] \[Equal] \(c["\<IRS[X,P,X,X,X,X,X]\>"]\)[t0]\), 
                      ",", \(\(c["\<IRS[X,X,P,X,X,X,X]\>"]\)[
                          0] \[Equal] \(c["\<IRS[X,X,P,X,X,X,X]\>"]\)[t0]\), 
                      ",", \(\(c["\<IRS[X,X,X,P,X,X,X]\>"]\)[
                          0] \[Equal] \(c["\<IRS[X,X,X,P,X,X,X]\>"]\)[t0]\), 
                      ",", \(\(c["\<IRS[X,X,X,X,P,X,X]\>"]\)[
                          0] \[Equal] \(c["\<IRS[X,X,X,X,P,X,X]\>"]\)[t0]\), 
                      ",", \(\(c["\<IRS[X,X,X,X,X,P,X]\>"]\)[
                          0] \[Equal] \(c["\<IRS[X,X,X,X,X,P,X]\>"]\)[t0]\), 
                      ",", \(\(c["\<IRS[X,X,X,X,X,X,P]\>"]\)[
                          0] \[Equal] \(c["\<IRS[X,X,X,X,X,X,P]\>"]\)[t0]\), 
                      ",", \(\(c["\<IRS[X,X,X,X,X,X,X]\>"]\)[
                          0] \[Equal] \(c["\<IRS[X,X,X,X,X,X,X]\>"]\)[t0]\), 
                      ",", \(\(c["\<R[I,I,P,X,X,X]\>"]\)[
                          0] \[Equal] \(c["\<R[I,I,P,X,X,X]\>"]\)[t0]\), 
                      ",", \(\(c["\<R[I,I,X,P,X,X]\>"]\)[
                          0] \[Equal] \(c["\<R[I,I,X,P,X,X]\>"]\)[t0]\), 
                      ",", \(\(c["\<R[I,I,X,X,P,X]\>"]\)[
                          0] \[Equal] \(c["\<R[I,I,X,X,P,X]\>"]\)[t0]\), 
                      ",", \(\(c["\<R[I,I,X,X,X,P]\>"]\)[
                          0] \[Equal] \(c["\<R[I,I,X,X,X,P]\>"]\)[t0]\), 
                      ",", \(\(c["\<R[I,I,X,X,X,X]\>"]\)[
                          0] \[Equal] \(c["\<R[I,I,X,X,X,X]\>"]\)[t0]\), 
                      ",", \(\(c["\<R[I,X,P,X,X,X]\>"]\)[
                          0] \[Equal] \(c["\<R[I,X,P,X,X,X]\>"]\)[t0]\), 
                      ",", \(\(c["\<R[I,X,X,P,X,X]\>"]\)[
                          0] \[Equal] \(c["\<R[I,X,X,P,X,X]\>"]\)[t0]\), 
                      ",", \(\(c["\<R[I,X,X,X,P,X]\>"]\)[
                          0] \[Equal] \(c["\<R[I,X,X,X,P,X]\>"]\)[t0]\), 
                      ",", \(\(c["\<R[I,X,X,X,X,P]\>"]\)[
                          0] \[Equal] \(c["\<R[I,X,X,X,X,P]\>"]\)[t0]\), 
                      ",", \(\(c["\<R[I,X,X,X,X,X]\>"]\)[
                          0] \[Equal] \(c["\<R[I,X,X,X,X,X]\>"]\)[t0]\), 
                      ",", \(\(c["\<R[X,I,P,X,X,X]\>"]\)[
                          0] \[Equal] \(c["\<R[X,I,P,X,X,X]\>"]\)[t0]\), 
                      ",", \(\(c["\<R[X,I,X,P,X,X]\>"]\)[
                          0] \[Equal] \(c["\<R[X,I,X,P,X,X]\>"]\)[t0]\), 
                      ",", \(\(c["\<R[X,I,X,X,P,X]\>"]\)[
                          0] \[Equal] \(c["\<R[X,I,X,X,P,X]\>"]\)[t0]\), 
                      ",", \(\(c["\<R[X,I,X,X,X,P]\>"]\)[
                          0] \[Equal] \(c["\<R[X,I,X,X,X,P]\>"]\)[t0]\), 
                      ",", \(\(c["\<R[X,I,X,X,X,X]\>"]\)[
                          0] \[Equal] \(c["\<R[X,I,X,X,X,X]\>"]\)[t0]\), 
                      ",", \(\(c["\<R[X,X,P,X,X,X]\>"]\)[
                          0] \[Equal] \(c["\<R[X,X,P,X,X,X]\>"]\)[t0]\), 
                      ",", \(\(c["\<R[X,X,X,P,X,X]\>"]\)[
                          0] \[Equal] \(c["\<R[X,X,X,P,X,X]\>"]\)[t0]\), 
                      ",", \(\(c["\<R[X,X,X,X,P,X]\>"]\)[
                          0] \[Equal] \(c["\<R[X,X,X,X,P,X]\>"]\)[t0]\), 
                      ",", \(\(c["\<R[X,X,X,X,X,P]\>"]\)[
                          0] \[Equal] \(c["\<R[X,X,X,X,X,P]\>"]\)[t0]\), 
                      ",", \(\(c["\<R[X,X,X,X,X,X]\>"]\)[
                          0] \[Equal] \(c["\<R[X,X,X,X,X,X]\>"]\)[t0]\), ",", 
                      "\n", \(\(c["\<PI3K[0]\>"]\)[0] == \(c["\<PI3K[0]\>"]\)[
                          t0]\), ",", 
                      "\n", \(\(c["\<PI3K[IRS1]\>"]\)[
                          0] == \(c["\<PI3K[IRS1]\>"]\)[t0]\), ",", 
                      "\n", \(\(c["\<PI3K[IRS2]\>"]\)[
                          0] == \(c["\<PI3K[IRS2]\>"]\)[t0]\), ",", 
                      "\n", \(\(c["\<PI3K[IRS3]\>"]\)[
                          0] == \(c["\<PI3K[IRS3]\>"]\)[t0]\), ",", 
                      "\n", \(\(c["\<PI3K[IRS4]\>"]\)[
                          0] == \(c["\<PI3K[IRS4]\>"]\)[t0]\), ",", 
                      "\n", \(\(c["\<SHP2[0]\>"]\)[0] == \(c["\<SHP2[0]\>"]\)[
                          t0]\), ",", 
                      "\n", \(\(c["\<SHP2[IRS]\>"]\)[
                          0] == \(c["\<SHP2[IRS]\>"]\)[t0]\), ",", 
                      "\n", \(\(c["\<SOS[0]\>"]\)[0] == \(c["\<SOS[0]\>"]\)[
                          t0]\), ",", 
                      "\n", \(\(c["\<SOS[p]\>"]\)[0] == \(c["\<SOS[p]\>"]\)[
                          t0]\), ",", 
                      "\n", \(\(c["\<Shc[0,0]\>"]\)[
                          0] == \(c["\<Shc[0,0]\>"]\)[t0]\), ",", 
                      "\n", \(\(c["\<Shc[0,P]\>"]\)[
                          0] == \(c["\<Shc[0,P]\>"]\)[t0]\), ",", 
                      "\n", \(\(c["\<Shc[R,0]\>"]\)[
                          0] == \(c["\<Shc[R,0]\>"]\)[t0]\), ",", 
                      "\n", \(\(c["\<Shc[R,P]\>"]\)[
                          0] == \(c["\<Shc[R,P]\>"]\)[t0]\)}], "}"}], "/.", 
                  "AllR"}], ",", 
                "\n", \({\(c["\<Grb2[0,0]\>"]\)[t], \(c["\<Grb2[0,SOS]\>"]\)[
                    t], \(c["\<Grb2[0,SOSp]\>"]\)[
                    t], \(c["\<Grb2[IRS,0]\>"]\)[
                    t], \(c["\<Grb2[IRS,SOS]\>"]\)[
                    t], \(c["\<Grb2[IRS,SOSp]\>"]\)[
                    t], \(c["\<Grb2[Shc,0]\>"]\)[
                    t], \(c["\<Grb2[Shc,SOS]\>"]\)[
                    t], \(c["\<Grb2[Shc,SOSp]\>"]\)[
                    t], \[IndentingNewLine]\(c["\<PI3K[0]\>"]\)[
                    t], \(c["\<PI3K[IRS1]\>"]\)[t], \(c["\<PI3K[IRS2]\>"]\)[
                    t], \(c["\<PI3K[IRS3]\>"]\)[t], \(c["\<PI3K[IRS4]\>"]\)[
                    t], \[IndentingNewLine]\(c["\<SHP2[0]\>"]\)[
                    t], \(c["\<SHP2[IRS]\>"]\)[t], \(c["\<SOS[0]\>"]\)[
                    t], \(c["\<SOS[p]\>"]\)[t], \(c["\<Shc[0,0]\>"]\)[
                    t], \(c["\<Shc[0,P]\>"]\)[t], \(c["\<Shc[R,0]\>"]\)[
                    t], \(c["\<Shc[R,P]\>"]\)[
                    t], \(c["\<IRS[R,P,X,X,X,X,X]\>"]\)[
                    t], \(c["\<IRS[R,X,P,X,X,X,X]\>"]\)[
                    t], \(c["\<IRS[R,X,X,P,X,X,X]\>"]\)[
                    t], \(c["\<IRS[R,X,X,X,P,X,X]\>"]\)[
                    t], \(c["\<IRS[R,X,X,X,X,P,X]\>"]\)[
                    t], \(c["\<IRS[R,X,X,X,X,X,P]\>"]\)[
                    t], \(c["\<IRS[R,X,X,X,X,X,X]\>"]\)[
                    t], \(c["\<IRS[X,P,X,X,X,X,X]\>"]\)[
                    t], \(c["\<IRS[X,X,P,X,X,X,X]\>"]\)[
                    t], \(c["\<IRS[X,X,X,P,X,X,X]\>"]\)[
                    t], \(c["\<IRS[X,X,X,X,P,X,X]\>"]\)[
                    t], \(c["\<IRS[X,X,X,X,X,P,X]\>"]\)[
                    t], \(c["\<IRS[X,X,X,X,X,X,P]\>"]\)[
                    t], \(c["\<IRS[X,X,X,X,X,X,X]\>"]\)[
                    t], \(c["\<R[I,I,P,X,X,X]\>"]\)[
                    t], \(c["\<R[I,I,X,P,X,X]\>"]\)[
                    t], \(c["\<R[I,I,X,X,P,X]\>"]\)[
                    t], \(c["\<R[I,I,X,X,X,P]\>"]\)[
                    t], \(c["\<R[I,I,X,X,X,X]\>"]\)[
                    t], \(c["\<R[I,X,P,X,X,X]\>"]\)[
                    t], \(c["\<R[I,X,X,P,X,X]\>"]\)[
                    t], \(c["\<R[I,X,X,X,P,X]\>"]\)[
                    t], \(c["\<R[I,X,X,X,X,P]\>"]\)[
                    t], \(c["\<R[I,X,X,X,X,X]\>"]\)[
                    t], \(c["\<R[X,I,P,X,X,X]\>"]\)[
                    t], \(c["\<R[X,I,X,P,X,X]\>"]\)[
                    t], \(c["\<R[X,I,X,X,P,X]\>"]\)[
                    t], \(c["\<R[X,I,X,X,X,P]\>"]\)[
                    t], \(c["\<R[X,I,X,X,X,X]\>"]\)[
                    t], \(c["\<R[X,X,P,X,X,X]\>"]\)[
                    t], \(c["\<R[X,X,X,P,X,X]\>"]\)[
                    t], \(c["\<R[X,X,X,X,P,X]\>"]\)[
                    t], \(c["\<R[X,X,X,X,X,P]\>"]\)[
                    t], \(c["\<R[X,X,X,X,X,X]\>"]\)[t]}\), 
                ",", \({t, 0, 10}\)}], "]"}]}], ";", "\n"}]}]}]], "Input"],

Cell[CellGroupData[{

Cell[BoxData[
    \(\(\( (*Plots*) \)\(\n\)\(\(InsertAll = 
        Flatten[{MacrostateDefinitions, LayerConnections, AlgebraicRelations, 
            ClampedConcAndMolecularBalances, Parameters, result}];\)\n
    \(Fig0 = 
        Plot[\(c["\<Grb2[IRS,X]\>"]\)[t] //. InsertAll, {t, 0, 10}, 
          PlotRange -> {All, All}, Frame -> True, 
          FrameLabel -> {"\<Grb2[IRS,X]\>", "\<\>"}, 
          DisplayFunction -> Identity];\)\n
    \(Fig1 = 
        Plot[\(c["\<Grb2[Shc,X]\>"]\)[t] //. InsertAll, {t, 0, 10}, 
          PlotRange -> {All, All}, Frame -> True, 
          FrameLabel -> {"\<Grb2[Shc,X]\>", "\<\>"}, 
          DisplayFunction -> Identity];\)\n
    \(Fig2 = 
        Plot[\(c["\<IRS[R,X,X,X,X,X,X]\>"]\)[t] //. InsertAll, {t, 0, 10}, 
          PlotRange -> {All, All}, Frame -> True, 
          FrameLabel -> {"\<IRS[R,X,X,X,X,X,X]\>", "\<\>"}, 
          DisplayFunction -> Identity];\)\n
    \(Fig3 = 
        Plot[\(c["\<IRS[X,P,X,X,X,X,X]\>"]\)[t] //. InsertAll, {t, 0, 10}, 
          PlotRange -> {All, All}, Frame -> True, 
          FrameLabel -> {"\<IRS[X,P,X,X,X,X,X]\>", "\<\>"}, 
          DisplayFunction -> Identity];\)\n
    \(Fig4 = 
        Plot[\(c["\<IRS[X,X,P,X,X,X,X]\>"]\)[t] //. InsertAll, {t, 0, 10}, 
          PlotRange -> {All, All}, Frame -> True, 
          FrameLabel -> {"\<IRS[X,X,P,X,X,X,X]\>", "\<\>"}, 
          DisplayFunction -> Identity];\)\n
    \(Fig5 = 
        Plot[\(c["\<IRS[X,X,X,P,X,X,X]\>"]\)[t] //. InsertAll, {t, 0, 10}, 
          PlotRange -> {All, All}, Frame -> True, 
          FrameLabel -> {"\<IRS[X,X,X,P,X,X,X]\>", "\<\>"}, 
          DisplayFunction -> Identity];\)\n
    \(Fig6 = 
        Plot[\(c["\<IRS[X,X,X,X,P,X,X]\>"]\)[t] //. InsertAll, {t, 0, 10}, 
          PlotRange -> {All, All}, Frame -> True, 
          FrameLabel -> {"\<IRS[X,X,X,X,P,X,X]\>", "\<\>"}, 
          DisplayFunction -> Identity];\)\n
    \(Fig7 = 
        Plot[\(c["\<IRS[X,X,X,X,X,P,X]\>"]\)[t] //. InsertAll, {t, 0, 10}, 
          PlotRange -> {All, All}, Frame -> True, 
          FrameLabel -> {"\<IRS[X,X,X,X,X,P,X]\>", "\<\>"}, 
          DisplayFunction -> Identity];\)\n
    \(Fig8 = 
        Plot[\(c["\<IRS[X,X,X,X,X,X,P]\>"]\)[t] //. InsertAll, {t, 0, 10}, 
          PlotRange -> {All, All}, Frame -> True, 
          FrameLabel -> {"\<IRS[X,X,X,X,X,X,P]\>", "\<\>"}, 
          DisplayFunction -> Identity];\)\n
    \(Fig9 = 
        Plot[\(c["\<R[X,X,P,X,X,X]\>"]\)[t] //. InsertAll, {t, 0, 10}, 
          PlotRange -> {All, All}, Frame -> True, 
          FrameLabel -> {"\<R[X,X,P,X,X,X]\>", "\<\>"}, 
          DisplayFunction -> Identity];\)\n
    \(Fig10 = 
        Plot[\(c["\<R[X,X,X,P,X,X]\>"]\)[t] //. InsertAll, {t, 0, 10}, 
          PlotRange -> {All, All}, Frame -> True, 
          FrameLabel -> {"\<R[X,X,X,P,X,X]\>", "\<\>"}, 
          DisplayFunction -> Identity];\)\n
    \(Fig11 = 
        Plot[\(c["\<R[X,X,X,X,P,X]\>"]\)[t] //. InsertAll, {t, 0, 10}, 
          PlotRange -> {All, All}, Frame -> True, 
          FrameLabel -> {"\<R[X,X,X,X,P,X]\>", "\<\>"}, 
          DisplayFunction -> Identity];\)\n
    \(Fig12 = 
        Plot[\(c["\<R[X,X,X,X,X,P]\>"]\)[t] //. InsertAll, {t, 0, 10}, 
          PlotRange -> {All, All}, Frame -> True, 
          FrameLabel -> {"\<R[X,X,X,X,X,P]\>", "\<\>"}, 
          DisplayFunction -> Identity];\)\n
    \(Fig13 = 
        Plot[\(c["\<Shc[R,X]\>"]\)[t] //. InsertAll, {t, 0, 10}, 
          PlotRange -> {All, All}, Frame -> True, 
          FrameLabel -> {"\<Shc[R,X]\>", "\<\>"}, 
          DisplayFunction -> Identity];\)\n
    \(Fig14 = 
        Plot[\(c["\<Shc[X,P]\>"]\)[t] //. InsertAll, {t, 0, 10}, 
          PlotRange -> {All, All}, Frame -> True, 
          FrameLabel -> {"\<Shc[X,P]\>", "\<\>"}, 
          DisplayFunction -> Identity];\)\n
    \(Fig15 = 
        Plot[xRIrs //. InsertAll, {t, 0, 10}, PlotRange -> {All, All}, 
          Frame -> True, FrameLabel -> {"\<xRIrs\>", "\<\>"}, 
          DisplayFunction -> Identity];\)\n
    \(Fig16 = 
        Plot[xRShc //. InsertAll, {t, 0, 10}, PlotRange -> {All, All}, 
          Frame -> True, FrameLabel -> {"\<xRShc\>", "\<\>"}, 
          DisplayFunction -> Identity];\)\n
    \(Fig17 = 
        Plot[xRIrsb //. InsertAll, {t, 0, 10}, PlotRange -> {All, All}, 
          Frame -> True, FrameLabel -> {"\<xRIrsb\>", "\<\>"}, 
          DisplayFunction -> Identity];\)\n
    \(Fig18 = 
        Plot[\(c["\<RXpIrs\>"]\)[t] //. InsertAll, {t, 0, 10}, 
          PlotRange -> {All, All}, Frame -> True, 
          FrameLabel -> {"\<RXpIrs\>", "\<\>"}, 
          DisplayFunction -> Identity];\)\n
    \(Fig19 = 
        Plot[xIrsPi3k1 //. InsertAll, {t, 0, 10}, PlotRange -> {All, All}, 
          Frame -> True, FrameLabel -> {"\<xIrsPi3k1\>", "\<\>"}, 
          DisplayFunction -> Identity];\)\n
    \(Fig20 = 
        Plot[xIrsPi3k2 //. InsertAll, {t, 0, 10}, PlotRange -> {All, All}, 
          Frame -> True, FrameLabel -> {"\<xIrsPi3k2\>", "\<\>"}, 
          DisplayFunction -> Identity];\)\n
    \(Fig21 = 
        Plot[xIrsPi3k3 //. InsertAll, {t, 0, 10}, PlotRange -> {All, All}, 
          Frame -> True, FrameLabel -> {"\<xIrsPi3k3\>", "\<\>"}, 
          DisplayFunction -> Identity];\)\n
    \(Fig22 = 
        Plot[xIrsPi3k4 //. InsertAll, {t, 0, 10}, PlotRange -> {All, All}, 
          Frame -> True, FrameLabel -> {"\<xIrsPi3k4\>", "\<\>"}, 
          DisplayFunction -> Identity];\)\n
    \(Fig23 = 
        Plot[xIrsShp2 //. InsertAll, {t, 0, 10}, PlotRange -> {All, All}, 
          Frame -> True, FrameLabel -> {"\<xIrsShp2\>", "\<\>"}, 
          DisplayFunction -> Identity];\)\n
    \(Fig24 = 
        Plot[xIrsGrb2 //. InsertAll, {t, 0, 10}, PlotRange -> {All, All}, 
          Frame -> True, FrameLabel -> {"\<xIrsGrb2\>", "\<\>"}, 
          DisplayFunction -> Identity];\)\n
    \(Fig25 = 
        Plot[xRShcb //. InsertAll, {t, 0, 10}, PlotRange -> {All, All}, 
          Frame -> True, FrameLabel -> {"\<xRShcb\>", "\<\>"}, 
          DisplayFunction -> Identity];\)\n
    \(Fig26 = 
        Plot[\(c["\<RXpShc\>"]\)[t] //. InsertAll, {t, 0, 10}, 
          PlotRange -> {All, All}, Frame -> True, 
          FrameLabel -> {"\<RXpShc\>", "\<\>"}, 
          DisplayFunction -> Identity];\)\n
    \(Fig27 = 
        Plot[xShc //. InsertAll, {t, 0, 10}, PlotRange -> {All, All}, 
          Frame -> True, FrameLabel -> {"\<xShc\>", "\<\>"}, 
          DisplayFunction -> Identity];\)\n
    \(Fig28 = 
        Plot[xIrsGrb2b //. InsertAll, {t, 0, 10}, PlotRange -> {All, All}, 
          Frame -> True, FrameLabel -> {"\<xIrsGrb2b\>", "\<\>"}, 
          DisplayFunction -> Identity];\)\n
    \(Fig29 = 
        Plot[\(c["\<IrsXpGrb2\>"]\)[t] //. InsertAll, {t, 0, 10}, 
          PlotRange -> {All, All}, Frame -> True, 
          FrameLabel -> {"\<IrsXpGrb2\>", "\<\>"}, 
          DisplayFunction -> Identity];\)\n
    \(Fig30 = 
        Plot[xShcb //. InsertAll, {t, 0, 10}, PlotRange -> {All, All}, 
          Frame -> True, FrameLabel -> {"\<xShcb\>", "\<\>"}, 
          DisplayFunction -> Identity];\)\n
    \(Fig31 = 
        Plot[\(c["\<ShcXp\>"]\)[t] //. InsertAll, {t, 0, 10}, 
          PlotRange -> {All, All}, Frame -> True, 
          FrameLabel -> {"\<ShcXp\>", "\<\>"}, 
          DisplayFunction -> Identity];\)\n
    \(Fig32 = 
        Plot[xIrsPi3k1b //. InsertAll, {t, 0, 10}, PlotRange -> {All, All}, 
          Frame -> True, FrameLabel -> {"\<xIrsPi3k1b\>", "\<\>"}, 
          DisplayFunction -> Identity];\)\n
    \(Fig33 = 
        Plot[xIrsPi3k2b //. InsertAll, {t, 0, 10}, PlotRange -> {All, All}, 
          Frame -> True, FrameLabel -> {"\<xIrsPi3k2b\>", "\<\>"}, 
          DisplayFunction -> Identity];\)\n
    \(Fig34 = 
        Plot[xIrsPi3k3b //. InsertAll, {t, 0, 10}, PlotRange -> {All, All}, 
          Frame -> True, FrameLabel -> {"\<xIrsPi3k3b\>", "\<\>"}, 
          DisplayFunction -> Identity];\)\n
    \(Fig35 = 
        Plot[xIrsPi3k4b //. InsertAll, {t, 0, 10}, PlotRange -> {All, All}, 
          Frame -> True, FrameLabel -> {"\<xIrsPi3k4b\>", "\<\>"}, 
          DisplayFunction -> Identity];\)\n
    \(Fig36 = 
        Plot[\(c["\<IrsXpPi3k1\>"]\)[t] //. InsertAll, {t, 0, 10}, 
          PlotRange -> {All, All}, Frame -> True, 
          FrameLabel -> {"\<IrsXpPi3k1\>", "\<\>"}, 
          DisplayFunction -> Identity];\)\n
    \(Fig37 = 
        Plot[\(c["\<IrsXpPi3k2\>"]\)[t] //. InsertAll, {t, 0, 10}, 
          PlotRange -> {All, All}, Frame -> True, 
          FrameLabel -> {"\<IrsXpPi3k2\>", "\<\>"}, 
          DisplayFunction -> Identity];\)\n
    \(Fig38 = 
        Plot[\(c["\<IrsXpPi3k3\>"]\)[t] //. InsertAll, {t, 0, 10}, 
          PlotRange -> {All, All}, Frame -> True, 
          FrameLabel -> {"\<IrsXpPi3k3\>", "\<\>"}, 
          DisplayFunction -> Identity];\)\n
    \(Fig39 = 
        Plot[\(c["\<IrsXpPi3k4\>"]\)[t] //. InsertAll, {t, 0, 10}, 
          PlotRange -> {All, All}, Frame -> True, 
          FrameLabel -> {"\<IrsXpPi3k4\>", "\<\>"}, 
          DisplayFunction -> Identity];\)\n
    \(Fig40 = 
        Plot[xIrsShp2b //. InsertAll, {t, 0, 10}, PlotRange -> {All, All}, 
          Frame -> True, FrameLabel -> {"\<xIrsShp2b\>", "\<\>"}, 
          DisplayFunction -> Identity];\)\n
    \(Fig41 = 
        Plot[\(c["\<IrsXpShp2\>"]\)[t] //. InsertAll, {t, 0, 10}, 
          PlotRange -> {All, All}, Frame -> True, 
          FrameLabel -> {"\<IrsXpShp2\>", "\<\>"}, 
          DisplayFunction -> Identity];\)\n\n
    \(FigArray1 = GraphicsArray[{Fig0, Fig1, Fig2}, ImageSize -> 1000];\)\n
    Show[FigArray1]\n\n
    \(FigArray2 = GraphicsArray[{Fig3, Fig4, Fig5}, ImageSize -> 1000];\)\n
    Show[FigArray2]\n\n
    \(FigArray3 = GraphicsArray[{Fig6, Fig7, Fig8}, ImageSize -> 1000];\)\n
    Show[FigArray3]\n\n
    \(FigArray4 = GraphicsArray[{Fig9, Fig10, Fig11}, ImageSize -> 1000];\)\n
    Show[FigArray4]\n\n
    \(FigArray5 = GraphicsArray[{Fig12, Fig13, Fig14}, ImageSize -> 1000];\)\n
    
    Show[FigArray5]\n\n
    \(FigArray6 = GraphicsArray[{Fig15, Fig16, Fig17}, ImageSize -> 1000];\)\n
    
    Show[FigArray6]\n\n
    \(FigArray7 = GraphicsArray[{Fig18, Fig19, Fig20}, ImageSize -> 1000];\)\n
    
    Show[FigArray7]\n\n
    \(FigArray8 = GraphicsArray[{Fig21, Fig22, Fig23}, ImageSize -> 1000];\)\n
    
    Show[FigArray8]\n\n
    \(FigArray9 = GraphicsArray[{Fig24, Fig25, Fig26}, ImageSize -> 1000];\)\n
    
    Show[FigArray9]\n\n
    \(FigArray10 = 
        GraphicsArray[{Fig27, Fig28, Fig29}, ImageSize -> 1000];\)\n
    Show[FigArray10]\n\n
    \(FigArray11 = 
        GraphicsArray[{Fig30, Fig31, Fig32}, ImageSize -> 1000];\)\n
    Show[FigArray11]\n\n
    \(FigArray12 = 
        GraphicsArray[{Fig33, Fig34, Fig35}, ImageSize -> 1000];\)\n
    Show[FigArray12]\n\n
    \(FigArray13 = 
        GraphicsArray[{Fig36, Fig37, Fig38}, ImageSize -> 1000];\)\n
    Show[FigArray13]\n\n
    \(FigArray14 = 
        GraphicsArray[{Fig39, Fig40, Fig41}, ImageSize -> 1000];\)\n
    Show[FigArray14]\n
    \)\)\)], "Input"],

Cell[GraphicsData["PostScript", "\<\
%!
%%Creator: Mathematica
%%AspectRatio: .19314 
%%ImageSize: 1000 193.136 
MathPictureStart
/Mabs {
Mgmatrix idtransform
Mtmatrix dtransform
} bind def
/Mabsadd { Mabs
3 -1 roll add
3 1 roll add
exch } bind def
%% Graphics
%%IncludeResource: font Courier
%%IncludeFont: Courier
/Courier findfont 10  scalefont  setfont
% Scaling calculations
0.0238095 0.31746 0.00459847 0.31746 [
[ 0 0 0 0 ]
[ 1 .19314 0 0 ]
] MathScale
% Start of Graphics
1 setlinecap
1 setlinejoin
newpath
0 0 m
1 0 L
1 .19314 L
0 .19314 L
closepath
clip
newpath
% Start of sub-graphic
p
0.0238095 0.00459847 0.321429 0.188537 MathSubStart
%% Graphics
%%IncludeResource: font Courier
%%IncludeFont: Courier
/Courier findfont 10  scalefont  setfont
% Scaling calculations
0.0238095 0.0952381 -0.0282733 0.0143289 [
[.02381 -0.0125 -3 -9 ]
[.02381 -0.0125 3 0 ]
[.21429 -0.0125 -3 -9 ]
[.21429 -0.0125 3 0 ]
[.40476 -0.0125 -3 -9 ]
[.40476 -0.0125 3 0 ]
[.59524 -0.0125 -3 -9 ]
[.59524 -0.0125 3 0 ]
[.78571 -0.0125 -3 -9 ]
[.78571 -0.0125 3 0 ]
[.97619 -0.0125 -6 -9 ]
[.97619 -0.0125 6 0 ]
[ 0 0 -0.125 0 ]
[.5 -0.0125 -35 -19.125 ]
[.5 -0.0125 35 -9 ]
[-0.0125 .11502 -12 -4.5 ]
[-0.0125 .11502 0 4.5 ]
[-0.0125 .25831 -12 -4.5 ]
[-0.0125 .25831 0 4.5 ]
[-0.0125 .4016 -12 -4.5 ]
[-0.0125 .4016 0 4.5 ]
[-0.0125 .54488 -12 -4.5 ]
[-0.0125 .54488 0 4.5 ]
[ 0 0 -0.125 0 ]
[ 0 .61803 .125 0 ]
[ 1 0 .125 0 ]
[ 0 0 0 0 ]
[ 1 .61803 0 0 ]
] MathScale
% Start of Graphics
1 setlinecap
1 setlinejoin
newpath
0 g
.25 Mabswid
[ ] 0 setdash
.02381 0 m
.02381 .00625 L
s
[(0)] .02381 -0.0125 0 1 Mshowa
.21429 0 m
.21429 .00625 L
s
[(2)] .21429 -0.0125 0 1 Mshowa
.40476 0 m
.40476 .00625 L
s
[(4)] .40476 -0.0125 0 1 Mshowa
.59524 0 m
.59524 .00625 L
s
[(6)] .59524 -0.0125 0 1 Mshowa
.78571 0 m
.78571 .00625 L
s
[(8)] .78571 -0.0125 0 1 Mshowa
.97619 0 m
.97619 .00625 L
s
[(10)] .97619 -0.0125 0 1 Mshowa
.125 Mabswid
.07143 0 m
.07143 .00375 L
s
.11905 0 m
.11905 .00375 L
s
.16667 0 m
.16667 .00375 L
s
.2619 0 m
.2619 .00375 L
s
.30952 0 m
.30952 .00375 L
s
.35714 0 m
.35714 .00375 L
s
.45238 0 m
.45238 .00375 L
s
.5 0 m
.5 .00375 L
s
.54762 0 m
.54762 .00375 L
s
.64286 0 m
.64286 .00375 L
s
.69048 0 m
.69048 .00375 L
s
.7381 0 m
.7381 .00375 L
s
.83333 0 m
.83333 .00375 L
s
.88095 0 m
.88095 .00375 L
s
.92857 0 m
.92857 .00375 L
s
.25 Mabswid
0 0 m
1 0 L
s
gsave
.5 -0.0125 -96 -23.125 Mabsadd m
1 1 Mabs scale
currentpoint translate
0 18.125 translate 1 -1 scale
/g { setgray} bind def
/k { setcmykcolor} bind def
/p { gsave} bind def
/r { setrgbcolor} bind def
/w { setlinewidth} bind def
/C { curveto} bind def
/F { fill} bind def
/L { lineto} bind def
/rL { rlineto} bind def
/P { grestore} bind def
/s { stroke} bind def
/S { show} bind def
/N {currentpoint 3 -1 roll show moveto} bind def
/Msf { findfont exch scalefont [1 0 0 -1 0 0 ] makefont setfont} bind def
/m { moveto} bind def
/Mr { rmoveto} bind def
/Mx {currentpoint exch pop moveto} bind def
/My {currentpoint pop exch moveto} bind def
/X {0 rmoveto} bind def
/Y {0 exch rmoveto} bind def
63.000 11.250 moveto
%%IncludeResource: font Courier
%%IncludeFont: Courier
/Courier findfont 10.000 scalefont
[1 0 0 -1 0 0 ] makefont setfont
0.000 0.000 0.000 setrgbcolor
0.000 0.000 rmoveto
63.000 11.250 moveto
%%IncludeResource: font Courier
%%IncludeFont: Courier
/Courier findfont 10.000 scalefont
[1 0 0 -1 0 0 ] makefont setfont
0.000 0.000 0.000 setrgbcolor
(Grb2) show
%%IncludeResource: font Mathematica2Mono
%%IncludeFont: Mathematica2Mono
/Mathematica2Mono findfont 10.000 scalefont
[1 0 0 -1 0 0 ] makefont setfont
0.000 0.000 0.000 setrgbcolor
87.000 11.250 moveto
(@) show
93.000 11.250 moveto
%%IncludeResource: font Courier
%%IncludeFont: Courier
/Courier findfont 10.000 scalefont
[1 0 0 -1 0 0 ] makefont setfont
0.000 0.000 0.000 setrgbcolor
(IRS) show
111.000 11.250 moveto
%%IncludeResource: font Courier
%%IncludeFont: Courier
/Courier findfont 10.000 scalefont
[1 0 0 -1 0 0 ] makefont setfont
0.000 0.000 0.000 setrgbcolor
(,) show
117.000 11.250 moveto
%%IncludeResource: font Courier
%%IncludeFont: Courier
/Courier findfont 10.000 scalefont
[1 0 0 -1 0 0 ] makefont setfont
0.000 0.000 0.000 setrgbcolor
(X) show
%%IncludeResource: font Mathematica2Mono
%%IncludeFont: Mathematica2Mono
/Mathematica2Mono findfont 10.000 scalefont
[1 0 0 -1 0 0 ] makefont setfont
0.000 0.000 0.000 setrgbcolor
123.000 11.250 moveto
(D) show
129.000 11.250 moveto
%%IncludeResource: font Courier
%%IncludeFont: Courier
/Courier findfont 10.000 scalefont
[1 0 0 -1 0 0 ] makefont setfont
0.000 0.000 0.000 setrgbcolor
0.000 0.000 rmoveto
1.000 setlinewidth
grestore
0 .11502 m
.00625 .11502 L
s
[(10)] -0.0125 .11502 1 0 Mshowa
0 .25831 m
.00625 .25831 L
s
[(20)] -0.0125 .25831 1 0 Mshowa
0 .4016 m
.00625 .4016 L
s
[(30)] -0.0125 .4016 1 0 Mshowa
0 .54488 m
.00625 .54488 L
s
[(40)] -0.0125 .54488 1 0 Mshowa
.125 Mabswid
0 .14367 m
.00375 .14367 L
s
0 .17233 m
.00375 .17233 L
s
0 .20099 m
.00375 .20099 L
s
0 .22965 m
.00375 .22965 L
s
0 .28696 m
.00375 .28696 L
s
0 .31562 m
.00375 .31562 L
s
0 .34428 m
.00375 .34428 L
s
0 .37294 m
.00375 .37294 L
s
0 .43025 m
.00375 .43025 L
s
0 .45891 m
.00375 .45891 L
s
0 .48757 m
.00375 .48757 L
s
0 .51623 m
.00375 .51623 L
s
0 .08636 m
.00375 .08636 L
s
0 .0577 m
.00375 .0577 L
s
0 .02904 m
.00375 .02904 L
s
0 .00038 m
.00375 .00038 L
s
0 .57354 m
.00375 .57354 L
s
0 .6022 m
.00375 .6022 L
s
.25 Mabswid
0 0 m
0 .61803 L
s
.02381 .61178 m
.02381 .61803 L
s
.21429 .61178 m
.21429 .61803 L
s
.40476 .61178 m
.40476 .61803 L
s
.59524 .61178 m
.59524 .61803 L
s
.78571 .61178 m
.78571 .61803 L
s
.97619 .61178 m
.97619 .61803 L
s
.125 Mabswid
.07143 .61428 m
.07143 .61803 L
s
.11905 .61428 m
.11905 .61803 L
s
.16667 .61428 m
.16667 .61803 L
s
.2619 .61428 m
.2619 .61803 L
s
.30952 .61428 m
.30952 .61803 L
s
.35714 .61428 m
.35714 .61803 L
s
.45238 .61428 m
.45238 .61803 L
s
.5 .61428 m
.5 .61803 L
s
.54762 .61428 m
.54762 .61803 L
s
.64286 .61428 m
.64286 .61803 L
s
.69048 .61428 m
.69048 .61803 L
s
.7381 .61428 m
.7381 .61803 L
s
.83333 .61428 m
.83333 .61803 L
s
.88095 .61428 m
.88095 .61803 L
s
.92857 .61428 m
.92857 .61803 L
s
.25 Mabswid
0 .61803 m
1 .61803 L
s
.99375 .11502 m
1 .11502 L
s
.99375 .25831 m
1 .25831 L
s
.99375 .4016 m
1 .4016 L
s
.99375 .54488 m
1 .54488 L
s
.125 Mabswid
.99625 .14367 m
1 .14367 L
s
.99625 .17233 m
1 .17233 L
s
.99625 .20099 m
1 .20099 L
s
.99625 .22965 m
1 .22965 L
s
.99625 .28696 m
1 .28696 L
s
.99625 .31562 m
1 .31562 L
s
.99625 .34428 m
1 .34428 L
s
.99625 .37294 m
1 .37294 L
s
.99625 .43025 m
1 .43025 L
s
.99625 .45891 m
1 .45891 L
s
.99625 .48757 m
1 .48757 L
s
.99625 .51623 m
1 .51623 L
s
.99625 .08636 m
1 .08636 L
s
.99625 .0577 m
1 .0577 L
s
.99625 .02904 m
1 .02904 L
s
.99625 .00038 m
1 .00038 L
s
.99625 .57354 m
1 .57354 L
s
.99625 .6022 m
1 .6022 L
s
.25 Mabswid
1 0 m
1 .61803 L
s
0 .11502 m
1 .11502 L
s
0 0 m
1 0 L
1 .61803 L
0 .61803 L
closepath
clip
newpath
.5 Mabswid
.02381 .01472 m
.02605 .09214 L
.02846 .15889 L
.03279 .25054 L
.03793 .32851 L
.04262 .38091 L
.0475 .42308 L
.05281 .45871 L
.06244 .50524 L
.06751 .52311 L
.07308 .53902 L
.07851 .55151 L
.08435 .56228 L
.08981 .57035 L
.0948 .57635 L
.10458 .58517 L
.10934 .58836 L
.11442 .59114 L
.12357 .59489 L
.12916 .59657 L
.13443 .59784 L
.13913 .59875 L
.14429 .59958 L
.15405 .60074 L
.15939 .60121 L
.16437 .60157 L
.17328 .60207 L
.18284 .60246 L
.19301 .60276 L
.19876 .60289 L
.20408 .60299 L
.21384 .60313 L
.21876 .60319 L
.2242 .60323 L
.22912 .60327 L
.2318 .60328 L
.23429 .60329 L
.23661 .6033 L
.23871 .60331 L
.24105 .60331 L
.24233 .60331 L
.24355 .60332 L
.24475 .60332 L
.24544 .60332 L
.24608 .60332 L
.24737 .60332 L
.24809 .60332 L
.24875 .60332 L
.24993 .60332 L
.25122 .60332 L
Mistroke
.25243 .60332 L
.25355 .60332 L
.25631 .60331 L
.25881 .60331 L
.2644 .60329 L
.26929 .60327 L
.27445 .60324 L
.28369 .60318 L
.30452 .603 L
.34255 .60252 L
.38302 .60188 L
.42198 .60117 L
.4634 .60036 L
.50329 .59954 L
.54168 .59874 L
.58251 .59787 L
.62183 .59703 L
.65963 .59623 L
.69989 .59539 L
.73863 .59459 L
.77982 .59375 L
.81949 .59297 L
.85766 .59223 L
.89827 .59147 L
.93737 .59075 L
.97619 .59006 L
Mfstroke
MathSubEnd
P
% End of sub-graphic
% Start of sub-graphic
p
0.35119 0.00459847 0.64881 0.188537 MathSubStart
%% Graphics
%%IncludeResource: font Courier
%%IncludeFont: Courier
/Courier findfont 10  scalefont  setfont
% Scaling calculations
0.0238095 0.0952381 -0.868758 0.322671 [
[.02381 -0.0125 -3 -9 ]
[.02381 -0.0125 3 0 ]
[.21429 -0.0125 -3 -9 ]
[.21429 -0.0125 3 0 ]
[.40476 -0.0125 -3 -9 ]
[.40476 -0.0125 3 0 ]
[.59524 -0.0125 -3 -9 ]
[.59524 -0.0125 3 0 ]
[.78571 -0.0125 -3 -9 ]
[.78571 -0.0125 3 0 ]
[.97619 -0.0125 -6 -9 ]
[.97619 -0.0125 6 0 ]
[ 0 0 -0.125 0 ]
[.5 -0.0125 -35 -19.125 ]
[.5 -0.0125 35 -9 ]
[-0.0125 .01859 -24 -4.5 ]
[-0.0125 .01859 0 4.5 ]
[-0.0125 .09926 -6 -4.5 ]
[-0.0125 .09926 0 4.5 ]
[-0.0125 .17992 -24 -4.5 ]
[-0.0125 .17992 0 4.5 ]
[-0.0125 .26059 -18 -4.5 ]
[-0.0125 .26059 0 4.5 ]
[-0.0125 .34126 -24 -4.5 ]
[-0.0125 .34126 0 4.5 ]
[-0.0125 .42193 -6 -4.5 ]
[-0.0125 .42193 0 4.5 ]
[-0.0125 .50259 -24 -4.5 ]
[-0.0125 .50259 0 4.5 ]
[-0.0125 .58326 -18 -4.5 ]
[-0.0125 .58326 0 4.5 ]
[ 0 0 -0.125 0 ]
[ 0 .61803 .125 0 ]
[ 1 0 .125 0 ]
[ 0 0 0 0 ]
[ 1 .61803 0 0 ]
] MathScale
% Start of Graphics
1 setlinecap
1 setlinejoin
newpath
0 g
.25 Mabswid
[ ] 0 setdash
.02381 0 m
.02381 .00625 L
s
[(0)] .02381 -0.0125 0 1 Mshowa
.21429 0 m
.21429 .00625 L
s
[(2)] .21429 -0.0125 0 1 Mshowa
.40476 0 m
.40476 .00625 L
s
[(4)] .40476 -0.0125 0 1 Mshowa
.59524 0 m
.59524 .00625 L
s
[(6)] .59524 -0.0125 0 1 Mshowa
.78571 0 m
.78571 .00625 L
s
[(8)] .78571 -0.0125 0 1 Mshowa
.97619 0 m
.97619 .00625 L
s
[(10)] .97619 -0.0125 0 1 Mshowa
.125 Mabswid
.07143 0 m
.07143 .00375 L
s
.11905 0 m
.11905 .00375 L
s
.16667 0 m
.16667 .00375 L
s
.2619 0 m
.2619 .00375 L
s
.30952 0 m
.30952 .00375 L
s
.35714 0 m
.35714 .00375 L
s
.45238 0 m
.45238 .00375 L
s
.5 0 m
.5 .00375 L
s
.54762 0 m
.54762 .00375 L
s
.64286 0 m
.64286 .00375 L
s
.69048 0 m
.69048 .00375 L
s
.7381 0 m
.7381 .00375 L
s
.83333 0 m
.83333 .00375 L
s
.88095 0 m
.88095 .00375 L
s
.92857 0 m
.92857 .00375 L
s
.25 Mabswid
0 0 m
1 0 L
s
gsave
.5 -0.0125 -96 -23.125 Mabsadd m
1 1 Mabs scale
currentpoint translate
0 18.125 translate 1 -1 scale
/g { setgray} bind def
/k { setcmykcolor} bind def
/p { gsave} bind def
/r { setrgbcolor} bind def
/w { setlinewidth} bind def
/C { curveto} bind def
/F { fill} bind def
/L { lineto} bind def
/rL { rlineto} bind def
/P { grestore} bind def
/s { stroke} bind def
/S { show} bind def
/N {currentpoint 3 -1 roll show moveto} bind def
/Msf { findfont exch scalefont [1 0 0 -1 0 0 ] makefont setfont} bind def
/m { moveto} bind def
/Mr { rmoveto} bind def
/Mx {currentpoint exch pop moveto} bind def
/My {currentpoint pop exch moveto} bind def
/X {0 rmoveto} bind def
/Y {0 exch rmoveto} bind def
63.000 11.250 moveto
%%IncludeResource: font Courier
%%IncludeFont: Courier
/Courier findfont 10.000 scalefont
[1 0 0 -1 0 0 ] makefont setfont
0.000 0.000 0.000 setrgbcolor
0.000 0.000 rmoveto
63.000 11.250 moveto
%%IncludeResource: font Courier
%%IncludeFont: Courier
/Courier findfont 10.000 scalefont
[1 0 0 -1 0 0 ] makefont setfont
0.000 0.000 0.000 setrgbcolor
(Grb2) show
%%IncludeResource: font Mathematica2Mono
%%IncludeFont: Mathematica2Mono
/Mathematica2Mono findfont 10.000 scalefont
[1 0 0 -1 0 0 ] makefont setfont
0.000 0.000 0.000 setrgbcolor
87.000 11.250 moveto
(@) show
93.000 11.250 moveto
%%IncludeResource: font Courier
%%IncludeFont: Courier
/Courier findfont 10.000 scalefont
[1 0 0 -1 0 0 ] makefont setfont
0.000 0.000 0.000 setrgbcolor
(Shc) show
111.000 11.250 moveto
%%IncludeResource: font Courier
%%IncludeFont: Courier
/Courier findfont 10.000 scalefont
[1 0 0 -1 0 0 ] makefont setfont
0.000 0.000 0.000 setrgbcolor
(,) show
117.000 11.250 moveto
%%IncludeResource: font Courier
%%IncludeFont: Courier
/Courier findfont 10.000 scalefont
[1 0 0 -1 0 0 ] makefont setfont
0.000 0.000 0.000 setrgbcolor
(X) show
%%IncludeResource: font Mathematica2Mono
%%IncludeFont: Mathematica2Mono
/Mathematica2Mono findfont 10.000 scalefont
[1 0 0 -1 0 0 ] makefont setfont
0.000 0.000 0.000 setrgbcolor
123.000 11.250 moveto
(D) show
129.000 11.250 moveto
%%IncludeResource: font Courier
%%IncludeFont: Courier
/Courier findfont 10.000 scalefont
[1 0 0 -1 0 0 ] makefont setfont
0.000 0.000 0.000 setrgbcolor
0.000 0.000 rmoveto
1.000 setlinewidth
grestore
0 .01859 m
.00625 .01859 L
s
[(2.75)] -0.0125 .01859 1 0 Mshowa
0 .09926 m
.00625 .09926 L
s
[(3)] -0.0125 .09926 1 0 Mshowa
0 .17992 m
.00625 .17992 L
s
[(3.25)] -0.0125 .17992 1 0 Mshowa
0 .26059 m
.00625 .26059 L
s
[(3.5)] -0.0125 .26059 1 0 Mshowa
0 .34126 m
.00625 .34126 L
s
[(3.75)] -0.0125 .34126 1 0 Mshowa
0 .42193 m
.00625 .42193 L
s
[(4)] -0.0125 .42193 1 0 Mshowa
0 .50259 m
.00625 .50259 L
s
[(4.25)] -0.0125 .50259 1 0 Mshowa
0 .58326 m
.00625 .58326 L
s
[(4.5)] -0.0125 .58326 1 0 Mshowa
.125 Mabswid
0 .03472 m
.00375 .03472 L
s
0 .05085 m
.00375 .05085 L
s
0 .06699 m
.00375 .06699 L
s
0 .08312 m
.00375 .08312 L
s
0 .11539 m
.00375 .11539 L
s
0 .13152 m
.00375 .13152 L
s
0 .14766 m
.00375 .14766 L
s
0 .16379 m
.00375 .16379 L
s
0 .19606 m
.00375 .19606 L
s
0 .21219 m
.00375 .21219 L
s
0 .22832 m
.00375 .22832 L
s
0 .24446 m
.00375 .24446 L
s
0 .27672 m
.00375 .27672 L
s
0 .29286 m
.00375 .29286 L
s
0 .30899 m
.00375 .30899 L
s
0 .32512 m
.00375 .32512 L
s
0 .35739 m
.00375 .35739 L
s
0 .37353 m
.00375 .37353 L
s
0 .38966 m
.00375 .38966 L
s
0 .40579 m
.00375 .40579 L
s
0 .43806 m
.00375 .43806 L
s
0 .45419 m
.00375 .45419 L
s
0 .47033 m
.00375 .47033 L
s
0 .48646 m
.00375 .48646 L
s
0 .51873 m
.00375 .51873 L
s
0 .53486 m
.00375 .53486 L
s
0 .55099 m
.00375 .55099 L
s
0 .56713 m
.00375 .56713 L
s
0 .00245 m
.00375 .00245 L
s
0 .5994 m
.00375 .5994 L
s
0 .61553 m
.00375 .61553 L
s
.25 Mabswid
0 0 m
0 .61803 L
s
.02381 .61178 m
.02381 .61803 L
s
.21429 .61178 m
.21429 .61803 L
s
.40476 .61178 m
.40476 .61803 L
s
.59524 .61178 m
.59524 .61803 L
s
.78571 .61178 m
.78571 .61803 L
s
.97619 .61178 m
.97619 .61803 L
s
.125 Mabswid
.07143 .61428 m
.07143 .61803 L
s
.11905 .61428 m
.11905 .61803 L
s
.16667 .61428 m
.16667 .61803 L
s
.2619 .61428 m
.2619 .61803 L
s
.30952 .61428 m
.30952 .61803 L
s
.35714 .61428 m
.35714 .61803 L
s
.45238 .61428 m
.45238 .61803 L
s
.5 .61428 m
.5 .61803 L
s
.54762 .61428 m
.54762 .61803 L
s
.64286 .61428 m
.64286 .61803 L
s
.69048 .61428 m
.69048 .61803 L
s
.7381 .61428 m
.7381 .61803 L
s
.83333 .61428 m
.83333 .61803 L
s
.88095 .61428 m
.88095 .61803 L
s
.92857 .61428 m
.92857 .61803 L
s
.25 Mabswid
0 .61803 m
1 .61803 L
s
.99375 .01859 m
1 .01859 L
s
.99375 .09926 m
1 .09926 L
s
.99375 .17992 m
1 .17992 L
s
.99375 .26059 m
1 .26059 L
s
.99375 .34126 m
1 .34126 L
s
.99375 .42193 m
1 .42193 L
s
.99375 .50259 m
1 .50259 L
s
.99375 .58326 m
1 .58326 L
s
.125 Mabswid
.99625 .03472 m
1 .03472 L
s
.99625 .05085 m
1 .05085 L
s
.99625 .06699 m
1 .06699 L
s
.99625 .08312 m
1 .08312 L
s
.99625 .11539 m
1 .11539 L
s
.99625 .13152 m
1 .13152 L
s
.99625 .14766 m
1 .14766 L
s
.99625 .16379 m
1 .16379 L
s
.99625 .19606 m
1 .19606 L
s
.99625 .21219 m
1 .21219 L
s
.99625 .22832 m
1 .22832 L
s
.99625 .24446 m
1 .24446 L
s
.99625 .27672 m
1 .27672 L
s
.99625 .29286 m
1 .29286 L
s
.99625 .30899 m
1 .30899 L
s
.99625 .32512 m
1 .32512 L
s
.99625 .35739 m
1 .35739 L
s
.99625 .37353 m
1 .37353 L
s
.99625 .38966 m
1 .38966 L
s
.99625 .40579 m
1 .40579 L
s
.99625 .43806 m
1 .43806 L
s
.99625 .45419 m
1 .45419 L
s
.99625 .47033 m
1 .47033 L
s
.99625 .48646 m
1 .48646 L
s
.99625 .51873 m
1 .51873 L
s
.99625 .53486 m
1 .53486 L
s
.99625 .55099 m
1 .55099 L
s
.99625 .56713 m
1 .56713 L
s
.99625 .00245 m
1 .00245 L
s
.99625 .5994 m
1 .5994 L
s
.99625 .61553 m
1 .61553 L
s
.25 Mabswid
1 0 m
1 .61803 L
s
0 0 m
1 0 L
1 .61803 L
0 .61803 L
closepath
clip
newpath
.5 Mabswid
.02381 .09925 m
.02499 .08286 L
.02605 .07032 L
.02721 .05895 L
.02846 .04873 L
.02961 .04093 L
.03068 .03495 L
.03279 .02601 L
.03396 .0224 L
.03506 .01977 L
.03626 .0176 L
.03756 .01601 L
.03821 .01547 L
.03891 .01505 L
.0402 .01472 L
.04145 .01486 L
.04262 .01535 L
.04386 .01622 L
.04521 .01749 L
.04765 .02054 L
.05221 .02812 L
.06244 .04937 L
.08293 .09093 L
.09325 .10735 L
.10458 .12158 L
.11481 .13159 L
.12579 .1401 L
.14558 .15196 L
.18694 .1726 L
.22679 .19355 L
.26512 .21532 L
.3059 .23962 L
.34517 .26361 L
.38292 .2869 L
.42312 .31169 L
.46181 .33537 L
.50295 .36021 L
.54257 .38371 L
.58068 .40585 L
.62124 .42888 L
.66029 .45047 L
.70179 .47278 L
.74177 .49365 L
.78023 .51312 L
.82115 .5332 L
.86056 .55191 L
.89844 .56932 L
.93878 .58725 L
.97619 .60332 L
s
MathSubEnd
P
% End of sub-graphic
% Start of sub-graphic
p
0.678571 0.00459847 0.97619 0.188537 MathSubStart
%% Graphics
%%IncludeResource: font Courier
%%IncludeFont: Courier
/Courier findfont 10  scalefont  setfont
% Scaling calculations
0.0238095 0.0952381 -0.411698 0.0066627 [
[.02381 -0.0125 -3 -9 ]
[.02381 -0.0125 3 0 ]
[.21429 -0.0125 -3 -9 ]
[.21429 -0.0125 3 0 ]
[.40476 -0.0125 -3 -9 ]
[.40476 -0.0125 3 0 ]
[.59524 -0.0125 -3 -9 ]
[.59524 -0.0125 3 0 ]
[.78571 -0.0125 -3 -9 ]
[.78571 -0.0125 3 0 ]
[.97619 -0.0125 -6 -9 ]
[.97619 -0.0125 6 0 ]
[ 0 0 -0.125 0 ]
[.5 -0.0125 -56 -19.125 ]
[.5 -0.0125 56 -9 ]
[-0.0125 .12132 -12 -4.5 ]
[-0.0125 .12132 0 4.5 ]
[-0.0125 .25457 -18 -4.5 ]
[-0.0125 .25457 0 4.5 ]
[-0.0125 .38783 -18 -4.5 ]
[-0.0125 .38783 0 4.5 ]
[-0.0125 .52108 -18 -4.5 ]
[-0.0125 .52108 0 4.5 ]
[ 0 0 -0.125 0 ]
[ 0 .61803 .125 0 ]
[ 1 0 .125 0 ]
[ 0 0 0 0 ]
[ 1 .61803 0 0 ]
] MathScale
% Start of Graphics
1 setlinecap
1 setlinejoin
newpath
0 g
.25 Mabswid
[ ] 0 setdash
.02381 0 m
.02381 .00625 L
s
[(0)] .02381 -0.0125 0 1 Mshowa
.21429 0 m
.21429 .00625 L
s
[(2)] .21429 -0.0125 0 1 Mshowa
.40476 0 m
.40476 .00625 L
s
[(4)] .40476 -0.0125 0 1 Mshowa
.59524 0 m
.59524 .00625 L
s
[(6)] .59524 -0.0125 0 1 Mshowa
.78571 0 m
.78571 .00625 L
s
[(8)] .78571 -0.0125 0 1 Mshowa
.97619 0 m
.97619 .00625 L
s
[(10)] .97619 -0.0125 0 1 Mshowa
.125 Mabswid
.07143 0 m
.07143 .00375 L
s
.11905 0 m
.11905 .00375 L
s
.16667 0 m
.16667 .00375 L
s
.2619 0 m
.2619 .00375 L
s
.30952 0 m
.30952 .00375 L
s
.35714 0 m
.35714 .00375 L
s
.45238 0 m
.45238 .00375 L
s
.5 0 m
.5 .00375 L
s
.54762 0 m
.54762 .00375 L
s
.64286 0 m
.64286 .00375 L
s
.69048 0 m
.69048 .00375 L
s
.7381 0 m
.7381 .00375 L
s
.83333 0 m
.83333 .00375 L
s
.88095 0 m
.88095 .00375 L
s
.92857 0 m
.92857 .00375 L
s
.25 Mabswid
0 0 m
1 0 L
s
gsave
.5 -0.0125 -117 -23.125 Mabsadd m
1 1 Mabs scale
currentpoint translate
0 18.125 translate 1 -1 scale
/g { setgray} bind def
/k { setcmykcolor} bind def
/p { gsave} bind def
/r { setrgbcolor} bind def
/w { setlinewidth} bind def
/C { curveto} bind def
/F { fill} bind def
/L { lineto} bind def
/rL { rlineto} bind def
/P { grestore} bind def
/s { stroke} bind def
/S { show} bind def
/N {currentpoint 3 -1 roll show moveto} bind def
/Msf { findfont exch scalefont [1 0 0 -1 0 0 ] makefont setfont} bind def
/m { moveto} bind def
/Mr { rmoveto} bind def
/Mx {currentpoint exch pop moveto} bind def
/My {currentpoint pop exch moveto} bind def
/X {0 rmoveto} bind def
/Y {0 exch rmoveto} bind def
63.000 11.250 moveto
%%IncludeResource: font Courier
%%IncludeFont: Courier
/Courier findfont 10.000 scalefont
[1 0 0 -1 0 0 ] makefont setfont
0.000 0.000 0.000 setrgbcolor
0.000 0.000 rmoveto
63.000 11.250 moveto
%%IncludeResource: font Courier
%%IncludeFont: Courier
/Courier findfont 10.000 scalefont
[1 0 0 -1 0 0 ] makefont setfont
0.000 0.000 0.000 setrgbcolor
(IRS) show
%%IncludeResource: font Mathematica2Mono
%%IncludeFont: Mathematica2Mono
/Mathematica2Mono findfont 10.000 scalefont
[1 0 0 -1 0 0 ] makefont setfont
0.000 0.000 0.000 setrgbcolor
81.000 11.250 moveto
(@) show
87.000 11.250 moveto
%%IncludeResource: font Courier
%%IncludeFont: Courier
/Courier findfont 10.000 scalefont
[1 0 0 -1 0 0 ] makefont setfont
0.000 0.000 0.000 setrgbcolor
(R) show
93.000 11.250 moveto
%%IncludeResource: font Courier
%%IncludeFont: Courier
/Courier findfont 10.000 scalefont
[1 0 0 -1 0 0 ] makefont setfont
0.000 0.000 0.000 setrgbcolor
(,) show
99.000 11.250 moveto
%%IncludeResource: font Courier
%%IncludeFont: Courier
/Courier findfont 10.000 scalefont
[1 0 0 -1 0 0 ] makefont setfont
0.000 0.000 0.000 setrgbcolor
(X) show
105.000 11.250 moveto
%%IncludeResource: font Courier
%%IncludeFont: Courier
/Courier findfont 10.000 scalefont
[1 0 0 -1 0 0 ] makefont setfont
0.000 0.000 0.000 setrgbcolor
(,) show
111.000 11.250 moveto
%%IncludeResource: font Courier
%%IncludeFont: Courier
/Courier findfont 10.000 scalefont
[1 0 0 -1 0 0 ] makefont setfont
0.000 0.000 0.000 setrgbcolor
(X) show
117.000 11.250 moveto
%%IncludeResource: font Courier
%%IncludeFont: Courier
/Courier findfont 10.000 scalefont
[1 0 0 -1 0 0 ] makefont setfont
0.000 0.000 0.000 setrgbcolor
(,) show
123.000 11.250 moveto
%%IncludeResource: font Courier
%%IncludeFont: Courier
/Courier findfont 10.000 scalefont
[1 0 0 -1 0 0 ] makefont setfont
0.000 0.000 0.000 setrgbcolor
(X) show
129.000 11.250 moveto
%%IncludeResource: font Courier
%%IncludeFont: Courier
/Courier findfont 10.000 scalefont
[1 0 0 -1 0 0 ] makefont setfont
0.000 0.000 0.000 setrgbcolor
(,) show
135.000 11.250 moveto
%%IncludeResource: font Courier
%%IncludeFont: Courier
/Courier findfont 10.000 scalefont
[1 0 0 -1 0 0 ] makefont setfont
0.000 0.000 0.000 setrgbcolor
(X) show
141.000 11.250 moveto
%%IncludeResource: font Courier
%%IncludeFont: Courier
/Courier findfont 10.000 scalefont
[1 0 0 -1 0 0 ] makefont setfont
0.000 0.000 0.000 setrgbcolor
(,) show
147.000 11.250 moveto
%%IncludeResource: font Courier
%%IncludeFont: Courier
/Courier findfont 10.000 scalefont
[1 0 0 -1 0 0 ] makefont setfont
0.000 0.000 0.000 setrgbcolor
(X) show
153.000 11.250 moveto
%%IncludeResource: font Courier
%%IncludeFont: Courier
/Courier findfont 10.000 scalefont
[1 0 0 -1 0 0 ] makefont setfont
0.000 0.000 0.000 setrgbcolor
(,) show
159.000 11.250 moveto
%%IncludeResource: font Courier
%%IncludeFont: Courier
/Courier findfont 10.000 scalefont
[1 0 0 -1 0 0 ] makefont setfont
0.000 0.000 0.000 setrgbcolor
(X) show
%%IncludeResource: font Mathematica2Mono
%%IncludeFont: Mathematica2Mono
/Mathematica2Mono findfont 10.000 scalefont
[1 0 0 -1 0 0 ] makefont setfont
0.000 0.000 0.000 setrgbcolor
165.000 11.250 moveto
(D) show
171.000 11.250 moveto
%%IncludeResource: font Courier
%%IncludeFont: Courier
/Courier findfont 10.000 scalefont
[1 0 0 -1 0 0 ] makefont setfont
0.000 0.000 0.000 setrgbcolor
0.000 0.000 rmoveto
1.000 setlinewidth
grestore
0 .12132 m
.00625 .12132 L
s
[(80)] -0.0125 .12132 1 0 Mshowa
0 .25457 m
.00625 .25457 L
s
[(100)] -0.0125 .25457 1 0 Mshowa
0 .38783 m
.00625 .38783 L
s
[(120)] -0.0125 .38783 1 0 Mshowa
0 .52108 m
.00625 .52108 L
s
[(140)] -0.0125 .52108 1 0 Mshowa
.125 Mabswid
0 .15463 m
.00375 .15463 L
s
0 .18795 m
.00375 .18795 L
s
0 .22126 m
.00375 .22126 L
s
0 .28789 m
.00375 .28789 L
s
0 .3212 m
.00375 .3212 L
s
0 .35451 m
.00375 .35451 L
s
0 .42114 m
.00375 .42114 L
s
0 .45445 m
.00375 .45445 L
s
0 .48777 m
.00375 .48777 L
s
0 .088 m
.00375 .088 L
s
0 .05469 m
.00375 .05469 L
s
0 .02138 m
.00375 .02138 L
s
0 .55439 m
.00375 .55439 L
s
0 .58771 m
.00375 .58771 L
s
.25 Mabswid
0 0 m
0 .61803 L
s
.02381 .61178 m
.02381 .61803 L
s
.21429 .61178 m
.21429 .61803 L
s
.40476 .61178 m
.40476 .61803 L
s
.59524 .61178 m
.59524 .61803 L
s
.78571 .61178 m
.78571 .61803 L
s
.97619 .61178 m
.97619 .61803 L
s
.125 Mabswid
.07143 .61428 m
.07143 .61803 L
s
.11905 .61428 m
.11905 .61803 L
s
.16667 .61428 m
.16667 .61803 L
s
.2619 .61428 m
.2619 .61803 L
s
.30952 .61428 m
.30952 .61803 L
s
.35714 .61428 m
.35714 .61803 L
s
.45238 .61428 m
.45238 .61803 L
s
.5 .61428 m
.5 .61803 L
s
.54762 .61428 m
.54762 .61803 L
s
.64286 .61428 m
.64286 .61803 L
s
.69048 .61428 m
.69048 .61803 L
s
.7381 .61428 m
.7381 .61803 L
s
.83333 .61428 m
.83333 .61803 L
s
.88095 .61428 m
.88095 .61803 L
s
.92857 .61428 m
.92857 .61803 L
s
.25 Mabswid
0 .61803 m
1 .61803 L
s
.99375 .12132 m
1 .12132 L
s
.99375 .25457 m
1 .25457 L
s
.99375 .38783 m
1 .38783 L
s
.99375 .52108 m
1 .52108 L
s
.125 Mabswid
.99625 .15463 m
1 .15463 L
s
.99625 .18795 m
1 .18795 L
s
.99625 .22126 m
1 .22126 L
s
.99625 .28789 m
1 .28789 L
s
.99625 .3212 m
1 .3212 L
s
.99625 .35451 m
1 .35451 L
s
.99625 .42114 m
1 .42114 L
s
.99625 .45445 m
1 .45445 L
s
.99625 .48777 m
1 .48777 L
s
.99625 .088 m
1 .088 L
s
.99625 .05469 m
1 .05469 L
s
.99625 .02138 m
1 .02138 L
s
.99625 .55439 m
1 .55439 L
s
.99625 .58771 m
1 .58771 L
s
.25 Mabswid
1 0 m
1 .61803 L
s
0 .12132 m
1 .12132 L
s
0 0 m
1 0 L
1 .61803 L
0 .61803 L
closepath
clip
newpath
.5 Mabswid
.02381 .01472 m
.06244 .04775 L
.10458 .08679 L
.14415 .12192 L
.18221 .15434 L
.22272 .18745 L
.26171 .21802 L
.30316 .24916 L
.34309 .2779 L
.3815 .30443 L
.42237 .3315 L
.46172 .35648 L
.49955 .37954 L
.53984 .40311 L
.57861 .42486 L
.61984 .44703 L
.65954 .4675 L
.69774 .48639 L
.73838 .50567 L
.77751 .52347 L
.81909 .54159 L
.85916 .55832 L
.89771 .57376 L
.93871 .58951 L
.97619 .60332 L
s
MathSubEnd
P
% End of sub-graphic
% End of Graphics
MathPictureEnd
\
\>"], "Graphics",
  ImageSize->{1000, 193.125},
  ImageCache->GraphicsData["Bitmap", "\<\
CF5dJ6E]HGAYHf4PAg9QL6QYHg<PAVmbKF5d0`4000?X0000`A000`40n007h00Ooooooooooooojooo
003oooooooooooo[ool00?ooooooooooon_oo`00oooooooooooojooo003oooooooooooo[ool00?oo
ooooooooon_oo`00oooooooooooojooo002_ool2000Dool00`00ooooo`09ool2003ooolYool2000D
ool00`00ooooo`09ool2003oool4ool20008ool00`00ooooo`09ool00`00ooooo`09ool00`00oooo
o`09ool00`00ooooo`09ool00`00ooooo`09ool00`00ooooo`09ool2001bool00:ooo`03003ooooo
01Coo`03003ooooo00Woo`03003ooooo0?ooobOoo`03003ooooo01Coo`03003ooooo00Woo`03003o
oooo0?ooo`;oo`03003ooooo00Soo`03003ooooo00Woo`03003ooooo00Woo`03003ooooo00Woo`03
003ooooo00Woo`03003ooooo00Woo`03003ooooo00Woo`03003ooooo073oo`00U_oo0P000ooo1000
00?oo`0000000P000ooo10001?oo00<00?ooool01@0000Coo`00000000;oo`03003oo`00008000Co
o`04003oooooool200000ooo00000003ool00`00ooooo`3oool>ool20003ool400000ooo00000002
0003ool40004ool01000oooooooo0`000_oo0`0000?oo`0000000_oo0P001?oo00@00?ooooooo`80
0003ool0000000?oo`03003ooooo0>coo`D00004ool000000002ool00`00ool000020005ool00`00
ooooo`030002ool01000ooooo`000ooo0P0000?oo`0000000ooo00@00?ooooooo`800003ool00000
00?oo`04003oooooool200000ooo00000003ool01000oooooooo0P0000?oo`0000000ooo00@00?oo
ooooo`800003ool0000000?oo`04003oooooool200000ooo00000003ool00`00ooooo`1`ool009Go
o`04003ooooo0003ool00`00ooooo`02ool01000ooooo`000_oo00<00?ooool01Ooo00<00?ooool0
0_oo00<00?ooool00_oo00@00?ooool000;oo`04003ooooo0008ool00`00ool00004ool00`00oooo
o`3oool=ool01000ooooo`000ooo00<00?ooool00_oo00@00?ooool000;oo`03003ooooo00Goo`05
003oooooool00002ool01000ooooo`000_oo00@00?ooool000;oo`03003ooooo00Koo`03003oo`00
00Coo`03003ooooo0>koo`03003ooooo00;oo`04003ooooo0002ool01000ooooo`001?oo00D00?oo
ooooo`0000;oo`03003ooooo00Koo`03003oo`0000Woo`03003oo`0000Woo`03003oo`0000Woo`03
003oo`0000Woo`03003oo`0000Woo`03003oo`0000Coo`03003ooooo073oo`00UOoo00@00?oo0000
00?oo`03003ooooo00;oo`04003ooooo0003ool00`00ooooo`04ool00`00ooooo`02ool00`00oooo
o`02ool30006ool00`00ooooo`07ool00`00ooooo`03ool00`00ooooo`3oool=ool01000ool00000
0ooo00<00?ooool00_oo00@00?ooool000?oo`03003ooooo00Coo`03003ooooo00Coo`04003ooooo
0002ool01000ooooo`003?oo00<00?ooool00ooo00<00?ooool0k_oo00<00?ooool00_oo0`001_oo
00<00?ooool00_oo00@00?ooooooo`<000[oo`03003ooooo00Woo`03003ooooo00Woo`03003ooooo
00Woo`03003ooooo00Woo`03003ooooo00Woo`03003ooooo00?oo`03003ooooo073oo`00UOoo00<0
0?ooool01?oo00<00?ooool00_oo00@00?ooool000Coo`03003ooooo00?oo`03003ooooo00;oo`03
003ooooo00;oo`04003ooooo0003ool2000:ool00`00ooooo`03ool00`00ooooo`3oool=ool00`00
ooooo`04ool00`00ooooo`02ool01000ooooo`001?oo00<00?ooool00ooo00<00?ooool00_oo0P00
0ooo00@00?ooool000;oo`04003ooooo0009ool00`00ooooo`03ool00`00ooooo`3^ool00`00oooo
o`02ool01000ooooo`000ooo0P001Ooo00D00?ooooooo`0000;oo`03003ooooo00Ooo`03003ooooo
00Woo`03003ooooo00Woo`03003ooooo00Woo`03003ooooo00Woo`03003ooooo00Woo`03003ooooo
00?oo`03003ooooo073oo`00UOoo00@00?ooool000;oo`03003oo`0000800004ool000000006ool0
0`00ooooo`02ool00`00ooooo`02ool00`00ooooo`02ool01000ooooo`000_oo00<00?ooool02Ooo
00<00?oo00001?oo00<00?ooool0oooo3Ooo00@00?ooool000;oo`03003oo`0000800004ool00000
0006ool00`00ooooo`02ool01@00oooooooo00001Ooo0`001?oo0P002Ooo00<00?oo00001?oo00<0
0?ooool0k_oo00<00?ooool00_oo00@00?ooool000;oo`03003ooooo00Goo`05003oooooool00002
ool00`00ooooo`06ool00`00ool00009ool00`00ool00009ool00`00ool00009ool00`00ool00009
ool00`00ool00009ool00`00ool00004ool00`00ooooo`1`ool009Koo`8000Woo`03003ooooo00?o
o`04003ooooo0004ool200000ooo0000000300000ooo000000020004ool30007ool200000ooo0000
0002ool2003oool@ool20009ool00`00ooooo`03ool01000ooooo`001?oo0P000ooo0`000_oo00<0
0?ooool03_oo0P0000?oo`0000000_oo0P00k_oo1@0000?oo`0000000P001?oo0`001?oo0P0000?o
o`0000000P002?oo0P0000?oo`0000001ooo0P0000?oo`0000001ooo0P0000?oo`0000001ooo0P00
00?oo`0000001ooo0P0000?oo`0000001ooo0P0000?oo`0000000_oo0P00L_oo002Pool20006ool2
003ooom3ool20006ool2000>ool2003ooooSool00?ooooooooooon_oo`00>?oo0P00;ooo1000;ooo
00<00?ooool0;_oo0P00;ooo0P00;?oo10000ooo0P00Cooo0P00;_oo1000<?oo00<00?ooool0;Ooo
0P00<?oo0P00:ooo10000ooo0P00Aooo0P00;_oo1000;ooo00<00?ooool0;_oo0P00;ooo0P00;?oo
10000ooo0P009Ooo000gool01000ooooo`00;_oo00<00?ooool0<?oo00<00?ooool0;Ooo00@00?oo
ool002goo`04003ooooo000]ool01@00oooooooo00000_oo00<00?ooool0Booo00@00?ooool002go
o`03003ooooo037oo`03003ooooo02coo`04003ooooo000^ool01000ooooo`00;?oo00D00?oooooo
o`0000;oo`03003ooooo04?oo`04003ooooo000]ool00`00ooooo`0`ool00`00ooooo`0]ool01000
ooooo`00;Ooo00@00?ooool002goo`05003oooooool00002ool00`00ooooo`0Rool003Ooo`04003o
oooo000_ool00`00ooooo`0/ool5000^ool01000ooooo`00;Ooo00@00?ooool002goo`05003ooooo
ool00002ool00`00ooooo`1;ool01000ooooo`00;_oo00<00?ooool0;Ooo1@00;Ooo00@00?ooool0
02koo`04003ooooo000/ool01@00oooooooo00000_oo00<00?ooool0@ooo00@00?ooool002koo`03
003ooooo02coo`D002koo`04003ooooo000]ool01000ooooo`00;Ooo00D00?ooooooo`0000;oo`03
003ooooo02;oo`00=ooo00@00?ooool0033oo`03003ooooo02_oo`04003ooooo000_ool3000_ool2
000^ool01@00oooooooo00000_oo00<00?ooool0Booo00@00?ooool002ooo`03003ooooo02coo`04
003ooooo000^ool3000`ool2000]ool01@00oooooooo00000_oo00<00?ooool0@ooo00@00?ooool0
02ooo`03003ooooo02_oo`04003ooooo000_ool3000_ool2000^ool01@00oooooooo00000_oo00<0
0?ooool08_oo000gool01000ooooo`00<Ooo00<00?ooool0:ooo00<00?oo0000;ooo00<00?ooool0
;_oo00@00?ooool002goo`05003oooooool00002ool00`00ooooo`1;ool01000ooooo`00<?oo00<0
0?ooool0;?oo00<00?oo0000;_oo00<00?ooool0;ooo00@00?ooool002coo`05003oooooool00002
ool00`00ooooo`13ool01000ooooo`00<?oo00<00?ooool0:ooo00<00?oo0000;ooo00<00?ooool0
;_oo00@00?ooool002goo`05003oooooool00002ool00`00ooooo`0Rool003Ooo`04003ooooo000^
ool01000ooooo`00;_oo0P00;ooo00<00?ooool0;_oo00@00?ooool002_oo`<000?oo`04003ooooo
001=ool01000ooooo`00;Ooo00@00?ooool002ooo`8002koo`03003ooooo02ooo`04003ooooo000Z
ool30003ool01000ooooo`00AOoo00@00?ooool002goo`04003ooooo000^ool2000_ool00`00oooo
o`0^ool01000ooooo`00:ooo0`000ooo00@00?ooool002Coo`00>?oo0P00<?oo0P00<?oo00<00?oo
ool0;_oo0`00;_oo0P00;_oo00<00?ooool00_oo0P00Cooo0P00;ooo0P00<Ooo00<00?ooool0;Ooo
0`00;ooo0P00;Ooo00<00?ooool00_oo0P00Aooo0P00;ooo0P00<?oo00<00?ooool0;_oo0`00;_oo
0P00;_oo00<00?ooool00_oo0P009Ooo003oooooooooooo[ool00?ooooooooooon_oo`00oooooooo
oooojooo000coooo00060017oooo0005000noooo0006000Rool003?oo`03003ooooo00?oo`03003o
oooo00[oo`03003ooooo00Woo`03003ooooo00Woo`03003ooooo00[oo`03003ooooo00Woo`03003o
oooo00Woo`03003ooooo00[oo`03003ooooo00Woo`03003ooooo00[oo`03003ooooo00Woo`03003o
oooo00Woo`03003ooooo00[oo`03003ooooo00Woo`03003ooooo00Woo`03003ooooo00[oo`03003o
oooo00Woo`03003ooooo00Woo`03003ooooo00[oo`03003ooooo00Woo`03003ooooo00[oo`03003o
oooo00?oo`03003ooooo04Goo`8000Coo`03003ooooo00Woo`03003ooooo00[oo`03003ooooo00Wo
o`03003ooooo00Woo`03003ooooo00[oo`03003ooooo00Woo`03003ooooo00Woo`03003ooooo00[o
o`03003ooooo00Woo`03003ooooo00[oo`03003ooooo00Woo`03003ooooo00Woo`03003ooooo00[o
o`03003ooooo00Woo`03003ooooo00Woo`03003ooooo00[oo`03003ooooo00Woo`03003ooooo00[o
o`03003ooooo00Woo`03003ooooo00Woo`03003ooooo00;oo`8003koo`03003ooooo00Coo`03003o
oooo00Woo`03003ooooo00Woo`03003ooooo00[oo`03003ooooo00Woo`03003ooooo00Woo`03003o
oooo00[oo`03003ooooo00Woo`03003ooooo00Woo`03003ooooo00[oo`03003ooooo00Woo`03003o
oooo00[oo`03003ooooo00Woo`03003ooooo00Woo`03003ooooo00[oo`03003ooooo00Woo`03003o
oooo00Woo`03003ooooo00[oo`03003ooooo00Woo`03003ooooo00[oo`03003ooooo00Woo`03003o
oooo00?oo`03003ooooo023oo`00<ooo00<00?ooool00ooo00<00?ooool0;ooo00<00?ooool0;_oo
00<00?ooool0;ooo00<00?ooool0;_oo00<00?ooool0;ooo00<00?ooool00ooo00<00?ooool0AOoo
00<00?ooool00ooo00<00?ooool0;_oo00<00?ooool0;ooo00<00?ooool0;_oo00<00?ooool0;ooo
00<00?ooool0;_oo00<00?ooool00ooo00<00?ooool0??oo00<00?ooool01?oo00<00?ooool0;_oo
00<00?ooool0;_oo00<00?ooool0;ooo00<00?ooool0;_oo00<00?ooool0;ooo00<00?ooool00ooo
00<00?ooool08?oo000cool00`00ooooo`3oool2ool00`00ooooo`0Zool40003ool00`00ooooo`03
ool00`00ooooo`02ool30006ool00`00ooooo`3oool1ool00`00ooooo`0lool00`00ooooo`3oool2
ool00`00ooooo`0Pool003?oo`03003ooooo00?oo`03003ooooo0?_oo`03003ooooo02[oo`03003o
oooo00[oo`03003ooooo00Goo`03003ooooo00?oo`03003ooooo00Ooo`800?Ooo`03003ooooo03co
o`03003ooooo00Coo`03003ooooo0?[oo`03003ooooo023oo`00<ooo00<00?ooool00ooo00<00?oo
ool0nooo00<00?ooool0:ooo00<00?ooool02_oo00<00?ooool01?oo00<00?ooool00ooo0P001ooo
00<00?oo0000m_oo0P00?_oo00<00?ooool01Ooo00<00?ooool0nOoo00<00?ooool08?oo000cool0
0`00ooooo`03ool00`00ooooo`3kool00`00ooooo`0/ool00`00ooooo`09ool01000oooooooo0`00
1_oo00<00?ooool01Ooo0P000_oo00<00?ooool0m?oo00<00?ooool0??oo0P001ooo00<00?ooool0
mooo0P008_oo000cool00`00ooooo`03ool00`00ooooo`3kool00`00ooooo`0]ool00`00ooooo`09
ool01000ooooo`002?oo00<00?ooool01Ooo00D00?ooooooo`000?Koo`03003ooooo03coo`03003o
oooo00Ooo`03003ooooo0?Ooo`03003ooooo023oo`00<ooo0P001?oo00<00?ooool0n_oo0P00;?oo
00@00?ooool000Soo`04003ooooo0002ool00`00ooooo`06ool00`00ooooo`05ool00`00ooooo`02
ool00`00ooooo`3cool00`00ooooo`0lool00`00ooooo`08ool00`00ooooo`3fool00`00ooooo`0P
ool003?oo`03003ooooo00?oo`03003ooooo0?_oo`03003ooooo02_oo`8000Woo`@000;oo`@000Go
o`8000Koo`03003ooooo00?oo`03003ooooo0?7oo`8003koo`03003ooooo00Woo`800?Koo`03003o
oooo023oo`00<ooo00<00?ooool00ooo00<00?ooool0nooo00<00?ooool0AOoo00<00?ooool01Ooo
00<00?ooool00ooo00<00?ooool0l_oo00<00?ooool0??oo00<00?ooool02ooo00<00?ooool0looo
00<00?ooool08?oo000cool00`00ooooo`03ool00`00ooooo`3kool00`00ooooo`15ool00`00oooo
o`04ool00`00ooooo`05ool00`00ooooo`3aool00`00ooooo`0lool00`00ooooo`0<ool00`00oooo
o`3bool00`00ooooo`0Pool003?oo`03003ooooo00?oo`03003ooooo0?_oo`03003ooooo04Goo`03
003ooooo00Coo`03003ooooo00Goo`03003ooooo0?7oo`03003ooooo03coo`03003ooooo00goo`03
003ooooo0?7oo`03003ooooo023oo`00<ooo00<00?ooool00ooo00<00?ooool0nooo00<00?ooool0
AOoo00<00?ooool01?oo00<00?ooool01_oo00<00?ooool0l?oo00<00?ooool0??oo00<00?ooool0
3_oo00<00?ooool0l?oo00<00?ooool08?oo000cool00`00ooooo`03ool00`00ooooo`3kool00`00
ooooo`15ool20005ool00`00ooooo`06ool00`00ooooo`3_ool2000nool00`00ooooo`0?ool00`00
ooooo`3_ool00`00ooooo`0Pool003?oo`8000Goo`03003ooooo0?Woo`8004Ooo`03003ooooo00Co
o`03003ooooo00Ooo`03003ooooo0>ooo`03003ooooo03coo`80017oo`03003ooooo0>goo`8002;o
o`00<ooo00<00?ooool01?oo00<00?ooool0n_oo00<00?ooool0AOoo00<00?ooool01?oo00<00?oo
ool01ooo00<00?ooool0kooo00<00?ooool0??oo00<00?ooool04Ooo00<00?ooool0kOoo00<00?oo
ool08?oo000cool00`00ooooo`04ool00`00ooooo`3jool00`00ooooo`15ool00`00ooooo`04ool0
0`00ooooo`08ool00`00ooooo`3^ool00`00ooooo`0lool00`00ooooo`0Bool00`00ooooo`3/ool0
0`00ooooo`0Pool003?oo`03003ooooo00Coo`03003ooooo0?[oo`03003ooooo04Goo`8000Coo`03
003ooooo00Woo`03003ooooo0>goo`8003koo`03003ooooo01?oo`03003ooooo0>_oo`03003ooooo
023oo`00<ooo00<00?ooool01?oo00<00?ooool0n_oo00<00?ooool0AOoo00<00?ooool00ooo00<0
0?ooool02_oo00<00?ooool0kOoo00<00?ooool0??oo00<00?ooool05?oo00<00?ooool0j_oo00<0
0?ooool08?oo000cool00`00ooooo`04ool00`00ooooo`3jool00`00ooooo`15ool00`00ooooo`03
ool00`00ooooo`0:ool00`00ooooo`3]ool00`00ooooo`0lool00`00ooooo`0Eool00`00ooooo`3Y
ool00`00ooooo`0Pool003?oo`03003ooooo00Coo`03003ooooo0?[oo`03003ooooo04Goo`03003o
oooo00?oo`03003ooooo00_oo`03003ooooo0>coo`03003ooooo03coo`03003ooooo01Koo`03003o
oooo0>Soo`03003ooooo023oo`00<ooo00<00?ooool01?oo00<00?ooool0n_oo00<00?ooool0AOoo
0P001?oo00<00?ooool02ooo00<00?ooool0jooo0P00?_oo00<00?ooool05ooo00<00?ooool0iooo
00<00?ooool08?oo000cool20005ool00`00ooooo`3iool20017ool00`00ooooo`03ool00`00oooo
o`0<ool00`00ooooo`3[ool00`00ooooo`0lool2000Iool00`00ooooo`3Uool2000Rool003?oo`03
003ooooo00Coo`03003ooooo0?[oo`03003ooooo03goo`8000Koo`03003ooooo00?oo`03003ooooo
00coo`03003ooooo0>_oo`03003ooooo03coo`03003ooooo01Woo`03003ooooo0>Goo`03003ooooo
023oo`00<ooo00<00?ooool01?oo00<00?ooool0n_oo00<00?ooool0??oo00@00?ooool000Goo`03
003ooooo00?oo`03003ooooo00goo`03003ooooo0>[oo`03003ooooo03coo`03003ooooo01[oo`80
0>Goo`03003ooooo023oo`00<ooo00<00?ooool01?oo00<00?ooool0n_oo00<00?ooool0?ooo00<0
0?ooool00ooo0P001?oo00<00?ooool03Ooo00<00?ooool0jOoo0P00?_oo00<00?ooool07?oo00<0
0?ooool0h_oo00<00?ooool08?oo000cool00`00ooooo`04ool00`00ooooo`3jool00`00ooooo`0m
ool20006ool00`00ooooo`0Dool00`00ooooo`3Yool00`00ooooo`0lool00`00ooooo`0Mool00`00
ooooo`3Qool00`00ooooo`0Pool002Goo`@000?oo`8000Goo`03003ooooo00Coo`03003ooooo0?[o
o`03003ooooo03ooo`03003ooooo00?oo`03003ooooo01Goo`03003ooooo0>Soo`03003ooooo03co
o`03003ooooo01koo`03003ooooo0>3oo`03003ooooo023oo`009ooo00D00?ooooooo`0000;oo`03
003ooooo00;oo`03003ooooo00Coo`03003ooooo0?[oo`03003ooooo03coo`04003ooooo0005ool0
0`00ooooo`0Fool00`00ooooo`3Wool00`00ooooo`0lool00`00ooooo`0Oool00`00ooooo`3Oool0
0`00ooooo`0Pool002Ooo`05003oooooool00002ool00`00ooooo`02oooo0006000oool20006ool2
000Gool00`00ooooo`3Vool2000aool20004ool20005ool00`00ooooo`0Pool2003Oool00`00oooo
o`0Pool002Ooo`05003oooooool00002ool00`00ooooo`02ool00`00ooooo`04ool00`00ooooo`3j
ool00`00ooooo`15ool00`00ooooo`0Gool00`00ooooo`3Vool00`00ooooo`0^ool01000ooooo`00
0_oo00@00?ooool000Coo`03003ooooo02;oo`03003ooooo0=coo`03003ooooo023oo`009ooo00D0
0?ooooooo`0000;oo`03003ooooo00;oo`03003ooooo00Coo`03003ooooo0?[oo`03003ooooo04Go
o`03003ooooo01Soo`03003ooooo0>Goo`03003ooooo02koo`04003ooooo0002ool01000ooooo`00
1?ooo`001P008_oo000Uool30003ool01000ooooo`001?oo00<00?ooool01?oo00<00?ooool0n_oo
00<00?ooool0AOoo00<00?ooool06Ooo00<00?ooool0i?oo00<00?ooool0;ooo0P000ooo00@00?oo
ool000Coo`03003ooooo02Coo`03003ooooo0=[oo`03003ooooo023oo`009ooo00<00?ooool00_oo
0P001Ooo00<00?ooool01?oo00<00?ooool0n_oo00<00?ooool0AOoo00<00?ooool06Ooo00<00?oo
ool0i?oo00<00?ooool0;_oo00@00?ooool000;oo`04003ooooo0004ool00`00ooooo`0Uool2003J
ool00`00ooooo`0Pool003?oo`03003ooooo00Coo`03003ooooo0?[oo`03003ooooo04Goo`8001_o
o`03003ooooo0>;oo`80033oo`04003ooooo0002ool01000ooooo`001?oo00<00?ooool09ooo00<0
0?ooool0eooo00<00?ooool08?oo000cool00`00ooooo`04ool00`00ooooo`3jool00`00ooooo`15
ool00`00ooooo`0Kool2003Sool00`00ooooo`0_ool20004ool20005ool00`00ooooo`0Xool00`00
ooooo`3Fool00`00ooooo`0Pool003?oo`03003ooooo00Coo`03003ooooo0?[oo`03003ooooo04Go
o`03003ooooo01goo`03003ooooo0>3oo`03003ooooo03coo`03003ooooo02Woo`03003ooooo0=Go
o`03003ooooo023oo`00<ooo0P001Ooo00<00?ooool0nOoo0P00Aooo00<00?ooool07_oo0P00h?oo
00<00?ooool0??oo00<00?ooool0:_oo0P00eOoo00<00?ooool08?oo000cool00`00ooooo`04ool0
0`00ooooo`3jool00`00ooooo`15ool2000Qool2003Mool2000nool00`00ooooo`0/ool00`00oooo
o`3Bool00`00ooooo`0Pool003?oo`03003ooooo00Coo`03003ooooo0?[oo`03003ooooo04Goo`03
003ooooo02;oo`800=coo`03003ooooo03coo`03003ooooo02goo`03003ooooo0=7oo`03003ooooo
023oo`00<ooo00<00?ooool01?oo00<00?ooool0n_oo00<00?ooool0AOoo00<00?ooool09?oo0P00
f_oo00<00?ooool0??oo0P00;ooo00<00?ooool0cooo0P008_oo000cool00`00ooooo`04ool00`00
ooooo`3jool00`00ooooo`15ool00`00ooooo`0Vool2003Hool00`00ooooo`0lool00`00ooooo`0_
ool00`00ooooo`3?ool00`00ooooo`0Pool003?oo`03003ooooo00Coo`03003ooooo0?[oo`03003o
oooo04Goo`8002Woo`800=Goo`8003koo`03003ooooo033oo`03003ooooo0<koo`03003ooooo023o
o`00<ooo00<00?ooool01?oo00<00?ooool0n_oo00<00?ooool0AOoo00<00?ooool0:_oo0P00e?oo
00<00?ooool0??oo00<00?ooool0<Ooo00<00?ooool0cOoo00<00?ooool08?oo000cool20005ool0
0`00ooooo`3iool2000]ool20004ool00`00ooooo`02ool40002ool30006ool00`00ooooo`0/ool2
003Bool00`00ooooo`0lool00`00ooooo`0bool2003=ool00`00ooooo`0Pool003?oo`03003ooooo
00Coo`03003ooooo0?[oo`03003ooooo02[oo`04003ooooo0008ool00`00ooooo`06ool00`00oooo
o`03ool00`00ooooo`0^ool2003@ool00`00ooooo`0lool00`00ooooo`0dool00`00ooooo`3:ool0
0`00ooooo`0Pool003?oo`03003ooooo00Coo`03003ooooo0?[oo`03003ooooo02goo`03003ooooo
00Ooo`03003ooooo00Goo`03003ooooo00?oo`80037oo`800<goo`8003koo`03003ooooo03Goo`03
003ooooo0<Woo`03003ooooo023oo`00<ooo00<00?ooool01?oo00<00?ooool0n_oo00<00?ooool0
:ooo0P002ooo00@00?ooooooo`<000Koo`03003ooooo03;oo`800<coo`03003ooooo03coo`03003o
oooo03Koo`03003ooooo0<Soo`03003ooooo023oo`00<ooo00<00?ooool01?oo00<00?ooool0n_oo
00<00?ooool0;Ooo00<00?ooool02Ooo00@00?ooool000Soo`03003ooooo03Coo`800<[oo`03003o
oooo03coo`8003Soo`03003ooooo0<Koo`8002;oo`00<ooo00<00?ooool01?oo00<00?ooool0n_oo
00<00?ooool0:_oo00@00?ooool000Soo`04003ooooo0002ool00`00ooooo`06ool00`00ooooo`0f
ool20038ool00`00ooooo`0lool00`00ooooo`0hool00`00ooooo`36ool00`00ooooo`0Pool003?o
o`03003ooooo00Coo`03003ooooo0?[oo`03003ooooo02_oo`8000[oo`8000?oo`@000Goo`8003Wo
o`03003ooooo0<Coo`8003koo`03003ooooo03Woo`800<Koo`03003ooooo023oo`00<ooo00<00?oo
ool01?oo00<00?ooool0n_oo00<00?ooool0AOoo00<00?ooool0>Ooo0P00aOoo00<00?ooool0??oo
00<00?ooool0>ooo00<00?ooool0`ooo00<00?ooool08?oo000cool20005ool00`00ooooo`3iool2
0017ool00`00ooooo`0kool20033ool00`00ooooo`0lool00`00ooooo`0lool00`00ooooo`32ool0
0`00ooooo`0Pool003?oo`03003ooooo00Goo`03003ooooo0?Woo`03003ooooo04Goo`03003ooooo
03goo`800<7oo`03003ooooo03coo`03003ooooo03goo`03003ooooo0<7oo`03003ooooo023oo`00
<ooo00<00?ooool01Ooo00<00?ooool0nOoo00<00?ooool0AOoo0P00@?oo0P00__oo0P00?_oo00<0
0?ooool0?_oo0P00`Ooo00<00?ooool08?oo000cool00`00ooooo`05ool00`00ooooo`3iool00`00
ooooo`15ool00`00ooooo`11ool2002mool00`00ooooo`0lool00`00ooooo`10ool00`00ooooo`2n
ool00`00ooooo`0Pool003?oo`03003ooooo00Goo`03003ooooo0?Woo`03003ooooo04Goo`03003o
oooo04?oo`800;_oo`03003ooooo03coo`03003ooooo047oo`03003ooooo0;goo`03003ooooo023o
o`00<ooo00<00?ooool01Ooo00<00?ooool0nOoo00<00?ooool0AOoo00<00?ooool0AOoo00<00?oo
ool0^?oo00<00?ooool0??oo0P00@ooo0P00_?oo0P008_oo000cool00`00ooooo`05ool00`00oooo
o`3iool00`00ooooo`15ool00`00ooooo`16ool00`00ooooo`2gool00`00ooooo`0lool00`00oooo
o`14ool00`00ooooo`2jool00`00ooooo`0Pool003?oo`8000Koo`03003ooooo0?Soo`8004Ooo`80
04Soo`800;Koo`8003koo`03003ooooo04Goo`03003ooooo0;Woo`03003ooooo023oo`00<ooo00<0
0?ooool01Ooo00<00?ooool0nOoo00<00?ooool0AOoo00<00?ooool0BOoo00<00?ooool0]?oo00<0
0?ooool0??oo00<00?ooool0A_oo0P00^Ooo00<00?ooool08?oo000cool00`00ooooo`05ool00`00
ooooo`3iool00`00ooooo`15ool00`00ooooo`1:ool2002dool00`00ooooo`0lool00`00ooooo`18
ool00`00ooooo`2fool00`00ooooo`0Pool003?oo`03003ooooo00Goo`03003ooooo0?Woo`03003o
oooo04Goo`03003ooooo04coo`03003ooooo0;7oo`03003ooooo03coo`03003ooooo04Woo`03003o
oooo0;Goo`03003ooooo023oo`00<ooo00<00?ooool01Ooo00<00?ooool0nOoo00<00?ooool0AOoo
0P00C_oo0P00/?oo0P00?_oo00<00?ooool0B_oo0P00]Ooo00<00?ooool08?oo000Uool40003ool2
0005ool00`00ooooo`05ool00`00ooooo`3iool00`00ooooo`15ool00`00ooooo`1?ool2002_ool0
0`00ooooo`0Xool40003ool20004ool20005ool00`00ooooo`1<ool00`00ooooo`2bool00`00oooo
o`0Pool002Goo`03003ooooo00?oo`04003ooooo0004ool00`00ooooo`05ool00`00ooooo`3iool0
0`00ooooo`0aool20004ool00`00ooooo`02ool30006ool00`00ooooo`1Aool00`00ooooo`2/ool0
0`00ooooo`0Zool01@00oooooooo00000_oo00@00?ooool000;oo`03003ooooo00;oo`03003ooooo
04goo`03003ooooo0;7oo`03003ooooo023oo`009_oo00<00?ooool00_oo00@00?ooool000Coo`<0
00Goo`03003ooooo0?Ooo`<003;oo`04003ooooo000;ool00`00ooooo`03ool00`00ooooo`1Bool2
002/ool00`00ooooo`0Zool01@00oooooooo00000_oo00@00?ooool000;oo`03003ooooo00;oo`<0
04koo`800:ooo`<002;oo`009ooo00D00?ooooooo`0000;oo`03003ooooo00;oo`03003ooooo00Go
o`03003ooooo0?Woo`03003ooooo03?oo`03003ooooo00Woo`03003ooooo00?oo`8005Goo`800:Wo
o`8002coo`05003oooooool00002ool01000ooooo`000_oo00<00?ooool00_oo00<00?ooool0D?oo
00<00?ooool0[_oo00<00?ooool08?oo000Xool01000ooooo`000_oo00<00?ooool00_oo00<00?oo
ool01Ooo00<00?ooool0nOoo00<00?ooool0<Ooo0P002Ooo0`001_oo00<00?ooool0E_oo00<00?oo
ool0Yooo00<00?ooool0:_oo00D00?ooooooo`0000;oo`04003ooooo0002ool00`00ooooo`02ool0
0`00ooooo`1Aool00`00ooooo`2]ool00`00ooooo`0Pool002Goo`04003ooooo0002ool01000oooo
o`001?oo00<00?ooool01Ooo00<00?ooool0nOoo00<00?ooool0<ooo00<00?ooool01_oo00<00?oo
ool01_oo00<00?ooool0Eooo0P00Yooo00<00?ooool0:?oo0`000ooo00@00?ooool000;oo`04003o
oooo0004ool00`00ooooo`1Bool00`00ooooo`2/ool00`00ooooo`0Pool002Koo`8000Coo`8000Go
o`03003ooooo00Koo`03003ooooo0?Soo`03003ooooo033oo`04003ooooo0008ool00`00ooooo`06
ool00`00ooooo`1Iool2002Uool00`00ooooo`0Zool00`00ooooo`02ool20004ool20005ool00`00
ooooo`1Cool2002/ool00`00ooooo`0Pool003?oo`03003ooooo00Koo`03003ooooo0?Soo`03003o
oooo037oo`8000Woo`@000Goo`8005coo`03003ooooo0:7oo`8003koo`03003ooooo05Goo`03003o
oooo0:Woo`03003ooooo023oo`00<ooo00<00?ooool01_oo00<00?ooool0n?oo00<00?ooool0AOoo
00<00?ooool0G?oo0P00X_oo00<00?ooool0??oo00<00?ooool0E_oo00<00?ooool0Z?oo00<00?oo
ool08?oo000cool00`00ooooo`06ool00`00ooooo`3hool00`00ooooo`15ool00`00ooooo`1Nool2
002Pool00`00ooooo`0lool00`00ooooo`1Gool2002Xool00`00ooooo`0Pool003?oo`8000Ooo`03
003ooooo0?Ooo`8004Ooo`03003ooooo063oo`03003ooooo09goo`03003ooooo03coo`8005[oo`80
0:Goo`8002;oo`00<ooo00<00?ooool01_oo00<00?ooool0n?oo00<00?ooool0AOoo0P00H_oo0P00
W?oo0P00?_oo00<00?ooool0Fooo00<00?ooool0Xooo00<00?ooool08?oo000cool00`00ooooo`06
ool00`00ooooo`3hool00`00ooooo`15ool00`00ooooo`1Sool2002Kool00`00ooooo`0lool00`00
ooooo`1Lool2002Sool00`00ooooo`0Pool003?oo`03003ooooo00Koo`03003ooooo0?Soo`03003o
oooo04Goo`03003ooooo06Goo`8009Woo`03003ooooo03coo`03003ooooo05koo`800:7oo`03003o
oooo023oo`00<ooo00<00?ooool01_oo00<00?ooool0n?oo00<00?ooool0AOoo00<00?ooool0Iooo
0P00Uooo00<00?ooool0??oo00<00?ooool0H?oo00<00?ooool0W_oo00<00?ooool08?oo000cool0
0`00ooooo`06ool00`00ooooo`3hool00`00ooooo`15ool00`00ooooo`1Yool2002Eool00`00oooo
o`0lool00`00ooooo`1Qool2002Nool00`00ooooo`0Pool003?oo`03003ooooo00Ooo`03003ooooo
0?Ooo`03003ooooo04Goo`8006coo`03003ooooo097oo`8003koo`03003ooooo06?oo`03003ooooo
09_oo`03003ooooo023oo`00<ooo0P002?oo00<00?ooool0m_oo0P00Aooo00<00?ooool0K?oo0P00
T_oo00<00?ooool0??oo00<00?ooool0I?oo0P00Vooo00<00?ooool08?oo000cool00`00ooooo`07
ool00`00ooooo`3gool00`00ooooo`15ool00`00ooooo`1^ool00`00ooooo`2?ool00`00ooooo`0l
ool00`00ooooo`1Vool2002Iool00`00ooooo`0Pool003?oo`03003ooooo00Ooo`03003ooooo0?Oo
o`03003ooooo04Goo`03003ooooo06ooo`03003ooooo08koo`03003ooooo03coo`8006Woo`03003o
oooo09Goo`8002;oo`00<ooo00<00?ooool01ooo00<00?ooool0mooo00<00?ooool0AOoo0P00LOoo
0P00SOoo0P00?_oo00<00?ooool0JOoo0P00U_oo00<00?ooool08?oo000cool00`00ooooo`07ool0
0`00ooooo`3gool00`00ooooo`15ool00`00ooooo`1bool00`00ooooo`2;ool00`00ooooo`0lool0
0`00ooooo`1[ool00`00ooooo`2Cool00`00ooooo`0Pool003?oo`03003ooooo00Ooo`03003ooooo
0?Ooo`03003ooooo02_oo`8000Coo`03003ooooo00?oo`03003ooooo00;oo`<000Koo`03003ooooo
07?oo`8008_oo`03003ooooo03coo`03003ooooo06coo`8009?oo`03003ooooo023oo`00<ooo00<0
0?ooool01ooo00<00?ooool0mooo00<00?ooool0:_oo00@00?ooool000Woo`03003ooooo00Goo`03
003ooooo00?oo`03003ooooo07Goo`03003ooooo08Soo`03003ooooo03coo`03003ooooo06koo`03
003ooooo093oo`03003ooooo023oo`00<ooo00<00?ooool01ooo00<00?ooool0mooo00<00?ooool0
;Ooo00<00?ooool02?oo00<00?ooool01?oo00<00?ooool00ooo0P00Mooo0P00Qooo0P00?_oo00<0
0?ooool0Kooo00<00?ooool0Sooo00<00?ooool08?oo000cool20008ool00`00ooooo`3fool2000]
ool2000;ool01000oooooooo0`001_oo00<00?ooool0N?oo0P00Q_oo00<00?ooool0??oo00<00?oo
ool0L?oo0P00Sooo00<00?ooool08?oo000cool00`00ooooo`07ool00`00ooooo`3gool00`00oooo
o`0]ool00`00ooooo`09ool01000ooooo`002?oo00<00?ooool0N_oo00<00?ooool0Pooo00<00?oo
ool0??oo00<00?ooool0L_oo00<00?ooool0S?oo00<00?ooool08?oo000cool00`00ooooo`07ool0
0`00ooooo`3gool00`00ooooo`0Zool01000ooooo`002?oo00@00?ooool000;oo`03003ooooo00Ko
o`03003ooooo07_oo`8008?oo`03003ooooo03coo`8007Coo`8008_oo`8002;oo`00<ooo00<00?oo
ool02?oo00<00?ooool0m_oo00<00?ooool0:ooo0P002Ooo10000_oo10001Ooo0P00O_oo0P00P?oo
0P00?_oo00<00?ooool0MOoo00<00?ooool0ROoo00<00?ooool08?oo000cool00`00ooooo`08ool0
0`00ooooo`3fool00`00ooooo`15ool00`00ooooo`1oool00`00ooooo`1nool00`00ooooo`0lool0
0`00ooooo`1fool20029ool00`00ooooo`0Pool003?oo`03003ooooo00Soo`03003ooooo0?Koo`03
003ooooo04Goo`03003ooooo083oo`8007koo`03003ooooo03coo`03003ooooo07Soo`8008Ooo`03
003ooooo023oo`00<ooo00<00?ooool02?oo00<00?ooool0m_oo00<00?ooool0AOoo00<00?ooool0
P_oo0P00O?oo00<00?ooool0??oo00<00?ooool0N_oo00<00?ooool0Q?oo00<00?ooool08?oo000c
ool20009ool00`00ooooo`3eool20017ool20025ool2001iool2000nool00`00ooooo`1kool20024
ool00`00ooooo`0Pool003?oo`03003ooooo00Soo`03003ooooo0?Koo`03003ooooo04Goo`03003o
oooo08Koo`8007Soo`03003ooooo03coo`03003ooooo07goo`8008;oo`03003ooooo023oo`00<ooo
00<00?ooool02?oo00<00?ooool0m_oo00<00?ooool0AOoo00<00?ooool0R?oo0P00M_oo00<00?oo
ool0:?oo10000_oo10000ooo0P001Ooo00<00?ooool0Oooo00<00?ooool0Oooo00<00?ooool08?oo
000cool00`00ooooo`08ool00`00ooooo`3fool00`00ooooo`15ool00`00ooooo`2:ool00`00oooo
o`1cool00`00ooooo`0Zool01@00oooooooo00001Ooo00@00?ooool000Coo`03003ooooo083oo`80
07ooo`03003ooooo023oo`00<ooo00<00?ooool02?oo00<00?ooool0m_oo00<00?ooool0AOoo00<0
0?ooool0Rooo0P00Looo00<00?ooool0:_oo00<00?ooool00_oo00<00?ooool00_oo00@00?ooool0
00Coo`<008;oo`8007_oo`<002;oo`00<ooo00<00?ooool02?oo00<00?ooool0m_oo00<00?ooool0
AOoo0P00S_oo00<00?ooool0Kooo0P00;?oo00<00?ooool00ooo00D00?ooooooo`0000;oo`03003o
oooo00;oo`03003ooooo08Coo`8007_oo`03003ooooo023oo`009_oo0P001?oo0P001Ooo00<00?oo
ool02?oo00<00?ooool0m_oo00<00?ooool0AOoo00<00?ooool0S_oo0P00L?oo00<00?ooool0:_oo
00<00?ooool01?oo00@00?ooool000;oo`03003ooooo00;oo`03003ooooo08Koo`8007Woo`03003o
oooo023oo`009Ooo00@00?ooool000;oo`04003ooooo0004ool00`00ooooo`08ool00`00ooooo`3f
ool00`00ooooo`15ool00`00ooooo`2@ool00`00ooooo`1]ool00`00ooooo`0Xool30003ool01000
ooooo`000_oo00@00?ooool000Coo`03003ooooo08Soo`8007Ooo`03003ooooo023oo`00:?oo00@0
0?ooool000;oo`03003ooooo00;oo`<000Woo`03003ooooo0??oo`<004Ooo`03003ooooo097oo`80
06goo`03003ooooo02[oo`03003ooooo00;oo`8000Coo`8000Goo`03003ooooo08[oo`03003ooooo
07Coo`03003ooooo023oo`009_oo0P000ooo00@00?ooool000Coo`03003ooooo00Woo`03003ooooo
0?Goo`03003ooooo04Goo`8009Coo`03003ooooo06Woo`8003koo`03003ooooo08_oo`8007Coo`03
003ooooo023oo`00:?oo00@00?ooool000;oo`03003ooooo00;oo`03003ooooo00Woo`03003ooooo
0?Goo`03003ooooo04Goo`03003ooooo09Coo`8006[oo`03003ooooo03coo`03003ooooo08goo`80
07;oo`03003ooooo023oo`009Ooo00@00?ooool000;oo`04003ooooo0004ool00`00ooooo`09ool0
0`00ooooo`3eool00`00ooooo`0nool00`00ooooo`04ool00`00ooooo`2Fool2001Xool00`00oooo
o`0lool00`00ooooo`2?ool00`00ooooo`1_ool00`00ooooo`0Pool002Koo`8000Coo`8000Goo`03
003ooooo00Woo`03003ooooo0?Goo`03003ooooo03koo`03003ooooo00Coo`03003ooooo09Soo`80
06Koo`03003ooooo03coo`03003ooooo093oo`8006ooo`03003ooooo023oo`00<ooo00<00?ooool0
2Ooo00<00?ooool0mOoo00<00?ooool0>ooo1@001Ooo0P00Vooo0P00Hooo0P00?_oo0P00Tooo0P00
K?oo0P008_oo000cool00`00ooooo`09ool00`00ooooo`3eool00`00ooooo`0kool01000ooooo`00
1_oo00<00?ooool0W?oo0P00H_oo00<00?ooool0??oo00<00?ooool0U?oo00<00?ooool0J_oo00<0
0?ooool08?oo000cool2000:ool00`00ooooo`3dool2000nool00`00ool00006ool00`00ooooo`2N
ool00`00ooooo`1Oool00`00ooooo`0lool00`00ooooo`2Eool2001Zool00`00ooooo`0Pool003?o
o`03003ooooo00[oo`03003ooooo0?Coo`03003ooooo03goo`8000Koo`03003ooooo09ooo`8005oo
o`03003ooooo03coo`03003ooooo09Ooo`8006Soo`03003ooooo023oo`00<ooo00<00?ooool02_oo
00<00?ooool0m?oo00<00?ooool0?_oo00<00?ooool01?oo0P00X_oo0P00G?oo0P00?_oo00<00?oo
ool0VOoo00<00?ooool0IOoo00<00?ooool08?oo000cool00`00ooooo`0:ool00`00ooooo`3dool0
0`00ooooo`15ool00`00ooooo`2Sool2001Kool00`00ooooo`0lool00`00ooooo`2Jool2001Uool0
0`00ooooo`0Pool003?oo`03003ooooo00[oo`03003ooooo0?Coo`03003ooooo04Goo`03003ooooo
0:Goo`8005Woo`03003ooooo03coo`03003ooooo09coo`8006?oo`03003ooooo023oo`00<ooo00<0
0?ooool02_oo00<00?ooool0m?oo00<00?ooool0AOoo00<00?ooool0Yooo0P00Eooo00<00?ooool0
??oo00<00?ooool0W_oo0P00HOoo00<00?ooool08?oo000cool00`00ooooo`0;ool00`00ooooo`3c
ool00`00ooooo`15ool2002Zool2001Dool2000nool2002Qool2001Nool2000Rool003?oo`03003o
oooo00_oo`03003ooooo0??oo`03003ooooo04Goo`03003ooooo0:_oo`8005?oo`03003ooooo03co
o`03003ooooo0:;oo`8005goo`03003ooooo023oo`00<ooo0P003?oo00<00?ooool0l_oo0P00Aooo
00<00?ooool0[Ooo0P00DOoo00<00?ooool0??oo00<00?ooool0Y?oo0P00Fooo00<00?ooool08?oo
000cool00`00ooooo`0;ool00`00ooooo`3cool00`00ooooo`15ool00`00ooooo`2_ool2001?ool0
0`00ooooo`0lool00`00ooooo`2Vool2001Iool00`00ooooo`0Pool003?oo`03003ooooo00_oo`03
003ooooo0??oo`03003ooooo04Goo`03003ooooo0;7oo`8004goo`03003ooooo03coo`03003ooooo
0:Soo`8005Ooo`03003ooooo023oo`00<ooo00<00?ooool02ooo00<00?ooool0looo00<00?ooool0
AOoo0P00]?oo00<00?ooool0BOoo0P00?_oo00<00?ooool0Z_oo0P00EOoo00<00?ooool08?oo000c
ool00`00ooooo`0<ool00`00ooooo`3bool00`00ooooo`15ool00`00ooooo`2dool2001:ool00`00
ooooo`0lool00`00ooooo`2/ool2001Cool00`00ooooo`0Pool003?oo`03003ooooo00coo`03003o
oooo0?;oo`03003ooooo04Goo`03003ooooo0;Koo`8004Soo`03003ooooo03coo`03003ooooo0:ko
o`80057oo`03003ooooo023oo`00<ooo00<00?ooool03?oo00<00?ooool0l_oo00<00?ooool0AOoo
00<00?ooool0^?oo00<00?ooool0AOoo00<00?ooool0??oo00<00?ooool0/?oo0P00Cooo00<00?oo
ool08?oo000cool2000=ool00`00ooooo`3aool20017ool2002jool20014ool2000nool2002cool2
001<ool2000Rool003?oo`03003ooooo00coo`03003ooooo0?;oo`03003ooooo04Goo`03003ooooo
0;_oo`8004?oo`03003ooooo03coo`03003ooooo0;Coo`8004_oo`03003ooooo023oo`00<ooo00<0
0?ooool03?oo00<00?ooool0l_oo00<00?ooool0;?oo00<00?ooool00_oo00<00?ooool00_oo1000
0_oo0`001_oo00<00?ooool0_Ooo00<00?ooool0@?oo00<00?ooool0??oo00<00?ooool0]_oo0P00
BOoo00<00?ooool08?oo000cool00`00ooooo`0=ool00`00ooooo`3aool00`00ooooo`0/ool00`00
ooooo`07ool00`00ooooo`06ool00`00ooooo`03ool00`00ooooo`2nool20010ool00`00ooooo`0l
ool00`00ooooo`2hool20017ool00`00ooooo`0Pool003?oo`03003ooooo00goo`03003ooooo0?7o
o`03003ooooo02Woo`D000Woo`03003ooooo00Goo`03003ooooo00?oo`800<7oo`8003goo`8003ko
o`03003ooooo0;[oo`8004Goo`03003ooooo023oo`00<ooo00<00?ooool03Ooo00<00?ooool0lOoo
00<00?ooool0:Ooo00@00?ooool000_oo`04003oooooool30006ool00`00ooooo`32ool2000lool0
0`00ooooo`0lool00`00ooooo`2lool30012ool00`00ooooo`0Pool003?oo`03003ooooo00goo`03
003ooooo0?7oo`03003ooooo02[oo`03003oo`0000coo`04003ooooo0008ool00`00ooooo`34ool2
000jool00`00ooooo`0lool00`00ooooo`2oool20010ool00`00ooooo`0Pool003?oo`8000ooo`03
003ooooo0>ooo`8002goo`8000Woo`04003ooooo0002ool00`00ooooo`06ool00`00ooooo`36ool3
000gool00`00ooooo`0Xool40004ool00`00ooooo`02ool20005ool00`00ooooo`31ool3000mool0
0`00ooooo`0Pool003?oo`03003ooooo00koo`03003ooooo0?3oo`03003ooooo02coo`03003ooooo
00Soo`8000?oo`@000Goo`800<[oo`8003Coo`8002coo`03003ooooo00?oo`05003oooooool00002
ool00`00ooooo`02ool00`00ooooo`34ool2000kool00`00ooooo`0Pool003?oo`03003ooooo00oo
o`03003ooooo0>ooo`03003ooooo04Goo`03003ooooo0<_oo`8003?oo`03003ooooo02[oo`03003o
oooo00D000;oo`04003ooooo0004ool30036ool3000fool3000Rool003?oo`03003ooooo00ooo`03
003ooooo0>ooo`03003ooooo04Goo`03003ooooo0<goo`80037oo`03003ooooo02[oo`04003ooooo
0002ool01@00oooooooo00000_oo00<00?ooool00_oo00<00?ooool0bOoo0P00=_oo00<00?ooool0
8?oo000cool00`00ooooo`0?ool00`00ooooo`3_ool00`00ooooo`15ool00`00ooooo`3?ool2000_
ool00`00ooooo`0Zool01`00oooooooo003oo`0000?oo`04003ooooo0004ool00`00ooooo`3;ool2
000dool00`00ooooo`0Pool003?oo`03003ooooo013oo`03003ooooo0>koo`03003ooooo04Goo`80
0=;oo`8002coo`8002[oo`<000Coo`8000?oo`04003ooooo0004ool00`00ooooo`3=ool2000bool0
0`00ooooo`0Pool002Ooo`03003ooooo00;oo`8000Goo`03003ooooo013oo`03003ooooo0>koo`03
003ooooo04Goo`03003ooooo0=?oo`8002_oo`03003ooooo02[oo`03003ooooo00?oo`03003ooooo
00;oo`8000Goo`03003ooooo0<ooo`80033oo`03003ooooo023oo`009ooo00D00?ooooooo`0000;o
o`03003ooooo00;oo`03003ooooo013oo`03003ooooo0>koo`03003ooooo04Goo`03003ooooo0=Go
o`8002Woo`03003ooooo03coo`03003ooooo0=7oo`<002goo`03003ooooo023oo`009?oo1@000_oo
00@00?ooool000Coo`<0013oo`03003ooooo0>coo`<004Ooo`03003ooooo0=Ooo`8002Ooo`03003o
oooo03coo`03003ooooo0=Coo`<002[oo`03003ooooo023oo`009?oo00@00?ooool000?oo`04003o
oooo0004ool00`00ooooo`0Aool00`00ooooo`3]ool00`00ooooo`15ool00`00ooooo`3Iool2000U
ool00`00ooooo`0lool00`00ooooo`3Gool2000Xool00`00ooooo`0Pool002Goo`03003oo`0000?o
o`04003ooooo0004ool00`00ooooo`0Aool00`00ooooo`3]ool00`00ooooo`15ool2003Lool3000Q
ool2000nool2003Jool3000Tool2000Rool002Koo`8000?oo`04003ooooo0004ool00`00ooooo`0B
ool00`00ooooo`3/ool00`00ooooo`15ool00`00ooooo`3Nool2000Pool00`00ooooo`0lool00`00
ooooo`3Lool3000Rool00`00ooooo`0Pool002Ooo`03003ooooo00;oo`8000Goo`03003ooooo01?o
o`03003ooooo0>_oo`03003ooooo04Goo`03003ooooo0>3oo`<001goo`03003ooooo03coo`03003o
oooo0=ooo`80023oo`03003ooooo023oo`00<ooo00<00?ooool04ooo00<00?ooool0jooo00<00?oo
ool0AOoo00<00?ooool0hooo0P006ooo00<00?ooool0??oo00<00?ooool0hOoo0`007Ooo00<00?oo
ool08?oo000cool00`00ooooo`0Dool00`00ooooo`3Zool00`00ooooo`15ool2003Vool3000Gool2
000nool00`00ooooo`3Tool2000Kool00`00ooooo`0Pool003?oo`8001Goo`03003ooooo0>Woo`80
04Ooo`03003ooooo0>Soo`8001Koo`03003ooooo03coo`03003ooooo0>Koo`8001Woo`03003ooooo
023oo`00<ooo00<00?ooool05Ooo0P00j_oo00<00?ooool0<_oo00<00?ooool00_oo00<00?ooool0
0_oo0`001_oo00<00?ooool0j_oo0P005?oo00<00?ooool0??oo00<00?ooool0j?oo0P005ooo00<0
0?ooool08?oo000cool00`00ooooo`0Gool00`00ooooo`3Wool00`00ooooo`0bool00`00ooooo`0:
ool00`00ooooo`03ool00`00ooooo`3/ool2000Bool00`00ooooo`0lool00`00ooooo`3Zool2000E
ool00`00ooooo`0Pool003?oo`03003ooooo01Soo`03003ooooo0>Koo`03003ooooo02ooo`D000_o
o`03003ooooo00?oo`800>ooo`8000ooo`8003koo`03003ooooo0>coo`8001?oo`03003ooooo023o
o`00<ooo00<00?ooool06Ooo00<00?ooool0iOoo00<00?ooool0;ooo00@00?ooool000Woo`<000Ko
o`03003ooooo0?3oo`<000goo`03003ooooo03coo`800>ooo`80013oo`8002;oo`00<ooo00<00?oo
ool06_oo0P00/Ooo;`001Ooo00<00?ooool0<?oo00<00?oo00002Ooo00<00?ooool01_oo00<00?oo
ool0looo0P002ooo00<00?ooool0??oo00<00?ooool0l?oo0`003_oo00<00?ooool08?oo000cool0
0`00ooooo`0Lool4001joolc000dool00`00ooooo`0aool20009ool00`00ooooo`06ool00`00oooo
o`3eool20009ool00`00ooooo`0lool00`00ooooo`3cool3000;ool00`00ooooo`0Pool003?oo`03
003ooooo023oo`H004[oobX006Ooo`03003ooooo03;oo`03003ooooo00Ooo`@000Goo`800?Soo`80
00Koo`8003koo`03003ooooo0?Koo`@000Ooo`03003ooooo023oo`00<ooo0P009oooBP00T?oo0P00
Aooo00<00?ooool0nOoo0P001Ooo00<00?ooool0??oo00<00?ooool0n_oo0P001Ooo00<00?ooool0
8?oo000cool00`00ooooo`3oool2ool00`00ooooo`15ool00`00ooooo`3oool1ool00`00ooooo`0l
ool00`00ooooo`3oool2ool00`00ooooo`0Pool003?oo`03003ooooo00?oo`03003ooooo02ooo`03
003ooooo02koo`03003ooooo02ooo`03003ooooo02koo`03003ooooo02ooo`03003ooooo00?oo`03
003ooooo04Goo`03003ooooo00?oo`03003ooooo02koo`03003ooooo02ooo`03003ooooo02koo`03
003ooooo02ooo`03003ooooo02koo`03003ooooo00?oo`03003ooooo03coo`03003ooooo00Coo`03
003ooooo02koo`03003ooooo02koo`03003ooooo02ooo`03003ooooo02koo`03003ooooo02ooo`03
003ooooo00?oo`03003ooooo023oo`00<ooo00<00?ooool00ooo00<00?ooool02_oo00<00?ooool0
2Ooo00<00?ooool02Ooo00<00?ooool02_oo00<00?ooool02Ooo00<00?ooool02Ooo00<00?ooool0
2_oo00<00?ooool02Ooo00<00?ooool02_oo00<00?ooool02Ooo00<00?ooool02Ooo00<00?ooool0
2_oo00<00?ooool02Ooo00<00?ooool02Ooo00<00?ooool02_oo00<00?ooool02Ooo00<00?ooool0
2Ooo00<00?ooool02_oo00<00?ooool02Ooo00<00?ooool02_oo00<00?ooool00ooo00<00?ooool0
AOoo0P001?oo00<00?ooool02Ooo00<00?ooool02_oo00<00?ooool02Ooo00<00?ooool02Ooo00<0
0?ooool02_oo00<00?ooool02Ooo00<00?ooool02Ooo00<00?ooool02_oo00<00?ooool02Ooo00<0
0?ooool02_oo00<00?ooool02Ooo00<00?ooool02Ooo00<00?ooool02_oo00<00?ooool02Ooo00<0
0?ooool02Ooo00<00?ooool02_oo00<00?ooool02Ooo00<00?ooool02_oo00<00?ooool02Ooo00<0
0?ooool02Ooo00<00?ooool00_oo0P00?_oo00<00?ooool01?oo00<00?ooool02Ooo00<00?ooool0
2Ooo00<00?ooool02_oo00<00?ooool02Ooo00<00?ooool02Ooo00<00?ooool02_oo00<00?ooool0
2Ooo00<00?ooool02Ooo00<00?ooool02_oo00<00?ooool02Ooo00<00?ooool02_oo00<00?ooool0
2Ooo00<00?ooool02Ooo00<00?ooool02_oo00<00?ooool02Ooo00<00?ooool02Ooo00<00?ooool0
2_oo00<00?ooool02Ooo00<00?ooool02_oo00<00?ooool02Ooo00<00?ooool00ooo00<00?ooool0
8?oo000coooo00060017oooo0005000noooo0006000Rool00?ooooooooooon_oo`00oooooooooooo
jooo003oooooooooooo[ool00?ooooooooooon_oo`00\
\>"],
  ImageRangeCache->{{{0, 999}, {192.125, 0}} -> {-0.0817374, -0.0144852, \
0.00316664, 0.00316664}, {{25.8125, 321.812}, {187.5, 4.5625}} -> {-2.33038, \
-5.27932, 0.0404159, 0.268627}, {{351.438, 647.5}, {187.5, 4.5625}} -> \
{-15.7346, 2.37033, 0.0404159, 0.011929}, {{677.125, 973.188}, {187.5, \
4.5625}} -> {-28.7763, 46.1942, 0.0404159, 0.577714}}],

Cell[BoxData[
    TagBox[\(\[SkeletonIndicator]  GraphicsArray  \[SkeletonIndicator]\),
      False,
      Editable->False]], "Output"],

Cell[GraphicsData["PostScript", "\<\
%!
%%Creator: Mathematica
%%AspectRatio: .19314 
%%ImageSize: 1000 193.136 
MathPictureStart
/Mabs {
Mgmatrix idtransform
Mtmatrix dtransform
} bind def
/Mabsadd { Mabs
3 -1 roll add
3 1 roll add
exch } bind def
%% Graphics
%%IncludeResource: font Courier
%%IncludeFont: Courier
/Courier findfont 10  scalefont  setfont
% Scaling calculations
0.0238095 0.31746 0.00459847 0.31746 [
[ 0 0 0 0 ]
[ 1 .19314 0 0 ]
] MathScale
% Start of Graphics
1 setlinecap
1 setlinejoin
newpath
0 0 m
1 0 L
1 .19314 L
0 .19314 L
closepath
clip
newpath
% Start of sub-graphic
p
0.0238095 0.00459847 0.321429 0.188537 MathSubStart
%% Graphics
%%IncludeResource: font Courier
%%IncludeFont: Courier
/Courier findfont 10  scalefont  setfont
% Scaling calculations
0.0238095 0.0952381 -0.320457 0.00523707 [
[.02381 -0.0125 -3 -9 ]
[.02381 -0.0125 3 0 ]
[.21429 -0.0125 -3 -9 ]
[.21429 -0.0125 3 0 ]
[.40476 -0.0125 -3 -9 ]
[.40476 -0.0125 3 0 ]
[.59524 -0.0125 -3 -9 ]
[.59524 -0.0125 3 0 ]
[.78571 -0.0125 -3 -9 ]
[.78571 -0.0125 3 0 ]
[.97619 -0.0125 -6 -9 ]
[.97619 -0.0125 6 0 ]
[ 0 0 -0.125 0 ]
[.5 -0.0125 -56 -19.125 ]
[.5 -0.0125 56 -9 ]
[-0.0125 .09851 -12 -4.5 ]
[-0.0125 .09851 0 4.5 ]
[-0.0125 .20325 -18 -4.5 ]
[-0.0125 .20325 0 4.5 ]
[-0.0125 .30799 -18 -4.5 ]
[-0.0125 .30799 0 4.5 ]
[-0.0125 .41273 -18 -4.5 ]
[-0.0125 .41273 0 4.5 ]
[-0.0125 .51747 -18 -4.5 ]
[-0.0125 .51747 0 4.5 ]
[ 0 0 -0.125 0 ]
[ 0 .61803 .125 0 ]
[ 1 0 .125 0 ]
[ 0 0 0 0 ]
[ 1 .61803 0 0 ]
] MathScale
% Start of Graphics
1 setlinecap
1 setlinejoin
newpath
0 g
.25 Mabswid
[ ] 0 setdash
.02381 0 m
.02381 .00625 L
s
[(0)] .02381 -0.0125 0 1 Mshowa
.21429 0 m
.21429 .00625 L
s
[(2)] .21429 -0.0125 0 1 Mshowa
.40476 0 m
.40476 .00625 L
s
[(4)] .40476 -0.0125 0 1 Mshowa
.59524 0 m
.59524 .00625 L
s
[(6)] .59524 -0.0125 0 1 Mshowa
.78571 0 m
.78571 .00625 L
s
[(8)] .78571 -0.0125 0 1 Mshowa
.97619 0 m
.97619 .00625 L
s
[(10)] .97619 -0.0125 0 1 Mshowa
.125 Mabswid
.07143 0 m
.07143 .00375 L
s
.11905 0 m
.11905 .00375 L
s
.16667 0 m
.16667 .00375 L
s
.2619 0 m
.2619 .00375 L
s
.30952 0 m
.30952 .00375 L
s
.35714 0 m
.35714 .00375 L
s
.45238 0 m
.45238 .00375 L
s
.5 0 m
.5 .00375 L
s
.54762 0 m
.54762 .00375 L
s
.64286 0 m
.64286 .00375 L
s
.69048 0 m
.69048 .00375 L
s
.7381 0 m
.7381 .00375 L
s
.83333 0 m
.83333 .00375 L
s
.88095 0 m
.88095 .00375 L
s
.92857 0 m
.92857 .00375 L
s
.25 Mabswid
0 0 m
1 0 L
s
gsave
.5 -0.0125 -117 -23.125 Mabsadd m
1 1 Mabs scale
currentpoint translate
0 18.125 translate 1 -1 scale
/g { setgray} bind def
/k { setcmykcolor} bind def
/p { gsave} bind def
/r { setrgbcolor} bind def
/w { setlinewidth} bind def
/C { curveto} bind def
/F { fill} bind def
/L { lineto} bind def
/rL { rlineto} bind def
/P { grestore} bind def
/s { stroke} bind def
/S { show} bind def
/N {currentpoint 3 -1 roll show moveto} bind def
/Msf { findfont exch scalefont [1 0 0 -1 0 0 ] makefont setfont} bind def
/m { moveto} bind def
/Mr { rmoveto} bind def
/Mx {currentpoint exch pop moveto} bind def
/My {currentpoint pop exch moveto} bind def
/X {0 rmoveto} bind def
/Y {0 exch rmoveto} bind def
63.000 11.250 moveto
%%IncludeResource: font Courier
%%IncludeFont: Courier
/Courier findfont 10.000 scalefont
[1 0 0 -1 0 0 ] makefont setfont
0.000 0.000 0.000 setrgbcolor
0.000 0.000 rmoveto
63.000 11.250 moveto
%%IncludeResource: font Courier
%%IncludeFont: Courier
/Courier findfont 10.000 scalefont
[1 0 0 -1 0 0 ] makefont setfont
0.000 0.000 0.000 setrgbcolor
(IRS) show
%%IncludeResource: font Mathematica2Mono
%%IncludeFont: Mathematica2Mono
/Mathematica2Mono findfont 10.000 scalefont
[1 0 0 -1 0 0 ] makefont setfont
0.000 0.000 0.000 setrgbcolor
81.000 11.250 moveto
(@) show
87.000 11.250 moveto
%%IncludeResource: font Courier
%%IncludeFont: Courier
/Courier findfont 10.000 scalefont
[1 0 0 -1 0 0 ] makefont setfont
0.000 0.000 0.000 setrgbcolor
(X) show
93.000 11.250 moveto
%%IncludeResource: font Courier
%%IncludeFont: Courier
/Courier findfont 10.000 scalefont
[1 0 0 -1 0 0 ] makefont setfont
0.000 0.000 0.000 setrgbcolor
(,) show
99.000 11.250 moveto
%%IncludeResource: font Courier
%%IncludeFont: Courier
/Courier findfont 10.000 scalefont
[1 0 0 -1 0 0 ] makefont setfont
0.000 0.000 0.000 setrgbcolor
(P) show
105.000 11.250 moveto
%%IncludeResource: font Courier
%%IncludeFont: Courier
/Courier findfont 10.000 scalefont
[1 0 0 -1 0 0 ] makefont setfont
0.000 0.000 0.000 setrgbcolor
(,) show
111.000 11.250 moveto
%%IncludeResource: font Courier
%%IncludeFont: Courier
/Courier findfont 10.000 scalefont
[1 0 0 -1 0 0 ] makefont setfont
0.000 0.000 0.000 setrgbcolor
(X) show
117.000 11.250 moveto
%%IncludeResource: font Courier
%%IncludeFont: Courier
/Courier findfont 10.000 scalefont
[1 0 0 -1 0 0 ] makefont setfont
0.000 0.000 0.000 setrgbcolor
(,) show
123.000 11.250 moveto
%%IncludeResource: font Courier
%%IncludeFont: Courier
/Courier findfont 10.000 scalefont
[1 0 0 -1 0 0 ] makefont setfont
0.000 0.000 0.000 setrgbcolor
(X) show
129.000 11.250 moveto
%%IncludeResource: font Courier
%%IncludeFont: Courier
/Courier findfont 10.000 scalefont
[1 0 0 -1 0 0 ] makefont setfont
0.000 0.000 0.000 setrgbcolor
(,) show
135.000 11.250 moveto
%%IncludeResource: font Courier
%%IncludeFont: Courier
/Courier findfont 10.000 scalefont
[1 0 0 -1 0 0 ] makefont setfont
0.000 0.000 0.000 setrgbcolor
(X) show
141.000 11.250 moveto
%%IncludeResource: font Courier
%%IncludeFont: Courier
/Courier findfont 10.000 scalefont
[1 0 0 -1 0 0 ] makefont setfont
0.000 0.000 0.000 setrgbcolor
(,) show
147.000 11.250 moveto
%%IncludeResource: font Courier
%%IncludeFont: Courier
/Courier findfont 10.000 scalefont
[1 0 0 -1 0 0 ] makefont setfont
0.000 0.000 0.000 setrgbcolor
(X) show
153.000 11.250 moveto
%%IncludeResource: font Courier
%%IncludeFont: Courier
/Courier findfont 10.000 scalefont
[1 0 0 -1 0 0 ] makefont setfont
0.000 0.000 0.000 setrgbcolor
(,) show
159.000 11.250 moveto
%%IncludeResource: font Courier
%%IncludeFont: Courier
/Courier findfont 10.000 scalefont
[1 0 0 -1 0 0 ] makefont setfont
0.000 0.000 0.000 setrgbcolor
(X) show
%%IncludeResource: font Mathematica2Mono
%%IncludeFont: Mathematica2Mono
/Mathematica2Mono findfont 10.000 scalefont
[1 0 0 -1 0 0 ] makefont setfont
0.000 0.000 0.000 setrgbcolor
165.000 11.250 moveto
(D) show
171.000 11.250 moveto
%%IncludeResource: font Courier
%%IncludeFont: Courier
/Courier findfont 10.000 scalefont
[1 0 0 -1 0 0 ] makefont setfont
0.000 0.000 0.000 setrgbcolor
0.000 0.000 rmoveto
1.000 setlinewidth
grestore
0 .09851 m
.00625 .09851 L
s
[(80)] -0.0125 .09851 1 0 Mshowa
0 .20325 m
.00625 .20325 L
s
[(100)] -0.0125 .20325 1 0 Mshowa
0 .30799 m
.00625 .30799 L
s
[(120)] -0.0125 .30799 1 0 Mshowa
0 .41273 m
.00625 .41273 L
s
[(140)] -0.0125 .41273 1 0 Mshowa
0 .51747 m
.00625 .51747 L
s
[(160)] -0.0125 .51747 1 0 Mshowa
.125 Mabswid
0 .12469 m
.00375 .12469 L
s
0 .15088 m
.00375 .15088 L
s
0 .17706 m
.00375 .17706 L
s
0 .22943 m
.00375 .22943 L
s
0 .25562 m
.00375 .25562 L
s
0 .28181 m
.00375 .28181 L
s
0 .33418 m
.00375 .33418 L
s
0 .36036 m
.00375 .36036 L
s
0 .38655 m
.00375 .38655 L
s
0 .43892 m
.00375 .43892 L
s
0 .4651 m
.00375 .4651 L
s
0 .49129 m
.00375 .49129 L
s
0 .54366 m
.00375 .54366 L
s
0 .56984 m
.00375 .56984 L
s
0 .59603 m
.00375 .59603 L
s
0 .07232 m
.00375 .07232 L
s
0 .04614 m
.00375 .04614 L
s
0 .01995 m
.00375 .01995 L
s
.25 Mabswid
0 0 m
0 .61803 L
s
.02381 .61178 m
.02381 .61803 L
s
.21429 .61178 m
.21429 .61803 L
s
.40476 .61178 m
.40476 .61803 L
s
.59524 .61178 m
.59524 .61803 L
s
.78571 .61178 m
.78571 .61803 L
s
.97619 .61178 m
.97619 .61803 L
s
.125 Mabswid
.07143 .61428 m
.07143 .61803 L
s
.11905 .61428 m
.11905 .61803 L
s
.16667 .61428 m
.16667 .61803 L
s
.2619 .61428 m
.2619 .61803 L
s
.30952 .61428 m
.30952 .61803 L
s
.35714 .61428 m
.35714 .61803 L
s
.45238 .61428 m
.45238 .61803 L
s
.5 .61428 m
.5 .61803 L
s
.54762 .61428 m
.54762 .61803 L
s
.64286 .61428 m
.64286 .61803 L
s
.69048 .61428 m
.69048 .61803 L
s
.7381 .61428 m
.7381 .61803 L
s
.83333 .61428 m
.83333 .61803 L
s
.88095 .61428 m
.88095 .61803 L
s
.92857 .61428 m
.92857 .61803 L
s
.25 Mabswid
0 .61803 m
1 .61803 L
s
.99375 .09851 m
1 .09851 L
s
.99375 .20325 m
1 .20325 L
s
.99375 .30799 m
1 .30799 L
s
.99375 .41273 m
1 .41273 L
s
.99375 .51747 m
1 .51747 L
s
.125 Mabswid
.99625 .12469 m
1 .12469 L
s
.99625 .15088 m
1 .15088 L
s
.99625 .17706 m
1 .17706 L
s
.99625 .22943 m
1 .22943 L
s
.99625 .25562 m
1 .25562 L
s
.99625 .28181 m
1 .28181 L
s
.99625 .33418 m
1 .33418 L
s
.99625 .36036 m
1 .36036 L
s
.99625 .38655 m
1 .38655 L
s
.99625 .43892 m
1 .43892 L
s
.99625 .4651 m
1 .4651 L
s
.99625 .49129 m
1 .49129 L
s
.99625 .54366 m
1 .54366 L
s
.99625 .56984 m
1 .56984 L
s
.99625 .59603 m
1 .59603 L
s
.99625 .07232 m
1 .07232 L
s
.99625 .04614 m
1 .04614 L
s
.99625 .01995 m
1 .01995 L
s
.25 Mabswid
1 0 m
1 .61803 L
s
0 .09851 m
1 .09851 L
s
0 0 m
1 0 L
1 .61803 L
0 .61803 L
closepath
clip
newpath
.5 Mabswid
.02381 .01472 m
.06244 .06756 L
.10458 .12073 L
.14415 .16656 L
.18221 .20718 L
.22272 .247 L
.26171 .28226 L
.30316 .3167 L
.34309 .34717 L
.3815 .37416 L
.42237 .40059 L
.46172 .42397 L
.49955 .44471 L
.53984 .46506 L
.57861 .48307 L
.61984 .50069 L
.65954 .51627 L
.69774 .53009 L
.73838 .54362 L
.77751 .5556 L
.81909 .5673 L
.85916 .57764 L
.89771 .58681 L
.93871 .59577 L
.97619 .60332 L
s
MathSubEnd
P
% End of sub-graphic
% Start of sub-graphic
p
0.35119 0.00459847 0.64881 0.188537 MathSubStart
%% Graphics
%%IncludeResource: font Courier
%%IncludeFont: Courier
/Courier findfont 10  scalefont  setfont
% Scaling calculations
0.0238095 0.0952381 -0.320457 0.00523707 [
[.02381 -0.0125 -3 -9 ]
[.02381 -0.0125 3 0 ]
[.21429 -0.0125 -3 -9 ]
[.21429 -0.0125 3 0 ]
[.40476 -0.0125 -3 -9 ]
[.40476 -0.0125 3 0 ]
[.59524 -0.0125 -3 -9 ]
[.59524 -0.0125 3 0 ]
[.78571 -0.0125 -3 -9 ]
[.78571 -0.0125 3 0 ]
[.97619 -0.0125 -6 -9 ]
[.97619 -0.0125 6 0 ]
[ 0 0 -0.125 0 ]
[.5 -0.0125 -56 -19.125 ]
[.5 -0.0125 56 -9 ]
[-0.0125 .09851 -12 -4.5 ]
[-0.0125 .09851 0 4.5 ]
[-0.0125 .20325 -18 -4.5 ]
[-0.0125 .20325 0 4.5 ]
[-0.0125 .30799 -18 -4.5 ]
[-0.0125 .30799 0 4.5 ]
[-0.0125 .41273 -18 -4.5 ]
[-0.0125 .41273 0 4.5 ]
[-0.0125 .51747 -18 -4.5 ]
[-0.0125 .51747 0 4.5 ]
[ 0 0 -0.125 0 ]
[ 0 .61803 .125 0 ]
[ 1 0 .125 0 ]
[ 0 0 0 0 ]
[ 1 .61803 0 0 ]
] MathScale
% Start of Graphics
1 setlinecap
1 setlinejoin
newpath
0 g
.25 Mabswid
[ ] 0 setdash
.02381 0 m
.02381 .00625 L
s
[(0)] .02381 -0.0125 0 1 Mshowa
.21429 0 m
.21429 .00625 L
s
[(2)] .21429 -0.0125 0 1 Mshowa
.40476 0 m
.40476 .00625 L
s
[(4)] .40476 -0.0125 0 1 Mshowa
.59524 0 m
.59524 .00625 L
s
[(6)] .59524 -0.0125 0 1 Mshowa
.78571 0 m
.78571 .00625 L
s
[(8)] .78571 -0.0125 0 1 Mshowa
.97619 0 m
.97619 .00625 L
s
[(10)] .97619 -0.0125 0 1 Mshowa
.125 Mabswid
.07143 0 m
.07143 .00375 L
s
.11905 0 m
.11905 .00375 L
s
.16667 0 m
.16667 .00375 L
s
.2619 0 m
.2619 .00375 L
s
.30952 0 m
.30952 .00375 L
s
.35714 0 m
.35714 .00375 L
s
.45238 0 m
.45238 .00375 L
s
.5 0 m
.5 .00375 L
s
.54762 0 m
.54762 .00375 L
s
.64286 0 m
.64286 .00375 L
s
.69048 0 m
.69048 .00375 L
s
.7381 0 m
.7381 .00375 L
s
.83333 0 m
.83333 .00375 L
s
.88095 0 m
.88095 .00375 L
s
.92857 0 m
.92857 .00375 L
s
.25 Mabswid
0 0 m
1 0 L
s
gsave
.5 -0.0125 -117 -23.125 Mabsadd m
1 1 Mabs scale
currentpoint translate
0 18.125 translate 1 -1 scale
/g { setgray} bind def
/k { setcmykcolor} bind def
/p { gsave} bind def
/r { setrgbcolor} bind def
/w { setlinewidth} bind def
/C { curveto} bind def
/F { fill} bind def
/L { lineto} bind def
/rL { rlineto} bind def
/P { grestore} bind def
/s { stroke} bind def
/S { show} bind def
/N {currentpoint 3 -1 roll show moveto} bind def
/Msf { findfont exch scalefont [1 0 0 -1 0 0 ] makefont setfont} bind def
/m { moveto} bind def
/Mr { rmoveto} bind def
/Mx {currentpoint exch pop moveto} bind def
/My {currentpoint pop exch moveto} bind def
/X {0 rmoveto} bind def
/Y {0 exch rmoveto} bind def
63.000 11.250 moveto
%%IncludeResource: font Courier
%%IncludeFont: Courier
/Courier findfont 10.000 scalefont
[1 0 0 -1 0 0 ] makefont setfont
0.000 0.000 0.000 setrgbcolor
0.000 0.000 rmoveto
63.000 11.250 moveto
%%IncludeResource: font Courier
%%IncludeFont: Courier
/Courier findfont 10.000 scalefont
[1 0 0 -1 0 0 ] makefont setfont
0.000 0.000 0.000 setrgbcolor
(IRS) show
%%IncludeResource: font Mathematica2Mono
%%IncludeFont: Mathematica2Mono
/Mathematica2Mono findfont 10.000 scalefont
[1 0 0 -1 0 0 ] makefont setfont
0.000 0.000 0.000 setrgbcolor
81.000 11.250 moveto
(@) show
87.000 11.250 moveto
%%IncludeResource: font Courier
%%IncludeFont: Courier
/Courier findfont 10.000 scalefont
[1 0 0 -1 0 0 ] makefont setfont
0.000 0.000 0.000 setrgbcolor
(X) show
93.000 11.250 moveto
%%IncludeResource: font Courier
%%IncludeFont: Courier
/Courier findfont 10.000 scalefont
[1 0 0 -1 0 0 ] makefont setfont
0.000 0.000 0.000 setrgbcolor
(,) show
99.000 11.250 moveto
%%IncludeResource: font Courier
%%IncludeFont: Courier
/Courier findfont 10.000 scalefont
[1 0 0 -1 0 0 ] makefont setfont
0.000 0.000 0.000 setrgbcolor
(X) show
105.000 11.250 moveto
%%IncludeResource: font Courier
%%IncludeFont: Courier
/Courier findfont 10.000 scalefont
[1 0 0 -1 0 0 ] makefont setfont
0.000 0.000 0.000 setrgbcolor
(,) show
111.000 11.250 moveto
%%IncludeResource: font Courier
%%IncludeFont: Courier
/Courier findfont 10.000 scalefont
[1 0 0 -1 0 0 ] makefont setfont
0.000 0.000 0.000 setrgbcolor
(P) show
117.000 11.250 moveto
%%IncludeResource: font Courier
%%IncludeFont: Courier
/Courier findfont 10.000 scalefont
[1 0 0 -1 0 0 ] makefont setfont
0.000 0.000 0.000 setrgbcolor
(,) show
123.000 11.250 moveto
%%IncludeResource: font Courier
%%IncludeFont: Courier
/Courier findfont 10.000 scalefont
[1 0 0 -1 0 0 ] makefont setfont
0.000 0.000 0.000 setrgbcolor
(X) show
129.000 11.250 moveto
%%IncludeResource: font Courier
%%IncludeFont: Courier
/Courier findfont 10.000 scalefont
[1 0 0 -1 0 0 ] makefont setfont
0.000 0.000 0.000 setrgbcolor
(,) show
135.000 11.250 moveto
%%IncludeResource: font Courier
%%IncludeFont: Courier
/Courier findfont 10.000 scalefont
[1 0 0 -1 0 0 ] makefont setfont
0.000 0.000 0.000 setrgbcolor
(X) show
141.000 11.250 moveto
%%IncludeResource: font Courier
%%IncludeFont: Courier
/Courier findfont 10.000 scalefont
[1 0 0 -1 0 0 ] makefont setfont
0.000 0.000 0.000 setrgbcolor
(,) show
147.000 11.250 moveto
%%IncludeResource: font Courier
%%IncludeFont: Courier
/Courier findfont 10.000 scalefont
[1 0 0 -1 0 0 ] makefont setfont
0.000 0.000 0.000 setrgbcolor
(X) show
153.000 11.250 moveto
%%IncludeResource: font Courier
%%IncludeFont: Courier
/Courier findfont 10.000 scalefont
[1 0 0 -1 0 0 ] makefont setfont
0.000 0.000 0.000 setrgbcolor
(,) show
159.000 11.250 moveto
%%IncludeResource: font Courier
%%IncludeFont: Courier
/Courier findfont 10.000 scalefont
[1 0 0 -1 0 0 ] makefont setfont
0.000 0.000 0.000 setrgbcolor
(X) show
%%IncludeResource: font Mathematica2Mono
%%IncludeFont: Mathematica2Mono
/Mathematica2Mono findfont 10.000 scalefont
[1 0 0 -1 0 0 ] makefont setfont
0.000 0.000 0.000 setrgbcolor
165.000 11.250 moveto
(D) show
171.000 11.250 moveto
%%IncludeResource: font Courier
%%IncludeFont: Courier
/Courier findfont 10.000 scalefont
[1 0 0 -1 0 0 ] makefont setfont
0.000 0.000 0.000 setrgbcolor
0.000 0.000 rmoveto
1.000 setlinewidth
grestore
0 .09851 m
.00625 .09851 L
s
[(80)] -0.0125 .09851 1 0 Mshowa
0 .20325 m
.00625 .20325 L
s
[(100)] -0.0125 .20325 1 0 Mshowa
0 .30799 m
.00625 .30799 L
s
[(120)] -0.0125 .30799 1 0 Mshowa
0 .41273 m
.00625 .41273 L
s
[(140)] -0.0125 .41273 1 0 Mshowa
0 .51747 m
.00625 .51747 L
s
[(160)] -0.0125 .51747 1 0 Mshowa
.125 Mabswid
0 .12469 m
.00375 .12469 L
s
0 .15088 m
.00375 .15088 L
s
0 .17706 m
.00375 .17706 L
s
0 .22943 m
.00375 .22943 L
s
0 .25562 m
.00375 .25562 L
s
0 .28181 m
.00375 .28181 L
s
0 .33418 m
.00375 .33418 L
s
0 .36036 m
.00375 .36036 L
s
0 .38655 m
.00375 .38655 L
s
0 .43892 m
.00375 .43892 L
s
0 .4651 m
.00375 .4651 L
s
0 .49129 m
.00375 .49129 L
s
0 .54366 m
.00375 .54366 L
s
0 .56984 m
.00375 .56984 L
s
0 .59603 m
.00375 .59603 L
s
0 .07232 m
.00375 .07232 L
s
0 .04614 m
.00375 .04614 L
s
0 .01995 m
.00375 .01995 L
s
.25 Mabswid
0 0 m
0 .61803 L
s
.02381 .61178 m
.02381 .61803 L
s
.21429 .61178 m
.21429 .61803 L
s
.40476 .61178 m
.40476 .61803 L
s
.59524 .61178 m
.59524 .61803 L
s
.78571 .61178 m
.78571 .61803 L
s
.97619 .61178 m
.97619 .61803 L
s
.125 Mabswid
.07143 .61428 m
.07143 .61803 L
s
.11905 .61428 m
.11905 .61803 L
s
.16667 .61428 m
.16667 .61803 L
s
.2619 .61428 m
.2619 .61803 L
s
.30952 .61428 m
.30952 .61803 L
s
.35714 .61428 m
.35714 .61803 L
s
.45238 .61428 m
.45238 .61803 L
s
.5 .61428 m
.5 .61803 L
s
.54762 .61428 m
.54762 .61803 L
s
.64286 .61428 m
.64286 .61803 L
s
.69048 .61428 m
.69048 .61803 L
s
.7381 .61428 m
.7381 .61803 L
s
.83333 .61428 m
.83333 .61803 L
s
.88095 .61428 m
.88095 .61803 L
s
.92857 .61428 m
.92857 .61803 L
s
.25 Mabswid
0 .61803 m
1 .61803 L
s
.99375 .09851 m
1 .09851 L
s
.99375 .20325 m
1 .20325 L
s
.99375 .30799 m
1 .30799 L
s
.99375 .41273 m
1 .41273 L
s
.99375 .51747 m
1 .51747 L
s
.125 Mabswid
.99625 .12469 m
1 .12469 L
s
.99625 .15088 m
1 .15088 L
s
.99625 .17706 m
1 .17706 L
s
.99625 .22943 m
1 .22943 L
s
.99625 .25562 m
1 .25562 L
s
.99625 .28181 m
1 .28181 L
s
.99625 .33418 m
1 .33418 L
s
.99625 .36036 m
1 .36036 L
s
.99625 .38655 m
1 .38655 L
s
.99625 .43892 m
1 .43892 L
s
.99625 .4651 m
1 .4651 L
s
.99625 .49129 m
1 .49129 L
s
.99625 .54366 m
1 .54366 L
s
.99625 .56984 m
1 .56984 L
s
.99625 .59603 m
1 .59603 L
s
.99625 .07232 m
1 .07232 L
s
.99625 .04614 m
1 .04614 L
s
.99625 .01995 m
1 .01995 L
s
.25 Mabswid
1 0 m
1 .61803 L
s
0 .09851 m
1 .09851 L
s
0 0 m
1 0 L
1 .61803 L
0 .61803 L
closepath
clip
newpath
.5 Mabswid
.02381 .01472 m
.06244 .06756 L
.10458 .12073 L
.14415 .16656 L
.18221 .20718 L
.22272 .247 L
.26171 .28226 L
.30316 .3167 L
.34309 .34717 L
.3815 .37416 L
.42237 .40059 L
.46172 .42397 L
.49955 .44471 L
.53984 .46506 L
.57861 .48307 L
.61984 .50069 L
.65954 .51627 L
.69774 .53009 L
.73838 .54362 L
.77751 .5556 L
.81909 .5673 L
.85916 .57764 L
.89771 .58681 L
.93871 .59577 L
.97619 .60332 L
s
MathSubEnd
P
% End of sub-graphic
% Start of sub-graphic
p
0.678571 0.00459847 0.97619 0.188537 MathSubStart
%% Graphics
%%IncludeResource: font Courier
%%IncludeFont: Courier
/Courier findfont 10  scalefont  setfont
% Scaling calculations
0.0238095 0.0952381 -0.320457 0.00523707 [
[.02381 -0.0125 -3 -9 ]
[.02381 -0.0125 3 0 ]
[.21429 -0.0125 -3 -9 ]
[.21429 -0.0125 3 0 ]
[.40476 -0.0125 -3 -9 ]
[.40476 -0.0125 3 0 ]
[.59524 -0.0125 -3 -9 ]
[.59524 -0.0125 3 0 ]
[.78571 -0.0125 -3 -9 ]
[.78571 -0.0125 3 0 ]
[.97619 -0.0125 -6 -9 ]
[.97619 -0.0125 6 0 ]
[ 0 0 -0.125 0 ]
[.5 -0.0125 -56 -19.125 ]
[.5 -0.0125 56 -9 ]
[-0.0125 .09851 -12 -4.5 ]
[-0.0125 .09851 0 4.5 ]
[-0.0125 .20325 -18 -4.5 ]
[-0.0125 .20325 0 4.5 ]
[-0.0125 .30799 -18 -4.5 ]
[-0.0125 .30799 0 4.5 ]
[-0.0125 .41273 -18 -4.5 ]
[-0.0125 .41273 0 4.5 ]
[-0.0125 .51747 -18 -4.5 ]
[-0.0125 .51747 0 4.5 ]
[ 0 0 -0.125 0 ]
[ 0 .61803 .125 0 ]
[ 1 0 .125 0 ]
[ 0 0 0 0 ]
[ 1 .61803 0 0 ]
] MathScale
% Start of Graphics
1 setlinecap
1 setlinejoin
newpath
0 g
.25 Mabswid
[ ] 0 setdash
.02381 0 m
.02381 .00625 L
s
[(0)] .02381 -0.0125 0 1 Mshowa
.21429 0 m
.21429 .00625 L
s
[(2)] .21429 -0.0125 0 1 Mshowa
.40476 0 m
.40476 .00625 L
s
[(4)] .40476 -0.0125 0 1 Mshowa
.59524 0 m
.59524 .00625 L
s
[(6)] .59524 -0.0125 0 1 Mshowa
.78571 0 m
.78571 .00625 L
s
[(8)] .78571 -0.0125 0 1 Mshowa
.97619 0 m
.97619 .00625 L
s
[(10)] .97619 -0.0125 0 1 Mshowa
.125 Mabswid
.07143 0 m
.07143 .00375 L
s
.11905 0 m
.11905 .00375 L
s
.16667 0 m
.16667 .00375 L
s
.2619 0 m
.2619 .00375 L
s
.30952 0 m
.30952 .00375 L
s
.35714 0 m
.35714 .00375 L
s
.45238 0 m
.45238 .00375 L
s
.5 0 m
.5 .00375 L
s
.54762 0 m
.54762 .00375 L
s
.64286 0 m
.64286 .00375 L
s
.69048 0 m
.69048 .00375 L
s
.7381 0 m
.7381 .00375 L
s
.83333 0 m
.83333 .00375 L
s
.88095 0 m
.88095 .00375 L
s
.92857 0 m
.92857 .00375 L
s
.25 Mabswid
0 0 m
1 0 L
s
gsave
.5 -0.0125 -117 -23.125 Mabsadd m
1 1 Mabs scale
currentpoint translate
0 18.125 translate 1 -1 scale
/g { setgray} bind def
/k { setcmykcolor} bind def
/p { gsave} bind def
/r { setrgbcolor} bind def
/w { setlinewidth} bind def
/C { curveto} bind def
/F { fill} bind def
/L { lineto} bind def
/rL { rlineto} bind def
/P { grestore} bind def
/s { stroke} bind def
/S { show} bind def
/N {currentpoint 3 -1 roll show moveto} bind def
/Msf { findfont exch scalefont [1 0 0 -1 0 0 ] makefont setfont} bind def
/m { moveto} bind def
/Mr { rmoveto} bind def
/Mx {currentpoint exch pop moveto} bind def
/My {currentpoint pop exch moveto} bind def
/X {0 rmoveto} bind def
/Y {0 exch rmoveto} bind def
63.000 11.250 moveto
%%IncludeResource: font Courier
%%IncludeFont: Courier
/Courier findfont 10.000 scalefont
[1 0 0 -1 0 0 ] makefont setfont
0.000 0.000 0.000 setrgbcolor
0.000 0.000 rmoveto
63.000 11.250 moveto
%%IncludeResource: font Courier
%%IncludeFont: Courier
/Courier findfont 10.000 scalefont
[1 0 0 -1 0 0 ] makefont setfont
0.000 0.000 0.000 setrgbcolor
(IRS) show
%%IncludeResource: font Mathematica2Mono
%%IncludeFont: Mathematica2Mono
/Mathematica2Mono findfont 10.000 scalefont
[1 0 0 -1 0 0 ] makefont setfont
0.000 0.000 0.000 setrgbcolor
81.000 11.250 moveto
(@) show
87.000 11.250 moveto
%%IncludeResource: font Courier
%%IncludeFont: Courier
/Courier findfont 10.000 scalefont
[1 0 0 -1 0 0 ] makefont setfont
0.000 0.000 0.000 setrgbcolor
(X) show
93.000 11.250 moveto
%%IncludeResource: font Courier
%%IncludeFont: Courier
/Courier findfont 10.000 scalefont
[1 0 0 -1 0 0 ] makefont setfont
0.000 0.000 0.000 setrgbcolor
(,) show
99.000 11.250 moveto
%%IncludeResource: font Courier
%%IncludeFont: Courier
/Courier findfont 10.000 scalefont
[1 0 0 -1 0 0 ] makefont setfont
0.000 0.000 0.000 setrgbcolor
(X) show
105.000 11.250 moveto
%%IncludeResource: font Courier
%%IncludeFont: Courier
/Courier findfont 10.000 scalefont
[1 0 0 -1 0 0 ] makefont setfont
0.000 0.000 0.000 setrgbcolor
(,) show
111.000 11.250 moveto
%%IncludeResource: font Courier
%%IncludeFont: Courier
/Courier findfont 10.000 scalefont
[1 0 0 -1 0 0 ] makefont setfont
0.000 0.000 0.000 setrgbcolor
(X) show
117.000 11.250 moveto
%%IncludeResource: font Courier
%%IncludeFont: Courier
/Courier findfont 10.000 scalefont
[1 0 0 -1 0 0 ] makefont setfont
0.000 0.000 0.000 setrgbcolor
(,) show
123.000 11.250 moveto
%%IncludeResource: font Courier
%%IncludeFont: Courier
/Courier findfont 10.000 scalefont
[1 0 0 -1 0 0 ] makefont setfont
0.000 0.000 0.000 setrgbcolor
(P) show
129.000 11.250 moveto
%%IncludeResource: font Courier
%%IncludeFont: Courier
/Courier findfont 10.000 scalefont
[1 0 0 -1 0 0 ] makefont setfont
0.000 0.000 0.000 setrgbcolor
(,) show
135.000 11.250 moveto
%%IncludeResource: font Courier
%%IncludeFont: Courier
/Courier findfont 10.000 scalefont
[1 0 0 -1 0 0 ] makefont setfont
0.000 0.000 0.000 setrgbcolor
(X) show
141.000 11.250 moveto
%%IncludeResource: font Courier
%%IncludeFont: Courier
/Courier findfont 10.000 scalefont
[1 0 0 -1 0 0 ] makefont setfont
0.000 0.000 0.000 setrgbcolor
(,) show
147.000 11.250 moveto
%%IncludeResource: font Courier
%%IncludeFont: Courier
/Courier findfont 10.000 scalefont
[1 0 0 -1 0 0 ] makefont setfont
0.000 0.000 0.000 setrgbcolor
(X) show
153.000 11.250 moveto
%%IncludeResource: font Courier
%%IncludeFont: Courier
/Courier findfont 10.000 scalefont
[1 0 0 -1 0 0 ] makefont setfont
0.000 0.000 0.000 setrgbcolor
(,) show
159.000 11.250 moveto
%%IncludeResource: font Courier
%%IncludeFont: Courier
/Courier findfont 10.000 scalefont
[1 0 0 -1 0 0 ] makefont setfont
0.000 0.000 0.000 setrgbcolor
(X) show
%%IncludeResource: font Mathematica2Mono
%%IncludeFont: Mathematica2Mono
/Mathematica2Mono findfont 10.000 scalefont
[1 0 0 -1 0 0 ] makefont setfont
0.000 0.000 0.000 setrgbcolor
165.000 11.250 moveto
(D) show
171.000 11.250 moveto
%%IncludeResource: font Courier
%%IncludeFont: Courier
/Courier findfont 10.000 scalefont
[1 0 0 -1 0 0 ] makefont setfont
0.000 0.000 0.000 setrgbcolor
0.000 0.000 rmoveto
1.000 setlinewidth
grestore
0 .09851 m
.00625 .09851 L
s
[(80)] -0.0125 .09851 1 0 Mshowa
0 .20325 m
.00625 .20325 L
s
[(100)] -0.0125 .20325 1 0 Mshowa
0 .30799 m
.00625 .30799 L
s
[(120)] -0.0125 .30799 1 0 Mshowa
0 .41273 m
.00625 .41273 L
s
[(140)] -0.0125 .41273 1 0 Mshowa
0 .51747 m
.00625 .51747 L
s
[(160)] -0.0125 .51747 1 0 Mshowa
.125 Mabswid
0 .12469 m
.00375 .12469 L
s
0 .15088 m
.00375 .15088 L
s
0 .17706 m
.00375 .17706 L
s
0 .22943 m
.00375 .22943 L
s
0 .25562 m
.00375 .25562 L
s
0 .28181 m
.00375 .28181 L
s
0 .33418 m
.00375 .33418 L
s
0 .36036 m
.00375 .36036 L
s
0 .38655 m
.00375 .38655 L
s
0 .43892 m
.00375 .43892 L
s
0 .4651 m
.00375 .4651 L
s
0 .49129 m
.00375 .49129 L
s
0 .54366 m
.00375 .54366 L
s
0 .56984 m
.00375 .56984 L
s
0 .59603 m
.00375 .59603 L
s
0 .07232 m
.00375 .07232 L
s
0 .04614 m
.00375 .04614 L
s
0 .01995 m
.00375 .01995 L
s
.25 Mabswid
0 0 m
0 .61803 L
s
.02381 .61178 m
.02381 .61803 L
s
.21429 .61178 m
.21429 .61803 L
s
.40476 .61178 m
.40476 .61803 L
s
.59524 .61178 m
.59524 .61803 L
s
.78571 .61178 m
.78571 .61803 L
s
.97619 .61178 m
.97619 .61803 L
s
.125 Mabswid
.07143 .61428 m
.07143 .61803 L
s
.11905 .61428 m
.11905 .61803 L
s
.16667 .61428 m
.16667 .61803 L
s
.2619 .61428 m
.2619 .61803 L
s
.30952 .61428 m
.30952 .61803 L
s
.35714 .61428 m
.35714 .61803 L
s
.45238 .61428 m
.45238 .61803 L
s
.5 .61428 m
.5 .61803 L
s
.54762 .61428 m
.54762 .61803 L
s
.64286 .61428 m
.64286 .61803 L
s
.69048 .61428 m
.69048 .61803 L
s
.7381 .61428 m
.7381 .61803 L
s
.83333 .61428 m
.83333 .61803 L
s
.88095 .61428 m
.88095 .61803 L
s
.92857 .61428 m
.92857 .61803 L
s
.25 Mabswid
0 .61803 m
1 .61803 L
s
.99375 .09851 m
1 .09851 L
s
.99375 .20325 m
1 .20325 L
s
.99375 .30799 m
1 .30799 L
s
.99375 .41273 m
1 .41273 L
s
.99375 .51747 m
1 .51747 L
s
.125 Mabswid
.99625 .12469 m
1 .12469 L
s
.99625 .15088 m
1 .15088 L
s
.99625 .17706 m
1 .17706 L
s
.99625 .22943 m
1 .22943 L
s
.99625 .25562 m
1 .25562 L
s
.99625 .28181 m
1 .28181 L
s
.99625 .33418 m
1 .33418 L
s
.99625 .36036 m
1 .36036 L
s
.99625 .38655 m
1 .38655 L
s
.99625 .43892 m
1 .43892 L
s
.99625 .4651 m
1 .4651 L
s
.99625 .49129 m
1 .49129 L
s
.99625 .54366 m
1 .54366 L
s
.99625 .56984 m
1 .56984 L
s
.99625 .59603 m
1 .59603 L
s
.99625 .07232 m
1 .07232 L
s
.99625 .04614 m
1 .04614 L
s
.99625 .01995 m
1 .01995 L
s
.25 Mabswid
1 0 m
1 .61803 L
s
0 .09851 m
1 .09851 L
s
0 0 m
1 0 L
1 .61803 L
0 .61803 L
closepath
clip
newpath
.5 Mabswid
.02381 .01472 m
.06244 .06756 L
.10458 .12073 L
.14415 .16656 L
.18221 .20718 L
.22272 .247 L
.26171 .28226 L
.30316 .3167 L
.34309 .34717 L
.3815 .37416 L
.42237 .40059 L
.46172 .42397 L
.49955 .44471 L
.53984 .46506 L
.57861 .48307 L
.61984 .50069 L
.65954 .51627 L
.69774 .53009 L
.73838 .54362 L
.77751 .5556 L
.81909 .5673 L
.85916 .57764 L
.89771 .58681 L
.93871 .59577 L
.97619 .60332 L
s
MathSubEnd
P
% End of sub-graphic
% End of Graphics
MathPictureEnd
\
\>"], "Graphics",
  ImageSize->{1000, 193.125},
  ImageCache->GraphicsData["Bitmap", "\<\
CF5dJ6E]HGAYHf4PAg9QL6QYHg<PAVmbKF5d0`4000?X0000`A000`40n007h00Ooooooooooooojooo
003oooooooooooo[ool00?ooooooooooon_oo`00oooooooooooojooo003oooooooooooo[ool00?oo
ooooooooon_oo`00oooooooooooojooo002Gool20008ool00`00ooooo`09ool00`00ooooo`09ool0
0`00ooooo`09ool00`00ooooo`09ool00`00ooooo`09ool00`00ooooo`09ool2003bool20008ool0
0`00ooooo`09ool00`00ooooo`09ool00`00ooooo`09ool00`00ooooo`09ool00`00ooooo`09ool0
0`00ooooo`09ool2003aool20008ool00`00ooooo`09ool00`00ooooo`09ool00`00ooooo`09ool0
0`00ooooo`09ool00`00ooooo`09ool00`00ooooo`09ool2001bool009Ooo`03003ooooo00Soo`03
003ooooo00Woo`03003ooooo00Woo`03003ooooo00Woo`03003ooooo00Woo`03003ooooo00Woo`03
003ooooo00Woo`03003ooooo0?3oo`03003ooooo00Soo`03003ooooo00Woo`03003ooooo00Woo`03
003ooooo00Woo`03003ooooo00Woo`03003ooooo00Woo`03003ooooo00Woo`03003ooooo0>ooo`03
003ooooo00Soo`03003ooooo00Woo`03003ooooo00Woo`03003ooooo00Woo`03003ooooo00Woo`03
003ooooo00Woo`03003ooooo00Woo`03003ooooo073oo`00P_oo1@0000Coo`00000000;oo`03003o
o`00008000Goo`03003ooooo00800003ool0000000?oo`04003oooooool30005ool01000oooooooo
0P0000?oo`0000000ooo00@00?ooooooo`800003ool0000000?oo`04003oooooool200000ooo0000
0003ool01000oooooooo0P0000?oo`0000000ooo00@00?ooooooo`800003ool0000000?oo`03003o
oooo0=_oo`D00004ool000000002ool00`00ool000020005ool00`00ooooo`0200000ooo00000003
ool01000oooooooo0P0000?oo`0000000ooo00@00?ooooooo`<000Goo`04003oooooool200000ooo
00000003ool01000oooooooo0P0000?oo`0000000ooo00@00?ooooooo`800003ool0000000?oo`04
003oooooool200000ooo00000003ool00`00ooooo`3Jool500001?oo000000000_oo00<00?oo0000
0P001Ooo00<00?ooool00P0000?oo`0000000ooo00@00?ooooooo`800003ool0000000?oo`04003o
ooooool200000ooo00000003ool01000oooooooo0`001Ooo00@00?ooooooo`800003ool0000000?o
o`04003oooooool200000ooo00000003ool01000oooooooo0P0000?oo`0000000ooo00<00?ooool0
L?oo0024ool00`00ooooo`02ool01000ooooo`000_oo00@00?ooool000Coo`07003oooooool00?oo
00002Ooo00<00?ooool02Ooo00<00?oo00002Ooo00<00?oo00002Ooo00<00?oo00002Ooo00<00?oo
00002Ooo00<00?oo00001?oo00<00?ooool0gOoo00<00?ooool00_oo00@00?ooool000;oo`04003o
oooo0004ool01`00oooooooo003oo`0000Woo`03003oo`0000Woo`03003ooooo00Woo`03003oo`00
00Woo`03003oo`0000Woo`03003oo`0000Woo`03003oo`0000Coo`03003ooooo0=coo`03003ooooo
00;oo`04003ooooo0002ool01000ooooo`001?oo00L00?ooooooo`00ool00009ool00`00ool00009
ool00`00ool00009ool00`00ooooo`09ool00`00ool00009ool00`00ool00009ool00`00ool00004
ool00`00ooooo`1`ool008Coo`03003ooooo00;oo`<000Koo`03003ooooo00;oo`03003ooooo00;o
o`03003ooooo00Soo`<000[oo`03003ooooo00Woo`03003ooooo00Woo`03003ooooo00Woo`03003o
oooo00Woo`03003ooooo00?oo`03003ooooo0=goo`03003ooooo00;oo`<000Koo`03003ooooo00;o
o`03003ooooo00;oo`03003ooooo00Woo`03003ooooo00Soo`<000[oo`03003ooooo00Woo`03003o
oooo00Woo`03003ooooo00Woo`03003ooooo00?oo`03003ooooo0=coo`03003ooooo00;oo`<000Ko
o`03003ooooo00;oo`03003ooooo00;oo`03003ooooo00Woo`03003ooooo00Woo`03003ooooo00So
o`<000[oo`03003ooooo00Woo`03003ooooo00Woo`03003ooooo00?oo`03003ooooo073oo`00Q?oo
00<00?ooool00_oo00@00?ooool000?oo`8000Goo`03003ooooo00;oo`03003ooooo00Soo`04003o
oooo0009ool00`00ooooo`09ool00`00ooooo`09ool00`00ooooo`09ool00`00ooooo`09ool00`00
ooooo`03ool00`00ooooo`3Mool00`00ooooo`02ool01000ooooo`000ooo0P001Ooo00<00?ooool0
0_oo00<00?ooool02Ooo00<00?ooool02?oo00@00?ooool000Woo`03003ooooo00Woo`03003ooooo
00Woo`03003ooooo00Woo`03003ooooo00?oo`03003ooooo0=coo`03003ooooo00;oo`04003ooooo
0003ool20005ool00`00ooooo`02ool00`00ooooo`09ool00`00ooooo`09ool00`00ooooo`08ool0
1000ooooo`002Ooo00<00?ooool02Ooo00<00?ooool02Ooo00<00?ooool00ooo00<00?ooool0L?oo
0024ool00`00ooooo`02ool01000ooooo`000_oo00<00?ooool01Ooo00L00?ooooooo`00ool00009
ool01000ooooo`002?oo00<00?oo00002Ooo00<00?oo00002Ooo00<00?oo00002Ooo00<00?oo0000
2Ooo00<00?oo00001?oo00<00?ooool0gOoo00<00?ooool00_oo00@00?ooool000;oo`03003ooooo
00Goo`07003oooooool00?oo00002Ooo00<00?oo00002Ooo00@00?ooool000Soo`03003oo`0000Wo
o`03003oo`0000Woo`03003oo`0000Woo`03003oo`0000Coo`03003ooooo0=coo`03003ooooo00;o
o`04003ooooo0002ool00`00ooooo`05ool01`00oooooooo003oo`0000Woo`03003oo`0000Woo`03
003oo`0000Woo`04003ooooo0008ool00`00ool00009ool00`00ool00009ool00`00ool00004ool0
0`00ooooo`1`ool008;oo`D00003ool00000008000Coo`<000Coo`800004ool00000ool20007ool4
0008ool200000ooo00000007ool200000ooo00000007ool200000ooo00000007ool200000ooo0000
0007ool200000ooo00000002ool2003Mool500000ooo000000020004ool30004ool200001?oo0000
0?oo0P001ooo0P0000?oo`0000001ooo10002?oo0P0000?oo`0000001ooo0P0000?oo`0000001ooo
0P0000?oo`0000001ooo0P0000?oo`0000000_oo0P00g?oo1@0000?oo`0000000P001?oo0`001?oo
0P0000Coo`00003oo`8000Ooo`800003ool0000000Ooo`800003ool0000000Ooo`@000Soo`800003
ool0000000Ooo`800003ool0000000Ooo`800003ool0000000;oo`8007;oo`00oooooooooooojooo
003oooooooooooo[ool003_oo`8002ooo`@002ooo`03003ooooo02koo`8002ooo`8002coo`@000?o
o`8004Woo`8002koo`@0033oo`03003ooooo02goo`80033oo`8002_oo`@000?oo`8004[oo`8002ko
o`@002ooo`03003ooooo02koo`8002ooo`8002coo`@000?oo`8002Goo`00>_oo00@00?ooool002ko
o`03003ooooo033oo`03003ooooo02goo`04003ooooo000]ool01000ooooo`00;Ooo00D00?oooooo
o`0000;oo`03003ooooo04Goo`04003ooooo000]ool00`00ooooo`0aool00`00ooooo`0/ool01000
ooooo`00;_oo00@00?ooool002coo`05003oooooool00002ool00`00ooooo`16ool01000ooooo`00
;Ooo00<00?ooool0<?oo00<00?ooool0;Ooo00@00?ooool002goo`04003ooooo000]ool01@00oooo
oooo00000_oo00<00?ooool08_oo000jool01000ooooo`00;ooo00<00?ooool0;?oo1@00;_oo00@0
0?ooool002goo`04003ooooo000]ool01@00oooooooo00000_oo00<00?ooool0AOoo00@00?ooool0
02koo`03003ooooo02goo`D002goo`04003ooooo000^ool01000ooooo`00;?oo00D00?ooooooo`00
00;oo`03003ooooo04Koo`04003ooooo000^ool00`00ooooo`0/ool5000^ool01000ooooo`00;Ooo
00@00?ooool002goo`05003oooooool00002ool00`00ooooo`0Rool003[oo`04003ooooo000`ool0
0`00ooooo`0[ool01000ooooo`00;ooo0`00;ooo0P00;_oo00D00?ooooooo`0000;oo`03003ooooo
04Goo`04003ooooo000_ool00`00ooooo`0/ool01000ooooo`00;_oo0`00<?oo0P00;Ooo00D00?oo
ooooo`0000;oo`03003ooooo04Koo`04003ooooo000_ool00`00ooooo`0[ool01000ooooo`00;ooo
0`00;ooo0P00;_oo00D00?ooooooo`0000;oo`03003ooooo02;oo`00>_oo00@00?ooool0037oo`03
003ooooo02_oo`03003oo`0002ooo`03003ooooo02koo`04003ooooo000]ool01@00oooooooo0000
0_oo00<00?ooool0AOoo00@00?ooool0033oo`03003ooooo02coo`03003oo`0002koo`03003ooooo
02ooo`04003ooooo000/ool01@00oooooooo00000_oo00<00?ooool0A_oo00@00?ooool0033oo`03
003ooooo02_oo`03003oo`0002ooo`03003ooooo02koo`04003ooooo000]ool01@00oooooooo0000
0_oo00<00?ooool08_oo000jool01000ooooo`00;_oo00@00?ooool002koo`8002ooo`03003ooooo
02koo`04003ooooo000[ool30003ool01000ooooo`00Aooo00@00?ooool002goo`04003ooooo000_
ool2000^ool00`00ooooo`0_ool01000ooooo`00:_oo0`000ooo00@00?ooool004Soo`04003ooooo
000]ool01000ooooo`00;_oo0P00;ooo00<00?ooool0;_oo00@00?ooool002_oo`<000?oo`04003o
oooo000Tool003_oo`80033oo`80033oo`03003ooooo02koo`<002koo`8002koo`03003ooooo00;o
o`8004Woo`8002ooo`80037oo`03003ooooo02goo`<002ooo`8002goo`03003ooooo00;oo`8004[o
o`8002ooo`80033oo`03003ooooo02koo`<002koo`8002koo`03003ooooo00;oo`8002Goo`00oooo
oooooooojooo003oooooooooooo[ool00?ooooooooooon_oo`00=_ooo`001P00@Oooo`001@00@Ooo
o`001P008_oo000fool00`00ooooo`03ool00`00ooooo`0:ool00`00ooooo`09ool00`00ooooo`09
ool00`00ooooo`0:ool00`00ooooo`09ool00`00ooooo`09ool00`00ooooo`0:ool00`00ooooo`09
ool00`00ooooo`0:ool00`00ooooo`09ool00`00ooooo`09ool00`00ooooo`0:ool00`00ooooo`09
ool00`00ooooo`09ool00`00ooooo`0:ool00`00ooooo`09ool00`00ooooo`09ool00`00ooooo`0:
ool00`00ooooo`09ool00`00ooooo`0:ool00`00ooooo`03ool00`00ooooo`0oool00`00ooooo`03
ool00`00ooooo`09ool00`00ooooo`0:ool00`00ooooo`09ool00`00ooooo`09ool00`00ooooo`0:
ool00`00ooooo`09ool00`00ooooo`09ool00`00ooooo`0:ool00`00ooooo`09ool00`00ooooo`0:
ool00`00ooooo`09ool00`00ooooo`09ool00`00ooooo`0:ool00`00ooooo`09ool00`00ooooo`09
ool00`00ooooo`0:ool00`00ooooo`09ool00`00ooooo`0:ool00`00ooooo`09ool00`00ooooo`09
ool00`00ooooo`03ool00`00ooooo`0oool00`00ooooo`04ool00`00ooooo`09ool00`00ooooo`09
ool00`00ooooo`0:ool00`00ooooo`09ool00`00ooooo`09ool00`00ooooo`0:ool00`00ooooo`09
ool00`00ooooo`09ool00`00ooooo`0:ool00`00ooooo`09ool00`00ooooo`0:ool00`00ooooo`09
ool00`00ooooo`09ool00`00ooooo`0:ool00`00ooooo`09ool00`00ooooo`09ool00`00ooooo`0:
ool00`00ooooo`09ool00`00ooooo`0:ool00`00ooooo`09ool00`00ooooo`03ool00`00ooooo`0P
ool003Koo`03003ooooo00?oo`03003ooooo02ooo`03003ooooo02koo`03003ooooo02ooo`03003o
oooo02koo`03003ooooo02ooo`03003ooooo00?oo`03003ooooo03ooo`03003ooooo00?oo`03003o
oooo02koo`03003ooooo02ooo`03003ooooo02koo`03003ooooo02ooo`03003ooooo02koo`03003o
oooo00?oo`03003ooooo03ooo`03003ooooo00Coo`03003ooooo02koo`03003ooooo02koo`03003o
oooo02ooo`03003ooooo02koo`03003ooooo02ooo`03003ooooo00?oo`03003ooooo023oo`00=_oo
00<00?ooool0oooo0_oo00<00?ooool0?ooo00<00?ooool0oooo0Ooo00<00?ooool0?ooo00<00?oo
ool0oooo0_oo00<00?ooool08?oo000fool00`00ooooo`03ool00`00ooooo`3kool00`00ooooo`0o
ool00`00ooooo`03ool00`00ooooo`3jool00`00ooooo`0oool00`00ooooo`04ool00`00ooooo`3j
ool00`00ooooo`0Pool003Koo`03003ooooo00Coo`03003ooooo0?[oo`03003ooooo03ooo`03003o
oooo00Coo`03003ooooo0?Woo`03003ooooo03ooo`03003ooooo00Goo`03003ooooo0?Woo`03003o
oooo023oo`00=_oo0P001Ooo00<00?ooool0nOoo0P00@Ooo0P001Ooo00<00?ooool0n?oo0P00@Ooo
0P001_oo00<00?ooool0n?oo0P008_oo000fool00`00ooooo`05ool00`00ooooo`3iool00`00oooo
o`0oool00`00ooooo`05ool00`00ooooo`3hool00`00ooooo`0oool00`00ooooo`06ool00`00oooo
o`3hool00`00ooooo`0Pool003Koo`03003ooooo00Koo`03003ooooo0?Soo`03003ooooo03ooo`03
003ooooo00Koo`03003ooooo0?Ooo`03003ooooo03ooo`03003ooooo00Ooo`03003ooooo0?Ooo`03
003ooooo023oo`00=_oo00<00?ooool01ooo00<00?ooool0mooo00<00?ooool0?ooo00<00?ooool0
1ooo00<00?ooool0m_oo00<00?ooool0?ooo00<00?ooool02?oo00<00?ooool0m_oo00<00?ooool0
8?oo000fool00`00ooooo`07ool00`00ooooo`3gool00`00ooooo`0oool00`00ooooo`07ool00`00
ooooo`3fool00`00ooooo`0oool00`00ooooo`08ool00`00ooooo`3fool00`00ooooo`0Pool003Ko
o`03003ooooo00Soo`03003ooooo0?Koo`03003ooooo03ooo`03003ooooo00Soo`03003ooooo0?Go
o`03003ooooo03ooo`03003ooooo00Woo`03003ooooo0?Goo`03003ooooo023oo`00=_oo0P002_oo
00<00?ooool0m?oo0P00@Ooo0P002_oo00<00?ooool0looo0P00@Ooo0P002ooo00<00?ooool0looo
0P008_oo000fool00`00ooooo`09ool00`00ooooo`3eool00`00ooooo`0oool00`00ooooo`09ool0
0`00ooooo`3dool00`00ooooo`0oool00`00ooooo`0:ool00`00ooooo`3dool00`00ooooo`0Pool0
03Koo`03003ooooo00[oo`03003ooooo0?Coo`03003ooooo03ooo`03003ooooo00[oo`03003ooooo
0??oo`03003ooooo03ooo`03003ooooo00_oo`03003ooooo0??oo`03003ooooo023oo`00=_oo00<0
0?ooool02ooo00<00?ooool0looo00<00?ooool0?ooo00<00?ooool02ooo00<00?ooool0l_oo00<0
0?ooool0?ooo00<00?ooool03?oo00<00?ooool0l_oo00<00?ooool08?oo000fool00`00ooooo`0<
ool00`00ooooo`3bool00`00ooooo`0oool00`00ooooo`0<ool00`00ooooo`3aool00`00ooooo`0o
ool00`00ooooo`0=ool00`00ooooo`3aool00`00ooooo`0Pool003Koo`03003ooooo00coo`03003o
oooo0?;oo`03003ooooo03ooo`03003ooooo00coo`03003ooooo0?7oo`03003ooooo03ooo`03003o
oooo00goo`03003ooooo0?7oo`03003ooooo023oo`00=_oo00<00?ooool03Ooo00<00?ooool0lOoo
00<00?ooool0?ooo00<00?ooool03Ooo00<00?ooool0l?oo00<00?ooool0?ooo00<00?ooool03_oo
00<00?ooool0l?oo00<00?ooool08?oo000fool2000?ool00`00ooooo`3_ool20011ool2000?ool0
0`00ooooo`3^ool20011ool2000@ool00`00ooooo`3^ool2000Rool003Koo`03003ooooo00ooo`03
003ooooo0>ooo`03003ooooo03ooo`03003ooooo00ooo`03003ooooo0>koo`03003ooooo03ooo`03
003ooooo00ooo`03003ooooo0>ooo`03003ooooo023oo`00=_oo00<00?ooool03ooo00<00?ooool0
kooo00<00?ooool0?ooo00<00?ooool03ooo00<00?ooool0k_oo00<00?ooool0?ooo00<00?ooool0
4?oo00<00?ooool0k_oo00<00?ooool08?oo000fool00`00ooooo`0@ool00`00ooooo`3^ool00`00
ooooo`0oool00`00ooooo`0@ool00`00ooooo`3]ool00`00ooooo`0oool00`00ooooo`0Aool00`00
ooooo`3]ool00`00ooooo`0Pool003Koo`03003ooooo017oo`03003ooooo0>goo`03003ooooo03oo
o`03003ooooo017oo`03003ooooo0>coo`03003ooooo03ooo`03003ooooo01;oo`03003ooooo0>co
o`03003ooooo023oo`00:Ooo0P001?oo0P001Ooo00<00?ooool04_oo00<00?ooool0k?oo00<00?oo
ool0<Ooo0P001?oo0P001_oo00<00?ooool04_oo00<00?ooool0jooo00<00?ooool0<_oo0P001?oo
0P001Ooo00<00?ooool04_oo00<00?ooool0k?oo00<00?ooool08?oo000Xool01000ooooo`000_oo
00@00?ooool000Coo`03003ooooo01;oo`03003ooooo0>coo`03003ooooo033oo`04003ooooo0002
ool01000ooooo`001Ooo00<00?ooool04_oo00<00?ooool0jooo00<00?ooool0<Ooo00@00?ooool0
00;oo`04003ooooo0004ool00`00ooooo`0Cool00`00ooooo`3[ool00`00ooooo`0Pool002Soo`04
003ooooo0002ool01000ooooo`001?ooo`001P00<_oo00@00?ooool000;oo`04003ooooo0005oooo
0005000cool01000ooooo`000_oo00@00?ooool000Coool000H002;oo`00:Ooo0P000ooo00@00?oo
ool000Coo`03003ooooo01Coo`03003ooooo0>[oo`03003ooooo037oo`8000?oo`04003ooooo0005
ool00`00ooooo`0Dool00`00ooooo`3Yool00`00ooooo`0bool20003ool01000ooooo`001?oo00<0
0?ooool05?oo00<00?ooool0j_oo00<00?ooool08?oo000Xool01000ooooo`000_oo00@00?ooool0
00Coo`03003ooooo01Goo`03003ooooo0>Woo`03003ooooo033oo`04003ooooo0002ool01000oooo
o`001Ooo00<00?ooool05Ooo00<00?ooool0j?oo00<00?ooool0<Ooo00@00?ooool000;oo`04003o
oooo0004ool00`00ooooo`0Eool00`00ooooo`3Yool00`00ooooo`0Pool002Soo`04003ooooo0002
ool01000ooooo`001?oo00<00?ooool05_oo00<00?ooool0j?oo00<00?ooool0<?oo00@00?ooool0
00;oo`04003ooooo0005ool00`00ooooo`0Fool00`00ooooo`3Wool00`00ooooo`0aool01000oooo
o`000_oo00@00?ooool000Coo`03003ooooo01Koo`03003ooooo0>Soo`03003ooooo023oo`00:Ooo
0P001?oo0P001Ooo00<00?ooool05_oo00<00?ooool0j?oo00<00?ooool0<Ooo0P001?oo0P001_oo
00<00?ooool05_oo00<00?ooool0iooo00<00?ooool0<_oo0P001?oo0P001Ooo00<00?ooool05ooo
00<00?ooool0iooo00<00?ooool08?oo000fool00`00ooooo`0Gool00`00ooooo`3Wool00`00oooo
o`0oool00`00ooooo`0Gool00`00ooooo`3Vool00`00ooooo`0oool00`00ooooo`0Gool00`00oooo
o`3Wool00`00ooooo`0Pool003Koo`03003ooooo01Soo`03003ooooo0>Koo`03003ooooo03ooo`03
003ooooo01Soo`03003ooooo0>Goo`03003ooooo03ooo`03003ooooo01Soo`03003ooooo0>Koo`03
003ooooo023oo`00=_oo0P006_oo00<00?ooool0i?oo0P00@Ooo0P006_oo00<00?ooool0hooo0P00
@Ooo0P006_oo00<00?ooool0i?oo0P008_oo000fool00`00ooooo`0Jool00`00ooooo`3Tool00`00
ooooo`0oool00`00ooooo`0Jool00`00ooooo`3Sool00`00ooooo`0oool00`00ooooo`0Jool00`00
ooooo`3Tool00`00ooooo`0Pool003Koo`03003ooooo01[oo`03003ooooo0>Coo`03003ooooo03oo
o`03003ooooo01[oo`03003ooooo0>?oo`03003ooooo03ooo`03003ooooo01_oo`03003ooooo0>?o
o`03003ooooo023oo`00=_oo00<00?ooool06ooo00<00?ooool0hooo00<00?ooool0?ooo00<00?oo
ool06ooo00<00?ooool0h_oo00<00?ooool0?ooo00<00?ooool07?oo00<00?ooool0h_oo00<00?oo
ool08?oo000fool00`00ooooo`0Lool00`00ooooo`3Rool00`00ooooo`0oool00`00ooooo`0Lool0
0`00ooooo`3Qool00`00ooooo`0oool00`00ooooo`0Mool00`00ooooo`3Qool00`00ooooo`0Pool0
03Koo`03003ooooo01goo`03003ooooo0>7oo`03003ooooo03ooo`03003ooooo01goo`03003ooooo
0>3oo`03003ooooo03ooo`03003ooooo01goo`03003ooooo0>7oo`03003ooooo023oo`00=_oo00<0
0?ooool07_oo00<00?ooool0h?oo00<00?ooool0?ooo00<00?ooool07_oo00<00?ooool0gooo00<0
0?ooool0?ooo00<00?ooool07_oo00<00?ooool0h?oo00<00?ooool08?oo000fool2000Pool00`00
ooooo`3Nool20011ool2000Pool00`00ooooo`3Mool20011ool2000Pool00`00ooooo`3Nool2000R
ool003Koo`03003ooooo01ooo`03003ooooo0=ooo`03003ooooo03ooo`03003ooooo01ooo`03003o
oooo0=koo`03003ooooo03ooo`03003ooooo023oo`03003ooooo0=koo`03003ooooo023oo`00=_oo
00<00?ooool08?oo00<00?ooool0g_oo00<00?ooool0?ooo00<00?ooool08?oo00<00?ooool0gOoo
00<00?ooool0?ooo00<00?ooool08Ooo00<00?ooool0gOoo00<00?ooool08?oo000fool00`00oooo
o`0Qool00`00ooooo`3Mool00`00ooooo`0oool00`00ooooo`0Qool00`00ooooo`3Lool00`00oooo
o`0oool00`00ooooo`0Rool00`00ooooo`3Lool00`00ooooo`0Pool003Koo`03003ooooo02;oo`03
003ooooo0=coo`03003ooooo03ooo`03003ooooo02;oo`03003ooooo0=_oo`03003ooooo03ooo`03
003ooooo02?oo`03003ooooo0=_oo`03003ooooo023oo`00=_oo00<00?ooool08ooo00<00?ooool0
fooo00<00?ooool0?ooo00<00?ooool08ooo00<00?ooool0f_oo00<00?ooool0?ooo00<00?ooool0
9?oo00<00?ooool0f_oo00<00?ooool08?oo000fool2000Uool00`00ooooo`3Iool20011ool2000U
ool00`00ooooo`3Hool20011ool2000Vool00`00ooooo`3Hool2000Rool003Koo`03003ooooo02Go
o`03003ooooo0=Woo`03003ooooo03ooo`03003ooooo02Goo`03003ooooo0=Soo`03003ooooo03oo
o`03003ooooo02Koo`03003ooooo0=Soo`03003ooooo023oo`00=_oo00<00?ooool09_oo00<00?oo
ool0f?oo00<00?ooool0?ooo00<00?ooool09_oo00<00?ooool0eooo00<00?ooool0?ooo00<00?oo
ool09ooo00<00?ooool0eooo00<00?ooool08?oo000fool00`00ooooo`0Wool00`00ooooo`3Gool0
0`00ooooo`0oool00`00ooooo`0Wool00`00ooooo`3Fool00`00ooooo`0oool00`00ooooo`0Xool0
0`00ooooo`3Fool00`00ooooo`0Pool003Koo`03003ooooo02Soo`03003ooooo0=Koo`03003ooooo
03ooo`03003ooooo02Soo`03003ooooo0=Goo`03003ooooo03ooo`03003ooooo02Woo`03003ooooo
0=Goo`03003ooooo023oo`008_oo10000ooo0P001?oo0P001Ooo00<00?ooool0:Ooo00<00?ooool0
eOoo00<00?ooool0:_oo10000ooo0P001?oo0P001_oo00<00?ooool0:Ooo00<00?ooool0e?oo00<0
0?ooool0:ooo10000ooo0P001?oo0P001Ooo00<00?ooool0:_oo00<00?ooool0e?oo00<00?ooool0
8?oo000Tool01@00oooooooo00000_oo00@00?ooool000;oo`03003ooooo00;oo`03003ooooo02[o
o`03003ooooo0=Coo`03003ooooo02coo`05003oooooool00002ool01000ooooo`000_oo00<00?oo
ool00ooo00<00?ooool0:_oo00<00?ooool0dooo00<00?ooool0;Ooo00D00?ooooooo`0000;oo`04
003ooooo0002ool00`00ooooo`02ool00`00ooooo`0[ool00`00ooooo`3Cool00`00ooooo`0Pool0
02Coo`05003oooooool00002ool01000ooooo`000_oo00<00?ooool00_oo0`00:ooo00<00?ooool0
dOoo0`00;_oo00D00?ooooooo`0000;oo`04003ooooo0002ool00`00ooooo`03ool2000/ool00`00
ooooo`3Aool2000_ool01@00oooooooo00000_oo00@00?ooool000;oo`03003ooooo00;oo`<002co
o`03003ooooo0=3oo`<002;oo`009?oo00D00?ooooooo`0000;oo`04003ooooo0002ool00`00oooo
o`02ool00`00ooooo`0/ool00`00ooooo`3Bool00`00ooooo`0/ool01@00oooooooo00000_oo00@0
0?ooool000;oo`03003ooooo00?oo`03003ooooo02coo`03003ooooo0=7oo`03003ooooo02goo`05
003oooooool00002ool01000ooooo`000_oo00<00?ooool00_oo00<00?ooool0;Ooo00<00?ooool0
dOoo00<00?ooool08?oo000Tool01@00oooooooo00000_oo00@00?ooool000;oo`03003ooooo00;o
o`03003ooooo02goo`03003ooooo0=7oo`03003ooooo02coo`05003oooooool00002ool01000oooo
o`000_oo00<00?ooool00ooo00<00?ooool0;Ooo00<00?ooool0d?oo00<00?ooool0;Ooo00D00?oo
ooooo`0000;oo`04003ooooo0002ool00`00ooooo`02ool00`00ooooo`0^ool00`00ooooo`3@ool0
0`00ooooo`0Pool002;oo`<000?oo`04003ooooo0002ool01000ooooo`001?oo00<00?ooool0;_oo
00<00?ooool0d?oo00<00?ooool0:_oo0`000ooo00@00?ooool000;oo`04003ooooo0005ool00`00
ooooo`0^ool00`00ooooo`3?ool00`00ooooo`0[ool30003ool01000ooooo`000_oo00@00?ooool0
00Coo`03003ooooo02ooo`03003ooooo0<ooo`03003ooooo023oo`009?oo00<00?ooool00_oo0P00
1?oo0P001Ooo00<00?ooool0;ooo00<00?ooool0cooo00<00?ooool0;?oo00<00?ooool00_oo0P00
1?oo0P001_oo00<00?ooool0;ooo00<00?ooool0c_oo00<00?ooool0;Ooo00<00?ooool00_oo0P00
1?oo0P001Ooo00<00?ooool0<?oo00<00?ooool0c_oo00<00?ooool08?oo000fool00`00ooooo`0`
ool00`00ooooo`3>ool00`00ooooo`0oool00`00ooooo`0`ool00`00ooooo`3=ool00`00ooooo`0o
ool00`00ooooo`0aool00`00ooooo`3=ool00`00ooooo`0Pool003Koo`03003ooooo037oo`03003o
oooo0<goo`03003ooooo03ooo`03003ooooo037oo`03003ooooo0<coo`03003ooooo03ooo`03003o
oooo03;oo`03003ooooo0<coo`03003ooooo023oo`00=_oo0P00<ooo00<00?ooool0booo0P00@Ooo
0P00<_oo00<00?ooool0booo0P00@Ooo0P00<ooo00<00?ooool0booo0P008_oo000fool00`00oooo
o`0cool00`00ooooo`3;ool00`00ooooo`0oool00`00ooooo`0bool00`00ooooo`3;ool00`00oooo
o`0oool00`00ooooo`0cool00`00ooooo`3;ool00`00ooooo`0Pool003Koo`03003ooooo03Coo`03
003ooooo0<[oo`03003ooooo03ooo`03003ooooo03?oo`03003ooooo0<[oo`03003ooooo03ooo`03
003ooooo03Coo`03003ooooo0<[oo`03003ooooo023oo`00=_oo00<00?ooool0=Ooo00<00?ooool0
bOoo00<00?ooool0?ooo00<00?ooool0=?oo00<00?ooool0bOoo00<00?ooool0?ooo00<00?ooool0
=Ooo00<00?ooool0bOoo00<00?ooool08?oo000fool00`00ooooo`0fool00`00ooooo`38ool00`00
ooooo`0oool00`00ooooo`0eool00`00ooooo`38ool00`00ooooo`0oool00`00ooooo`0fool00`00
ooooo`38ool00`00ooooo`0Pool003Koo`03003ooooo03Ooo`03003ooooo0<Ooo`03003ooooo03oo
o`03003ooooo03Koo`03003ooooo0<Ooo`03003ooooo03ooo`03003ooooo03Ooo`03003ooooo0<Oo
o`03003ooooo023oo`00=_oo00<00?ooool0>?oo00<00?ooool0a_oo00<00?ooool0?ooo00<00?oo
ool0=ooo00<00?ooool0a_oo00<00?ooool0?ooo00<00?ooool0>?oo00<00?ooool0a_oo00<00?oo
ool08?oo000fool2000jool00`00ooooo`34ool20011ool2000iool20035ool20011ool2000jool0
0`00ooooo`34ool2000Rool003Koo`03003ooooo03[oo`03003ooooo0<Coo`03003ooooo03ooo`03
003ooooo03[oo`03003ooooo0<?oo`03003ooooo03ooo`03003ooooo03[oo`03003ooooo0<Coo`03
003ooooo023oo`00=_oo00<00?ooool0>ooo00<00?ooool0`ooo00<00?ooool0?ooo00<00?ooool0
>ooo00<00?ooool0`_oo00<00?ooool0?ooo00<00?ooool0>ooo00<00?ooool0`ooo00<00?ooool0
8?oo000fool00`00ooooo`0lool20033ool00`00ooooo`0oool00`00ooooo`0lool00`00ooooo`31
ool00`00ooooo`0oool00`00ooooo`0lool20033ool00`00ooooo`0Pool003Koo`03003ooooo03ko
o`03003ooooo0<3oo`03003ooooo03ooo`03003ooooo03goo`03003ooooo0<3oo`03003ooooo03oo
o`03003ooooo03koo`03003ooooo0<3oo`03003ooooo023oo`00=_oo00<00?ooool0?ooo00<00?oo
ool0_ooo00<00?ooool0?ooo00<00?ooool0?_oo0P00`?oo00<00?ooool0?ooo00<00?ooool0?ooo
00<00?ooool0_ooo00<00?ooool08?oo000fool00`00ooooo`10ool00`00ooooo`2nool00`00oooo
o`0oool00`00ooooo`10ool00`00ooooo`2mool00`00ooooo`0oool00`00ooooo`10ool00`00oooo
o`2nool00`00ooooo`0Pool003Koo`8004;oo`03003ooooo0;coo`80047oo`8004;oo`03003ooooo
0;_oo`80047oo`8004;oo`03003ooooo0;coo`8002;oo`00=_oo00<00?ooool0@_oo00<00?ooool0
_?oo00<00?ooool0?ooo00<00?ooool0@_oo00<00?ooool0^ooo00<00?ooool0?ooo00<00?ooool0
@_oo00<00?ooool0_?oo00<00?ooool08?oo000fool00`00ooooo`13ool2002lool00`00ooooo`0o
ool00`00ooooo`13ool00`00ooooo`2jool00`00ooooo`0oool00`00ooooo`13ool2002lool00`00
ooooo`0Pool003Koo`03003ooooo04Goo`03003ooooo0;Woo`03003ooooo03ooo`03003ooooo04Co
o`03003ooooo0;Woo`03003ooooo03ooo`03003ooooo04Goo`03003ooooo0;Woo`03003ooooo023o
o`008_oo10000_oo10000ooo0P001Ooo00<00?ooool0A_oo00<00?ooool0^?oo00<00?ooool0:_oo
10000_oo10000ooo0P001_oo00<00?ooool0AOoo00<00?ooool0^?oo00<00?ooool0:ooo10000_oo
10000ooo0P001Ooo00<00?ooool0A_oo00<00?ooool0^?oo00<00?ooool08?oo000Tool01@00oooo
oooo00001Ooo00@00?ooool000Coo`03003ooooo04Ooo`03003ooooo0;Ooo`03003ooooo02coo`05
003oooooool00005ool01000ooooo`001Ooo00<00?ooool0A_oo0P00^?oo00<00?ooool0;Ooo00D0
0?ooooooo`0000Goo`04003ooooo0004ool00`00ooooo`17ool00`00ooooo`2gool00`00ooooo`0P
ool002Coo`03003ooooo00;oo`03003ooooo00;oo`04003ooooo0004ool30018ool00`00ooooo`2d
ool3000^ool00`00ooooo`02ool00`00ooooo`02ool01000ooooo`001Ooo0P00BOoo00<00?ooool0
]?oo0P00;ooo00<00?ooool00_oo00<00?ooool00_oo00@00?ooool000Coo`<004Soo`03003ooooo
0;Coo`<002;oo`009?oo00<00?ooool00ooo00D00?ooooooo`0000;oo`03003ooooo00;oo`03003o
oooo04Woo`800;Koo`03003ooooo02coo`03003ooooo00?oo`05003oooooool00002ool00`00oooo
o`03ool00`00ooooo`19ool00`00ooooo`2dool00`00ooooo`0]ool00`00ooooo`03ool01@00oooo
oooo00000_oo00<00?ooool00_oo00<00?ooool0BOoo0P00]_oo00<00?ooool08?oo000Tool00`00
ooooo`04ool01000ooooo`000_oo00<00?ooool00_oo00<00?ooool0Booo00<00?ooool0/ooo00<0
0?ooool0;?oo00<00?ooool01?oo00@00?ooool000;oo`03003ooooo00?oo`03003ooooo04[oo`03
003ooooo0;?oo`03003ooooo02goo`03003ooooo00Coo`04003ooooo0002ool00`00ooooo`02ool0
0`00ooooo`1;ool00`00ooooo`2cool00`00ooooo`0Pool002;oo`<000?oo`04003ooooo0002ool0
1000ooooo`001?oo00<00?ooool0C?oo00<00?ooool0/_oo00<00?ooool0:_oo0`000ooo00@00?oo
ool000;oo`04003ooooo0005ool00`00ooooo`1;ool00`00ooooo`2bool00`00ooooo`0[ool30003
ool01000ooooo`000_oo00@00?ooool000Coo`03003ooooo04coo`03003ooooo0;;oo`03003ooooo
023oo`009?oo00<00?ooool00_oo0P001?oo0P001Ooo00<00?ooool0COoo00<00?ooool0/Ooo00<0
0?ooool0;?oo00<00?ooool00_oo0P001?oo0P001_oo00<00?ooool0C?oo0P00/_oo00<00?ooool0
;Ooo00<00?ooool00_oo0P001?oo0P001Ooo00<00?ooool0COoo00<00?ooool0/Ooo00<00?ooool0
8?oo000fool00`00ooooo`1>ool2002aool00`00ooooo`0oool00`00ooooo`1>ool00`00ooooo`2_
ool00`00ooooo`0oool00`00ooooo`1>ool2002aool00`00ooooo`0Pool003Koo`03003ooooo053o
o`03003ooooo0:koo`03003ooooo03ooo`03003ooooo04ooo`03003ooooo0:koo`03003ooooo03oo
o`03003ooooo053oo`03003ooooo0:koo`03003ooooo023oo`00=_oo0P00D_oo00<00?ooool0[?oo
0P00@Ooo0P00DOoo0P00[Ooo0P00@Ooo0P00D_oo00<00?ooool0[?oo0P008_oo000fool00`00oooo
o`1Bool00`00ooooo`2/ool00`00ooooo`0oool00`00ooooo`1Bool00`00ooooo`2[ool00`00oooo
o`0oool00`00ooooo`1Bool00`00ooooo`2/ool00`00ooooo`0Pool003Koo`03003ooooo05?oo`80
0:coo`03003ooooo03ooo`03003ooooo05?oo`03003ooooo0:[oo`03003ooooo03ooo`03003ooooo
05?oo`800:coo`03003ooooo023oo`00=_oo00<00?ooool0EOoo00<00?ooool0ZOoo00<00?ooool0
?ooo00<00?ooool0E?oo0P00Z_oo00<00?ooool0?ooo00<00?ooool0EOoo00<00?ooool0ZOoo00<0
0?ooool08?oo000fool00`00ooooo`1Fool00`00ooooo`2Xool00`00ooooo`0oool00`00ooooo`1F
ool00`00ooooo`2Wool00`00ooooo`0oool00`00ooooo`1Fool00`00ooooo`2Xool00`00ooooo`0P
ool003Koo`03003ooooo05Ooo`800:Soo`03003ooooo03ooo`03003ooooo05Ooo`800:Ooo`03003o
oooo03ooo`03003ooooo05Ooo`800:Soo`03003ooooo023oo`00=_oo00<00?ooool0FOoo00<00?oo
ool0YOoo00<00?ooool0?ooo00<00?ooool0FOoo00<00?ooool0Y?oo00<00?ooool0?ooo00<00?oo
ool0FOoo00<00?ooool0YOoo00<00?ooool08?oo000fool2001Kool00`00ooooo`2Sool20011ool2
001Kool00`00ooooo`2Rool20011ool2001Kool00`00ooooo`2Sool2000Rool003Koo`03003ooooo
05_oo`800:Coo`03003ooooo03ooo`03003ooooo05_oo`800:?oo`03003ooooo03ooo`03003ooooo
05_oo`800:Coo`03003ooooo023oo`00=_oo00<00?ooool0GOoo00<00?ooool0XOoo00<00?ooool0
?ooo00<00?ooool0GOoo00<00?ooool0X?oo00<00?ooool0?ooo00<00?ooool0GOoo00<00?ooool0
XOoo00<00?ooool08?oo000fool00`00ooooo`1Nool2002Qool00`00ooooo`0oool00`00ooooo`1N
ool2002Pool00`00ooooo`0oool00`00ooooo`1Nool2002Qool00`00ooooo`0Pool003Koo`03003o
oooo063oo`03003ooooo09koo`03003ooooo03ooo`03003ooooo063oo`03003ooooo09goo`03003o
oooo03ooo`03003ooooo063oo`03003ooooo09koo`03003ooooo023oo`00=_oo00<00?ooool0HOoo
0P00W_oo00<00?ooool0?ooo00<00?ooool0HOoo0P00WOoo00<00?ooool0?ooo00<00?ooool0HOoo
0P00W_oo00<00?ooool08?oo000fool00`00ooooo`1Sool2002Lool00`00ooooo`0oool00`00oooo
o`1Sool2002Kool00`00ooooo`0oool00`00ooooo`1Sool2002Lool00`00ooooo`0Pool003Koo`80
06Koo`8009Woo`80047oo`8006Koo`03003ooooo09Ooo`80047oo`8006Koo`8009Woo`8002;oo`00
=_oo00<00?ooool0Iooo0P00V?oo00<00?ooool0?ooo00<00?ooool0I_oo0P00V?oo00<00?ooool0
?ooo00<00?ooool0Iooo0P00V?oo00<00?ooool08?oo000fool00`00ooooo`1Yool2002Fool00`00
ooooo`0oool00`00ooooo`1Xool2002Fool00`00ooooo`0oool00`00ooooo`1Yool2002Fool00`00
ooooo`0Pool003Koo`03003ooooo06_oo`03003ooooo09?oo`03003ooooo03ooo`03003ooooo06[o
o`03003ooooo09?oo`03003ooooo03ooo`03003ooooo06_oo`03003ooooo09?oo`03003ooooo023o
o`00=_oo00<00?ooool0K?oo0P00Tooo00<00?ooool0?ooo00<00?ooool0Jooo0P00Tooo00<00?oo
ool0?ooo00<00?ooool0K?oo0P00Tooo00<00?ooool08?oo000Rool40004ool00`00ooooo`02ool2
0005ool00`00ooooo`1^ool00`00ooooo`2@ool00`00ooooo`0Zool40004ool00`00ooooo`02ool2
0006ool00`00ooooo`1]ool00`00ooooo`2@ool00`00ooooo`0[ool40004ool00`00ooooo`02ool2
0005ool00`00ooooo`1^ool00`00ooooo`2@ool00`00ooooo`0Pool002Coo`03003ooooo00?oo`05
003oooooool00002ool00`00ooooo`02ool00`00ooooo`1_ool00`00ooooo`2?ool00`00ooooo`0/
ool00`00ooooo`03ool01@00oooooooo00000_oo00<00?ooool00ooo00<00?ooool0K_oo0P00T?oo
00<00?ooool0;Ooo00<00?ooool00ooo00D00?ooooooo`0000;oo`03003ooooo00;oo`03003ooooo
06ooo`03003ooooo08ooo`03003ooooo023oo`009?oo00<00?ooool01@000_oo00@00?ooool000Co
o`<0073oo`8008goo`<002koo`03003ooooo00D000;oo`04003ooooo0005ool2001aool2002=ool2
000_ool00`00ooooo`050002ool01000ooooo`001?oo0`00L?oo0P00SOoo0`008_oo000Tool01000
ooooo`000_oo00D00?ooooooo`0000;oo`03003ooooo00;oo`03003ooooo07;oo`03003ooooo08co
o`03003ooooo02coo`04003ooooo0002ool01@00oooooooo00000_oo00<00?ooool00ooo00<00?oo
ool0L_oo00<00?ooool0Rooo00<00?ooool0;Ooo00@00?ooool000;oo`05003oooooool00002ool0
0`00ooooo`02ool00`00ooooo`1bool00`00ooooo`2<ool00`00ooooo`0Pool002Coo`07003ooooo
ool00?oo00000ooo00@00?ooool000Coo`03003ooooo07?oo`8008coo`03003ooooo02coo`07003o
ooooool00?oo00000ooo00@00?ooool000Goo`03003ooooo07?oo`8008_oo`03003ooooo02goo`07
003oooooool00?oo00000ooo00@00?ooool000Coo`03003ooooo07?oo`8008coo`03003ooooo023o
o`008_oo0`001?oo0P000ooo00@00?ooool000Coo`03003ooooo07Goo`03003ooooo08Woo`03003o
oooo02[oo`<000Coo`8000?oo`04003ooooo0005ool00`00ooooo`1eool00`00ooooo`28ool00`00
ooooo`0[ool30004ool20003ool01000ooooo`001?oo00<00?ooool0MOoo00<00?ooool0ROoo00<0
0?ooool08?oo000Tool00`00ooooo`03ool00`00ooooo`02ool20005ool00`00ooooo`1fool20029
ool00`00ooooo`0/ool00`00ooooo`03ool00`00ooooo`02ool20006ool00`00ooooo`1fool20028
ool00`00ooooo`0]ool00`00ooooo`03ool00`00ooooo`02ool20005ool00`00ooooo`1fool20029
ool00`00ooooo`0Pool003Koo`03003ooooo07Soo`8008Ooo`03003ooooo03ooo`03003ooooo07So
o`8008Koo`03003ooooo03ooo`03003ooooo07Soo`8008Ooo`03003ooooo023oo`00=_oo0P00Nooo
0P00Q?oo0P00@Ooo0P00Nooo0P00Pooo0P00@Ooo0P00Nooo0P00Q?oo0P008_oo000fool00`00oooo
o`1lool20023ool00`00ooooo`0oool00`00ooooo`1lool20022ool00`00ooooo`0oool00`00oooo
o`1lool20023ool00`00ooooo`0Pool003Koo`03003ooooo07koo`80087oo`03003ooooo03ooo`03
003ooooo07koo`80083oo`03003ooooo03ooo`03003ooooo07koo`<0083oo`03003ooooo023oo`00
=_oo00<00?ooool0P?oo0P00Oooo00<00?ooool0?ooo00<00?ooool0P?oo0P00O_oo00<00?ooool0
?ooo00<00?ooool0POoo0P00O_oo00<00?ooool08?oo000fool00`00ooooo`22ool2001mool00`00
ooooo`0oool00`00ooooo`22ool2001lool00`00ooooo`0oool00`00ooooo`23ool2001lool00`00
ooooo`0Pool003Koo`03003ooooo08Coo`8007_oo`03003ooooo03ooo`03003ooooo08Coo`8007[o
o`03003ooooo03ooo`03003ooooo08Goo`8007[oo`03003ooooo023oo`00=_oo00<00?ooool0Q_oo
0P00NOoo00<00?ooool0?ooo00<00?ooool0Q_oo0P00N?oo00<00?ooool0?ooo00<00?ooool0Qooo
0P00N?oo00<00?ooool08?oo000fool20029ool2001fool20011ool20029ool2001eool20011ool2
002:ool2001eool2000Rool003Koo`03003ooooo08[oo`8007Goo`03003ooooo03ooo`03003ooooo
08[oo`8007Coo`03003ooooo03ooo`03003ooooo08_oo`8007Coo`03003ooooo023oo`00=_oo00<0
0?ooool0S?oo0P00Looo00<00?ooool0?ooo00<00?ooool0S?oo0P00L_oo00<00?ooool0?ooo00<0
0?ooool0SOoo0P00L_oo00<00?ooool08?oo000fool00`00ooooo`2>ool2001aool00`00ooooo`0o
ool00`00ooooo`2>ool2001`ool00`00ooooo`0oool00`00ooooo`2?ool2001`ool00`00ooooo`0P
ool003Koo`03003ooooo093oo`8006ooo`03003ooooo03ooo`03003ooooo093oo`8006koo`03003o
oooo03ooo`03003ooooo097oo`8006koo`03003ooooo023oo`00=_oo00<00?ooool0T_oo0`00K?oo
00<00?ooool0?ooo00<00?ooool0T_oo0`00Jooo00<00?ooool0?ooo00<00?ooool0Tooo0`00Jooo
00<00?ooool08?oo000fool00`00ooooo`2Eool3001Yool00`00ooooo`0oool00`00ooooo`2Eool3
001Xool00`00ooooo`0oool00`00ooooo`2Fool2001Yool00`00ooooo`0Pool003Koo`8009Woo`80
06Koo`80047oo`8009Woo`8006Goo`80047oo`8009Woo`<006Goo`8002;oo`00=_oo00<00?ooool0
V_oo0`00I?oo00<00?ooool0?ooo00<00?ooool0V_oo0`00Hooo00<00?ooool0?ooo00<00?ooool0
Vooo0P00I?oo00<00?ooool08?oo000fool00`00ooooo`2Mool3001Qool00`00ooooo`0oool00`00
ooooo`2Mool3001Pool00`00ooooo`0oool00`00ooooo`2Mool3001Qool00`00ooooo`0Pool003Ko
o`03003ooooo0:3oo`8005ooo`03003ooooo03ooo`03003ooooo0:3oo`8005koo`03003ooooo03oo
o`03003ooooo0:3oo`<005koo`03003ooooo023oo`00=_oo00<00?ooool0X_oo0`00G?oo00<00?oo
ool0?ooo00<00?ooool0X_oo0`00Fooo00<00?ooool0?ooo00<00?ooool0Xooo0P00G?oo00<00?oo
ool08?oo000Rool40003ool20004ool20005ool00`00ooooo`2Uool2001Jool00`00ooooo`0Zool4
0003ool20004ool20006ool00`00ooooo`2Uool2001Iool00`00ooooo`0[ool40003ool20004ool2
0005ool00`00ooooo`2Uool3001Iool00`00ooooo`0Pool002Coo`05003oooooool00002ool01000
ooooo`000_oo00<00?ooool00_oo00<00?ooool0Yooo0`00Eooo00<00?ooool0;?oo00D00?oooooo
o`0000;oo`04003ooooo0002ool00`00ooooo`03ool00`00ooooo`2Wool3001Fool00`00ooooo`0]
ool01@00oooooooo00000_oo00@00?ooool000;oo`03003ooooo00;oo`03003ooooo0:Soo`<005Ko
o`03003ooooo023oo`009?oo00D00?ooooooo`0000;oo`04003ooooo0002ool00`00ooooo`02ool3
002Zool2001Cool3000^ool01@00oooooooo00000_oo00@00?ooool000;oo`03003ooooo00?oo`80
0:_oo`8005?oo`8002ooo`05003oooooool00002ool01000ooooo`000_oo00<00?ooool00_oo0`00
Zooo0P00D_oo0`008_oo000Tool01000oooooooo0`000ooo00@00?ooool000Coo`03003ooooo0:co
o`<005;oo`03003ooooo02coo`04003oooooool30003ool01000ooooo`001Ooo00<00?ooool0[?oo
0`00DOoo00<00?ooool0;Ooo00@00?ooooooo`<000?oo`04003ooooo0004ool00`00ooooo`2]ool3
001Aool00`00ooooo`0Pool002Coo`05003oooooool00005ool01000ooooo`001?oo00<00?ooool0
[ooo0P00D?oo00<00?ooool0;?oo00D00?ooooooo`0000Goo`04003ooooo0005ool00`00ooooo`2_
ool2001?ool00`00ooooo`0]ool01@00oooooooo00001Ooo00@00?ooool000Coo`03003ooooo0;3o
o`8004ooo`03003ooooo023oo`008_oo0`000ooo00<00?ooool00ooo00@00?ooool000Coo`03003o
oooo0;7oo`<004goo`03003ooooo02[oo`<000?oo`03003ooooo00?oo`04003ooooo0005ool00`00
ooooo`2aool3001<ool00`00ooooo`0[ool30003ool00`00ooooo`03ool01000ooooo`001?oo00<0
0?ooool0/_oo0`00C?oo00<00?ooool08?oo000Tool00`00ooooo`02ool30003ool20005ool00`00
ooooo`2dool3001:ool00`00ooooo`0/ool00`00ooooo`02ool30003ool20006ool00`00ooooo`2d
ool2001:ool00`00ooooo`0]ool00`00ooooo`02ool30003ool20005ool00`00ooooo`2eool2001:
ool00`00ooooo`0Pool003Koo`03003ooooo0;Ooo`8004Soo`03003ooooo03ooo`03003ooooo0;Ko
o`<004Ooo`03003ooooo03ooo`03003ooooo0;Ooo`<004Ooo`03003ooooo023oo`00=_oo00<00?oo
ool0^Ooo0`00AOoo00<00?ooool0?ooo00<00?ooool0^Ooo0P00AOoo00<00?ooool0?ooo00<00?oo
ool0^_oo0P00AOoo00<00?ooool08?oo000fool2002mool30011ool20011ool2002lool30011ool2
0011ool2002mool30011ool2000Rool003Koo`03003ooooo0;ooo`<003ooo`03003ooooo03ooo`03
003ooooo0;koo`@003koo`03003ooooo03ooo`03003ooooo0;ooo`<003ooo`03003ooooo023oo`00
=_oo00<00?ooool0`_oo1000>ooo00<00?ooool0?ooo00<00?ooool0`_oo1000>_oo00<00?ooool0
?ooo00<00?ooool0`_oo1000>ooo00<00?ooool08?oo000fool00`00ooooo`36ool3000hool00`00
ooooo`0oool00`00ooooo`36ool3000gool00`00ooooo`0oool00`00ooooo`36ool3000hool00`00
ooooo`0Pool003Koo`03003ooooo0<Woo`@003Coo`03003ooooo03ooo`03003ooooo0<Woo`<003Co
o`03003ooooo03ooo`03003ooooo0<Woo`@003Coo`03003ooooo023oo`00=_oo00<00?ooool0cOoo
1000<?oo00<00?ooool0?ooo00<00?ooool0c?oo1000<?oo00<00?ooool0?ooo00<00?ooool0cOoo
1000<?oo00<00?ooool08?oo000fool2003Bool4000[ool20011ool2003Aool4000[ool20011ool2
003Bool4000[ool2000Rool003Koo`03003ooooo0=Goo`D002Ooo`03003ooooo03ooo`03003ooooo
0=Coo`H002Koo`03003ooooo03ooo`03003ooooo0=Goo`H002Koo`03003ooooo023oo`00=_oo00<0
0?ooool0f_oo10008ooo00<00?ooool0?ooo00<00?ooool0f_oo10008_oo00<00?ooool0?ooo00<0
0?ooool0fooo10008_oo00<00?ooool08?oo000fool00`00ooooo`3Nool3000Pool00`00ooooo`0o
ool00`00ooooo`3Nool3000Oool00`00ooooo`0oool00`00ooooo`3Oool3000Oool00`00ooooo`0P
ool003Koo`03003ooooo0>7oo`@001coo`03003ooooo03ooo`03003ooooo0>7oo`@001_oo`03003o
oooo03ooo`03003ooooo0>;oo`@001_oo`03003ooooo023oo`00=_oo00<00?ooool0iOoo10006?oo
00<00?ooool0?ooo00<00?ooool0iOoo10005ooo00<00?ooool0?ooo00<00?ooool0i_oo10005ooo
00<00?ooool08?oo000fool00`00ooooo`3Yool6000Bool00`00ooooo`0oool00`00ooooo`3Yool6
000Aool00`00ooooo`0oool00`00ooooo`3Zool5000Bool00`00ooooo`0Pool003Koo`800?3oo`D0
00coo`80047oo`800?3oo`D000_oo`80047oo`800?3oo`D000coo`8002;oo`00=_oo00<00?ooool0
m?oo1@002?oo00<00?ooool0?ooo00<00?ooool0m?oo10002?oo00<00?ooool0?ooo00<00?ooool0
m?oo1@002?oo00<00?ooool08?oo000fool00`00ooooo`3iool30005ool00`00ooooo`0oool00`00
ooooo`3hool30005ool00`00ooooo`0oool00`00ooooo`3iool30005ool00`00ooooo`0Pool003Ko
o`03003ooooo0?ooo`;oo`03003ooooo03ooo`03003ooooo0?ooo`7oo`03003ooooo03ooo`03003o
oooo0?ooo`;oo`03003ooooo023oo`00=_oo00<00?ooool00ooo00<00?ooool0;ooo00<00?ooool0
;_oo00<00?ooool0;ooo00<00?ooool0;_oo00<00?ooool0;ooo00<00?ooool00ooo00<00?ooool0
?ooo00<00?ooool00ooo00<00?ooool0;_oo00<00?ooool0;ooo00<00?ooool0;_oo00<00?ooool0
;ooo00<00?ooool0;_oo00<00?ooool00ooo00<00?ooool0?ooo00<00?ooool01?oo00<00?ooool0
;_oo00<00?ooool0;_oo00<00?ooool0;ooo00<00?ooool0;_oo00<00?ooool0;ooo00<00?ooool0
0ooo00<00?ooool08?oo000fool00`00ooooo`03ool00`00ooooo`0:ool00`00ooooo`09ool00`00
ooooo`09ool00`00ooooo`0:ool00`00ooooo`09ool00`00ooooo`09ool00`00ooooo`0:ool00`00
ooooo`09ool00`00ooooo`0:ool00`00ooooo`09ool00`00ooooo`09ool00`00ooooo`0:ool00`00
ooooo`09ool00`00ooooo`09ool00`00ooooo`0:ool00`00ooooo`09ool00`00ooooo`09ool00`00
ooooo`0:ool00`00ooooo`09ool00`00ooooo`0:ool00`00ooooo`03ool00`00ooooo`0oool00`00
ooooo`03ool00`00ooooo`09ool00`00ooooo`0:ool00`00ooooo`09ool00`00ooooo`09ool00`00
ooooo`0:ool00`00ooooo`09ool00`00ooooo`09ool00`00ooooo`0:ool00`00ooooo`09ool00`00
ooooo`0:ool00`00ooooo`09ool00`00ooooo`09ool00`00ooooo`0:ool00`00ooooo`09ool00`00
ooooo`09ool00`00ooooo`0:ool00`00ooooo`09ool00`00ooooo`0:ool00`00ooooo`09ool00`00
ooooo`09ool00`00ooooo`03ool00`00ooooo`0oool00`00ooooo`04ool00`00ooooo`09ool00`00
ooooo`09ool00`00ooooo`0:ool00`00ooooo`09ool00`00ooooo`09ool00`00ooooo`0:ool00`00
ooooo`09ool00`00ooooo`09ool00`00ooooo`0:ool00`00ooooo`09ool00`00ooooo`0:ool00`00
ooooo`09ool00`00ooooo`09ool00`00ooooo`0:ool00`00ooooo`09ool00`00ooooo`09ool00`00
ooooo`0:ool00`00ooooo`09ool00`00ooooo`0:ool00`00ooooo`09ool00`00ooooo`03ool00`00
ooooo`0Pool003Koool000H0047oool000D0047oool000H002;oo`00oooooooooooojooo003ooooo
ooooooo[ool00?ooooooooooon_oo`00oooooooooooojooo0000\
\>"],
  ImageRangeCache->{{{0, 999}, {192.125, 0}} -> {-0.0817374, -0.0144852, \
0.00316664, 0.00316664}, {{25.8125, 321.812}, {187.5, 4.5625}} -> {-2.45163, \
41.347, 0.0404159, 0.734979}, {{351.438, 647.5}, {187.5, 4.5625}} -> \
{-15.6133, 41.347, 0.0404159, 0.734979}, {{677.125, 973.188}, {187.5, \
4.5625}} -> {-28.7763, 41.347, 0.0404159, 0.734979}}],

Cell[BoxData[
    TagBox[\(\[SkeletonIndicator]  GraphicsArray  \[SkeletonIndicator]\),
      False,
      Editable->False]], "Output"],

Cell[GraphicsData["PostScript", "\<\
%!
%%Creator: Mathematica
%%AspectRatio: .19314 
%%ImageSize: 1000 193.136 
MathPictureStart
/Mabs {
Mgmatrix idtransform
Mtmatrix dtransform
} bind def
/Mabsadd { Mabs
3 -1 roll add
3 1 roll add
exch } bind def
%% Graphics
%%IncludeResource: font Courier
%%IncludeFont: Courier
/Courier findfont 10  scalefont  setfont
% Scaling calculations
0.0238095 0.31746 0.00459847 0.31746 [
[ 0 0 0 0 ]
[ 1 .19314 0 0 ]
] MathScale
% Start of Graphics
1 setlinecap
1 setlinejoin
newpath
0 0 m
1 0 L
1 .19314 L
0 .19314 L
closepath
clip
newpath
% Start of sub-graphic
p
0.0238095 0.00459847 0.321429 0.188537 MathSubStart
%% Graphics
%%IncludeResource: font Courier
%%IncludeFont: Courier
/Courier findfont 10  scalefont  setfont
% Scaling calculations
0.0238095 0.0952381 -0.320457 0.00523707 [
[.02381 -0.0125 -3 -9 ]
[.02381 -0.0125 3 0 ]
[.21429 -0.0125 -3 -9 ]
[.21429 -0.0125 3 0 ]
[.40476 -0.0125 -3 -9 ]
[.40476 -0.0125 3 0 ]
[.59524 -0.0125 -3 -9 ]
[.59524 -0.0125 3 0 ]
[.78571 -0.0125 -3 -9 ]
[.78571 -0.0125 3 0 ]
[.97619 -0.0125 -6 -9 ]
[.97619 -0.0125 6 0 ]
[ 0 0 -0.125 0 ]
[.5 -0.0125 -56 -19.125 ]
[.5 -0.0125 56 -9 ]
[-0.0125 .09851 -12 -4.5 ]
[-0.0125 .09851 0 4.5 ]
[-0.0125 .20325 -18 -4.5 ]
[-0.0125 .20325 0 4.5 ]
[-0.0125 .30799 -18 -4.5 ]
[-0.0125 .30799 0 4.5 ]
[-0.0125 .41273 -18 -4.5 ]
[-0.0125 .41273 0 4.5 ]
[-0.0125 .51747 -18 -4.5 ]
[-0.0125 .51747 0 4.5 ]
[ 0 0 -0.125 0 ]
[ 0 .61803 .125 0 ]
[ 1 0 .125 0 ]
[ 0 0 0 0 ]
[ 1 .61803 0 0 ]
] MathScale
% Start of Graphics
1 setlinecap
1 setlinejoin
newpath
0 g
.25 Mabswid
[ ] 0 setdash
.02381 0 m
.02381 .00625 L
s
[(0)] .02381 -0.0125 0 1 Mshowa
.21429 0 m
.21429 .00625 L
s
[(2)] .21429 -0.0125 0 1 Mshowa
.40476 0 m
.40476 .00625 L
s
[(4)] .40476 -0.0125 0 1 Mshowa
.59524 0 m
.59524 .00625 L
s
[(6)] .59524 -0.0125 0 1 Mshowa
.78571 0 m
.78571 .00625 L
s
[(8)] .78571 -0.0125 0 1 Mshowa
.97619 0 m
.97619 .00625 L
s
[(10)] .97619 -0.0125 0 1 Mshowa
.125 Mabswid
.07143 0 m
.07143 .00375 L
s
.11905 0 m
.11905 .00375 L
s
.16667 0 m
.16667 .00375 L
s
.2619 0 m
.2619 .00375 L
s
.30952 0 m
.30952 .00375 L
s
.35714 0 m
.35714 .00375 L
s
.45238 0 m
.45238 .00375 L
s
.5 0 m
.5 .00375 L
s
.54762 0 m
.54762 .00375 L
s
.64286 0 m
.64286 .00375 L
s
.69048 0 m
.69048 .00375 L
s
.7381 0 m
.7381 .00375 L
s
.83333 0 m
.83333 .00375 L
s
.88095 0 m
.88095 .00375 L
s
.92857 0 m
.92857 .00375 L
s
.25 Mabswid
0 0 m
1 0 L
s
gsave
.5 -0.0125 -117 -23.125 Mabsadd m
1 1 Mabs scale
currentpoint translate
0 18.125 translate 1 -1 scale
/g { setgray} bind def
/k { setcmykcolor} bind def
/p { gsave} bind def
/r { setrgbcolor} bind def
/w { setlinewidth} bind def
/C { curveto} bind def
/F { fill} bind def
/L { lineto} bind def
/rL { rlineto} bind def
/P { grestore} bind def
/s { stroke} bind def
/S { show} bind def
/N {currentpoint 3 -1 roll show moveto} bind def
/Msf { findfont exch scalefont [1 0 0 -1 0 0 ] makefont setfont} bind def
/m { moveto} bind def
/Mr { rmoveto} bind def
/Mx {currentpoint exch pop moveto} bind def
/My {currentpoint pop exch moveto} bind def
/X {0 rmoveto} bind def
/Y {0 exch rmoveto} bind def
63.000 11.250 moveto
%%IncludeResource: font Courier
%%IncludeFont: Courier
/Courier findfont 10.000 scalefont
[1 0 0 -1 0 0 ] makefont setfont
0.000 0.000 0.000 setrgbcolor
0.000 0.000 rmoveto
63.000 11.250 moveto
%%IncludeResource: font Courier
%%IncludeFont: Courier
/Courier findfont 10.000 scalefont
[1 0 0 -1 0 0 ] makefont setfont
0.000 0.000 0.000 setrgbcolor
(IRS) show
%%IncludeResource: font Mathematica2Mono
%%IncludeFont: Mathematica2Mono
/Mathematica2Mono findfont 10.000 scalefont
[1 0 0 -1 0 0 ] makefont setfont
0.000 0.000 0.000 setrgbcolor
81.000 11.250 moveto
(@) show
87.000 11.250 moveto
%%IncludeResource: font Courier
%%IncludeFont: Courier
/Courier findfont 10.000 scalefont
[1 0 0 -1 0 0 ] makefont setfont
0.000 0.000 0.000 setrgbcolor
(X) show
93.000 11.250 moveto
%%IncludeResource: font Courier
%%IncludeFont: Courier
/Courier findfont 10.000 scalefont
[1 0 0 -1 0 0 ] makefont setfont
0.000 0.000 0.000 setrgbcolor
(,) show
99.000 11.250 moveto
%%IncludeResource: font Courier
%%IncludeFont: Courier
/Courier findfont 10.000 scalefont
[1 0 0 -1 0 0 ] makefont setfont
0.000 0.000 0.000 setrgbcolor
(X) show
105.000 11.250 moveto
%%IncludeResource: font Courier
%%IncludeFont: Courier
/Courier findfont 10.000 scalefont
[1 0 0 -1 0 0 ] makefont setfont
0.000 0.000 0.000 setrgbcolor
(,) show
111.000 11.250 moveto
%%IncludeResource: font Courier
%%IncludeFont: Courier
/Courier findfont 10.000 scalefont
[1 0 0 -1 0 0 ] makefont setfont
0.000 0.000 0.000 setrgbcolor
(X) show
117.000 11.250 moveto
%%IncludeResource: font Courier
%%IncludeFont: Courier
/Courier findfont 10.000 scalefont
[1 0 0 -1 0 0 ] makefont setfont
0.000 0.000 0.000 setrgbcolor
(,) show
123.000 11.250 moveto
%%IncludeResource: font Courier
%%IncludeFont: Courier
/Courier findfont 10.000 scalefont
[1 0 0 -1 0 0 ] makefont setfont
0.000 0.000 0.000 setrgbcolor
(X) show
129.000 11.250 moveto
%%IncludeResource: font Courier
%%IncludeFont: Courier
/Courier findfont 10.000 scalefont
[1 0 0 -1 0 0 ] makefont setfont
0.000 0.000 0.000 setrgbcolor
(,) show
135.000 11.250 moveto
%%IncludeResource: font Courier
%%IncludeFont: Courier
/Courier findfont 10.000 scalefont
[1 0 0 -1 0 0 ] makefont setfont
0.000 0.000 0.000 setrgbcolor
(P) show
141.000 11.250 moveto
%%IncludeResource: font Courier
%%IncludeFont: Courier
/Courier findfont 10.000 scalefont
[1 0 0 -1 0 0 ] makefont setfont
0.000 0.000 0.000 setrgbcolor
(,) show
147.000 11.250 moveto
%%IncludeResource: font Courier
%%IncludeFont: Courier
/Courier findfont 10.000 scalefont
[1 0 0 -1 0 0 ] makefont setfont
0.000 0.000 0.000 setrgbcolor
(X) show
153.000 11.250 moveto
%%IncludeResource: font Courier
%%IncludeFont: Courier
/Courier findfont 10.000 scalefont
[1 0 0 -1 0 0 ] makefont setfont
0.000 0.000 0.000 setrgbcolor
(,) show
159.000 11.250 moveto
%%IncludeResource: font Courier
%%IncludeFont: Courier
/Courier findfont 10.000 scalefont
[1 0 0 -1 0 0 ] makefont setfont
0.000 0.000 0.000 setrgbcolor
(X) show
%%IncludeResource: font Mathematica2Mono
%%IncludeFont: Mathematica2Mono
/Mathematica2Mono findfont 10.000 scalefont
[1 0 0 -1 0 0 ] makefont setfont
0.000 0.000 0.000 setrgbcolor
165.000 11.250 moveto
(D) show
171.000 11.250 moveto
%%IncludeResource: font Courier
%%IncludeFont: Courier
/Courier findfont 10.000 scalefont
[1 0 0 -1 0 0 ] makefont setfont
0.000 0.000 0.000 setrgbcolor
0.000 0.000 rmoveto
1.000 setlinewidth
grestore
0 .09851 m
.00625 .09851 L
s
[(80)] -0.0125 .09851 1 0 Mshowa
0 .20325 m
.00625 .20325 L
s
[(100)] -0.0125 .20325 1 0 Mshowa
0 .30799 m
.00625 .30799 L
s
[(120)] -0.0125 .30799 1 0 Mshowa
0 .41273 m
.00625 .41273 L
s
[(140)] -0.0125 .41273 1 0 Mshowa
0 .51747 m
.00625 .51747 L
s
[(160)] -0.0125 .51747 1 0 Mshowa
.125 Mabswid
0 .12469 m
.00375 .12469 L
s
0 .15088 m
.00375 .15088 L
s
0 .17706 m
.00375 .17706 L
s
0 .22943 m
.00375 .22943 L
s
0 .25562 m
.00375 .25562 L
s
0 .28181 m
.00375 .28181 L
s
0 .33418 m
.00375 .33418 L
s
0 .36036 m
.00375 .36036 L
s
0 .38655 m
.00375 .38655 L
s
0 .43892 m
.00375 .43892 L
s
0 .4651 m
.00375 .4651 L
s
0 .49129 m
.00375 .49129 L
s
0 .54366 m
.00375 .54366 L
s
0 .56984 m
.00375 .56984 L
s
0 .59603 m
.00375 .59603 L
s
0 .07232 m
.00375 .07232 L
s
0 .04614 m
.00375 .04614 L
s
0 .01995 m
.00375 .01995 L
s
.25 Mabswid
0 0 m
0 .61803 L
s
.02381 .61178 m
.02381 .61803 L
s
.21429 .61178 m
.21429 .61803 L
s
.40476 .61178 m
.40476 .61803 L
s
.59524 .61178 m
.59524 .61803 L
s
.78571 .61178 m
.78571 .61803 L
s
.97619 .61178 m
.97619 .61803 L
s
.125 Mabswid
.07143 .61428 m
.07143 .61803 L
s
.11905 .61428 m
.11905 .61803 L
s
.16667 .61428 m
.16667 .61803 L
s
.2619 .61428 m
.2619 .61803 L
s
.30952 .61428 m
.30952 .61803 L
s
.35714 .61428 m
.35714 .61803 L
s
.45238 .61428 m
.45238 .61803 L
s
.5 .61428 m
.5 .61803 L
s
.54762 .61428 m
.54762 .61803 L
s
.64286 .61428 m
.64286 .61803 L
s
.69048 .61428 m
.69048 .61803 L
s
.7381 .61428 m
.7381 .61803 L
s
.83333 .61428 m
.83333 .61803 L
s
.88095 .61428 m
.88095 .61803 L
s
.92857 .61428 m
.92857 .61803 L
s
.25 Mabswid
0 .61803 m
1 .61803 L
s
.99375 .09851 m
1 .09851 L
s
.99375 .20325 m
1 .20325 L
s
.99375 .30799 m
1 .30799 L
s
.99375 .41273 m
1 .41273 L
s
.99375 .51747 m
1 .51747 L
s
.125 Mabswid
.99625 .12469 m
1 .12469 L
s
.99625 .15088 m
1 .15088 L
s
.99625 .17706 m
1 .17706 L
s
.99625 .22943 m
1 .22943 L
s
.99625 .25562 m
1 .25562 L
s
.99625 .28181 m
1 .28181 L
s
.99625 .33418 m
1 .33418 L
s
.99625 .36036 m
1 .36036 L
s
.99625 .38655 m
1 .38655 L
s
.99625 .43892 m
1 .43892 L
s
.99625 .4651 m
1 .4651 L
s
.99625 .49129 m
1 .49129 L
s
.99625 .54366 m
1 .54366 L
s
.99625 .56984 m
1 .56984 L
s
.99625 .59603 m
1 .59603 L
s
.99625 .07232 m
1 .07232 L
s
.99625 .04614 m
1 .04614 L
s
.99625 .01995 m
1 .01995 L
s
.25 Mabswid
1 0 m
1 .61803 L
s
0 .09851 m
1 .09851 L
s
0 0 m
1 0 L
1 .61803 L
0 .61803 L
closepath
clip
newpath
.5 Mabswid
.02381 .01472 m
.06244 .06756 L
.10458 .12073 L
.14415 .16656 L
.18221 .20718 L
.22272 .247 L
.26171 .28226 L
.30316 .3167 L
.34309 .34717 L
.3815 .37416 L
.42237 .40059 L
.46172 .42397 L
.49955 .44471 L
.53984 .46506 L
.57861 .48307 L
.61984 .50069 L
.65954 .51627 L
.69774 .53009 L
.73838 .54362 L
.77751 .5556 L
.81909 .5673 L
.85916 .57764 L
.89771 .58681 L
.93871 .59577 L
.97619 .60332 L
s
MathSubEnd
P
% End of sub-graphic
% Start of sub-graphic
p
0.35119 0.00459847 0.64881 0.188537 MathSubStart
%% Graphics
%%IncludeResource: font Courier
%%IncludeFont: Courier
/Courier findfont 10  scalefont  setfont
% Scaling calculations
0.0238095 0.0952381 -0.286396 0.00470486 [
[.02381 -0.0125 -3 -9 ]
[.02381 -0.0125 3 0 ]
[.21429 -0.0125 -3 -9 ]
[.21429 -0.0125 3 0 ]
[.40476 -0.0125 -3 -9 ]
[.40476 -0.0125 3 0 ]
[.59524 -0.0125 -3 -9 ]
[.59524 -0.0125 3 0 ]
[.78571 -0.0125 -3 -9 ]
[.78571 -0.0125 3 0 ]
[.97619 -0.0125 -6 -9 ]
[.97619 -0.0125 6 0 ]
[ 0 0 -0.125 0 ]
[.5 -0.0125 -56 -19.125 ]
[.5 -0.0125 56 -9 ]
[-0.0125 .08999 -12 -4.5 ]
[-0.0125 .08999 0 4.5 ]
[-0.0125 .18409 -18 -4.5 ]
[-0.0125 .18409 0 4.5 ]
[-0.0125 .27819 -18 -4.5 ]
[-0.0125 .27819 0 4.5 ]
[-0.0125 .37228 -18 -4.5 ]
[-0.0125 .37228 0 4.5 ]
[-0.0125 .46638 -18 -4.5 ]
[-0.0125 .46638 0 4.5 ]
[-0.0125 .56048 -18 -4.5 ]
[-0.0125 .56048 0 4.5 ]
[ 0 0 -0.125 0 ]
[ 0 .61803 .125 0 ]
[ 1 0 .125 0 ]
[ 0 0 0 0 ]
[ 1 .61803 0 0 ]
] MathScale
% Start of Graphics
1 setlinecap
1 setlinejoin
newpath
0 g
.25 Mabswid
[ ] 0 setdash
.02381 0 m
.02381 .00625 L
s
[(0)] .02381 -0.0125 0 1 Mshowa
.21429 0 m
.21429 .00625 L
s
[(2)] .21429 -0.0125 0 1 Mshowa
.40476 0 m
.40476 .00625 L
s
[(4)] .40476 -0.0125 0 1 Mshowa
.59524 0 m
.59524 .00625 L
s
[(6)] .59524 -0.0125 0 1 Mshowa
.78571 0 m
.78571 .00625 L
s
[(8)] .78571 -0.0125 0 1 Mshowa
.97619 0 m
.97619 .00625 L
s
[(10)] .97619 -0.0125 0 1 Mshowa
.125 Mabswid
.07143 0 m
.07143 .00375 L
s
.11905 0 m
.11905 .00375 L
s
.16667 0 m
.16667 .00375 L
s
.2619 0 m
.2619 .00375 L
s
.30952 0 m
.30952 .00375 L
s
.35714 0 m
.35714 .00375 L
s
.45238 0 m
.45238 .00375 L
s
.5 0 m
.5 .00375 L
s
.54762 0 m
.54762 .00375 L
s
.64286 0 m
.64286 .00375 L
s
.69048 0 m
.69048 .00375 L
s
.7381 0 m
.7381 .00375 L
s
.83333 0 m
.83333 .00375 L
s
.88095 0 m
.88095 .00375 L
s
.92857 0 m
.92857 .00375 L
s
.25 Mabswid
0 0 m
1 0 L
s
gsave
.5 -0.0125 -117 -23.125 Mabsadd m
1 1 Mabs scale
currentpoint translate
0 18.125 translate 1 -1 scale
/g { setgray} bind def
/k { setcmykcolor} bind def
/p { gsave} bind def
/r { setrgbcolor} bind def
/w { setlinewidth} bind def
/C { curveto} bind def
/F { fill} bind def
/L { lineto} bind def
/rL { rlineto} bind def
/P { grestore} bind def
/s { stroke} bind def
/S { show} bind def
/N {currentpoint 3 -1 roll show moveto} bind def
/Msf { findfont exch scalefont [1 0 0 -1 0 0 ] makefont setfont} bind def
/m { moveto} bind def
/Mr { rmoveto} bind def
/Mx {currentpoint exch pop moveto} bind def
/My {currentpoint pop exch moveto} bind def
/X {0 rmoveto} bind def
/Y {0 exch rmoveto} bind def
63.000 11.250 moveto
%%IncludeResource: font Courier
%%IncludeFont: Courier
/Courier findfont 10.000 scalefont
[1 0 0 -1 0 0 ] makefont setfont
0.000 0.000 0.000 setrgbcolor
0.000 0.000 rmoveto
63.000 11.250 moveto
%%IncludeResource: font Courier
%%IncludeFont: Courier
/Courier findfont 10.000 scalefont
[1 0 0 -1 0 0 ] makefont setfont
0.000 0.000 0.000 setrgbcolor
(IRS) show
%%IncludeResource: font Mathematica2Mono
%%IncludeFont: Mathematica2Mono
/Mathematica2Mono findfont 10.000 scalefont
[1 0 0 -1 0 0 ] makefont setfont
0.000 0.000 0.000 setrgbcolor
81.000 11.250 moveto
(@) show
87.000 11.250 moveto
%%IncludeResource: font Courier
%%IncludeFont: Courier
/Courier findfont 10.000 scalefont
[1 0 0 -1 0 0 ] makefont setfont
0.000 0.000 0.000 setrgbcolor
(X) show
93.000 11.250 moveto
%%IncludeResource: font Courier
%%IncludeFont: Courier
/Courier findfont 10.000 scalefont
[1 0 0 -1 0 0 ] makefont setfont
0.000 0.000 0.000 setrgbcolor
(,) show
99.000 11.250 moveto
%%IncludeResource: font Courier
%%IncludeFont: Courier
/Courier findfont 10.000 scalefont
[1 0 0 -1 0 0 ] makefont setfont
0.000 0.000 0.000 setrgbcolor
(X) show
105.000 11.250 moveto
%%IncludeResource: font Courier
%%IncludeFont: Courier
/Courier findfont 10.000 scalefont
[1 0 0 -1 0 0 ] makefont setfont
0.000 0.000 0.000 setrgbcolor
(,) show
111.000 11.250 moveto
%%IncludeResource: font Courier
%%IncludeFont: Courier
/Courier findfont 10.000 scalefont
[1 0 0 -1 0 0 ] makefont setfont
0.000 0.000 0.000 setrgbcolor
(X) show
117.000 11.250 moveto
%%IncludeResource: font Courier
%%IncludeFont: Courier
/Courier findfont 10.000 scalefont
[1 0 0 -1 0 0 ] makefont setfont
0.000 0.000 0.000 setrgbcolor
(,) show
123.000 11.250 moveto
%%IncludeResource: font Courier
%%IncludeFont: Courier
/Courier findfont 10.000 scalefont
[1 0 0 -1 0 0 ] makefont setfont
0.000 0.000 0.000 setrgbcolor
(X) show
129.000 11.250 moveto
%%IncludeResource: font Courier
%%IncludeFont: Courier
/Courier findfont 10.000 scalefont
[1 0 0 -1 0 0 ] makefont setfont
0.000 0.000 0.000 setrgbcolor
(,) show
135.000 11.250 moveto
%%IncludeResource: font Courier
%%IncludeFont: Courier
/Courier findfont 10.000 scalefont
[1 0 0 -1 0 0 ] makefont setfont
0.000 0.000 0.000 setrgbcolor
(X) show
141.000 11.250 moveto
%%IncludeResource: font Courier
%%IncludeFont: Courier
/Courier findfont 10.000 scalefont
[1 0 0 -1 0 0 ] makefont setfont
0.000 0.000 0.000 setrgbcolor
(,) show
147.000 11.250 moveto
%%IncludeResource: font Courier
%%IncludeFont: Courier
/Courier findfont 10.000 scalefont
[1 0 0 -1 0 0 ] makefont setfont
0.000 0.000 0.000 setrgbcolor
(P) show
153.000 11.250 moveto
%%IncludeResource: font Courier
%%IncludeFont: Courier
/Courier findfont 10.000 scalefont
[1 0 0 -1 0 0 ] makefont setfont
0.000 0.000 0.000 setrgbcolor
(,) show
159.000 11.250 moveto
%%IncludeResource: font Courier
%%IncludeFont: Courier
/Courier findfont 10.000 scalefont
[1 0 0 -1 0 0 ] makefont setfont
0.000 0.000 0.000 setrgbcolor
(X) show
%%IncludeResource: font Mathematica2Mono
%%IncludeFont: Mathematica2Mono
/Mathematica2Mono findfont 10.000 scalefont
[1 0 0 -1 0 0 ] makefont setfont
0.000 0.000 0.000 setrgbcolor
165.000 11.250 moveto
(D) show
171.000 11.250 moveto
%%IncludeResource: font Courier
%%IncludeFont: Courier
/Courier findfont 10.000 scalefont
[1 0 0 -1 0 0 ] makefont setfont
0.000 0.000 0.000 setrgbcolor
0.000 0.000 rmoveto
1.000 setlinewidth
grestore
0 .08999 m
.00625 .08999 L
s
[(80)] -0.0125 .08999 1 0 Mshowa
0 .18409 m
.00625 .18409 L
s
[(100)] -0.0125 .18409 1 0 Mshowa
0 .27819 m
.00625 .27819 L
s
[(120)] -0.0125 .27819 1 0 Mshowa
0 .37228 m
.00625 .37228 L
s
[(140)] -0.0125 .37228 1 0 Mshowa
0 .46638 m
.00625 .46638 L
s
[(160)] -0.0125 .46638 1 0 Mshowa
0 .56048 m
.00625 .56048 L
s
[(180)] -0.0125 .56048 1 0 Mshowa
.125 Mabswid
0 .01942 m
.00375 .01942 L
s
0 .04294 m
.00375 .04294 L
s
0 .06647 m
.00375 .06647 L
s
0 .11352 m
.00375 .11352 L
s
0 .13704 m
.00375 .13704 L
s
0 .16057 m
.00375 .16057 L
s
0 .20761 m
.00375 .20761 L
s
0 .23114 m
.00375 .23114 L
s
0 .25466 m
.00375 .25466 L
s
0 .30171 m
.00375 .30171 L
s
0 .32524 m
.00375 .32524 L
s
0 .34876 m
.00375 .34876 L
s
0 .39581 m
.00375 .39581 L
s
0 .41933 m
.00375 .41933 L
s
0 .44286 m
.00375 .44286 L
s
0 .48991 m
.00375 .48991 L
s
0 .51343 m
.00375 .51343 L
s
0 .53695 m
.00375 .53695 L
s
0 .584 m
.00375 .584 L
s
0 .60753 m
.00375 .60753 L
s
.25 Mabswid
0 0 m
0 .61803 L
s
.02381 .61178 m
.02381 .61803 L
s
.21429 .61178 m
.21429 .61803 L
s
.40476 .61178 m
.40476 .61803 L
s
.59524 .61178 m
.59524 .61803 L
s
.78571 .61178 m
.78571 .61803 L
s
.97619 .61178 m
.97619 .61803 L
s
.125 Mabswid
.07143 .61428 m
.07143 .61803 L
s
.11905 .61428 m
.11905 .61803 L
s
.16667 .61428 m
.16667 .61803 L
s
.2619 .61428 m
.2619 .61803 L
s
.30952 .61428 m
.30952 .61803 L
s
.35714 .61428 m
.35714 .61803 L
s
.45238 .61428 m
.45238 .61803 L
s
.5 .61428 m
.5 .61803 L
s
.54762 .61428 m
.54762 .61803 L
s
.64286 .61428 m
.64286 .61803 L
s
.69048 .61428 m
.69048 .61803 L
s
.7381 .61428 m
.7381 .61803 L
s
.83333 .61428 m
.83333 .61803 L
s
.88095 .61428 m
.88095 .61803 L
s
.92857 .61428 m
.92857 .61803 L
s
.25 Mabswid
0 .61803 m
1 .61803 L
s
.99375 .08999 m
1 .08999 L
s
.99375 .18409 m
1 .18409 L
s
.99375 .27819 m
1 .27819 L
s
.99375 .37228 m
1 .37228 L
s
.99375 .46638 m
1 .46638 L
s
.99375 .56048 m
1 .56048 L
s
.125 Mabswid
.99625 .01942 m
1 .01942 L
s
.99625 .04294 m
1 .04294 L
s
.99625 .06647 m
1 .06647 L
s
.99625 .11352 m
1 .11352 L
s
.99625 .13704 m
1 .13704 L
s
.99625 .16057 m
1 .16057 L
s
.99625 .20761 m
1 .20761 L
s
.99625 .23114 m
1 .23114 L
s
.99625 .25466 m
1 .25466 L
s
.99625 .30171 m
1 .30171 L
s
.99625 .32524 m
1 .32524 L
s
.99625 .34876 m
1 .34876 L
s
.99625 .39581 m
1 .39581 L
s
.99625 .41933 m
1 .41933 L
s
.99625 .44286 m
1 .44286 L
s
.99625 .48991 m
1 .48991 L
s
.99625 .51343 m
1 .51343 L
s
.99625 .53695 m
1 .53695 L
s
.99625 .584 m
1 .584 L
s
.99625 .60753 m
1 .60753 L
s
.25 Mabswid
1 0 m
1 .61803 L
s
0 0 m
1 0 L
1 .61803 L
0 .61803 L
closepath
clip
newpath
.5 Mabswid
.02381 .01472 m
.06244 .06474 L
.10458 .11757 L
.14415 .16354 L
.18221 .20437 L
.22272 .24442 L
.26171 .27989 L
.30316 .31456 L
.34309 .34523 L
.3815 .3724 L
.42237 .39901 L
.46172 .42257 L
.49955 .44346 L
.53984 .46396 L
.57861 .48211 L
.61984 .49986 L
.65954 .51557 L
.69774 .52949 L
.73838 .54313 L
.77751 .5552 L
.81909 .567 L
.85916 .57743 L
.89771 .58667 L
.93871 .59571 L
.97619 .60332 L
s
MathSubEnd
P
% End of sub-graphic
% Start of sub-graphic
p
0.678571 0.00459847 0.97619 0.188537 MathSubStart
%% Graphics
%%IncludeResource: font Courier
%%IncludeFont: Courier
/Courier findfont 10  scalefont  setfont
% Scaling calculations
0.0238095 0.0952381 -0.283401 0.00465807 [
[.02381 -0.0125 -3 -9 ]
[.02381 -0.0125 3 0 ]
[.21429 -0.0125 -3 -9 ]
[.21429 -0.0125 3 0 ]
[.40476 -0.0125 -3 -9 ]
[.40476 -0.0125 3 0 ]
[.59524 -0.0125 -3 -9 ]
[.59524 -0.0125 3 0 ]
[.78571 -0.0125 -3 -9 ]
[.78571 -0.0125 3 0 ]
[.97619 -0.0125 -6 -9 ]
[.97619 -0.0125 6 0 ]
[ 0 0 -0.125 0 ]
[.5 -0.0125 -56 -19.125 ]
[.5 -0.0125 56 -9 ]
[-0.0125 .08924 -12 -4.5 ]
[-0.0125 .08924 0 4.5 ]
[-0.0125 .18241 -18 -4.5 ]
[-0.0125 .18241 0 4.5 ]
[-0.0125 .27557 -18 -4.5 ]
[-0.0125 .27557 0 4.5 ]
[-0.0125 .36873 -18 -4.5 ]
[-0.0125 .36873 0 4.5 ]
[-0.0125 .46189 -18 -4.5 ]
[-0.0125 .46189 0 4.5 ]
[-0.0125 .55505 -18 -4.5 ]
[-0.0125 .55505 0 4.5 ]
[ 0 0 -0.125 0 ]
[ 0 .61803 .125 0 ]
[ 1 0 .125 0 ]
[ 0 0 0 0 ]
[ 1 .61803 0 0 ]
] MathScale
% Start of Graphics
1 setlinecap
1 setlinejoin
newpath
0 g
.25 Mabswid
[ ] 0 setdash
.02381 0 m
.02381 .00625 L
s
[(0)] .02381 -0.0125 0 1 Mshowa
.21429 0 m
.21429 .00625 L
s
[(2)] .21429 -0.0125 0 1 Mshowa
.40476 0 m
.40476 .00625 L
s
[(4)] .40476 -0.0125 0 1 Mshowa
.59524 0 m
.59524 .00625 L
s
[(6)] .59524 -0.0125 0 1 Mshowa
.78571 0 m
.78571 .00625 L
s
[(8)] .78571 -0.0125 0 1 Mshowa
.97619 0 m
.97619 .00625 L
s
[(10)] .97619 -0.0125 0 1 Mshowa
.125 Mabswid
.07143 0 m
.07143 .00375 L
s
.11905 0 m
.11905 .00375 L
s
.16667 0 m
.16667 .00375 L
s
.2619 0 m
.2619 .00375 L
s
.30952 0 m
.30952 .00375 L
s
.35714 0 m
.35714 .00375 L
s
.45238 0 m
.45238 .00375 L
s
.5 0 m
.5 .00375 L
s
.54762 0 m
.54762 .00375 L
s
.64286 0 m
.64286 .00375 L
s
.69048 0 m
.69048 .00375 L
s
.7381 0 m
.7381 .00375 L
s
.83333 0 m
.83333 .00375 L
s
.88095 0 m
.88095 .00375 L
s
.92857 0 m
.92857 .00375 L
s
.25 Mabswid
0 0 m
1 0 L
s
gsave
.5 -0.0125 -117 -23.125 Mabsadd m
1 1 Mabs scale
currentpoint translate
0 18.125 translate 1 -1 scale
/g { setgray} bind def
/k { setcmykcolor} bind def
/p { gsave} bind def
/r { setrgbcolor} bind def
/w { setlinewidth} bind def
/C { curveto} bind def
/F { fill} bind def
/L { lineto} bind def
/rL { rlineto} bind def
/P { grestore} bind def
/s { stroke} bind def
/S { show} bind def
/N {currentpoint 3 -1 roll show moveto} bind def
/Msf { findfont exch scalefont [1 0 0 -1 0 0 ] makefont setfont} bind def
/m { moveto} bind def
/Mr { rmoveto} bind def
/Mx {currentpoint exch pop moveto} bind def
/My {currentpoint pop exch moveto} bind def
/X {0 rmoveto} bind def
/Y {0 exch rmoveto} bind def
63.000 11.250 moveto
%%IncludeResource: font Courier
%%IncludeFont: Courier
/Courier findfont 10.000 scalefont
[1 0 0 -1 0 0 ] makefont setfont
0.000 0.000 0.000 setrgbcolor
0.000 0.000 rmoveto
63.000 11.250 moveto
%%IncludeResource: font Courier
%%IncludeFont: Courier
/Courier findfont 10.000 scalefont
[1 0 0 -1 0 0 ] makefont setfont
0.000 0.000 0.000 setrgbcolor
(IRS) show
%%IncludeResource: font Mathematica2Mono
%%IncludeFont: Mathematica2Mono
/Mathematica2Mono findfont 10.000 scalefont
[1 0 0 -1 0 0 ] makefont setfont
0.000 0.000 0.000 setrgbcolor
81.000 11.250 moveto
(@) show
87.000 11.250 moveto
%%IncludeResource: font Courier
%%IncludeFont: Courier
/Courier findfont 10.000 scalefont
[1 0 0 -1 0 0 ] makefont setfont
0.000 0.000 0.000 setrgbcolor
(X) show
93.000 11.250 moveto
%%IncludeResource: font Courier
%%IncludeFont: Courier
/Courier findfont 10.000 scalefont
[1 0 0 -1 0 0 ] makefont setfont
0.000 0.000 0.000 setrgbcolor
(,) show
99.000 11.250 moveto
%%IncludeResource: font Courier
%%IncludeFont: Courier
/Courier findfont 10.000 scalefont
[1 0 0 -1 0 0 ] makefont setfont
0.000 0.000 0.000 setrgbcolor
(X) show
105.000 11.250 moveto
%%IncludeResource: font Courier
%%IncludeFont: Courier
/Courier findfont 10.000 scalefont
[1 0 0 -1 0 0 ] makefont setfont
0.000 0.000 0.000 setrgbcolor
(,) show
111.000 11.250 moveto
%%IncludeResource: font Courier
%%IncludeFont: Courier
/Courier findfont 10.000 scalefont
[1 0 0 -1 0 0 ] makefont setfont
0.000 0.000 0.000 setrgbcolor
(X) show
117.000 11.250 moveto
%%IncludeResource: font Courier
%%IncludeFont: Courier
/Courier findfont 10.000 scalefont
[1 0 0 -1 0 0 ] makefont setfont
0.000 0.000 0.000 setrgbcolor
(,) show
123.000 11.250 moveto
%%IncludeResource: font Courier
%%IncludeFont: Courier
/Courier findfont 10.000 scalefont
[1 0 0 -1 0 0 ] makefont setfont
0.000 0.000 0.000 setrgbcolor
(X) show
129.000 11.250 moveto
%%IncludeResource: font Courier
%%IncludeFont: Courier
/Courier findfont 10.000 scalefont
[1 0 0 -1 0 0 ] makefont setfont
0.000 0.000 0.000 setrgbcolor
(,) show
135.000 11.250 moveto
%%IncludeResource: font Courier
%%IncludeFont: Courier
/Courier findfont 10.000 scalefont
[1 0 0 -1 0 0 ] makefont setfont
0.000 0.000 0.000 setrgbcolor
(X) show
141.000 11.250 moveto
%%IncludeResource: font Courier
%%IncludeFont: Courier
/Courier findfont 10.000 scalefont
[1 0 0 -1 0 0 ] makefont setfont
0.000 0.000 0.000 setrgbcolor
(,) show
147.000 11.250 moveto
%%IncludeResource: font Courier
%%IncludeFont: Courier
/Courier findfont 10.000 scalefont
[1 0 0 -1 0 0 ] makefont setfont
0.000 0.000 0.000 setrgbcolor
(X) show
153.000 11.250 moveto
%%IncludeResource: font Courier
%%IncludeFont: Courier
/Courier findfont 10.000 scalefont
[1 0 0 -1 0 0 ] makefont setfont
0.000 0.000 0.000 setrgbcolor
(,) show
159.000 11.250 moveto
%%IncludeResource: font Courier
%%IncludeFont: Courier
/Courier findfont 10.000 scalefont
[1 0 0 -1 0 0 ] makefont setfont
0.000 0.000 0.000 setrgbcolor
(P) show
%%IncludeResource: font Mathematica2Mono
%%IncludeFont: Mathematica2Mono
/Mathematica2Mono findfont 10.000 scalefont
[1 0 0 -1 0 0 ] makefont setfont
0.000 0.000 0.000 setrgbcolor
165.000 11.250 moveto
(D) show
171.000 11.250 moveto
%%IncludeResource: font Courier
%%IncludeFont: Courier
/Courier findfont 10.000 scalefont
[1 0 0 -1 0 0 ] makefont setfont
0.000 0.000 0.000 setrgbcolor
0.000 0.000 rmoveto
1.000 setlinewidth
grestore
0 .08924 m
.00625 .08924 L
s
[(80)] -0.0125 .08924 1 0 Mshowa
0 .18241 m
.00625 .18241 L
s
[(100)] -0.0125 .18241 1 0 Mshowa
0 .27557 m
.00625 .27557 L
s
[(120)] -0.0125 .27557 1 0 Mshowa
0 .36873 m
.00625 .36873 L
s
[(140)] -0.0125 .36873 1 0 Mshowa
0 .46189 m
.00625 .46189 L
s
[(160)] -0.0125 .46189 1 0 Mshowa
0 .55505 m
.00625 .55505 L
s
[(180)] -0.0125 .55505 1 0 Mshowa
.125 Mabswid
0 .01937 m
.00375 .01937 L
s
0 .04266 m
.00375 .04266 L
s
0 .06595 m
.00375 .06595 L
s
0 .11253 m
.00375 .11253 L
s
0 .13582 m
.00375 .13582 L
s
0 .15912 m
.00375 .15912 L
s
0 .2057 m
.00375 .2057 L
s
0 .22899 m
.00375 .22899 L
s
0 .25228 m
.00375 .25228 L
s
0 .29886 m
.00375 .29886 L
s
0 .32215 m
.00375 .32215 L
s
0 .34544 m
.00375 .34544 L
s
0 .39202 m
.00375 .39202 L
s
0 .41531 m
.00375 .41531 L
s
0 .4386 m
.00375 .4386 L
s
0 .48518 m
.00375 .48518 L
s
0 .50847 m
.00375 .50847 L
s
0 .53176 m
.00375 .53176 L
s
0 .57834 m
.00375 .57834 L
s
0 .60163 m
.00375 .60163 L
s
.25 Mabswid
0 0 m
0 .61803 L
s
.02381 .61178 m
.02381 .61803 L
s
.21429 .61178 m
.21429 .61803 L
s
.40476 .61178 m
.40476 .61803 L
s
.59524 .61178 m
.59524 .61803 L
s
.78571 .61178 m
.78571 .61803 L
s
.97619 .61178 m
.97619 .61803 L
s
.125 Mabswid
.07143 .61428 m
.07143 .61803 L
s
.11905 .61428 m
.11905 .61803 L
s
.16667 .61428 m
.16667 .61803 L
s
.2619 .61428 m
.2619 .61803 L
s
.30952 .61428 m
.30952 .61803 L
s
.35714 .61428 m
.35714 .61803 L
s
.45238 .61428 m
.45238 .61803 L
s
.5 .61428 m
.5 .61803 L
s
.54762 .61428 m
.54762 .61803 L
s
.64286 .61428 m
.64286 .61803 L
s
.69048 .61428 m
.69048 .61803 L
s
.7381 .61428 m
.7381 .61803 L
s
.83333 .61428 m
.83333 .61803 L
s
.88095 .61428 m
.88095 .61803 L
s
.92857 .61428 m
.92857 .61803 L
s
.25 Mabswid
0 .61803 m
1 .61803 L
s
.99375 .08924 m
1 .08924 L
s
.99375 .18241 m
1 .18241 L
s
.99375 .27557 m
1 .27557 L
s
.99375 .36873 m
1 .36873 L
s
.99375 .46189 m
1 .46189 L
s
.99375 .55505 m
1 .55505 L
s
.125 Mabswid
.99625 .01937 m
1 .01937 L
s
.99625 .04266 m
1 .04266 L
s
.99625 .06595 m
1 .06595 L
s
.99625 .11253 m
1 .11253 L
s
.99625 .13582 m
1 .13582 L
s
.99625 .15912 m
1 .15912 L
s
.99625 .2057 m
1 .2057 L
s
.99625 .22899 m
1 .22899 L
s
.99625 .25228 m
1 .25228 L
s
.99625 .29886 m
1 .29886 L
s
.99625 .32215 m
1 .32215 L
s
.99625 .34544 m
1 .34544 L
s
.99625 .39202 m
1 .39202 L
s
.99625 .41531 m
1 .41531 L
s
.99625 .4386 m
1 .4386 L
s
.99625 .48518 m
1 .48518 L
s
.99625 .50847 m
1 .50847 L
s
.99625 .53176 m
1 .53176 L
s
.99625 .57834 m
1 .57834 L
s
.99625 .60163 m
1 .60163 L
s
.25 Mabswid
1 0 m
1 .61803 L
s
0 0 m
1 0 L
1 .61803 L
0 .61803 L
closepath
clip
newpath
.5 Mabswid
.02381 .01472 m
.06244 .06472 L
.10458 .11764 L
.14415 .16375 L
.18221 .2047 L
.22272 .24487 L
.26171 .28044 L
.30316 .31519 L
.34309 .34592 L
.3815 .37313 L
.42237 .39977 L
.46172 .42334 L
.49955 .44422 L
.53984 .4647 L
.57861 .48282 L
.61984 .50053 L
.65954 .51619 L
.69774 .53005 L
.73838 .54363 L
.77751 .55563 L
.81909 .56734 L
.85916 .57769 L
.89771 .58685 L
.93871 .5958 L
.97619 .60332 L
s
MathSubEnd
P
% End of sub-graphic
% End of Graphics
MathPictureEnd
\
\>"], "Graphics",
  ImageSize->{1000, 193.125},
  ImageCache->GraphicsData["Bitmap", "\<\
CF5dJ6E]HGAYHf4PAg9QL6QYHg<PAVmbKF5d0`4000?X0000`A000`40n007h00Ooooooooooooojooo
003oooooooooooo[ool00?ooooooooooon_oo`00oooooooooooojooo003oooooooooooo[ool00?oo
ooooooooon_oo`00oooooooooooojooo002Gool20008ool00`00ooooo`09ool00`00ooooo`09ool0
0`00ooooo`09ool00`00ooooo`09ool00`00ooooo`09ool00`00ooooo`09ool2003bool20008ool0
0`00ooooo`09ool00`00ooooo`09ool00`00ooooo`09ool00`00ooooo`09ool00`00ooooo`09ool0
0`00ooooo`09ool2003aool20008ool00`00ooooo`09ool00`00ooooo`09ool00`00ooooo`09ool0
0`00ooooo`09ool00`00ooooo`09ool00`00ooooo`09ool2001bool009Ooo`03003ooooo00Soo`03
003ooooo00Woo`03003ooooo00Woo`03003ooooo00Woo`03003ooooo00Woo`03003ooooo00Woo`03
003ooooo00Woo`03003ooooo0?3oo`03003ooooo00Soo`03003ooooo00Woo`03003ooooo00Woo`03
003ooooo00Woo`03003ooooo00Woo`03003ooooo00Woo`03003ooooo00Woo`03003ooooo0>ooo`03
003ooooo00Soo`03003ooooo00Woo`03003ooooo00Woo`03003ooooo00Woo`03003ooooo00Woo`03
003ooooo00Woo`03003ooooo00Woo`03003ooooo073oo`00P_oo1@0000Coo`00000000;oo`03003o
o`00008000Goo`03003ooooo00800003ool0000000?oo`04003oooooool200000ooo00000003ool0
1000oooooooo0P0000?oo`0000000ooo00@00?ooooooo`800003ool0000000?oo`04003oooooool3
0005ool01000oooooooo0P0000?oo`0000000ooo00@00?ooooooo`800003ool0000000?oo`03003o
oooo0=_oo`D00004ool000000002ool00`00ool000020005ool00`00ooooo`0200000ooo00000003
ool01000oooooooo0P0000?oo`0000000ooo00@00?ooooooo`800003ool0000000?oo`04003ooooo
ool200000ooo00000003ool01000oooooooo0P0000?oo`0000000ooo00@00?ooooooo`<000Goo`04
003oooooool200000ooo00000003ool00`00ooooo`3Jool500001?oo000000000_oo00<00?oo0000
0P001Ooo00<00?ooool00P0000?oo`0000000ooo00@00?ooooooo`800003ool0000000?oo`04003o
ooooool200000ooo00000003ool01000oooooooo0P0000?oo`0000000ooo00@00?ooooooo`800003
ool0000000?oo`04003oooooool200000ooo00000003ool01000oooooooo0`001Ooo00<00?ooool0
L?oo0024ool00`00ooooo`02ool01000ooooo`000_oo00@00?ooool000Coo`07003oooooool00?oo
00002Ooo00<00?oo00002Ooo00<00?oo00002Ooo00<00?oo00002Ooo00<00?ooool02Ooo00<00?oo
00002Ooo00<00?oo00001?oo00<00?ooool0gOoo00<00?ooool00_oo00@00?ooool000;oo`04003o
oooo0004ool01`00oooooooo003oo`0000Woo`03003oo`0000Woo`03003oo`0000Woo`03003oo`00
00Woo`03003oo`0000Woo`03003ooooo00Woo`03003oo`0000Coo`03003ooooo0=coo`03003ooooo
00;oo`04003ooooo0002ool01000ooooo`001?oo00L00?ooooooo`00ool00009ool00`00ool00009
ool00`00ool00009ool00`00ool00009ool00`00ool00009ool00`00ool00009ool00`00ooooo`04
ool00`00ooooo`1`ool008Coo`03003ooooo00;oo`<000Koo`03003ooooo00;oo`03003ooooo00;o
o`03003ooooo00Woo`03003ooooo00Woo`03003ooooo00Woo`03003ooooo00Soo`<000[oo`03003o
oooo00Woo`03003ooooo00?oo`03003ooooo0=goo`03003ooooo00;oo`<000Koo`03003ooooo00;o
o`03003ooooo00;oo`03003ooooo00Woo`03003ooooo00Woo`03003ooooo00Woo`03003ooooo00Wo
o`03003ooooo00Soo`<000[oo`03003ooooo00?oo`03003ooooo0=coo`03003ooooo00;oo`<000Ko
o`03003ooooo00;oo`03003ooooo00;oo`03003ooooo00Woo`03003ooooo00Woo`03003ooooo00Wo
o`03003ooooo00Woo`03003ooooo00Woo`03003ooooo00Soo`<000Coo`03003ooooo073oo`00Q?oo
00<00?ooool00_oo00@00?ooool000?oo`8000Goo`03003ooooo00;oo`03003ooooo00Woo`03003o
oooo00Woo`03003ooooo00Woo`03003ooooo00Soo`04003ooooo0009ool00`00ooooo`09ool00`00
ooooo`03ool00`00ooooo`3Mool00`00ooooo`02ool01000ooooo`000ooo0P001Ooo00<00?ooool0
0_oo00<00?ooool02Ooo00<00?ooool02Ooo00<00?ooool02Ooo00<00?ooool02Ooo00<00?ooool0
2?oo00@00?ooool000Woo`03003ooooo00?oo`03003ooooo0=coo`03003ooooo00;oo`04003ooooo
0003ool20005ool00`00ooooo`02ool00`00ooooo`09ool00`00ooooo`09ool00`00ooooo`09ool0
0`00ooooo`09ool00`00ooooo`09ool00`00ooooo`08ool01000ooooo`000ooo00<00?ooool0L?oo
0024ool00`00ooooo`02ool01000ooooo`000_oo00<00?ooool01Ooo00L00?ooooooo`00ool00009
ool00`00ool00009ool00`00ool00009ool00`00ool00009ool01000ooooo`002?oo00<00?oo0000
2Ooo00<00?oo00001?oo00<00?ooool0gOoo00<00?ooool00_oo00@00?ooool000;oo`03003ooooo
00Goo`07003oooooool00?oo00002Ooo00<00?oo00002Ooo00<00?oo00002Ooo00<00?oo00002Ooo
00<00?oo00002Ooo00@00?ooool000Soo`03003oo`0000Coo`03003ooooo0=coo`03003ooooo00;o
o`04003ooooo0002ool00`00ooooo`05ool01`00oooooooo003oo`0000Woo`03003oo`0000Woo`03
003oo`0000Woo`03003oo`0000Woo`03003oo`0000Woo`03003oo`0000Woo`04003ooooo0003ool0
0`00ooooo`1`ool008;oo`D00003ool00000008000Coo`<000Coo`800004ool00000ool20007ool2
00000ooo00000007ool200000ooo00000007ool200000ooo00000007ool40008ool200000ooo0000
0007ool200000ooo00000002ool2003Mool500000ooo000000020004ool30004ool200001?oo0000
0?oo0P001ooo0P0000?oo`0000001ooo0P0000?oo`0000001ooo0P0000?oo`0000001ooo0P0000?o
o`0000001ooo10002?oo0P0000?oo`0000000_oo0P00g?oo1@0000?oo`0000000P001?oo0`001?oo
0P0000Coo`00003oo`8000Ooo`800003ool0000000Ooo`800003ool0000000Ooo`800003ool00000
00Ooo`800003ool0000000Ooo`800003ool0000000Ooo`@000?oo`8007;oo`00oooooooooooojooo
003oooooooooooo[ool003_oo`8002ooo`@002ooo`03003ooooo02koo`8002ooo`8002coo`@000?o
o`8004Woo`8002koo`@0033oo`03003ooooo02goo`80033oo`8002_oo`@000?oo`8004[oo`8002ko
o`@002ooo`03003ooooo02koo`8002ooo`8002coo`@000?oo`8002Goo`00>_oo00@00?ooool002ko
o`03003ooooo033oo`03003ooooo02goo`04003ooooo000]ool01000ooooo`00;Ooo00D00?oooooo
o`0000;oo`03003ooooo04Goo`04003ooooo000]ool00`00ooooo`0aool00`00ooooo`0/ool01000
ooooo`00;_oo00@00?ooool002coo`05003oooooool00002ool00`00ooooo`16ool01000ooooo`00
;Ooo00<00?ooool0<?oo00<00?ooool0;Ooo00@00?ooool002goo`04003ooooo000]ool01@00oooo
oooo00000_oo00<00?ooool08_oo000jool01000ooooo`00;ooo00<00?ooool0;?oo1@00;_oo00@0
0?ooool002goo`04003ooooo000]ool01@00oooooooo00000_oo00<00?ooool0AOoo00@00?ooool0
02koo`03003ooooo02goo`D002goo`04003ooooo000^ool01000ooooo`00;?oo00D00?ooooooo`00
00;oo`03003ooooo04Koo`04003ooooo000^ool00`00ooooo`0/ool5000^ool01000ooooo`00;Ooo
00@00?ooool002goo`05003oooooool00002ool00`00ooooo`0Rool003[oo`04003ooooo000`ool0
0`00ooooo`0[ool01000ooooo`00;ooo0`00;ooo0P00;_oo00D00?ooooooo`0000;oo`03003ooooo
04Goo`04003ooooo000_ool00`00ooooo`0/ool01000ooooo`00;_oo0`00<?oo0P00;Ooo00D00?oo
ooooo`0000;oo`03003ooooo04Koo`04003ooooo000_ool00`00ooooo`0[ool01000ooooo`00;ooo
0`00;ooo0P00;_oo00D00?ooooooo`0000;oo`03003ooooo02;oo`00>_oo00@00?ooool0037oo`03
003ooooo02_oo`03003oo`0002ooo`03003ooooo02koo`04003ooooo000]ool01@00oooooooo0000
0_oo00<00?ooool0AOoo00@00?ooool0033oo`03003ooooo02coo`03003oo`0002koo`03003ooooo
02ooo`04003ooooo000/ool01@00oooooooo00000_oo00<00?ooool0A_oo00@00?ooool0033oo`03
003ooooo02_oo`03003oo`0002ooo`03003ooooo02koo`04003ooooo000]ool01@00oooooooo0000
0_oo00<00?ooool08_oo000jool01000ooooo`00;_oo00@00?ooool002koo`8002ooo`03003ooooo
02koo`04003ooooo000[ool30003ool01000ooooo`00Aooo00@00?ooool002goo`04003ooooo000_
ool2000^ool00`00ooooo`0_ool01000ooooo`00:_oo0`000ooo00@00?ooool004Soo`04003ooooo
000]ool01000ooooo`00;_oo0P00;ooo00<00?ooool0;_oo00@00?ooool002_oo`<000?oo`04003o
oooo000Tool003_oo`80033oo`80033oo`03003ooooo02koo`<002koo`8002koo`03003ooooo00;o
o`8004Woo`8002ooo`80037oo`03003ooooo02goo`<002ooo`8002goo`03003ooooo00;oo`8004[o
o`8002ooo`80033oo`03003ooooo02koo`<002koo`8002koo`03003ooooo00;oo`8002Goo`00oooo
oooooooojooo003oooooooooooo[ool00?ooooooooooon_oo`00=_ooo`001P00@Oooo`001@00@Ooo
o`001P008_oo000fool00`00ooooo`03ool00`00ooooo`0:ool00`00ooooo`09ool00`00ooooo`09
ool00`00ooooo`0:ool00`00ooooo`09ool00`00ooooo`09ool00`00ooooo`0:ool00`00ooooo`09
ool00`00ooooo`0:ool00`00ooooo`09ool00`00ooooo`09ool00`00ooooo`0:ool00`00ooooo`09
ool00`00ooooo`09ool00`00ooooo`0:ool00`00ooooo`09ool00`00ooooo`09ool00`00ooooo`0:
ool00`00ooooo`09ool00`00ooooo`0:ool00`00ooooo`03ool00`00ooooo`0oool00`00ooooo`03
ool00`00ooooo`09ool00`00ooooo`0:ool00`00ooooo`09ool00`00ooooo`09ool00`00ooooo`0:
ool00`00ooooo`09ool00`00ooooo`09ool00`00ooooo`0:ool00`00ooooo`09ool00`00ooooo`0:
ool00`00ooooo`09ool00`00ooooo`09ool00`00ooooo`0:ool00`00ooooo`09ool00`00ooooo`09
ool00`00ooooo`0:ool00`00ooooo`09ool00`00ooooo`0:ool00`00ooooo`09ool00`00ooooo`09
ool00`00ooooo`03ool00`00ooooo`0oool00`00ooooo`04ool00`00ooooo`09ool00`00ooooo`09
ool00`00ooooo`0:ool00`00ooooo`09ool00`00ooooo`09ool00`00ooooo`0:ool00`00ooooo`09
ool00`00ooooo`09ool00`00ooooo`0:ool00`00ooooo`09ool00`00ooooo`0:ool00`00ooooo`09
ool00`00ooooo`09ool00`00ooooo`0:ool00`00ooooo`09ool00`00ooooo`09ool00`00ooooo`0:
ool00`00ooooo`09ool00`00ooooo`0:ool00`00ooooo`09ool00`00ooooo`03ool00`00ooooo`0P
ool003Koo`03003ooooo00?oo`03003ooooo02ooo`03003ooooo02koo`03003ooooo02ooo`03003o
oooo02koo`03003ooooo02ooo`03003ooooo00?oo`03003ooooo03ooo`03003ooooo00?oo`03003o
oooo02koo`03003ooooo02ooo`03003ooooo02koo`03003ooooo02ooo`03003ooooo02koo`03003o
oooo00?oo`03003ooooo03ooo`03003ooooo00Coo`03003ooooo02koo`03003ooooo02koo`03003o
oooo02ooo`03003ooooo02koo`03003ooooo02ooo`03003ooooo00?oo`03003ooooo023oo`00=_oo
00<00?ooool0oooo0_oo00<00?ooool0?ooo00<00?ooool0oooo0Ooo00<00?ooool0?ooo00<00?oo
ool0oooo0_oo00<00?ooool08?oo000fool00`00ooooo`03ool00`00ooooo`3kool00`00ooooo`0o
ool00`00ooooo`03ool00`00ooooo`3jool00`00ooooo`0oool00`00ooooo`04ool00`00ooooo`3j
ool00`00ooooo`0Pool003Koo`03003ooooo00Coo`03003ooooo0?[oo`03003ooooo03ooo`8000Go
o`03003ooooo0?Soo`80047oo`8000Koo`03003ooooo0?Soo`8002;oo`00=_oo0P001Ooo00<00?oo
ool0nOoo0P00@Ooo00<00?ooool01Ooo00<00?ooool0n?oo00<00?ooool0?ooo00<00?ooool01_oo
00<00?ooool0n?oo00<00?ooool08?oo000fool00`00ooooo`05ool00`00ooooo`3iool00`00oooo
o`0oool00`00ooooo`05ool00`00ooooo`3hool00`00ooooo`0oool00`00ooooo`06ool00`00oooo
o`3hool00`00ooooo`0Pool003Koo`03003ooooo00Koo`03003ooooo0?Soo`03003ooooo03ooo`03
003ooooo00Koo`03003ooooo0?Ooo`03003ooooo03ooo`03003ooooo00Ooo`03003ooooo0?Ooo`03
003ooooo023oo`00=_oo00<00?ooool01ooo00<00?ooool0mooo00<00?ooool0?ooo00<00?ooool0
1ooo00<00?ooool0m_oo00<00?ooool0?ooo00<00?ooool02?oo00<00?ooool0m_oo00<00?ooool0
8?oo000fool00`00ooooo`07ool00`00ooooo`3gool00`00ooooo`0oool00`00ooooo`08ool00`00
ooooo`3eool00`00ooooo`0oool00`00ooooo`09ool00`00ooooo`3eool00`00ooooo`0Pool003Ko
o`03003ooooo00Soo`03003ooooo0?Koo`03003ooooo03ooo`03003ooooo00Soo`03003ooooo0?Go
o`03003ooooo03ooo`8000[oo`03003ooooo0?Coo`8002;oo`00=_oo0P002_oo00<00?ooool0m?oo
0P00@Ooo0P002_oo00<00?ooool0looo0P00@Ooo00<00?ooool02_oo00<00?ooool0m?oo00<00?oo
ool08?oo000fool00`00ooooo`09ool00`00ooooo`3eool00`00ooooo`0oool00`00ooooo`0:ool0
0`00ooooo`3cool00`00ooooo`0oool00`00ooooo`0;ool00`00ooooo`3cool00`00ooooo`0Pool0
03Koo`03003ooooo00[oo`03003ooooo0?Coo`03003ooooo03ooo`03003ooooo00_oo`03003ooooo
0?;oo`03003ooooo03ooo`03003ooooo00coo`03003ooooo0?;oo`03003ooooo023oo`00=_oo00<0
0?ooool02ooo00<00?ooool0looo00<00?ooool0?ooo00<00?ooool02ooo00<00?ooool0l_oo00<0
0?ooool0?ooo00<00?ooool03?oo00<00?ooool0l_oo00<00?ooool08?oo000fool00`00ooooo`0<
ool00`00ooooo`3bool00`00ooooo`0oool00`00ooooo`0<ool00`00ooooo`3aool00`00ooooo`0o
ool00`00ooooo`0=ool00`00ooooo`3aool00`00ooooo`0Pool003Koo`03003ooooo00coo`03003o
oooo0?;oo`03003ooooo03ooo`03003ooooo00goo`03003ooooo0?3oo`03003ooooo03ooo`03003o
oooo00koo`03003ooooo0?3oo`03003ooooo023oo`00=_oo00<00?ooool03Ooo00<00?ooool0lOoo
00<00?ooool0?ooo0P003ooo00<00?ooool0k_oo0P00@Ooo0P004?oo00<00?ooool0k_oo0P008_oo
000fool2000?ool00`00ooooo`3_ool20011ool00`00ooooo`0?ool00`00ooooo`3^ool00`00oooo
o`0oool00`00ooooo`0?ool00`00ooooo`3_ool00`00ooooo`0Pool003Koo`03003ooooo00ooo`03
003ooooo0>ooo`03003ooooo03ooo`03003ooooo00ooo`03003ooooo0>koo`03003ooooo03ooo`03
003ooooo013oo`03003ooooo0>koo`03003ooooo023oo`00=_oo00<00?ooool03ooo00<00?ooool0
kooo00<00?ooool0?ooo00<00?ooool04?oo00<00?ooool0kOoo00<00?ooool0?ooo00<00?ooool0
4Ooo00<00?ooool0kOoo00<00?ooool08?oo000fool00`00ooooo`0@ool00`00ooooo`3^ool00`00
ooooo`0aool20004ool20006ool00`00ooooo`0Aool00`00ooooo`3/ool00`00ooooo`0bool20004
ool20005ool00`00ooooo`0Bool00`00ooooo`3/ool00`00ooooo`0Pool003Koo`03003ooooo017o
o`03003ooooo0>goo`03003ooooo033oo`04003ooooo0002ool01000ooooo`001Ooo00<00?ooool0
4_oo00<00?ooool0jooo00<00?ooool0<Ooo00@00?ooool000;oo`04003ooooo0004ool00`00oooo
o`0Bool00`00ooooo`3/ool00`00ooooo`0Pool002Woo`8000Coo`8000Goo`03003ooooo01;oo`03
003ooooo0>coo`03003ooooo033oo`04003ooooo0002ool01000ooooo`001Ooo0P004ooo00<00?oo
ool0j_oo0P00<ooo00@00?ooool000;oo`04003ooooo0004ool3000Cool00`00ooooo`3Yool3000R
ool002Soo`04003ooooo0002ool01000ooooo`001?oo00<00?ooool04_oo00<00?ooool0k?oo00<0
0?ooool0<Ooo0P000ooo00@00?ooool000Goo`03003ooooo01?oo`03003ooooo0>[oo`03003ooooo
03;oo`8000?oo`04003ooooo0004ool00`00ooooo`0Dool00`00ooooo`3Zool00`00ooooo`0Pool0
02Soo`04003ooooo0002ool01000ooooo`001?ooo`001P00<_oo00@00?ooool000;oo`04003ooooo
0005ool00`00ooooo`0Dool00`00ooooo`3Yool00`00ooooo`0aool01000ooooo`000_oo00@00?oo
ool000Coo`03003ooooo01Coo`03003ooooo0>[oo`03003ooooo023oo`00:Ooo0P000ooo00@00?oo
ool000Coo`03003ooooo01Coo`03003ooooo0>[oo`03003ooooo033oo`04003ooooo0002ool01000
ooooo`001Ooo00<00?ooool05Ooo00<00?ooool0j?oo00<00?ooool0<Ooo00@00?ooool000;oo`04
003ooooo0004ool00`00ooooo`0Eool00`00ooooo`3Yool00`00ooooo`0Pool002Soo`04003ooooo
0002ool01000ooooo`001?oo00<00?ooool05Ooo00<00?ooool0jOoo00<00?ooool0<Ooo0P001?oo
0P001_oo00<00?ooool05_oo00<00?ooool0iooo00<00?ooool0<_oo0P001?oo0P001Ooo00<00?oo
ool05_oo00<00?ooool0j?oo00<00?ooool08?oo000Xool01000ooooo`000_oo00@00?ooool000Co
o`03003ooooo01Koo`03003ooooo0>Soo`03003ooooo03ooo`03003ooooo01Koo`03003ooooo0>Oo
o`03003ooooo03ooo`03003ooooo01Ooo`03003ooooo0>Ooo`03003ooooo023oo`00:Ooo0P001?oo
0P001Ooo00<00?ooool05_oo00<00?ooool0j?oo00<00?ooool0?ooo0P006?oo00<00?ooool0iOoo
0P00@Ooo0P006?oo00<00?ooool0i_oo0P008_oo000fool00`00ooooo`0Gool00`00ooooo`3Wool0
0`00ooooo`0oool00`00ooooo`0Hool00`00ooooo`3Uool00`00ooooo`0oool00`00ooooo`0Hool0
0`00ooooo`3Vool00`00ooooo`0Pool003Koo`03003ooooo01Soo`03003ooooo0>Koo`03003ooooo
03ooo`03003ooooo01Woo`03003ooooo0>Coo`03003ooooo03ooo`03003ooooo01Woo`03003ooooo
0>Goo`03003ooooo023oo`00=_oo0P006_oo00<00?ooool0i?oo0P00@Ooo00<00?ooool06_oo00<0
0?ooool0hooo00<00?ooool0?ooo00<00?ooool06_oo00<00?ooool0i?oo00<00?ooool08?oo000f
ool00`00ooooo`0Jool00`00ooooo`3Tool00`00ooooo`0oool00`00ooooo`0Jool00`00ooooo`3S
ool00`00ooooo`0oool00`00ooooo`0Kool00`00ooooo`3Sool00`00ooooo`0Pool003Koo`03003o
oooo01[oo`03003ooooo0>Coo`03003ooooo03ooo`03003ooooo01_oo`03003ooooo0>;oo`03003o
oooo03ooo`03003ooooo01coo`03003ooooo0>;oo`03003ooooo023oo`00=_oo00<00?ooool06ooo
00<00?ooool0hooo00<00?ooool0?ooo0P007Ooo00<00?ooool0h?oo0P00@Ooo0P007_oo00<00?oo
ool0h?oo0P008_oo000fool00`00ooooo`0Lool00`00ooooo`3Rool00`00ooooo`0oool00`00oooo
o`0Mool00`00ooooo`3Pool00`00ooooo`0oool00`00ooooo`0Mool00`00ooooo`3Qool00`00oooo
o`0Pool003Koo`03003ooooo01goo`03003ooooo0>7oo`03003ooooo03ooo`03003ooooo01koo`03
003ooooo0=ooo`03003ooooo03ooo`03003ooooo01koo`03003ooooo0>3oo`03003ooooo023oo`00
=_oo00<00?ooool07_oo00<00?ooool0h?oo00<00?ooool0?ooo00<00?ooool07ooo00<00?ooool0
g_oo00<00?ooool0?ooo00<00?ooool07ooo00<00?ooool0gooo00<00?ooool08?oo000fool2000P
ool00`00ooooo`3Nool20011ool00`00ooooo`0Oool00`00ooooo`3Nool00`00ooooo`0oool00`00
ooooo`0Pool00`00ooooo`3Nool00`00ooooo`0Pool003Koo`03003ooooo01ooo`03003ooooo0=oo
o`03003ooooo03ooo`03003ooooo023oo`03003ooooo0=goo`03003ooooo03ooo`03003ooooo027o
o`03003ooooo0=goo`03003ooooo023oo`00=_oo00<00?ooool08?oo00<00?ooool0g_oo00<00?oo
ool0?ooo0P008_oo00<00?ooool0fooo0P00@Ooo0P008ooo00<00?ooool0fooo0P008_oo000fool0
0`00ooooo`0Qool00`00ooooo`3Mool00`00ooooo`0oool00`00ooooo`0Rool00`00ooooo`3Kool0
0`00ooooo`0oool00`00ooooo`0Sool00`00ooooo`3Kool00`00ooooo`0Pool003Koo`03003ooooo
02;oo`03003ooooo0=coo`03003ooooo03ooo`03003ooooo02?oo`03003ooooo0=[oo`03003ooooo
03ooo`03003ooooo02Coo`03003ooooo0=[oo`03003ooooo023oo`00=_oo00<00?ooool08ooo00<0
0?ooool0fooo00<00?ooool0?ooo00<00?ooool09?oo00<00?ooool0fOoo00<00?ooool0?ooo00<0
0?ooool09Ooo00<00?ooool0fOoo00<00?ooool08?oo000fool2000Uool00`00ooooo`3Iool2000/
ool40003ool20004ool20006ool00`00ooooo`0Uool00`00ooooo`3Hool00`00ooooo`0[ool40003
ool20004ool20005ool00`00ooooo`0Vool00`00ooooo`3Hool00`00ooooo`0Pool003Koo`03003o
oooo02Goo`03003ooooo0=Woo`03003ooooo02coo`05003oooooool00002ool01000ooooo`000_oo
00<00?ooool00ooo00<00?ooool09_oo00<00?ooool0eooo00<00?ooool0;Ooo00D00?ooooooo`00
00;oo`04003ooooo0002ool00`00ooooo`02ool00`00ooooo`0Wool00`00ooooo`3Gool00`00oooo
o`0Pool003Koo`03003ooooo02Koo`03003ooooo0=Soo`03003ooooo02coo`05003oooooool00002
ool01000ooooo`000_oo00<00?ooool00ooo0P00:?oo00<00?ooool0eOoo0P00;ooo00D00?oooooo
o`0000;oo`04003ooooo0002ool00`00ooooo`02ool3000Xool00`00ooooo`3Dool3000Rool003Ko
o`03003ooooo02Ooo`03003ooooo0=Ooo`03003ooooo02coo`05003oooooool00002ool01000oooo
o`000_oo00<00?ooool00ooo00<00?ooool0:?oo00<00?ooool0eOoo00<00?ooool0;Ooo00D00?oo
ooooo`0000;oo`04003ooooo0002ool00`00ooooo`02ool00`00ooooo`0Xool00`00ooooo`3Fool0
0`00ooooo`0Pool003Koo`03003ooooo02Soo`03003ooooo0=Koo`03003ooooo02coo`05003ooooo
ool00002ool01000ooooo`000_oo00<00?ooool00ooo00<00?ooool0:Ooo00<00?ooool0e?oo00<0
0?ooool0;Ooo00D00?ooooooo`0000;oo`04003ooooo0002ool00`00ooooo`02ool00`00ooooo`0Y
ool00`00ooooo`3Eool00`00ooooo`0Pool002;oo`@000?oo`8000Coo`8000Goo`03003ooooo02Wo
o`03003ooooo0=Goo`03003ooooo02[oo`<000?oo`04003ooooo0002ool01000ooooo`001Ooo00<0
0?ooool0:_oo00<00?ooool0dooo00<00?ooool0:ooo0`000ooo00@00?ooool000;oo`04003ooooo
0004ool00`00ooooo`0Zool00`00ooooo`3Dool00`00ooooo`0Pool002Coo`05003oooooool00002
ool01000ooooo`000_oo00<00?ooool00_oo00<00?ooool0:_oo00<00?ooool0e?oo00<00?ooool0
;?oo00<00?ooool00_oo0P001?oo0P001_oo00<00?ooool0:ooo00<00?ooool0d_oo00<00?ooool0
;Ooo00<00?ooool00_oo0P001?oo0P001Ooo00<00?ooool0:ooo00<00?ooool0dooo00<00?ooool0
8?oo000Tool01@00oooooooo00000_oo00@00?ooool000;oo`03003ooooo00;oo`<002_oo`03003o
oooo0=7oo`<0047oo`03003ooooo02coo`03003ooooo0=7oo`03003ooooo03ooo`03003ooooo02co
o`03003ooooo0=;oo`03003ooooo023oo`009?oo00D00?ooooooo`0000;oo`04003ooooo0002ool0
0`00ooooo`02ool00`00ooooo`0/ool00`00ooooo`3Bool00`00ooooo`0oool2000^ool00`00oooo
o`3?ool20011ool2000^ool00`00ooooo`3@ool2000Rool002Coo`05003oooooool00002ool01000
ooooo`000_oo00<00?ooool00_oo00<00?ooool0;Ooo00<00?ooool0dOoo00<00?ooool0?ooo00<0
0?ooool0;_oo00<00?ooool0cooo00<00?ooool0?ooo00<00?ooool0;_oo00<00?ooool0d?oo00<0
0?ooool08?oo000Rool30003ool01000ooooo`000_oo00@00?ooool000Coo`03003ooooo02koo`03
003ooooo0=3oo`03003ooooo03ooo`03003ooooo02ooo`03003ooooo0<koo`03003ooooo03ooo`03
003ooooo02ooo`03003ooooo0<ooo`03003ooooo023oo`009?oo00<00?ooool00_oo0P001?oo0P00
1Ooo00<00?ooool0;ooo00<00?ooool0cooo00<00?ooool0?ooo00<00?ooool0<?oo00<00?ooool0
cOoo00<00?ooool0?ooo00<00?ooool0<?oo00<00?ooool0c_oo00<00?ooool08?oo000fool00`00
ooooo`0`ool00`00ooooo`3>ool00`00ooooo`0oool00`00ooooo`0aool00`00ooooo`3<ool00`00
ooooo`0oool00`00ooooo`0aool00`00ooooo`3=ool00`00ooooo`0Pool003Koo`03003ooooo037o
o`03003ooooo0<goo`03003ooooo03ooo`03003ooooo037oo`03003ooooo0<coo`03003ooooo03oo
o`03003ooooo03;oo`03003ooooo0<coo`03003ooooo023oo`00=_oo0P00<ooo00<00?ooool0booo
0P00@Ooo0P00<ooo00<00?ooool0b_oo0P00@Ooo0P00=?oo00<00?ooool0b_oo0P008_oo000fool0
0`00ooooo`0cool00`00ooooo`3;ool00`00ooooo`0oool00`00ooooo`0cool00`00ooooo`3:ool0
0`00ooooo`0oool00`00ooooo`0dool00`00ooooo`3:ool00`00ooooo`0Pool003Koo`03003ooooo
03Coo`03003ooooo0<[oo`03003ooooo03ooo`03003ooooo03Coo`03003ooooo0<Woo`03003ooooo
03ooo`03003ooooo03Goo`03003ooooo0<Woo`03003ooooo023oo`00=_oo00<00?ooool0=Ooo00<0
0?ooool0bOoo00<00?ooool0?ooo00<00?ooool0=Ooo00<00?ooool0b?oo00<00?ooool0?ooo00<0
0?ooool0=_oo00<00?ooool0b?oo00<00?ooool08?oo000fool00`00ooooo`0fool00`00ooooo`38
ool00`00ooooo`0oool00`00ooooo`0fool00`00ooooo`37ool00`00ooooo`0oool00`00ooooo`0g
ool00`00ooooo`37ool00`00ooooo`0Pool003Koo`03003ooooo03Ooo`03003ooooo0<Ooo`03003o
oooo03ooo`03003ooooo03Ooo`03003ooooo0<Koo`03003ooooo03ooo`03003ooooo03Soo`03003o
oooo0<Koo`03003ooooo023oo`00=_oo00<00?ooool0>?oo00<00?ooool0a_oo00<00?ooool0?ooo
00<00?ooool0>?oo0P00a_oo00<00?ooool0?ooo0P00>_oo00<00?ooool0a?oo0P008_oo000fool2
000jool00`00ooooo`34ool20011ool2000kool00`00ooooo`32ool20011ool00`00ooooo`0jool0
0`00ooooo`34ool00`00ooooo`0Pool003Koo`03003ooooo03[oo`03003ooooo0<Coo`03003ooooo
03ooo`03003ooooo03_oo`03003ooooo0<;oo`03003ooooo03ooo`03003ooooo03_oo`03003ooooo
0<?oo`03003ooooo023oo`00=_oo00<00?ooool0>ooo00<00?ooool0`ooo00<00?ooool0?ooo00<0
0?ooool0??oo00<00?ooool0`Ooo00<00?ooool0?ooo00<00?ooool0??oo0P00`ooo00<00?ooool0
8?oo000fool00`00ooooo`0lool20033ool00`00ooooo`0oool00`00ooooo`0mool00`00ooooo`30
ool00`00ooooo`0[ool40002ool40003ool20005ool00`00ooooo`0nool00`00ooooo`30ool00`00
ooooo`0Pool003Koo`03003ooooo03koo`03003ooooo0<3oo`03003ooooo02[oo`@000;oo`@000?o
o`8000Koo`03003ooooo03koo`800<3oo`03003ooooo02goo`05003oooooool00005ool01000oooo
o`001?oo00<00?ooool0?ooo00<00?ooool0_ooo00<00?ooool08?oo000fool00`00ooooo`0oool0
0`00ooooo`2oool00`00ooooo`0/ool01@00oooooooo00001Ooo00@00?ooool000Goo`03003ooooo
043oo`03003ooooo0;goo`03003ooooo02goo`03003ooooo00;oo`03003ooooo00;oo`04003ooooo
0004ool30010ool00`00ooooo`2lool3000Rool003Koo`03003ooooo043oo`03003ooooo0;koo`03
003ooooo02coo`03003ooooo00;oo`03003ooooo00;oo`04003ooooo0005ool20012ool00`00oooo
o`2kool2000_ool00`00ooooo`03ool01@00oooooooo00000_oo00<00?ooool00_oo00<00?ooool0
@Ooo00<00?ooool0_Ooo00<00?ooool08?oo000fool20012ool00`00ooooo`2lool2000^ool00`00
ooooo`03ool01@00oooooooo00000_oo00<00?ooool00ooo00<00?ooool0@_oo00<00?ooool0^ooo
00<00?ooool0;Ooo00<00?ooool01?oo00@00?ooool000;oo`03003ooooo00;oo`03003ooooo04;o
o`03003ooooo0;coo`03003ooooo023oo`00=_oo00<00?ooool0@_oo00<00?ooool0_?oo00<00?oo
ool0;?oo00<00?ooool01?oo00@00?ooool000;oo`03003ooooo00?oo`03003ooooo04?oo`03003o
oooo0;[oo`03003ooooo02_oo`<000?oo`04003ooooo0002ool01000ooooo`001?oo00<00?ooool0
@ooo0P00_?oo00<00?ooool08?oo000fool00`00ooooo`13ool2002lool00`00ooooo`0Zool30003
ool01000ooooo`000_oo00@00?ooool000Goo`03003ooooo04Coo`03003ooooo0;Woo`03003ooooo
02goo`03003ooooo00;oo`8000Coo`8000Goo`03003ooooo04Goo`03003ooooo0;Woo`03003ooooo
023oo`00=_oo00<00?ooool0AOoo00<00?ooool0^Ooo00<00?ooool0;?oo00<00?ooool00_oo0P00
1?oo0P001_oo00<00?ooool0AOoo00<00?ooool0^?oo00<00?ooool0?ooo00<00?ooool0A_oo00<0
0?ooool0^?oo00<00?ooool08?oo000Rool40002ool40003ool20005ool00`00ooooo`16ool00`00
ooooo`2hool00`00ooooo`0oool00`00ooooo`16ool2002hool00`00ooooo`0oool20018ool00`00
ooooo`2fool2000Rool002Coo`05003oooooool00005ool01000ooooo`001?oo00<00?ooool0Aooo
00<00?ooool0]ooo00<00?ooool0?ooo0P00BOoo00<00?ooool0]?oo0P00@Ooo00<00?ooool0B?oo
00<00?ooool0]_oo00<00?ooool08?oo000Tool00`00ooooo`02ool00`00ooooo`02ool01000oooo
o`001?oo0`00B?oo00<00?ooool0]?oo0`00@Ooo00<00?ooool0BOoo00<00?ooool0]?oo00<00?oo
ool0?ooo00<00?ooool0BOoo0P00]_oo00<00?ooool08?oo000Tool00`00ooooo`03ool01@00oooo
oooo00000_oo00<00?ooool00_oo00<00?ooool0BOoo0P00]_oo00<00?ooool0?ooo00<00?ooool0
B_oo00<00?ooool0/ooo00<00?ooool0?ooo00<00?ooool0Booo00<00?ooool0/ooo00<00?ooool0
8?oo000Tool00`00ooooo`04ool01000ooooo`000_oo00<00?ooool00_oo00<00?ooool0Booo00<0
0?ooool0/ooo00<00?ooool0?ooo00<00?ooool0Booo00<00?ooool0/_oo00<00?ooool0?ooo00<0
0?ooool0C?oo00<00?ooool0/_oo00<00?ooool08?oo000Rool30003ool01000ooooo`000_oo00@0
0?ooool000Coo`03003ooooo04coo`03003ooooo0;;oo`03003ooooo03ooo`03003ooooo04coo`80
0;;oo`03003ooooo03ooo`03003ooooo04goo`03003ooooo0;7oo`03003ooooo023oo`009?oo00<0
0?ooool00_oo0P001?oo0P001Ooo00<00?ooool0COoo00<00?ooool0/Ooo00<00?ooool0?ooo00<0
0?ooool0C_oo00<00?ooool0[ooo00<00?ooool0?ooo0P00Cooo0P00/?oo0P008_oo000fool00`00
ooooo`1>ool2002aool00`00ooooo`0oool2001@ool00`00ooooo`2]ool20011ool00`00ooooo`1@
ool00`00ooooo`2^ool00`00ooooo`0Pool003Koo`03003ooooo053oo`03003ooooo0:koo`03003o
oooo03ooo`03003ooooo053oo`800:koo`03003ooooo03ooo`03003ooooo057oo`03003ooooo0:go
o`03003ooooo023oo`00=_oo0P00D_oo00<00?ooool0[?oo0P00@Ooo00<00?ooool0D_oo00<00?oo
ool0Zooo00<00?ooool0?ooo00<00?ooool0D_oo00<00?ooool0[?oo00<00?ooool08?oo000fool0
0`00ooooo`1Bool00`00ooooo`2/ool00`00ooooo`0oool00`00ooooo`1Cool00`00ooooo`2Zool0
0`00ooooo`0oool00`00ooooo`1Cool2002/ool00`00ooooo`0Pool003Koo`03003ooooo05?oo`80
0:coo`03003ooooo03ooo`03003ooooo05Coo`800:[oo`03003ooooo03ooo`03003ooooo05Goo`03
003ooooo0:Woo`03003ooooo023oo`00=_oo00<00?ooool0EOoo00<00?ooool0ZOoo00<00?ooool0
?ooo00<00?ooool0E_oo00<00?ooool0Yooo00<00?ooool0?ooo0P00Eooo00<00?ooool0Yooo0P00
8_oo000fool00`00ooooo`1Fool00`00ooooo`2Xool00`00ooooo`0oool2001Hool2002Vool20011
ool00`00ooooo`1Gool2002Xool00`00ooooo`0Pool003Koo`03003ooooo05Ooo`800:Soo`03003o
oooo03ooo`03003ooooo05Woo`03003ooooo0:Coo`03003ooooo03ooo`03003ooooo05Woo`03003o
oooo0:Goo`03003ooooo023oo`00=_oo00<00?ooool0FOoo00<00?ooool0YOoo00<00?ooool0?ooo
00<00?ooool0F_oo00<00?ooool0Xooo00<00?ooool0?ooo00<00?ooool0F_oo00<00?ooool0Y?oo
00<00?ooool08?oo000fool2001Kool00`00ooooo`2Sool20011ool00`00ooooo`1Kool2002Sool0
0`00ooooo`0[ool40004ool00`00ooooo`02ool20005ool00`00ooooo`1Kool2002Tool00`00oooo
o`0Pool003Koo`03003ooooo05_oo`800:Coo`03003ooooo02[oo`@000Coo`03003ooooo00;oo`80
00Koo`03003ooooo05goo`03003ooooo0:3oo`03003ooooo02goo`03003ooooo00?oo`05003ooooo
ool00002ool00`00ooooo`02ool00`00ooooo`1Mool00`00ooooo`2Qool00`00ooooo`0Pool003Ko
o`03003ooooo05goo`03003ooooo0:7oo`03003ooooo02coo`03003ooooo00?oo`05003oooooool0
0002ool00`00ooooo`03ool00`00ooooo`1Nool2002Pool00`00ooooo`0]ool00`00ooooo`050002
ool01000ooooo`001?oo0`00G_oo0P00Wooo0`008_oo000fool00`00ooooo`1Nool2002Qool00`00
ooooo`0/ool00`00ooooo`050002ool01000ooooo`001Ooo0P00HOoo00<00?ooool0W?oo0P00;ooo
00@00?ooool000;oo`05003oooooool00002ool00`00ooooo`02ool00`00ooooo`1Pool00`00oooo
o`2Nool00`00ooooo`0Pool003Koo`03003ooooo063oo`03003ooooo09koo`03003ooooo02coo`04
003ooooo0002ool01@00oooooooo00000_oo00<00?ooool00ooo00<00?ooool0HOoo0P00WOoo00<0
0?ooool0;Ooo00L00?ooooooo`00ool00003ool01000ooooo`001?oo00<00?ooool0HOoo0P00W_oo
00<00?ooool08?oo000fool00`00ooooo`1Qool2002Nool00`00ooooo`0/ool01`00oooooooo003o
o`0000?oo`04003ooooo0005ool00`00ooooo`1Sool00`00ooooo`2Jool00`00ooooo`0[ool30004
ool20003ool01000ooooo`001?oo00<00?ooool0Hooo00<00?ooool0Vooo00<00?ooool08?oo000f
ool00`00ooooo`1Sool2002Lool00`00ooooo`0Zool30004ool20003ool01000ooooo`001Ooo00<0
0?ooool0I?oo00<00?ooool0VOoo00<00?ooool0;Ooo00<00?ooool00ooo00<00?ooool00_oo0P00
1Ooo00<00?ooool0I?oo0P00Vooo00<00?ooool08?oo000fool2001Vool2002Iool2000^ool00`00
ooooo`03ool00`00ooooo`02ool20006ool00`00ooooo`1Uool2002Iool00`00ooooo`0oool00`00
ooooo`1Vool2002Iool00`00ooooo`0Pool003Koo`03003ooooo06Ooo`8009Soo`03003ooooo03oo
o`03003ooooo06Ooo`03003ooooo09Koo`03003ooooo03ooo`8006Woo`03003ooooo09Goo`8002;o
o`00=_oo00<00?ooool0JOoo0P00U_oo00<00?ooool0?ooo0P00JOoo0P00UOoo0P00@Ooo00<00?oo
ool0JOoo0P00U_oo00<00?ooool08?oo000fool00`00ooooo`1[ool00`00ooooo`2Cool00`00oooo
o`0oool00`00ooooo`1Zool00`00ooooo`2Cool00`00ooooo`0oool00`00ooooo`1[ool00`00oooo
o`2Cool00`00ooooo`0Pool003Koo`03003ooooo06coo`8009?oo`03003ooooo03ooo`03003ooooo
06_oo`8009?oo`03003ooooo03ooo`03003ooooo06coo`8009?oo`03003ooooo023oo`008_oo1000
1?oo00<00?ooool00_oo0P001Ooo00<00?ooool0K_oo00<00?ooool0T?oo00<00?ooool0?ooo00<0
0?ooool0KOoo0P00TOoo00<00?ooool0?ooo00<00?ooool0K_oo0P00TOoo00<00?ooool08?oo000T
ool00`00ooooo`03ool01@00oooooooo00000_oo00<00?ooool00_oo00<00?ooool0Kooo00<00?oo
ool0Sooo00<00?ooool0?ooo00<00?ooool0Kooo0P00Sooo00<00?ooool0?ooo00<00?ooool0L?oo
00<00?ooool0S_oo00<00?ooool08?oo000Tool00`00ooooo`050002ool01000ooooo`001?oo0`00
L?oo0P00SOoo0`00@Ooo00<00?ooool0LOoo0P00SOoo00<00?ooool0?ooo0P00L_oo0P00SOoo0P00
8_oo000Tool01000ooooo`000_oo00D00?ooooooo`0000;oo`03003ooooo00;oo`03003ooooo07;o
o`03003ooooo08coo`03003ooooo03ooo`8007Coo`8008[oo`80047oo`03003ooooo07?oo`8008co
o`03003ooooo023oo`009?oo00L00?ooooooo`00ool00003ool01000ooooo`001?oo00<00?ooool0
Looo0P00S?oo00<00?ooool0?ooo00<00?ooool0MOoo00<00?ooool0R?oo00<00?ooool0?ooo00<0
0?ooool0MOoo00<00?ooool0ROoo00<00?ooool08?oo000Rool30004ool20003ool01000ooooo`00
1?oo00<00?ooool0MOoo00<00?ooool0ROoo00<00?ooool0?ooo00<00?ooool0M_oo0P00R?oo00<0
0?ooool0?ooo00<00?ooool0M_oo0P00ROoo00<00?ooool08?oo000Tool00`00ooooo`03ool00`00
ooooo`02ool20005ool00`00ooooo`1fool20029ool00`00ooooo`0oool00`00ooooo`1hool00`00
ooooo`25ool00`00ooooo`0oool00`00ooooo`1hool20027ool00`00ooooo`0Pool003Koo`03003o
oooo07Soo`8008Ooo`03003ooooo03ooo`03003ooooo07Woo`8008Goo`03003ooooo03ooo`03003o
oooo07[oo`03003ooooo08Coo`03003ooooo023oo`00=_oo0P00Nooo0P00Q?oo0P00@Ooo00<00?oo
ool0Nooo00<00?ooool0P_oo00<00?ooool0?ooo0P00O?oo0P00Pooo0P008_oo000fool00`00oooo
o`1lool20023ool00`00ooooo`0oool2001mool20021ool20011ool00`00ooooo`1mool20022ool0
0`00ooooo`0Pool003Koo`03003ooooo07koo`80087oo`03003ooooo03ooo`03003ooooo07koo`80
083oo`03003ooooo03ooo`03003ooooo07ooo`80083oo`03003ooooo023oo`00=_oo00<00?ooool0
P?oo0P00Oooo00<00?ooool0?ooo00<00?ooool0P?oo0P00O_oo00<00?ooool0?ooo00<00?ooool0
POoo0P00O_oo00<00?ooool08?oo000fool00`00ooooo`22ool2001mool00`00ooooo`0oool00`00
ooooo`22ool2001lool00`00ooooo`0[ool40003ool20004ool20005ool00`00ooooo`23ool2001l
ool00`00ooooo`0Pool003Koo`03003ooooo08Coo`8007_oo`03003ooooo03ooo`03003ooooo08Co
o`8007[oo`03003ooooo02goo`05003oooooool00002ool01000ooooo`000_oo00<00?ooool00_oo
00<00?ooool0QOoo0P00N_oo00<00?ooool08?oo000fool00`00ooooo`26ool2001iool00`00oooo
o`0Zool40003ool20004ool20006ool00`00ooooo`26ool2001hool00`00ooooo`0]ool01@00oooo
oooo00000_oo00@00?ooool000;oo`03003ooooo00;oo`<008Ooo`8007Koo`<002;oo`00=_oo0P00
ROoo0P00M_oo0P00;_oo00D00?ooooooo`0000;oo`04003ooooo0002ool00`00ooooo`03ool00`00
ooooo`28ool2001fool00`00ooooo`0]ool01000oooooooo0`000ooo00@00?ooool000Coo`03003o
oooo08Woo`8007Koo`03003ooooo023oo`00=_oo00<00?ooool0R_oo0P00MOoo00<00?ooool0;?oo
00D00?ooooooo`0000;oo`04003ooooo0002ool00`00ooooo`03ool2002;ool2001cool2000_ool0
1@00oooooooo00001Ooo00@00?ooool000Coo`03003ooooo08_oo`8007Coo`03003ooooo023oo`00
=_oo00<00?ooool0S?oo0P00Looo00<00?ooool0;?oo00@00?ooooooo`<000?oo`04003ooooo0005
ool00`00ooooo`2<ool2001bool00`00ooooo`0[ool30003ool00`00ooooo`03ool01000ooooo`00
1?oo00<00?ooool0SOoo0P00L_oo00<00?ooool08?oo000fool00`00ooooo`2>ool2001aool00`00
ooooo`0/ool01@00oooooooo00001Ooo00@00?ooool000Goo`03003ooooo08koo`80073oo`03003o
oooo02goo`03003ooooo00;oo`<000?oo`8000Goo`03003ooooo08ooo`80073oo`03003ooooo023o
o`00=_oo00<00?ooool0T?oo0P00Kooo00<00?ooool0:_oo0`000ooo00<00?ooool00ooo00@00?oo
ool000Goo`03003ooooo093oo`8006koo`03003ooooo03ooo`03003ooooo097oo`8006koo`03003o
oooo023oo`00=_oo00<00?ooool0T_oo0`00K?oo00<00?ooool0;?oo00<00?ooool00_oo0`000ooo
0P001_oo00<00?ooool0T_oo0`00Jooo00<00?ooool0?ooo0P00U?oo0`00J_oo0P008_oo000fool0
0`00ooooo`2Eool3001Yool00`00ooooo`0oool00`00ooooo`2Eool3001Xool00`00ooooo`0oool0
0`00ooooo`2Fool2001Yool00`00ooooo`0Pool003Koo`8009Woo`8006Koo`80047oo`8009Woo`80
06Goo`80047oo`03003ooooo09Soo`<006Koo`03003ooooo023oo`00=_oo00<00?ooool0V_oo0`00
I?oo00<00?ooool0?ooo00<00?ooool0V_oo0`00Hooo00<00?ooool0?ooo00<00?ooool0Vooo0P00
I?oo00<00?ooool08?oo000fool00`00ooooo`2Mool3001Qool00`00ooooo`0oool00`00ooooo`2M
ool3001Pool00`00ooooo`0oool00`00ooooo`2Mool3001Qool00`00ooooo`0Pool003Koo`03003o
oooo0:3oo`8005ooo`03003ooooo03ooo`03003ooooo0:3oo`8005koo`03003ooooo03ooo`03003o
oooo0:3oo`<005koo`03003ooooo023oo`00=_oo00<00?ooool0X_oo0`00G?oo00<00?ooool0?ooo
00<00?ooool0X_oo0`00Fooo00<00?ooool0?ooo0P00Y?oo0P00Fooo0P008_oo000Rool40003ool2
0004ool20005ool00`00ooooo`2Uool2001Jool00`00ooooo`0oool00`00ooooo`2Uool2001Iool0
0`00ooooo`0oool00`00ooooo`2Uool3001Iool00`00ooooo`0Pool002Coo`05003oooooool00002
ool01000ooooo`000_oo00<00?ooool00_oo00<00?ooool0Yooo0`00Eooo00<00?ooool0?ooo0P00
Z?oo0`00EOoo0P00@Ooo00<00?ooool0Z?oo0`00E_oo00<00?ooool08?oo000Tool01@00oooooooo
00000_oo00@00?ooool000;oo`03003ooooo00;oo`<00:[oo`8005?oo`<0047oo`03003ooooo0:[o
o`8005Coo`03003ooooo03ooo`03003ooooo0:_oo`8005Coo`03003ooooo023oo`009?oo00@00?oo
ooooo`<000?oo`04003ooooo0004ool00`00ooooo`2/ool3001Bool00`00ooooo`0oool00`00oooo
o`2/ool3001Aool00`00ooooo`0oool00`00ooooo`2]ool3001Aool00`00ooooo`0Pool002Coo`05
003oooooool00005ool01000ooooo`001?oo00<00?ooool0[ooo0P00D?oo00<00?ooool0?ooo00<0
0?ooool0[ooo0P00Cooo00<00?ooool0?ooo00<00?ooool0/?oo0P00Cooo00<00?ooool08?oo000R
ool30003ool00`00ooooo`03ool01000ooooo`001?oo00<00?ooool0/Ooo0`00COoo00<00?ooool0
?ooo00<00?ooool0/Ooo0`00C?oo00<00?ooool0?ooo00<00?ooool0/_oo0`00C?oo00<00?ooool0
8?oo000Tool00`00ooooo`02ool30003ool20005ool00`00ooooo`2dool3001:ool00`00ooooo`0o
ool00`00ooooo`2dool30019ool00`00ooooo`0oool2002fool20019ool2000Rool003Koo`03003o
oooo0;Ooo`8004Soo`03003ooooo03ooo`800;Soo`@004Coo`80047oo`03003ooooo0;Ooo`<004Oo
o`03003ooooo023oo`00=_oo00<00?ooool0^Ooo0`00AOoo00<00?ooool0?ooo00<00?ooool0^ooo
0`00@_oo00<00?ooool0?ooo00<00?ooool0^_oo0P00AOoo00<00?ooool08?oo000fool2002mool3
0011ool20011ool00`00ooooo`2nool3000oool00`00ooooo`0oool00`00ooooo`2lool30012ool0
0`00ooooo`0Pool003Koo`03003ooooo0;ooo`<003ooo`03003ooooo03ooo`03003ooooo0<7oo`80
03goo`03003ooooo02_oo`@000?oo`8000Coo`8000Goo`03003ooooo0;ooo`<003ooo`03003ooooo
023oo`00=_oo00<00?ooool0`_oo1000>ooo00<00?ooool0:_oo10000ooo0P001?oo0P001_oo00<0
0?ooool0`ooo0`00>_oo00<00?ooool0;Ooo00D00?ooooooo`0000;oo`04003ooooo0002ool00`00
ooooo`02ool00`00ooooo`32ool4000kool00`00ooooo`0Pool003Koo`03003ooooo0<Koo`<003So
o`03003ooooo02coo`05003oooooool00002ool01000ooooo`000_oo00<00?ooool00ooo00<00?oo
ool0a_oo0`00=ooo00<00?ooool0;Ooo00D00?ooooooo`0000;oo`04003ooooo0002ool00`00oooo
o`02ool30036ool3000fool3000Rool003Koo`03003ooooo0<Woo`@003Coo`03003ooooo02coo`05
003oooooool00002ool01000ooooo`000_oo00<00?ooool00ooo0P00b_oo0`00<ooo0P00;ooo00<0
0?ooool00_oo0P000ooo00@00?ooool000Coo`03003ooooo0<Woo`@003Coo`03003ooooo023oo`00
=_oo00<00?ooool0cOoo1000<?oo00<00?ooool0;?oo00<00?ooool00_oo0P000ooo00@00?ooool0
00Goo`03003ooooo0<coo`@0033oo`03003ooooo02goo`05003oooooool00002ool01000ooooo`00
0_oo00<00?ooool00_oo00<00?ooool0cOoo1000<?oo00<00?ooool08?oo000fool2003Bool4000[
ool2000^ool01@00oooooooo00000_oo00@00?ooool000;oo`03003ooooo00?oo`03003ooooo0=3o
o`@002coo`03003ooooo02_oo`<000?oo`04003ooooo0002ool01000ooooo`001?oo00<00?ooool0
dOoo1000;?oo00<00?ooool08?oo000fool00`00ooooo`3Eool5000Wool00`00ooooo`0Zool30003
ool01000ooooo`000_oo00@00?ooool000Goo`03003ooooo0=Coo`H002Koo`03003ooooo02goo`03
003ooooo00;oo`8000Coo`8000Goo`03003ooooo0=Goo`H002Koo`03003ooooo023oo`00=_oo00<0
0?ooool0f_oo10008ooo00<00?ooool0;?oo00<00?ooool00_oo0P001?oo0P001_oo00<00?ooool0
f_oo10008_oo00<00?ooool0?ooo00<00?ooool0fooo10008_oo00<00?ooool08?oo000fool00`00
ooooo`3Nool3000Pool00`00ooooo`0oool00`00ooooo`3Nool3000Oool00`00ooooo`0oool2003P
ool3000Nool2000Rool003Koo`03003ooooo0>7oo`@001coo`03003ooooo03ooo`800>;oo`@001[o
o`80047oo`03003ooooo0>;oo`@001_oo`03003ooooo023oo`00=_oo00<00?ooool0iOoo10006?oo
00<00?ooool0?ooo00<00?ooool0iOoo10005ooo00<00?ooool0?ooo00<00?ooool0i_oo10005ooo
00<00?ooool08?oo000fool00`00ooooo`3Yool6000Bool00`00ooooo`0oool00`00ooooo`3Yool6
000Aool00`00ooooo`0oool00`00ooooo`3Zool5000Bool00`00ooooo`0Pool003Koo`800?3oo`D0
00coo`80047oo`03003ooooo0>ooo`D000coo`03003ooooo03ooo`03003ooooo0>ooo`D000goo`03
003ooooo023oo`00=_oo00<00?ooool0m?oo1@002?oo00<00?ooool0?ooo00<00?ooool0m?oo1000
2?oo00<00?ooool0?ooo00<00?ooool0m?oo1@002?oo00<00?ooool08?oo000fool00`00ooooo`3i
ool30005ool00`00ooooo`0oool00`00ooooo`3hool30005ool00`00ooooo`0oool2003jool30004
ool2000Rool003Koo`03003ooooo0?ooo`;oo`03003ooooo03ooo`800?ooo`7oo`80047oo`03003o
oooo0?ooo`;oo`03003ooooo023oo`00=_oo00<00?ooool00ooo00<00?ooool0;ooo00<00?ooool0
;_oo00<00?ooool0;ooo00<00?ooool0;_oo00<00?ooool0;ooo00<00?ooool00ooo00<00?ooool0
?ooo00<00?ooool00ooo00<00?ooool0;_oo00<00?ooool0;ooo00<00?ooool0;_oo00<00?ooool0
;ooo00<00?ooool0;_oo00<00?ooool00ooo00<00?ooool0?ooo00<00?ooool01?oo00<00?ooool0
;_oo00<00?ooool0;_oo00<00?ooool0;ooo00<00?ooool0;_oo00<00?ooool0;ooo00<00?ooool0
0ooo00<00?ooool08?oo000fool00`00ooooo`03ool00`00ooooo`0:ool00`00ooooo`09ool00`00
ooooo`09ool00`00ooooo`0:ool00`00ooooo`09ool00`00ooooo`09ool00`00ooooo`0:ool00`00
ooooo`09ool00`00ooooo`0:ool00`00ooooo`09ool00`00ooooo`09ool00`00ooooo`0:ool00`00
ooooo`09ool00`00ooooo`09ool00`00ooooo`0:ool00`00ooooo`09ool00`00ooooo`09ool00`00
ooooo`0:ool00`00ooooo`09ool00`00ooooo`0:ool00`00ooooo`03ool00`00ooooo`0oool00`00
ooooo`03ool00`00ooooo`09ool00`00ooooo`0:ool00`00ooooo`09ool00`00ooooo`09ool00`00
ooooo`0:ool00`00ooooo`09ool00`00ooooo`09ool00`00ooooo`0:ool00`00ooooo`09ool00`00
ooooo`0:ool00`00ooooo`09ool00`00ooooo`09ool00`00ooooo`0:ool00`00ooooo`09ool00`00
ooooo`09ool00`00ooooo`0:ool00`00ooooo`09ool00`00ooooo`0:ool00`00ooooo`09ool00`00
ooooo`09ool00`00ooooo`03ool00`00ooooo`0oool00`00ooooo`04ool00`00ooooo`09ool00`00
ooooo`09ool00`00ooooo`0:ool00`00ooooo`09ool00`00ooooo`09ool00`00ooooo`0:ool00`00
ooooo`09ool00`00ooooo`09ool00`00ooooo`0:ool00`00ooooo`09ool00`00ooooo`0:ool00`00
ooooo`09ool00`00ooooo`09ool00`00ooooo`0:ool00`00ooooo`09ool00`00ooooo`09ool00`00
ooooo`0:ool00`00ooooo`09ool00`00ooooo`0:ool00`00ooooo`09ool00`00ooooo`03ool00`00
ooooo`0Pool003Koool000H0047oool000D0047oool000H002;oo`00oooooooooooojooo003ooooo
ooooooo[ool00?ooooooooooon_oo`00oooooooooooojooo0000\
\>"],
  ImageRangeCache->{{{0, 999}, {192.125, 0}} -> {-0.0817374, -0.0144852, \
0.00316664, 0.00316664}, {{25.8125, 321.812}, {187.5, 4.5625}} -> {-2.45163, \
41.347, 0.0404159, 0.734979}, {{351.438, 647.5}, {187.5, 4.5625}} -> \
{-15.6133, 38.7846, 0.0404159, 0.818119}, {{677.125, 973.188}, {187.5, \
4.5625}} -> {-28.7763, 38.5312, 0.0404159, 0.826337}}],

Cell[BoxData[
    TagBox[\(\[SkeletonIndicator]  GraphicsArray  \[SkeletonIndicator]\),
      False,
      Editable->False]], "Output"],

Cell[GraphicsData["PostScript", "\<\
%!
%%Creator: Mathematica
%%AspectRatio: .19314 
%%ImageSize: 1000 193.136 
MathPictureStart
/Mabs {
Mgmatrix idtransform
Mtmatrix dtransform
} bind def
/Mabsadd { Mabs
3 -1 roll add
3 1 roll add
exch } bind def
%% Graphics
%%IncludeResource: font Courier
%%IncludeFont: Courier
/Courier findfont 10  scalefont  setfont
% Scaling calculations
0.0238095 0.31746 0.00459847 0.31746 [
[ 0 0 0 0 ]
[ 1 .19314 0 0 ]
] MathScale
% Start of Graphics
1 setlinecap
1 setlinejoin
newpath
0 0 m
1 0 L
1 .19314 L
0 .19314 L
closepath
clip
newpath
% Start of sub-graphic
p
0.0238095 0.00459847 0.321429 0.188537 MathSubStart
%% Graphics
%%IncludeResource: font Courier
%%IncludeFont: Courier
/Courier findfont 10  scalefont  setfont
% Scaling calculations
0.0238095 0.0952381 -0.40736 0.0131898 [
[.02381 -0.0125 -3 -9 ]
[.02381 -0.0125 3 0 ]
[.21429 -0.0125 -3 -9 ]
[.21429 -0.0125 3 0 ]
[.40476 -0.0125 -3 -9 ]
[.40476 -0.0125 3 0 ]
[.59524 -0.0125 -3 -9 ]
[.59524 -0.0125 3 0 ]
[.78571 -0.0125 -3 -9 ]
[.78571 -0.0125 3 0 ]
[.97619 -0.0125 -6 -9 ]
[.97619 -0.0125 6 0 ]
[ 0 0 -0.125 0 ]
[.5 -0.0125 -44 -19.125 ]
[.5 -0.0125 44 -9 ]
[-0.0125 .12023 -12 -4.5 ]
[-0.0125 .12023 0 4.5 ]
[-0.0125 .25213 -12 -4.5 ]
[-0.0125 .25213 0 4.5 ]
[-0.0125 .38403 -12 -4.5 ]
[-0.0125 .38403 0 4.5 ]
[-0.0125 .51593 -12 -4.5 ]
[-0.0125 .51593 0 4.5 ]
[ 0 0 -0.125 0 ]
[ 0 .61803 .125 0 ]
[ 1 0 .125 0 ]
[ 0 0 0 0 ]
[ 1 .61803 0 0 ]
] MathScale
% Start of Graphics
1 setlinecap
1 setlinejoin
newpath
0 g
.25 Mabswid
[ ] 0 setdash
.02381 0 m
.02381 .00625 L
s
[(0)] .02381 -0.0125 0 1 Mshowa
.21429 0 m
.21429 .00625 L
s
[(2)] .21429 -0.0125 0 1 Mshowa
.40476 0 m
.40476 .00625 L
s
[(4)] .40476 -0.0125 0 1 Mshowa
.59524 0 m
.59524 .00625 L
s
[(6)] .59524 -0.0125 0 1 Mshowa
.78571 0 m
.78571 .00625 L
s
[(8)] .78571 -0.0125 0 1 Mshowa
.97619 0 m
.97619 .00625 L
s
[(10)] .97619 -0.0125 0 1 Mshowa
.125 Mabswid
.07143 0 m
.07143 .00375 L
s
.11905 0 m
.11905 .00375 L
s
.16667 0 m
.16667 .00375 L
s
.2619 0 m
.2619 .00375 L
s
.30952 0 m
.30952 .00375 L
s
.35714 0 m
.35714 .00375 L
s
.45238 0 m
.45238 .00375 L
s
.5 0 m
.5 .00375 L
s
.54762 0 m
.54762 .00375 L
s
.64286 0 m
.64286 .00375 L
s
.69048 0 m
.69048 .00375 L
s
.7381 0 m
.7381 .00375 L
s
.83333 0 m
.83333 .00375 L
s
.88095 0 m
.88095 .00375 L
s
.92857 0 m
.92857 .00375 L
s
.25 Mabswid
0 0 m
1 0 L
s
gsave
.5 -0.0125 -105 -23.125 Mabsadd m
1 1 Mabs scale
currentpoint translate
0 18.125 translate 1 -1 scale
/g { setgray} bind def
/k { setcmykcolor} bind def
/p { gsave} bind def
/r { setrgbcolor} bind def
/w { setlinewidth} bind def
/C { curveto} bind def
/F { fill} bind def
/L { lineto} bind def
/rL { rlineto} bind def
/P { grestore} bind def
/s { stroke} bind def
/S { show} bind def
/N {currentpoint 3 -1 roll show moveto} bind def
/Msf { findfont exch scalefont [1 0 0 -1 0 0 ] makefont setfont} bind def
/m { moveto} bind def
/Mr { rmoveto} bind def
/Mx {currentpoint exch pop moveto} bind def
/My {currentpoint pop exch moveto} bind def
/X {0 rmoveto} bind def
/Y {0 exch rmoveto} bind def
63.000 11.250 moveto
%%IncludeResource: font Courier
%%IncludeFont: Courier
/Courier findfont 10.000 scalefont
[1 0 0 -1 0 0 ] makefont setfont
0.000 0.000 0.000 setrgbcolor
0.000 0.000 rmoveto
63.000 11.250 moveto
%%IncludeResource: font Courier
%%IncludeFont: Courier
/Courier findfont 10.000 scalefont
[1 0 0 -1 0 0 ] makefont setfont
0.000 0.000 0.000 setrgbcolor
(R) show
%%IncludeResource: font Mathematica2Mono
%%IncludeFont: Mathematica2Mono
/Mathematica2Mono findfont 10.000 scalefont
[1 0 0 -1 0 0 ] makefont setfont
0.000 0.000 0.000 setrgbcolor
69.000 11.250 moveto
(@) show
75.000 11.250 moveto
%%IncludeResource: font Courier
%%IncludeFont: Courier
/Courier findfont 10.000 scalefont
[1 0 0 -1 0 0 ] makefont setfont
0.000 0.000 0.000 setrgbcolor
(X) show
81.000 11.250 moveto
%%IncludeResource: font Courier
%%IncludeFont: Courier
/Courier findfont 10.000 scalefont
[1 0 0 -1 0 0 ] makefont setfont
0.000 0.000 0.000 setrgbcolor
(,) show
87.000 11.250 moveto
%%IncludeResource: font Courier
%%IncludeFont: Courier
/Courier findfont 10.000 scalefont
[1 0 0 -1 0 0 ] makefont setfont
0.000 0.000 0.000 setrgbcolor
(X) show
93.000 11.250 moveto
%%IncludeResource: font Courier
%%IncludeFont: Courier
/Courier findfont 10.000 scalefont
[1 0 0 -1 0 0 ] makefont setfont
0.000 0.000 0.000 setrgbcolor
(,) show
99.000 11.250 moveto
%%IncludeResource: font Courier
%%IncludeFont: Courier
/Courier findfont 10.000 scalefont
[1 0 0 -1 0 0 ] makefont setfont
0.000 0.000 0.000 setrgbcolor
(P) show
105.000 11.250 moveto
%%IncludeResource: font Courier
%%IncludeFont: Courier
/Courier findfont 10.000 scalefont
[1 0 0 -1 0 0 ] makefont setfont
0.000 0.000 0.000 setrgbcolor
(,) show
111.000 11.250 moveto
%%IncludeResource: font Courier
%%IncludeFont: Courier
/Courier findfont 10.000 scalefont
[1 0 0 -1 0 0 ] makefont setfont
0.000 0.000 0.000 setrgbcolor
(X) show
117.000 11.250 moveto
%%IncludeResource: font Courier
%%IncludeFont: Courier
/Courier findfont 10.000 scalefont
[1 0 0 -1 0 0 ] makefont setfont
0.000 0.000 0.000 setrgbcolor
(,) show
123.000 11.250 moveto
%%IncludeResource: font Courier
%%IncludeFont: Courier
/Courier findfont 10.000 scalefont
[1 0 0 -1 0 0 ] makefont setfont
0.000 0.000 0.000 setrgbcolor
(X) show
129.000 11.250 moveto
%%IncludeResource: font Courier
%%IncludeFont: Courier
/Courier findfont 10.000 scalefont
[1 0 0 -1 0 0 ] makefont setfont
0.000 0.000 0.000 setrgbcolor
(,) show
135.000 11.250 moveto
%%IncludeResource: font Courier
%%IncludeFont: Courier
/Courier findfont 10.000 scalefont
[1 0 0 -1 0 0 ] makefont setfont
0.000 0.000 0.000 setrgbcolor
(X) show
%%IncludeResource: font Mathematica2Mono
%%IncludeFont: Mathematica2Mono
/Mathematica2Mono findfont 10.000 scalefont
[1 0 0 -1 0 0 ] makefont setfont
0.000 0.000 0.000 setrgbcolor
141.000 11.250 moveto
(D) show
147.000 11.250 moveto
%%IncludeResource: font Courier
%%IncludeFont: Courier
/Courier findfont 10.000 scalefont
[1 0 0 -1 0 0 ] makefont setfont
0.000 0.000 0.000 setrgbcolor
0.000 0.000 rmoveto
1.000 setlinewidth
grestore
0 .12023 m
.00625 .12023 L
s
[(40)] -0.0125 .12023 1 0 Mshowa
0 .25213 m
.00625 .25213 L
s
[(50)] -0.0125 .25213 1 0 Mshowa
0 .38403 m
.00625 .38403 L
s
[(60)] -0.0125 .38403 1 0 Mshowa
0 .51593 m
.00625 .51593 L
s
[(70)] -0.0125 .51593 1 0 Mshowa
.125 Mabswid
0 .14661 m
.00375 .14661 L
s
0 .17299 m
.00375 .17299 L
s
0 .19937 m
.00375 .19937 L
s
0 .22575 m
.00375 .22575 L
s
0 .27851 m
.00375 .27851 L
s
0 .30489 m
.00375 .30489 L
s
0 .33127 m
.00375 .33127 L
s
0 .35765 m
.00375 .35765 L
s
0 .41041 m
.00375 .41041 L
s
0 .43679 m
.00375 .43679 L
s
0 .46317 m
.00375 .46317 L
s
0 .48955 m
.00375 .48955 L
s
0 .09385 m
.00375 .09385 L
s
0 .06747 m
.00375 .06747 L
s
0 .04109 m
.00375 .04109 L
s
0 .01472 m
.00375 .01472 L
s
0 .54231 m
.00375 .54231 L
s
0 .56869 m
.00375 .56869 L
s
0 .59507 m
.00375 .59507 L
s
.25 Mabswid
0 0 m
0 .61803 L
s
.02381 .61178 m
.02381 .61803 L
s
.21429 .61178 m
.21429 .61803 L
s
.40476 .61178 m
.40476 .61803 L
s
.59524 .61178 m
.59524 .61803 L
s
.78571 .61178 m
.78571 .61803 L
s
.97619 .61178 m
.97619 .61803 L
s
.125 Mabswid
.07143 .61428 m
.07143 .61803 L
s
.11905 .61428 m
.11905 .61803 L
s
.16667 .61428 m
.16667 .61803 L
s
.2619 .61428 m
.2619 .61803 L
s
.30952 .61428 m
.30952 .61803 L
s
.35714 .61428 m
.35714 .61803 L
s
.45238 .61428 m
.45238 .61803 L
s
.5 .61428 m
.5 .61803 L
s
.54762 .61428 m
.54762 .61803 L
s
.64286 .61428 m
.64286 .61803 L
s
.69048 .61428 m
.69048 .61803 L
s
.7381 .61428 m
.7381 .61803 L
s
.83333 .61428 m
.83333 .61803 L
s
.88095 .61428 m
.88095 .61803 L
s
.92857 .61428 m
.92857 .61803 L
s
.25 Mabswid
0 .61803 m
1 .61803 L
s
.99375 .12023 m
1 .12023 L
s
.99375 .25213 m
1 .25213 L
s
.99375 .38403 m
1 .38403 L
s
.99375 .51593 m
1 .51593 L
s
.125 Mabswid
.99625 .14661 m
1 .14661 L
s
.99625 .17299 m
1 .17299 L
s
.99625 .19937 m
1 .19937 L
s
.99625 .22575 m
1 .22575 L
s
.99625 .27851 m
1 .27851 L
s
.99625 .30489 m
1 .30489 L
s
.99625 .33127 m
1 .33127 L
s
.99625 .35765 m
1 .35765 L
s
.99625 .41041 m
1 .41041 L
s
.99625 .43679 m
1 .43679 L
s
.99625 .46317 m
1 .46317 L
s
.99625 .48955 m
1 .48955 L
s
.99625 .09385 m
1 .09385 L
s
.99625 .06747 m
1 .06747 L
s
.99625 .04109 m
1 .04109 L
s
.99625 .01472 m
1 .01472 L
s
.99625 .54231 m
1 .54231 L
s
.99625 .56869 m
1 .56869 L
s
.99625 .59507 m
1 .59507 L
s
.25 Mabswid
1 0 m
1 .61803 L
s
0 .12023 m
1 .12023 L
s
0 0 m
1 0 L
1 .61803 L
0 .61803 L
closepath
clip
newpath
.5 Mabswid
.02381 .01472 m
.06244 .05179 L
.10458 .09052 L
.14415 .12536 L
.18221 .15753 L
.22272 .19039 L
.26171 .22072 L
.30316 .25162 L
.34309 .28015 L
.3815 .30648 L
.42237 .33335 L
.46172 .35815 L
.49955 .38104 L
.53984 .40444 L
.57861 .42604 L
.61984 .44806 L
.65954 .46838 L
.69774 .48714 L
.73838 .5063 L
.77751 .52398 L
.81909 .54199 L
.85916 .55861 L
.89771 .57395 L
.93871 .5896 L
.97619 .60332 L
s
MathSubEnd
P
% End of sub-graphic
% Start of sub-graphic
p
0.35119 0.00459847 0.64881 0.188537 MathSubStart
%% Graphics
%%IncludeResource: font Courier
%%IncludeFont: Courier
/Courier findfont 10  scalefont  setfont
% Scaling calculations
0.0238095 0.0952381 -0.40736 0.0131898 [
[.02381 -0.0125 -3 -9 ]
[.02381 -0.0125 3 0 ]
[.21429 -0.0125 -3 -9 ]
[.21429 -0.0125 3 0 ]
[.40476 -0.0125 -3 -9 ]
[.40476 -0.0125 3 0 ]
[.59524 -0.0125 -3 -9 ]
[.59524 -0.0125 3 0 ]
[.78571 -0.0125 -3 -9 ]
[.78571 -0.0125 3 0 ]
[.97619 -0.0125 -6 -9 ]
[.97619 -0.0125 6 0 ]
[ 0 0 -0.125 0 ]
[.5 -0.0125 -44 -19.125 ]
[.5 -0.0125 44 -9 ]
[-0.0125 .12023 -12 -4.5 ]
[-0.0125 .12023 0 4.5 ]
[-0.0125 .25213 -12 -4.5 ]
[-0.0125 .25213 0 4.5 ]
[-0.0125 .38403 -12 -4.5 ]
[-0.0125 .38403 0 4.5 ]
[-0.0125 .51593 -12 -4.5 ]
[-0.0125 .51593 0 4.5 ]
[ 0 0 -0.125 0 ]
[ 0 .61803 .125 0 ]
[ 1 0 .125 0 ]
[ 0 0 0 0 ]
[ 1 .61803 0 0 ]
] MathScale
% Start of Graphics
1 setlinecap
1 setlinejoin
newpath
0 g
.25 Mabswid
[ ] 0 setdash
.02381 0 m
.02381 .00625 L
s
[(0)] .02381 -0.0125 0 1 Mshowa
.21429 0 m
.21429 .00625 L
s
[(2)] .21429 -0.0125 0 1 Mshowa
.40476 0 m
.40476 .00625 L
s
[(4)] .40476 -0.0125 0 1 Mshowa
.59524 0 m
.59524 .00625 L
s
[(6)] .59524 -0.0125 0 1 Mshowa
.78571 0 m
.78571 .00625 L
s
[(8)] .78571 -0.0125 0 1 Mshowa
.97619 0 m
.97619 .00625 L
s
[(10)] .97619 -0.0125 0 1 Mshowa
.125 Mabswid
.07143 0 m
.07143 .00375 L
s
.11905 0 m
.11905 .00375 L
s
.16667 0 m
.16667 .00375 L
s
.2619 0 m
.2619 .00375 L
s
.30952 0 m
.30952 .00375 L
s
.35714 0 m
.35714 .00375 L
s
.45238 0 m
.45238 .00375 L
s
.5 0 m
.5 .00375 L
s
.54762 0 m
.54762 .00375 L
s
.64286 0 m
.64286 .00375 L
s
.69048 0 m
.69048 .00375 L
s
.7381 0 m
.7381 .00375 L
s
.83333 0 m
.83333 .00375 L
s
.88095 0 m
.88095 .00375 L
s
.92857 0 m
.92857 .00375 L
s
.25 Mabswid
0 0 m
1 0 L
s
gsave
.5 -0.0125 -105 -23.125 Mabsadd m
1 1 Mabs scale
currentpoint translate
0 18.125 translate 1 -1 scale
/g { setgray} bind def
/k { setcmykcolor} bind def
/p { gsave} bind def
/r { setrgbcolor} bind def
/w { setlinewidth} bind def
/C { curveto} bind def
/F { fill} bind def
/L { lineto} bind def
/rL { rlineto} bind def
/P { grestore} bind def
/s { stroke} bind def
/S { show} bind def
/N {currentpoint 3 -1 roll show moveto} bind def
/Msf { findfont exch scalefont [1 0 0 -1 0 0 ] makefont setfont} bind def
/m { moveto} bind def
/Mr { rmoveto} bind def
/Mx {currentpoint exch pop moveto} bind def
/My {currentpoint pop exch moveto} bind def
/X {0 rmoveto} bind def
/Y {0 exch rmoveto} bind def
63.000 11.250 moveto
%%IncludeResource: font Courier
%%IncludeFont: Courier
/Courier findfont 10.000 scalefont
[1 0 0 -1 0 0 ] makefont setfont
0.000 0.000 0.000 setrgbcolor
0.000 0.000 rmoveto
63.000 11.250 moveto
%%IncludeResource: font Courier
%%IncludeFont: Courier
/Courier findfont 10.000 scalefont
[1 0 0 -1 0 0 ] makefont setfont
0.000 0.000 0.000 setrgbcolor
(R) show
%%IncludeResource: font Mathematica2Mono
%%IncludeFont: Mathematica2Mono
/Mathematica2Mono findfont 10.000 scalefont
[1 0 0 -1 0 0 ] makefont setfont
0.000 0.000 0.000 setrgbcolor
69.000 11.250 moveto
(@) show
75.000 11.250 moveto
%%IncludeResource: font Courier
%%IncludeFont: Courier
/Courier findfont 10.000 scalefont
[1 0 0 -1 0 0 ] makefont setfont
0.000 0.000 0.000 setrgbcolor
(X) show
81.000 11.250 moveto
%%IncludeResource: font Courier
%%IncludeFont: Courier
/Courier findfont 10.000 scalefont
[1 0 0 -1 0 0 ] makefont setfont
0.000 0.000 0.000 setrgbcolor
(,) show
87.000 11.250 moveto
%%IncludeResource: font Courier
%%IncludeFont: Courier
/Courier findfont 10.000 scalefont
[1 0 0 -1 0 0 ] makefont setfont
0.000 0.000 0.000 setrgbcolor
(X) show
93.000 11.250 moveto
%%IncludeResource: font Courier
%%IncludeFont: Courier
/Courier findfont 10.000 scalefont
[1 0 0 -1 0 0 ] makefont setfont
0.000 0.000 0.000 setrgbcolor
(,) show
99.000 11.250 moveto
%%IncludeResource: font Courier
%%IncludeFont: Courier
/Courier findfont 10.000 scalefont
[1 0 0 -1 0 0 ] makefont setfont
0.000 0.000 0.000 setrgbcolor
(X) show
105.000 11.250 moveto
%%IncludeResource: font Courier
%%IncludeFont: Courier
/Courier findfont 10.000 scalefont
[1 0 0 -1 0 0 ] makefont setfont
0.000 0.000 0.000 setrgbcolor
(,) show
111.000 11.250 moveto
%%IncludeResource: font Courier
%%IncludeFont: Courier
/Courier findfont 10.000 scalefont
[1 0 0 -1 0 0 ] makefont setfont
0.000 0.000 0.000 setrgbcolor
(P) show
117.000 11.250 moveto
%%IncludeResource: font Courier
%%IncludeFont: Courier
/Courier findfont 10.000 scalefont
[1 0 0 -1 0 0 ] makefont setfont
0.000 0.000 0.000 setrgbcolor
(,) show
123.000 11.250 moveto
%%IncludeResource: font Courier
%%IncludeFont: Courier
/Courier findfont 10.000 scalefont
[1 0 0 -1 0 0 ] makefont setfont
0.000 0.000 0.000 setrgbcolor
(X) show
129.000 11.250 moveto
%%IncludeResource: font Courier
%%IncludeFont: Courier
/Courier findfont 10.000 scalefont
[1 0 0 -1 0 0 ] makefont setfont
0.000 0.000 0.000 setrgbcolor
(,) show
135.000 11.250 moveto
%%IncludeResource: font Courier
%%IncludeFont: Courier
/Courier findfont 10.000 scalefont
[1 0 0 -1 0 0 ] makefont setfont
0.000 0.000 0.000 setrgbcolor
(X) show
%%IncludeResource: font Mathematica2Mono
%%IncludeFont: Mathematica2Mono
/Mathematica2Mono findfont 10.000 scalefont
[1 0 0 -1 0 0 ] makefont setfont
0.000 0.000 0.000 setrgbcolor
141.000 11.250 moveto
(D) show
147.000 11.250 moveto
%%IncludeResource: font Courier
%%IncludeFont: Courier
/Courier findfont 10.000 scalefont
[1 0 0 -1 0 0 ] makefont setfont
0.000 0.000 0.000 setrgbcolor
0.000 0.000 rmoveto
1.000 setlinewidth
grestore
0 .12023 m
.00625 .12023 L
s
[(40)] -0.0125 .12023 1 0 Mshowa
0 .25213 m
.00625 .25213 L
s
[(50)] -0.0125 .25213 1 0 Mshowa
0 .38403 m
.00625 .38403 L
s
[(60)] -0.0125 .38403 1 0 Mshowa
0 .51593 m
.00625 .51593 L
s
[(70)] -0.0125 .51593 1 0 Mshowa
.125 Mabswid
0 .14661 m
.00375 .14661 L
s
0 .17299 m
.00375 .17299 L
s
0 .19937 m
.00375 .19937 L
s
0 .22575 m
.00375 .22575 L
s
0 .27851 m
.00375 .27851 L
s
0 .30489 m
.00375 .30489 L
s
0 .33127 m
.00375 .33127 L
s
0 .35765 m
.00375 .35765 L
s
0 .41041 m
.00375 .41041 L
s
0 .43679 m
.00375 .43679 L
s
0 .46317 m
.00375 .46317 L
s
0 .48955 m
.00375 .48955 L
s
0 .09385 m
.00375 .09385 L
s
0 .06747 m
.00375 .06747 L
s
0 .04109 m
.00375 .04109 L
s
0 .01472 m
.00375 .01472 L
s
0 .54231 m
.00375 .54231 L
s
0 .56869 m
.00375 .56869 L
s
0 .59507 m
.00375 .59507 L
s
.25 Mabswid
0 0 m
0 .61803 L
s
.02381 .61178 m
.02381 .61803 L
s
.21429 .61178 m
.21429 .61803 L
s
.40476 .61178 m
.40476 .61803 L
s
.59524 .61178 m
.59524 .61803 L
s
.78571 .61178 m
.78571 .61803 L
s
.97619 .61178 m
.97619 .61803 L
s
.125 Mabswid
.07143 .61428 m
.07143 .61803 L
s
.11905 .61428 m
.11905 .61803 L
s
.16667 .61428 m
.16667 .61803 L
s
.2619 .61428 m
.2619 .61803 L
s
.30952 .61428 m
.30952 .61803 L
s
.35714 .61428 m
.35714 .61803 L
s
.45238 .61428 m
.45238 .61803 L
s
.5 .61428 m
.5 .61803 L
s
.54762 .61428 m
.54762 .61803 L
s
.64286 .61428 m
.64286 .61803 L
s
.69048 .61428 m
.69048 .61803 L
s
.7381 .61428 m
.7381 .61803 L
s
.83333 .61428 m
.83333 .61803 L
s
.88095 .61428 m
.88095 .61803 L
s
.92857 .61428 m
.92857 .61803 L
s
.25 Mabswid
0 .61803 m
1 .61803 L
s
.99375 .12023 m
1 .12023 L
s
.99375 .25213 m
1 .25213 L
s
.99375 .38403 m
1 .38403 L
s
.99375 .51593 m
1 .51593 L
s
.125 Mabswid
.99625 .14661 m
1 .14661 L
s
.99625 .17299 m
1 .17299 L
s
.99625 .19937 m
1 .19937 L
s
.99625 .22575 m
1 .22575 L
s
.99625 .27851 m
1 .27851 L
s
.99625 .30489 m
1 .30489 L
s
.99625 .33127 m
1 .33127 L
s
.99625 .35765 m
1 .35765 L
s
.99625 .41041 m
1 .41041 L
s
.99625 .43679 m
1 .43679 L
s
.99625 .46317 m
1 .46317 L
s
.99625 .48955 m
1 .48955 L
s
.99625 .09385 m
1 .09385 L
s
.99625 .06747 m
1 .06747 L
s
.99625 .04109 m
1 .04109 L
s
.99625 .01472 m
1 .01472 L
s
.99625 .54231 m
1 .54231 L
s
.99625 .56869 m
1 .56869 L
s
.99625 .59507 m
1 .59507 L
s
.25 Mabswid
1 0 m
1 .61803 L
s
0 .12023 m
1 .12023 L
s
0 0 m
1 0 L
1 .61803 L
0 .61803 L
closepath
clip
newpath
.5 Mabswid
.02381 .01472 m
.06244 .05179 L
.10458 .09052 L
.14415 .12536 L
.18221 .15753 L
.22272 .19039 L
.26171 .22072 L
.30316 .25162 L
.34309 .28015 L
.3815 .30648 L
.42237 .33335 L
.46172 .35815 L
.49955 .38104 L
.53984 .40444 L
.57861 .42604 L
.61984 .44806 L
.65954 .46838 L
.69774 .48714 L
.73838 .5063 L
.77751 .52398 L
.81909 .54199 L
.85916 .55861 L
.89771 .57395 L
.93871 .5896 L
.97619 .60332 L
s
MathSubEnd
P
% End of sub-graphic
% Start of sub-graphic
p
0.678571 0.00459847 0.97619 0.188537 MathSubStart
%% Graphics
%%IncludeResource: font Courier
%%IncludeFont: Courier
/Courier findfont 10  scalefont  setfont
% Scaling calculations
0.0238095 0.0952381 -0.657749 0.0210145 [
[.02381 -0.0125 -3 -9 ]
[.02381 -0.0125 3 0 ]
[.21429 -0.0125 -3 -9 ]
[.21429 -0.0125 3 0 ]
[.40476 -0.0125 -3 -9 ]
[.40476 -0.0125 3 0 ]
[.59524 -0.0125 -3 -9 ]
[.59524 -0.0125 3 0 ]
[.78571 -0.0125 -3 -9 ]
[.78571 -0.0125 3 0 ]
[.97619 -0.0125 -6 -9 ]
[.97619 -0.0125 6 0 ]
[ 0 0 -0.125 0 ]
[.5 -0.0125 -44 -19.125 ]
[.5 -0.0125 44 -9 ]
[-0.0125 .07776 -12 -4.5 ]
[-0.0125 .07776 0 4.5 ]
[-0.0125 .18283 -12 -4.5 ]
[-0.0125 .18283 0 4.5 ]
[-0.0125 .2879 -12 -4.5 ]
[-0.0125 .2879 0 4.5 ]
[-0.0125 .39298 -12 -4.5 ]
[-0.0125 .39298 0 4.5 ]
[-0.0125 .49805 -12 -4.5 ]
[-0.0125 .49805 0 4.5 ]
[-0.0125 .60312 -12 -4.5 ]
[-0.0125 .60312 0 4.5 ]
[ 0 0 -0.125 0 ]
[ 0 .61803 .125 0 ]
[ 1 0 .125 0 ]
[ 0 0 0 0 ]
[ 1 .61803 0 0 ]
] MathScale
% Start of Graphics
1 setlinecap
1 setlinejoin
newpath
0 g
.25 Mabswid
[ ] 0 setdash
.02381 0 m
.02381 .00625 L
s
[(0)] .02381 -0.0125 0 1 Mshowa
.21429 0 m
.21429 .00625 L
s
[(2)] .21429 -0.0125 0 1 Mshowa
.40476 0 m
.40476 .00625 L
s
[(4)] .40476 -0.0125 0 1 Mshowa
.59524 0 m
.59524 .00625 L
s
[(6)] .59524 -0.0125 0 1 Mshowa
.78571 0 m
.78571 .00625 L
s
[(8)] .78571 -0.0125 0 1 Mshowa
.97619 0 m
.97619 .00625 L
s
[(10)] .97619 -0.0125 0 1 Mshowa
.125 Mabswid
.07143 0 m
.07143 .00375 L
s
.11905 0 m
.11905 .00375 L
s
.16667 0 m
.16667 .00375 L
s
.2619 0 m
.2619 .00375 L
s
.30952 0 m
.30952 .00375 L
s
.35714 0 m
.35714 .00375 L
s
.45238 0 m
.45238 .00375 L
s
.5 0 m
.5 .00375 L
s
.54762 0 m
.54762 .00375 L
s
.64286 0 m
.64286 .00375 L
s
.69048 0 m
.69048 .00375 L
s
.7381 0 m
.7381 .00375 L
s
.83333 0 m
.83333 .00375 L
s
.88095 0 m
.88095 .00375 L
s
.92857 0 m
.92857 .00375 L
s
.25 Mabswid
0 0 m
1 0 L
s
gsave
.5 -0.0125 -105 -23.125 Mabsadd m
1 1 Mabs scale
currentpoint translate
0 18.125 translate 1 -1 scale
/g { setgray} bind def
/k { setcmykcolor} bind def
/p { gsave} bind def
/r { setrgbcolor} bind def
/w { setlinewidth} bind def
/C { curveto} bind def
/F { fill} bind def
/L { lineto} bind def
/rL { rlineto} bind def
/P { grestore} bind def
/s { stroke} bind def
/S { show} bind def
/N {currentpoint 3 -1 roll show moveto} bind def
/Msf { findfont exch scalefont [1 0 0 -1 0 0 ] makefont setfont} bind def
/m { moveto} bind def
/Mr { rmoveto} bind def
/Mx {currentpoint exch pop moveto} bind def
/My {currentpoint pop exch moveto} bind def
/X {0 rmoveto} bind def
/Y {0 exch rmoveto} bind def
63.000 11.250 moveto
%%IncludeResource: font Courier
%%IncludeFont: Courier
/Courier findfont 10.000 scalefont
[1 0 0 -1 0 0 ] makefont setfont
0.000 0.000 0.000 setrgbcolor
0.000 0.000 rmoveto
63.000 11.250 moveto
%%IncludeResource: font Courier
%%IncludeFont: Courier
/Courier findfont 10.000 scalefont
[1 0 0 -1 0 0 ] makefont setfont
0.000 0.000 0.000 setrgbcolor
(R) show
%%IncludeResource: font Mathematica2Mono
%%IncludeFont: Mathematica2Mono
/Mathematica2Mono findfont 10.000 scalefont
[1 0 0 -1 0 0 ] makefont setfont
0.000 0.000 0.000 setrgbcolor
69.000 11.250 moveto
(@) show
75.000 11.250 moveto
%%IncludeResource: font Courier
%%IncludeFont: Courier
/Courier findfont 10.000 scalefont
[1 0 0 -1 0 0 ] makefont setfont
0.000 0.000 0.000 setrgbcolor
(X) show
81.000 11.250 moveto
%%IncludeResource: font Courier
%%IncludeFont: Courier
/Courier findfont 10.000 scalefont
[1 0 0 -1 0 0 ] makefont setfont
0.000 0.000 0.000 setrgbcolor
(,) show
87.000 11.250 moveto
%%IncludeResource: font Courier
%%IncludeFont: Courier
/Courier findfont 10.000 scalefont
[1 0 0 -1 0 0 ] makefont setfont
0.000 0.000 0.000 setrgbcolor
(X) show
93.000 11.250 moveto
%%IncludeResource: font Courier
%%IncludeFont: Courier
/Courier findfont 10.000 scalefont
[1 0 0 -1 0 0 ] makefont setfont
0.000 0.000 0.000 setrgbcolor
(,) show
99.000 11.250 moveto
%%IncludeResource: font Courier
%%IncludeFont: Courier
/Courier findfont 10.000 scalefont
[1 0 0 -1 0 0 ] makefont setfont
0.000 0.000 0.000 setrgbcolor
(X) show
105.000 11.250 moveto
%%IncludeResource: font Courier
%%IncludeFont: Courier
/Courier findfont 10.000 scalefont
[1 0 0 -1 0 0 ] makefont setfont
0.000 0.000 0.000 setrgbcolor
(,) show
111.000 11.250 moveto
%%IncludeResource: font Courier
%%IncludeFont: Courier
/Courier findfont 10.000 scalefont
[1 0 0 -1 0 0 ] makefont setfont
0.000 0.000 0.000 setrgbcolor
(X) show
117.000 11.250 moveto
%%IncludeResource: font Courier
%%IncludeFont: Courier
/Courier findfont 10.000 scalefont
[1 0 0 -1 0 0 ] makefont setfont
0.000 0.000 0.000 setrgbcolor
(,) show
123.000 11.250 moveto
%%IncludeResource: font Courier
%%IncludeFont: Courier
/Courier findfont 10.000 scalefont
[1 0 0 -1 0 0 ] makefont setfont
0.000 0.000 0.000 setrgbcolor
(P) show
129.000 11.250 moveto
%%IncludeResource: font Courier
%%IncludeFont: Courier
/Courier findfont 10.000 scalefont
[1 0 0 -1 0 0 ] makefont setfont
0.000 0.000 0.000 setrgbcolor
(,) show
135.000 11.250 moveto
%%IncludeResource: font Courier
%%IncludeFont: Courier
/Courier findfont 10.000 scalefont
[1 0 0 -1 0 0 ] makefont setfont
0.000 0.000 0.000 setrgbcolor
(X) show
%%IncludeResource: font Mathematica2Mono
%%IncludeFont: Mathematica2Mono
/Mathematica2Mono findfont 10.000 scalefont
[1 0 0 -1 0 0 ] makefont setfont
0.000 0.000 0.000 setrgbcolor
141.000 11.250 moveto
(D) show
147.000 11.250 moveto
%%IncludeResource: font Courier
%%IncludeFont: Courier
/Courier findfont 10.000 scalefont
[1 0 0 -1 0 0 ] makefont setfont
0.000 0.000 0.000 setrgbcolor
0.000 0.000 rmoveto
1.000 setlinewidth
grestore
0 .07776 m
.00625 .07776 L
s
[(35)] -0.0125 .07776 1 0 Mshowa
0 .18283 m
.00625 .18283 L
s
[(40)] -0.0125 .18283 1 0 Mshowa
0 .2879 m
.00625 .2879 L
s
[(45)] -0.0125 .2879 1 0 Mshowa
0 .39298 m
.00625 .39298 L
s
[(50)] -0.0125 .39298 1 0 Mshowa
0 .49805 m
.00625 .49805 L
s
[(55)] -0.0125 .49805 1 0 Mshowa
0 .60312 m
.00625 .60312 L
s
[(60)] -0.0125 .60312 1 0 Mshowa
.125 Mabswid
0 .09877 m
.00375 .09877 L
s
0 .11979 m
.00375 .11979 L
s
0 .1408 m
.00375 .1408 L
s
0 .16182 m
.00375 .16182 L
s
0 .20385 m
.00375 .20385 L
s
0 .22486 m
.00375 .22486 L
s
0 .24587 m
.00375 .24587 L
s
0 .26689 m
.00375 .26689 L
s
0 .30892 m
.00375 .30892 L
s
0 .32993 m
.00375 .32993 L
s
0 .35095 m
.00375 .35095 L
s
0 .37196 m
.00375 .37196 L
s
0 .41399 m
.00375 .41399 L
s
0 .43501 m
.00375 .43501 L
s
0 .45602 m
.00375 .45602 L
s
0 .47703 m
.00375 .47703 L
s
0 .51906 m
.00375 .51906 L
s
0 .54008 m
.00375 .54008 L
s
0 .56109 m
.00375 .56109 L
s
0 .58211 m
.00375 .58211 L
s
0 .05674 m
.00375 .05674 L
s
0 .03573 m
.00375 .03573 L
s
0 .01472 m
.00375 .01472 L
s
.25 Mabswid
0 0 m
0 .61803 L
s
.02381 .61178 m
.02381 .61803 L
s
.21429 .61178 m
.21429 .61803 L
s
.40476 .61178 m
.40476 .61803 L
s
.59524 .61178 m
.59524 .61803 L
s
.78571 .61178 m
.78571 .61803 L
s
.97619 .61178 m
.97619 .61803 L
s
.125 Mabswid
.07143 .61428 m
.07143 .61803 L
s
.11905 .61428 m
.11905 .61803 L
s
.16667 .61428 m
.16667 .61803 L
s
.2619 .61428 m
.2619 .61803 L
s
.30952 .61428 m
.30952 .61803 L
s
.35714 .61428 m
.35714 .61803 L
s
.45238 .61428 m
.45238 .61803 L
s
.5 .61428 m
.5 .61803 L
s
.54762 .61428 m
.54762 .61803 L
s
.64286 .61428 m
.64286 .61803 L
s
.69048 .61428 m
.69048 .61803 L
s
.7381 .61428 m
.7381 .61803 L
s
.83333 .61428 m
.83333 .61803 L
s
.88095 .61428 m
.88095 .61803 L
s
.92857 .61428 m
.92857 .61803 L
s
.25 Mabswid
0 .61803 m
1 .61803 L
s
.99375 .07776 m
1 .07776 L
s
.99375 .18283 m
1 .18283 L
s
.99375 .2879 m
1 .2879 L
s
.99375 .39298 m
1 .39298 L
s
.99375 .49805 m
1 .49805 L
s
.99375 .60312 m
1 .60312 L
s
.125 Mabswid
.99625 .09877 m
1 .09877 L
s
.99625 .11979 m
1 .11979 L
s
.99625 .1408 m
1 .1408 L
s
.99625 .16182 m
1 .16182 L
s
.99625 .20385 m
1 .20385 L
s
.99625 .22486 m
1 .22486 L
s
.99625 .24587 m
1 .24587 L
s
.99625 .26689 m
1 .26689 L
s
.99625 .30892 m
1 .30892 L
s
.99625 .32993 m
1 .32993 L
s
.99625 .35095 m
1 .35095 L
s
.99625 .37196 m
1 .37196 L
s
.99625 .41399 m
1 .41399 L
s
.99625 .43501 m
1 .43501 L
s
.99625 .45602 m
1 .45602 L
s
.99625 .47703 m
1 .47703 L
s
.99625 .51906 m
1 .51906 L
s
.99625 .54008 m
1 .54008 L
s
.99625 .56109 m
1 .56109 L
s
.99625 .58211 m
1 .58211 L
s
.99625 .05674 m
1 .05674 L
s
.99625 .03573 m
1 .03573 L
s
.99625 .01472 m
1 .01472 L
s
.25 Mabswid
1 0 m
1 .61803 L
s
0 .07776 m
1 .07776 L
s
0 0 m
1 0 L
1 .61803 L
0 .61803 L
closepath
clip
newpath
.5 Mabswid
.02381 .01472 m
.06244 .05857 L
.10458 .10965 L
.14415 .15534 L
.18221 .1964 L
.22272 .2369 L
.26171 .27288 L
.30316 .3081 L
.34309 .33931 L
.3815 .367 L
.42237 .39414 L
.46172 .41818 L
.49955 .43952 L
.53984 .46047 L
.57861 .47903 L
.61984 .4972 L
.65954 .51328 L
.69774 .52754 L
.73838 .54153 L
.77751 .55391 L
.81909 .56601 L
.85916 .57672 L
.89771 .58621 L
.93871 .5955 L
.97619 .60332 L
s
MathSubEnd
P
% End of sub-graphic
% End of Graphics
MathPictureEnd
\
\>"], "Graphics",
  ImageSize->{1000, 193.125},
  ImageCache->GraphicsData["Bitmap", "\<\
CF5dJ6E]HGAYHf4PAg9QL6QYHg<PAVmbKF5d0`4000?X0000`A000`40n007h00Ooooooooooooojooo
003oooooooooooo[ool00?ooooooooooon_oo`00oooooooooooojooo003oooooooooooo[ool00?oo
ooooooooon_oo`00oooooooooooojooo002Dool20008ool00`00ooooo`09ool00`00ooooo`09ool0
0`00ooooo`09ool00`00ooooo`09ool00`00ooooo`09ool2003nool20008ool00`00ooooo`09ool0
0`00ooooo`09ool00`00ooooo`09ool00`00ooooo`09ool00`00ooooo`09ool2003mool20008ool0
0`00ooooo`09ool00`00ooooo`09ool00`00ooooo`09ool00`00ooooo`09ool00`00ooooo`09ool2
0021ool009Coo`03003ooooo00Soo`03003ooooo00Woo`03003ooooo00Woo`03003ooooo00Woo`03
003ooooo00Woo`03003ooooo00Woo`03003ooooo0?coo`03003ooooo00Soo`03003ooooo00Woo`03
003ooooo00Woo`03003ooooo00Woo`03003ooooo00Woo`03003ooooo00Woo`03003ooooo0?_oo`03
003ooooo00Soo`03003ooooo00Woo`03003ooooo00Woo`03003ooooo00Woo`03003ooooo00Woo`03
003ooooo00Woo`03003ooooo07ooo`00Rooo0`000_oo00D00?ooooooo`0000;oo`800003ool00000
00?oo`04003oooooool200000ooo00000003ool01000oooooooo0`001Ooo00@00?ooooooo`800003
ool0000000?oo`04003oooooool200000ooo00000003ool01000oooooooo0P0000?oo`0000000ooo
00<00?ooool0looo0`000_oo00D00?ooooooo`0000;oo`800003ool0000000?oo`04003oooooool2
00000ooo00000003ool01000oooooooo0P0000?oo`0000000ooo00@00?ooooooo`<000Goo`04003o
ooooool200000ooo00000003ool01000oooooooo0P0000?oo`0000000ooo00<00?ooool0l_oo0`00
0_oo00D00?ooooooo`0000;oo`800003ool0000000?oo`04003oooooool200000ooo00000003ool0
1000oooooooo0P0000?oo`0000000ooo00@00?ooooooo`800003ool0000000?oo`04003oooooool3
0005ool01000oooooooo0P0000?oo`0000000ooo00<00?ooool0Oooo002<ool01000ooooo`001?oo
00L00?ooooooo`00ool00009ool00`00ool00009ool00`00ooooo`09ool00`00ool00009ool00`00
ool00009ool00`00ool00004ool00`00ooooo`3dool01000ooooo`001?oo00L00?ooooooo`00ool0
0009ool00`00ool00009ool00`00ool00009ool00`00ooooo`09ool00`00ool00009ool00`00ool0
0004ool00`00ooooo`3cool01000ooooo`001?oo00L00?ooooooo`00ool00009ool00`00ool00009
ool00`00ool00009ool00`00ool00009ool00`00ooooo`09ool00`00ool00004ool00`00ooooo`1o
ool008coo`<000Goo`03003ooooo00;oo`03003ooooo00Woo`03003ooooo00Soo`<000[oo`03003o
oooo00Woo`03003ooooo00Woo`03003ooooo00?oo`03003ooooo0?Coo`<000Goo`03003ooooo00;o
o`03003ooooo00Woo`03003ooooo00Woo`03003ooooo00Soo`<000[oo`03003ooooo00Woo`03003o
oooo00?oo`03003ooooo0??oo`<000Goo`03003ooooo00;oo`03003ooooo00Woo`03003ooooo00Wo
o`03003ooooo00Woo`03003ooooo00Soo`<000[oo`03003ooooo00?oo`03003ooooo07ooo`00S?oo
00@00?ooool000Coo`03003ooooo00;oo`03003ooooo00Woo`03003ooooo00Soo`04003ooooo0009
ool00`00ooooo`09ool00`00ooooo`09ool00`00ooooo`03ool00`00ooooo`3dool01000ooooo`00
1?oo00<00?ooool00_oo00<00?ooool02Ooo00<00?ooool02Ooo00<00?ooool02?oo00@00?ooool0
00Woo`03003ooooo00Woo`03003ooooo00?oo`03003ooooo0??oo`04003ooooo0004ool00`00oooo
o`02ool00`00ooooo`09ool00`00ooooo`09ool00`00ooooo`09ool00`00ooooo`08ool01000oooo
o`002Ooo00<00?ooool00ooo00<00?ooool0Oooo002<ool01000ooooo`001?oo00L00?ooooooo`00
ool00009ool00`00ool00009ool01000ooooo`002?oo00<00?oo00002Ooo00<00?oo00002Ooo00<0
0?oo00001?oo00<00?ooool0m?oo00@00?ooool000Coo`07003oooooool00?oo00002Ooo00<00?oo
00002Ooo00<00?oo00002Ooo00@00?ooool000Soo`03003oo`0000Woo`03003oo`0000Coo`03003o
oooo0??oo`04003ooooo0004ool01`00oooooooo003oo`0000Woo`03003oo`0000Woo`03003oo`00
00Woo`03003oo`0000Woo`04003ooooo0008ool00`00ool00004ool00`00ooooo`1oool008_oo`@0
00Goo`800004ool00000ool20007ool200000ooo00000007ool40008ool200000ooo00000007ool2
00000ooo00000007ool200000ooo00000002ool2003eool40005ool200001?oo00000?oo0P001ooo
0P0000?oo`0000001ooo0P0000?oo`0000001ooo10002?oo0P0000?oo`0000001ooo0P0000?oo`00
00000_oo0P00m?oo10001Ooo0P0000Coo`00003oo`8000Ooo`800003ool0000000Ooo`800003ool0
000000Ooo`800003ool0000000Ooo`@000Soo`800003ool0000000;oo`80087oo`00oooooooooooo
jooo003oooooooooooo[ool003Soo`8002ooo`@002ooo`03003ooooo02koo`8002ooo`8002coo`@0
00?oo`8004Woo`8002koo`@0033oo`03003ooooo02goo`80033oo`8002_oo`@000?oo`8004[oo`80
02koo`@0033oo`03003ooooo02goo`8002ooo`8002_oo`@000?oo`8002Woo`00=ooo00@00?ooool0
02koo`03003ooooo033oo`03003ooooo02goo`04003ooooo000]ool01000ooooo`00;Ooo00D00?oo
ooooo`0000;oo`03003ooooo04Goo`04003ooooo000]ool00`00ooooo`0aool00`00ooooo`0/ool0
1000ooooo`00;_oo00@00?ooool002coo`05003oooooool00002ool00`00ooooo`16ool01000oooo
o`00;Ooo00<00?ooool0<Ooo00<00?ooool0;?oo00@00?ooool002goo`04003ooooo000/ool01@00
oooooooo00000_oo00<00?ooool09_oo000gool01000ooooo`00;ooo00<00?ooool0;?oo1@00;_oo
00@00?ooool002goo`04003ooooo000]ool01@00oooooooo00000_oo00<00?ooool0AOoo00@00?oo
ool002koo`03003ooooo02goo`D002goo`04003ooooo000^ool01000ooooo`00;?oo00D00?oooooo
o`0000;oo`03003ooooo04Koo`04003ooooo000^ool00`00ooooo`0]ool5000]ool01000ooooo`00
;Ooo00@00?ooool002coo`05003oooooool00002ool00`00ooooo`0Vool003Ooo`04003ooooo000`
ool00`00ooooo`0[ool01000ooooo`00;ooo0`00;ooo0P00;_oo00D00?ooooooo`0000;oo`03003o
oooo04Goo`04003ooooo000_ool00`00ooooo`0/ool01000ooooo`00;_oo0`00<?oo0P00;Ooo00D0
0?ooooooo`0000;oo`03003ooooo04Koo`04003ooooo000_ool00`00ooooo`0/ool01000ooooo`00
;_oo0`00;ooo0P00;Ooo00D00?ooooooo`0000;oo`03003ooooo02Koo`00=ooo00@00?ooool0037o
o`03003ooooo02_oo`03003oo`0002ooo`03003ooooo02koo`04003ooooo000]ool01@00oooooooo
00000_oo00<00?ooool0AOoo00@00?ooool0033oo`03003ooooo02coo`03003oo`0002koo`03003o
oooo02ooo`04003ooooo000/ool01@00oooooooo00000_oo00<00?ooool0A_oo00@00?ooool0033o
o`03003ooooo02coo`03003oo`0002koo`03003ooooo02koo`04003ooooo000/ool01@00oooooooo
00000_oo00<00?ooool09_oo000gool01000ooooo`00;_oo00@00?ooool002koo`8002ooo`03003o
oooo02koo`04003ooooo000[ool30003ool01000ooooo`00Aooo00@00?ooool002goo`04003ooooo
000_ool2000^ool00`00ooooo`0_ool01000ooooo`00:_oo0`000ooo00@00?ooool004Soo`04003o
oooo000]ool01000ooooo`00;ooo0P00;_oo00<00?ooool0;_oo00@00?ooool002[oo`<000?oo`04
003ooooo000Xool003Soo`80033oo`80033oo`03003ooooo02koo`<002koo`8002koo`03003ooooo
00;oo`8004Woo`8002ooo`80037oo`03003ooooo02goo`<002ooo`8002goo`03003ooooo00;oo`80
04[oo`8002ooo`80037oo`03003ooooo02goo`<002koo`8002goo`03003ooooo00;oo`8002Woo`00
oooooooooooojooo003oooooooooooo[ool00?ooooooooooon_oo`00<oooo`001P00@Oooo`001@00
@_ooo`001@009Ooo000cool00`00ooooo`03ool00`00ooooo`0:ool00`00ooooo`09ool00`00oooo
o`09ool00`00ooooo`0:ool00`00ooooo`09ool00`00ooooo`09ool00`00ooooo`0:ool00`00oooo
o`09ool00`00ooooo`0:ool00`00ooooo`09ool00`00ooooo`09ool00`00ooooo`0:ool00`00oooo
o`09ool00`00ooooo`09ool00`00ooooo`0:ool00`00ooooo`09ool00`00ooooo`09ool00`00oooo
o`0:ool00`00ooooo`09ool00`00ooooo`0:ool00`00ooooo`03ool00`00ooooo`0oool00`00oooo
o`03ool00`00ooooo`09ool00`00ooooo`0:ool00`00ooooo`09ool00`00ooooo`09ool00`00oooo
o`0:ool00`00ooooo`09ool00`00ooooo`09ool00`00ooooo`0:ool00`00ooooo`09ool00`00oooo
o`0:ool00`00ooooo`09ool00`00ooooo`09ool00`00ooooo`0:ool00`00ooooo`09ool00`00oooo
o`09ool00`00ooooo`0:ool00`00ooooo`09ool00`00ooooo`0:ool00`00ooooo`09ool00`00oooo
o`09ool00`00ooooo`03ool00`00ooooo`10ool00`00ooooo`03ool00`00ooooo`09ool00`00oooo
o`0:ool00`00ooooo`09ool00`00ooooo`09ool00`00ooooo`0:ool00`00ooooo`09ool00`00oooo
o`09ool00`00ooooo`0:ool00`00ooooo`09ool00`00ooooo`09ool00`00ooooo`0:ool00`00oooo
o`09ool00`00ooooo`09ool00`00ooooo`0:ool00`00ooooo`09ool00`00ooooo`09ool00`00oooo
o`09ool00`00ooooo`0:ool00`00ooooo`09ool00`00ooooo`09ool00`00ooooo`04ool00`00oooo
o`0Sool003?oo`03003ooooo00?oo`03003ooooo02ooo`03003ooooo02koo`03003ooooo02ooo`03
003ooooo02koo`03003ooooo02ooo`03003ooooo00?oo`03003ooooo03ooo`03003ooooo00?oo`03
003ooooo02koo`03003ooooo02ooo`03003ooooo02koo`03003ooooo02ooo`03003ooooo02koo`03
003ooooo00?oo`03003ooooo043oo`03003ooooo00?oo`03003ooooo02koo`03003ooooo02ooo`03
003ooooo02koo`03003ooooo02koo`03003ooooo02koo`03003ooooo00Coo`03003ooooo02?oo`00
<ooo00<00?ooool0oooo0_oo00<00?ooool0?ooo00<00?ooool0oooo0Ooo00<00?ooool0@?oo00<0
0?ooool0oooo0Ooo00<00?ooool08ooo000cool20004ool00`00ooooo`3jool20011ool20004ool0
0`00ooooo`3iool20012ool20004ool00`00ooooo`3iool2000Uool003?oo`03003ooooo00Coo`03
003ooooo0?[oo`03003ooooo03ooo`03003ooooo00Coo`03003ooooo0?Woo`03003ooooo043oo`03
003ooooo00Coo`03003ooooo0?Woo`03003ooooo02?oo`00<ooo00<00?ooool01Ooo00<00?ooool0
nOoo00<00?ooool0?ooo00<00?ooool01Ooo00<00?ooool0n?oo00<00?ooool0@?oo00<00?ooool0
1Ooo00<00?ooool0n?oo00<00?ooool08ooo000cool00`00ooooo`06ool00`00ooooo`3hool00`00
ooooo`0oool00`00ooooo`06ool00`00ooooo`3gool00`00ooooo`10ool00`00ooooo`05ool00`00
ooooo`3hool00`00ooooo`0Sool003?oo`03003ooooo00Ooo`03003ooooo0?Ooo`03003ooooo03oo
o`03003ooooo00Ooo`03003ooooo0?Koo`03003ooooo043oo`03003ooooo00Koo`03003ooooo0?Oo
o`03003ooooo02?oo`00<ooo00<00?ooool02?oo00<00?ooool0m_oo00<00?ooool0?ooo00<00?oo
ool02?oo00<00?ooool0mOoo00<00?ooool0@?oo00<00?ooool01ooo00<00?ooool0m_oo00<00?oo
ool08ooo000cool00`00ooooo`09ool00`00ooooo`3eool00`00ooooo`0oool00`00ooooo`09ool0
0`00ooooo`3dool00`00ooooo`10ool20009ool00`00ooooo`3dool2000Uool003?oo`8000_oo`03
003ooooo0??oo`80047oo`8000_oo`03003ooooo0?;oo`8004;oo`03003ooooo00Woo`03003ooooo
0?Coo`03003ooooo02?oo`00<ooo00<00?ooool02ooo00<00?ooool0looo00<00?ooool0?ooo00<0
0?ooool02ooo00<00?ooool0l_oo00<00?ooool0@?oo00<00?ooool02_oo00<00?ooool0looo00<0
0?ooool08ooo000cool00`00ooooo`0<ool00`00ooooo`3bool00`00ooooo`0oool00`00ooooo`0<
ool00`00ooooo`3aool00`00ooooo`10ool00`00ooooo`0:ool00`00ooooo`3cool00`00ooooo`0S
ool003?oo`03003ooooo00goo`03003ooooo0?7oo`03003ooooo03ooo`03003ooooo00goo`03003o
oooo0?3oo`03003ooooo043oo`03003ooooo00_oo`03003ooooo0?;oo`03003ooooo02?oo`00<ooo
00<00?ooool03_oo00<00?ooool0l?oo00<00?ooool0?ooo00<00?ooool03_oo00<00?ooool0kooo
00<00?ooool0@?oo0P003Ooo00<00?ooool0l?oo0P009Ooo000cool00`00ooooo`0?ool00`00oooo
o`3_ool00`00ooooo`0oool00`00ooooo`0?ool00`00ooooo`3^ool00`00ooooo`10ool00`00oooo
o`0=ool00`00ooooo`3`ool00`00ooooo`0Sool003?oo`03003ooooo013oo`03003ooooo0>koo`03
003ooooo03ooo`03003ooooo013oo`03003ooooo0>goo`03003ooooo043oo`03003ooooo00koo`03
003ooooo0>ooo`03003ooooo02?oo`00<ooo0P004_oo00<00?ooool0k?oo0P00@Ooo0P004_oo00<0
0?ooool0jooo0P00=Ooo0P000ooo0`001Ooo00<00?ooool03ooo00<00?ooool0k_oo00<00?ooool0
8ooo000cool00`00ooooo`0Bool2003]ool00`00ooooo`0oool00`00ooooo`0Bool2003/ool00`00
ooooo`0bool01000ooooo`001Ooo00<00?ooool00_oo00<00?ooool04?oo00<00?ooool0kOoo00<0
0?ooool08ooo000cool00`00ooooo`0Dool00`00ooooo`3Zool00`00ooooo`0oool00`00ooooo`0D
ool00`00ooooo`3Yool00`00ooooo`0eool00`00ooooo`03ool00`00ooooo`02oooo0005000Uool0
03?oo`03003ooooo01Goo`03003ooooo0>Woo`03003ooooo03ooo`03003ooooo01Goo`03003ooooo
0>Soo`03003ooooo03?oo`8000?oo`<000Goo`03003ooooo017oo`03003ooooo0>coo`03003ooooo
02?oo`00<ooo00<00?ooool05_oo00<00?ooool0j?oo00<00?ooool0?ooo00<00?ooool05_oo00<0
0?ooool0iooo00<00?ooool0=Ooo00@00?ooool000Ooo`03003ooooo01;oo`03003ooooo0>_oo`03
003ooooo02?oo`00<ooo00<00?ooool05ooo00<00?ooool0iooo00<00?ooool0?ooo00<00?ooool0
5ooo00<00?ooool0i_oo00<00?ooool0<_oo00@00?ooool000;oo`03003ooooo00Goo`03003ooooo
01?oo`03003ooooo0>[oo`03003ooooo02?oo`00<ooo00<00?ooool06?oo00<00?ooool0i_oo00<0
0?ooool0?ooo00<00?ooool06?oo00<00?ooool0iOoo00<00?ooool0<ooo0P000ooo10001?oo00<0
0?ooool05?oo00<00?ooool0jOoo00<00?ooool08ooo000cool2000Jool00`00ooooo`3Tool20011
ool2000Jool00`00ooooo`3Sool20012ool00`00ooooo`0Eool00`00ooooo`3Xool00`00ooooo`0S
ool003?oo`03003ooooo01[oo`03003ooooo0>Coo`03003ooooo03ooo`03003ooooo01[oo`03003o
oooo0>?oo`03003ooooo043oo`8001Koo`03003ooooo0>Ooo`8002Goo`00<ooo00<00?ooool06ooo
00<00?ooool0hooo00<00?ooool0?ooo00<00?ooool06ooo00<00?ooool0h_oo00<00?ooool0@?oo
00<00?ooool05_oo00<00?ooool0iooo00<00?ooool08ooo000cool00`00ooooo`0Lool00`00oooo
o`3Rool00`00ooooo`0oool00`00ooooo`0Lool00`00ooooo`3Qool00`00ooooo`10ool00`00oooo
o`0Gool00`00ooooo`3Vool00`00ooooo`0Sool003?oo`03003ooooo01goo`800>;oo`03003ooooo
03ooo`03003ooooo01goo`800>7oo`03003ooooo043oo`03003ooooo01Soo`03003ooooo0>Goo`03
003ooooo02?oo`009ooo00<00?ooool00_oo0P001Ooo00<00?ooool07ooo00<00?ooool0gooo00<0
0?ooool0<_oo00<00?ooool00_oo0P001_oo00<00?ooool07ooo00<00?ooool0g_oo00<00?ooool0
@?oo00<00?ooool06Ooo00<00?ooool0i?oo00<00?ooool08ooo000Wool01@00oooooooo00000_oo
00<00?ooool00_oo00<00?ooool08?oo00<00?ooool0g_oo00<00?ooool0<_oo00D00?ooooooo`00
00;oo`03003ooooo00?oo`03003ooooo023oo`03003ooooo0=goo`03003ooooo043oo`8001_oo`03
003ooooo0>;oo`8002Goo`009?oo1@000_oo00@00?ooool000Coool000H0037oo`D000;oo`04003o
oooo0005oooo00050012ool00`00ooooo`0Jool00`00ooooo`3Sool00`00ooooo`0Sool002Coo`04
003ooooo0003ool01000ooooo`001?oo00<00?ooool08_oo00<00?ooool0g?oo00<00?ooool0;ooo
00@00?ooool000?oo`04003ooooo0005ool00`00ooooo`0Rool00`00ooooo`3Kool00`00ooooo`10
ool00`00ooooo`0Kool00`00ooooo`3Rool00`00ooooo`0Sool002Goo`03003oo`0000?oo`04003o
oooo0004ool00`00ooooo`0Sool00`00ooooo`3Kool00`00ooooo`0`ool00`00ool00003ool01000
ooooo`001Ooo00<00?ooool08ooo00<00?ooool0f_oo00<00?ooool0@?oo00<00?ooool07?oo00<0
0?ooool0hOoo00<00?ooool08ooo000Vool20003ool01000ooooo`001?oo00<00?ooool09?oo0P00
fooo00<00?ooool0<Ooo0P000ooo00@00?ooool000Goo`03003ooooo02Coo`800=[oo`03003ooooo
043oo`03003ooooo01goo`03003ooooo0>3oo`03003ooooo02?oo`009ooo00<00?ooool00_oo0P00
1Ooo00<00?ooool09_oo00<00?ooool0f?oo00<00?ooool0<_oo00<00?ooool00_oo0P001_oo00<0
0?ooool09_oo00<00?ooool0eooo00<00?ooool0@?oo00<00?ooool07_oo00<00?ooool0gooo00<0
0?ooool08ooo000cool00`00ooooo`0Wool00`00ooooo`3Gool00`00ooooo`0oool00`00ooooo`0W
ool00`00ooooo`3Fool00`00ooooo`10ool2000Pool00`00ooooo`3Mool2000Uool003?oo`8002Wo
o`03003ooooo0=Goo`80047oo`8002Woo`03003ooooo0=Coo`8004;oo`03003ooooo01ooo`03003o
oooo0=koo`03003ooooo02?oo`00<ooo00<00?ooool0:Ooo0P00e_oo00<00?ooool0?ooo00<00?oo
ool0:Ooo0P00eOoo00<00?ooool0@?oo00<00?ooool08?oo00<00?ooool0gOoo00<00?ooool08ooo
000cool00`00ooooo`0[ool00`00ooooo`3Cool00`00ooooo`0oool00`00ooooo`0[ool00`00oooo
o`3Bool00`00ooooo`10ool00`00ooooo`0Qool00`00ooooo`3Lool00`00ooooo`0Sool003?oo`03
003ooooo02coo`03003ooooo0=;oo`03003ooooo03ooo`03003ooooo02coo`03003ooooo0=7oo`03
003ooooo043oo`03003ooooo02;oo`03003ooooo0=_oo`03003ooooo02?oo`00<ooo00<00?ooool0
;Ooo00<00?ooool0dOoo00<00?ooool0?ooo00<00?ooool0;Ooo00<00?ooool0d?oo00<00?ooool0
@?oo0P009?oo00<00?ooool0fOoo0P009Ooo000cool00`00ooooo`0^ool2003Aool00`00ooooo`0o
ool00`00ooooo`0^ool00`00ooooo`3?ool00`00ooooo`10ool00`00ooooo`0Tool00`00ooooo`3I
ool00`00ooooo`0Sool003?oo`03003ooooo033oo`03003ooooo0<koo`03003ooooo03ooo`03003o
oooo02ooo`03003ooooo0<koo`03003ooooo043oo`03003ooooo02Goo`03003ooooo0=Soo`03003o
oooo02?oo`00<ooo0P00<_oo00<00?ooool0c?oo0P00@Ooo0P00<Ooo00<00?ooool0c?oo0P00@_oo
00<00?ooool09_oo00<00?ooool0eooo00<00?ooool08ooo000cool00`00ooooo`0bool00`00oooo
o`3<ool00`00ooooo`0oool00`00ooooo`0aool2003=ool00`00ooooo`0dool00`00ooooo`02ool2
0005ool00`00ooooo`0Wool00`00ooooo`3Fool00`00ooooo`0Sool003?oo`03003ooooo03?oo`03
003ooooo0<_oo`03003ooooo03ooo`03003ooooo03?oo`03003ooooo0<[oo`03003ooooo03Coo`05
003oooooool00002ool00`00ooooo`02ool00`00ooooo`0Xool00`00ooooo`3Eool00`00ooooo`0S
ool003?oo`03003ooooo03Coo`800<_oo`03003ooooo03ooo`03003ooooo03Coo`03003ooooo0<Wo
o`03003ooooo037oo`D000;oo`04003ooooo0004ool2000Zool00`00ooooo`3Bool3000Uool003?o
o`03003ooooo03Koo`03003ooooo0<Soo`03003ooooo03ooo`03003ooooo03Goo`03003ooooo0<So
o`03003ooooo037oo`04003ooooo0003ool01000ooooo`001?oo00<00?ooool0:_oo00<00?ooool0
dooo00<00?ooool08ooo000cool00`00ooooo`0gool00`00ooooo`37ool00`00ooooo`0oool00`00
ooooo`0fool00`00ooooo`37ool00`00ooooo`0bool00`00ool00003ool01000ooooo`001?oo00<0
0?ooool0:ooo00<00?ooool0d_oo00<00?ooool08ooo000cool00`00ooooo`0hool00`00ooooo`36
ool00`00ooooo`0oool00`00ooooo`0gool20037ool00`00ooooo`0cool20003ool01000ooooo`00
1?oo00<00?ooool0;?oo00<00?ooool0dOoo00<00?ooool08ooo000cool2000jool20035ool20011
ool2000jool00`00ooooo`33ool2000fool00`00ooooo`02ool20005ool00`00ooooo`0]ool00`00
ooooo`3@ool00`00ooooo`0Sool003?oo`03003ooooo03_oo`03003ooooo0<?oo`03003ooooo03oo
o`03003ooooo03[oo`03003ooooo0<?oo`03003ooooo043oo`8002ooo`03003ooooo0<koo`8002Go
o`00<ooo00<00?ooool0??oo00<00?ooool0`_oo00<00?ooool0?ooo00<00?ooool0>ooo0P00`ooo
00<00?ooool0@?oo00<00?ooool0;ooo00<00?ooool0c_oo00<00?ooool08ooo000cool00`00oooo
o`0mool00`00ooooo`31ool00`00ooooo`0oool00`00ooooo`0mool00`00ooooo`30ool00`00oooo
o`10ool00`00ooooo`0`ool00`00ooooo`3=ool00`00ooooo`0Sool003?oo`03003ooooo03koo`80
0<7oo`03003ooooo03ooo`03003ooooo03koo`03003ooooo0;ooo`03003ooooo043oo`03003ooooo
037oo`03003ooooo0<coo`03003ooooo02?oo`00<ooo00<00?ooool0@?oo00<00?ooool0__oo00<0
0?ooool0?ooo00<00?ooool0?ooo0P00_ooo00<00?ooool0@?oo00<00?ooool0<Ooo00<00?ooool0
c?oo00<00?ooool08ooo000cool00`00ooooo`11ool00`00ooooo`2mool00`00ooooo`0oool00`00
ooooo`11ool00`00ooooo`2lool00`00ooooo`10ool00`00ooooo`0bool00`00ooooo`3;ool00`00
ooooo`0Sool003?oo`8004?oo`800;coo`80047oo`8004?oo`03003ooooo0;[oo`8004;oo`8003Co
o`03003ooooo0<Woo`8002Goo`00<ooo00<00?ooool0A?oo00<00?ooool0^_oo00<00?ooool0?ooo
00<00?ooool0@ooo0P00^ooo00<00?ooool0@?oo00<00?ooool0=?oo00<00?ooool0bOoo00<00?oo
ool08ooo000cool00`00ooooo`15ool00`00ooooo`2iool00`00ooooo`0oool00`00ooooo`15ool0
0`00ooooo`2hool00`00ooooo`10ool00`00ooooo`0eool00`00ooooo`38ool00`00ooooo`0Sool0
03?oo`03003ooooo04Koo`800;Woo`03003ooooo03ooo`03003ooooo04Koo`03003ooooo0;Ooo`03
003ooooo043oo`03003ooooo03Koo`03003ooooo0<Ooo`03003ooooo02?oo`00<ooo00<00?ooool0
B?oo00<00?ooool0]_oo00<00?ooool0?ooo00<00?ooool0Aooo00<00?ooool0]_oo00<00?ooool0
@?oo00<00?ooool0=ooo00<00?ooool0a_oo00<00?ooool08ooo000Uool30004ool20005ool00`00
ooooo`19ool00`00ooooo`2eool00`00ooooo`0`ool30004ool20006ool00`00ooooo`18ool2002f
ool00`00ooooo`10ool2000iool20035ool2000Uool002Soo`04003ooooo0002ool00`00ooooo`02
ool00`00ooooo`1:ool2002eool00`00ooooo`0cool01000ooooo`000_oo00<00?ooool00ooo00<0
0?ooool0B_oo00<00?ooool0/ooo00<00?ooool0@?oo00<00?ooool0>_oo00<00?ooool0`ooo00<0
0?ooool08ooo000Xool01000ooooo`000_oo00<00?ooool00_oo0`00C?oo00<00?ooool0/?oo0`00
=Ooo00@00?ooool000;oo`03003ooooo00?oo`8004coo`03003ooooo0;7oo`8004;oo`03003ooooo
03_oo`03003ooooo0<;oo`03003ooooo02?oo`009Ooo0`000ooo00@00?ooool000Coo`03003ooooo
04goo`800;;oo`03003ooooo033oo`<000?oo`04003ooooo0005ool00`00ooooo`1<ool2002bool0
0`00ooooo`10ool00`00ooooo`0lool00`00ooooo`31ool00`00ooooo`0Sool002Goo`03003ooooo
00?oo`04003ooooo0004ool00`00ooooo`1?ool00`00ooooo`2_ool00`00ooooo`0`ool00`00oooo
o`03ool01000ooooo`001Ooo00<00?ooool0C_oo00<00?ooool0[ooo00<00?ooool0@?oo00<00?oo
ool0?Ooo00<00?ooool0`?oo00<00?ooool08ooo000Uool00`00ooooo`03ool01000ooooo`001?oo
00<00?ooool0D?oo00<00?ooool0[_oo00<00?ooool0<?oo00<00?ooool00ooo00@00?ooool000Go
o`03003ooooo04ooo`800:ooo`03003ooooo043oo`8003ooo`800;ooo`8002Goo`009Ooo10000ooo
0P001Ooo00<00?ooool0DOoo0P00[_oo00<00?ooool0<?oo10000ooo0P001_oo00<00?ooool0DOoo
0P00[Ooo00<00?ooool0@?oo00<00?ooool0@?oo00<00?ooool0_Ooo00<00?ooool08ooo000cool0
0`00ooooo`1Cool00`00ooooo`2[ool00`00ooooo`0oool00`00ooooo`1Cool00`00ooooo`2Zool0
0`00ooooo`10ool00`00ooooo`11ool00`00ooooo`2lool00`00ooooo`0Sool003?oo`03003ooooo
05Coo`800:_oo`03003ooooo03ooo`03003ooooo05Coo`800:[oo`03003ooooo043oo`03003ooooo
04;oo`03003ooooo0;_oo`03003ooooo02?oo`00<ooo0P00Eooo00<00?ooool0Yooo0P00@Ooo0P00
Eooo00<00?ooool0Y_oo0P00=_oo00@00?ooooooo`<000Goo`03003ooooo04?oo`03003ooooo0;[o
o`03003ooooo02?oo`00<ooo00<00?ooool0Eooo0P00Z?oo00<00?ooool0?ooo00<00?ooool0Eooo
0P00Yooo00<00?ooool0=?oo00<00?ooool01?oo00<00?ooool00_oo00<00?ooool0A?oo00<00?oo
ool0^Ooo00<00?ooool08ooo000cool00`00ooooo`1Iool00`00ooooo`2Uool00`00ooooo`0oool0
0`00ooooo`1Iool00`00ooooo`2Tool00`00ooooo`0aool50005ool00`00ooooo`02ool20016ool0
0`00ooooo`2fool3000Uool003?oo`03003ooooo05[oo`03003ooooo0:Coo`03003ooooo03ooo`03
003ooooo05[oo`03003ooooo0:?oo`03003ooooo037oo`04003ooooo0003ool30005ool00`00oooo
o`16ool2002hool00`00ooooo`0Sool003?oo`03003ooooo05_oo`800:Coo`03003ooooo03ooo`03
003ooooo05_oo`800:?oo`03003ooooo03;oo`03003oo`0000?oo`03003ooooo00Goo`03003ooooo
04Soo`03003ooooo0;Goo`03003ooooo02?oo`00<ooo00<00?ooool0GOoo00<00?ooool0XOoo00<0
0?ooool0?ooo00<00?ooool0GOoo00<00?ooool0X?oo00<00?ooool0<ooo0P000ooo00<00?ooool0
1Ooo00<00?ooool0BOoo00<00?ooool0]?oo00<00?ooool08ooo000cool00`00ooooo`1Nool2002Q
ool00`00ooooo`0oool00`00ooooo`1Nool2002Pool00`00ooooo`0dool01000oooooooo10001?oo
00<00?ooool0B_oo00<00?ooool0/ooo00<00?ooool08ooo000cool2001Qool00`00ooooo`2Mool2
0011ool2001Qool00`00ooooo`2Lool20012ool2001<ool00`00ooooo`2aool2000Uool003?oo`03
003ooooo067oo`8009koo`03003ooooo03ooo`03003ooooo067oo`8009goo`03003ooooo043oo`03
003ooooo04coo`800;;oo`03003ooooo02?oo`00<ooo00<00?ooool0Hooo00<00?ooool0Vooo00<0
0?ooool0?ooo00<00?ooool0Hooo00<00?ooool0V_oo00<00?ooool0@?oo00<00?ooool0C_oo00<0
0?ooool0[ooo00<00?ooool08ooo000cool00`00ooooo`1Tool2002Kool00`00ooooo`0oool00`00
ooooo`1Tool00`00ooooo`2Iool00`00ooooo`10ool00`00ooooo`1?ool00`00ooooo`2^ool00`00
ooooo`0Sool003?oo`03003ooooo06Koo`8009Woo`03003ooooo03ooo`03003ooooo06Goo`8009Wo
o`03003ooooo043oo`03003ooooo053oo`800:koo`03003ooooo02?oo`00<ooo00<00?ooool0J?oo
00<00?ooool0U_oo00<00?ooool0?ooo00<00?ooool0Iooo00<00?ooool0U_oo00<00?ooool0@?oo
00<00?ooool0D_oo00<00?ooool0Zooo00<00?ooool08ooo000cool2001Zool2002Eool20011ool2
001Yool2002Eool20012ool2001Dool00`00ooooo`2Yool2000Uool003?oo`03003ooooo06_oo`03
003ooooo09?oo`03003ooooo03ooo`03003ooooo06[oo`03003ooooo09?oo`03003ooooo043oo`03
003ooooo05Coo`800:[oo`03003ooooo02?oo`00<ooo00<00?ooool0K?oo0P00Tooo00<00?ooool0
?ooo00<00?ooool0Jooo0P00Tooo00<00?ooool0@?oo00<00?ooool0E_oo00<00?ooool0Yooo00<0
0?ooool08ooo000cool00`00ooooo`1^ool2002Aool00`00ooooo`0oool00`00ooooo`1]ool2002A
ool00`00ooooo`10ool00`00ooooo`1Gool2002Wool00`00ooooo`0Sool003?oo`03003ooooo073o
o`03003ooooo08koo`03003ooooo03ooo`03003ooooo06ooo`8008ooo`03003ooooo043oo`03003o
oooo05Woo`03003ooooo0:Coo`03003ooooo02?oo`00<ooo00<00?ooool0LOoo0P00S_oo00<00?oo
ool0?ooo00<00?ooool0LOoo0P00SOoo00<00?ooool0@?oo0P00Fooo00<00?ooool0X_oo0P009Ooo
000cool00`00ooooo`1cool2002<ool00`00ooooo`0oool00`00ooooo`1cool2002;ool00`00oooo
o`10ool00`00ooooo`1Kool2002Sool00`00ooooo`0Sool003?oo`8007Koo`03003ooooo08Soo`80
047oo`8007Koo`03003ooooo08Ooo`8004;oo`03003ooooo05goo`03003ooooo0:3oo`03003ooooo
02?oo`00<ooo00<00?ooool0M_oo0P00ROoo00<00?ooool0?ooo00<00?ooool0M_oo0P00R?oo00<0
0?ooool0@?oo00<00?ooool0G_oo0P00X?oo00<00?ooool08ooo000cool00`00ooooo`1hool20027
ool00`00ooooo`0oool00`00ooooo`1hool00`00ooooo`25ool00`00ooooo`10ool00`00ooooo`1P
ool00`00ooooo`2Mool00`00ooooo`0Sool003?oo`03003ooooo07[oo`03003ooooo08Coo`03003o
oooo03ooo`03003ooooo07Woo`8008Goo`03003ooooo043oo`03003ooooo067oo`8009goo`03003o
oooo02?oo`00<ooo00<00?ooool0Nooo0P00Q?oo00<00?ooool0?ooo00<00?ooool0Nooo00<00?oo
ool0P_oo00<00?ooool0@?oo0P00I?oo00<00?ooool0VOoo0P009Ooo000Vool20004ool20005ool0
0`00ooooo`1mool20022ool00`00ooooo`0aool20004ool20006ool00`00ooooo`1lool20022ool0
0`00ooooo`10ool00`00ooooo`1Tool00`00ooooo`2Iool00`00ooooo`0Sool002Goo`04003ooooo
0002ool01000ooooo`001?oo00<00?ooool0Oooo00<00?ooool0Oooo00<00?ooool0<?oo00@00?oo
ool000;oo`04003ooooo0005ool00`00ooooo`1nool00`00ooooo`1oool00`00ooooo`10ool00`00
ooooo`1Uool2002Iool00`00ooooo`0Sool002Goo`04003ooooo0002ool01000ooooo`001?oo0`00
P?oo0P00OOoo0`00<_oo00@00?ooool000;oo`04003ooooo0005ool20020ool2001nool2000dool3
0004ool20005ool00`00ooooo`1Wool00`00ooooo`2Fool00`00ooooo`0Sool002Goo`<000?oo`04
003ooooo0004ool00`00ooooo`22ool2001mool00`00ooooo`0`ool30003ool01000ooooo`001Ooo
00<00?ooool0POoo0P00OOoo00<00?ooool0=Ooo00@00?ooool000;oo`03003ooooo00;oo`03003o
oooo06Soo`8009Koo`03003ooooo02?oo`009Ooo00<00?ooool00ooo00@00?ooool000Coo`03003o
oooo08Coo`03003ooooo07[oo`03003ooooo033oo`03003ooooo00?oo`04003ooooo0005ool00`00
ooooo`23ool2001kool00`00ooooo`0eool01000ooooo`000_oo00<00?ooool00_oo0P00Jooo00<0
0?ooool0TOoo0`009Ooo000Uool00`00ooooo`03ool01000ooooo`001?oo00<00?ooool0QOoo0P00
N_oo00<00?ooool0<?oo00<00?ooool00ooo00@00?ooool000Goo`03003ooooo08Goo`8007Woo`03
003ooooo03;oo`<000?oo`04003ooooo0004ool00`00ooooo`1[ool2002Cool00`00ooooo`0Sool0
02Koo`<000?oo`8000Goo`03003ooooo08Ooo`8007Soo`03003ooooo037oo`<000?oo`8000Koo`03
003ooooo08Ooo`8007Ooo`03003ooooo03;oo`03003ooooo00?oo`04003ooooo0004ool00`00oooo
o`1]ool00`00ooooo`2@ool00`00ooooo`0Sool003?oo`03003ooooo08Woo`03003ooooo07Goo`03
003ooooo03ooo`03003ooooo08Woo`03003ooooo07Coo`03003ooooo03;oo`03003ooooo00?oo`04
003ooooo0004ool00`00ooooo`1^ool00`00ooooo`2?ool00`00ooooo`0Sool003?oo`03003ooooo
08[oo`8007Goo`03003ooooo03ooo`03003ooooo08[oo`8007Coo`03003ooooo03;oo`@000?oo`80
00Goo`03003ooooo06ooo`8008ooo`03003ooooo02?oo`00<ooo0P00SOoo0P00L_oo0P00@Ooo0P00
SOoo0P00LOoo0P00@_oo0P00L_oo00<00?ooool0Rooo0P009Ooo000cool00`00ooooo`2>ool00`00
ooooo`1`ool00`00ooooo`0oool00`00ooooo`2>ool00`00ooooo`1_ool00`00ooooo`10ool00`00
ooooo`1bool2002<ool00`00ooooo`0Sool003?oo`03003ooooo08ooo`80073oo`03003ooooo03oo
o`03003ooooo08ooo`8006ooo`03003ooooo043oo`03003ooooo07Coo`03003ooooo08Woo`03003o
oooo02?oo`00<ooo00<00?ooool0TOoo0P00K_oo00<00?ooool0?ooo00<00?ooool0TOoo0P00KOoo
00<00?ooool0@?oo00<00?ooool0MOoo0P00ROoo00<00?ooool08ooo000cool00`00ooooo`2Cool0
0`00ooooo`1[ool00`00ooooo`0oool00`00ooooo`2Cool00`00ooooo`1Zool00`00ooooo`10ool0
0`00ooooo`1gool20027ool00`00ooooo`0Sool003?oo`03003ooooo09Coo`8006_oo`03003ooooo
03ooo`03003ooooo09Coo`8006[oo`03003ooooo043oo`03003ooooo07Woo`8008Goo`03003ooooo
02?oo`00<ooo00<00?ooool0U_oo0P00JOoo00<00?ooool0?ooo00<00?ooool0U_oo0P00J?oo00<0
0?ooool0@?oo0P00O?oo0P00P_oo0P009Ooo000cool2002Iool2001Vool20011ool2002Iool2001U
ool20012ool00`00ooooo`1mool20021ool00`00ooooo`0Sool003?oo`03003ooooo09[oo`8006Go
o`03003ooooo03ooo`03003ooooo09[oo`8006Coo`03003ooooo043oo`03003ooooo07ooo`8007oo
o`03003ooooo02?oo`00<ooo00<00?ooool0W?oo0P00Hooo00<00?ooool0?ooo00<00?ooool0W?oo
0P00H_oo00<00?ooool0@?oo00<00?ooool0POoo0P00OOoo00<00?ooool08ooo000cool00`00oooo
o`2Nool00`00ooooo`1Pool00`00ooooo`0oool00`00ooooo`2Nool00`00ooooo`1Oool00`00oooo
o`10ool00`00ooooo`23ool2001kool00`00ooooo`0Sool003?oo`03003ooooo09ooo`80063oo`03
003ooooo03ooo`03003ooooo09ooo`8005ooo`03003ooooo043oo`8008Koo`8007Soo`8002Goo`00
<ooo00<00?ooool0XOoo0P00G_oo00<00?ooool0?ooo00<00?ooool0XOoo0P00GOoo00<00?ooool0
@?oo00<00?ooool0Qooo0P00Mooo00<00?ooool08ooo000cool00`00ooooo`2Sool2001Lool00`00
ooooo`0oool00`00ooooo`2Sool2001Kool00`00ooooo`10ool00`00ooooo`29ool2001eool00`00
ooooo`0Sool003?oo`800:Koo`8005Woo`80047oo`800:Koo`8005Soo`8004;oo`03003ooooo08_o
o`8007?oo`03003ooooo02?oo`00<ooo00<00?ooool0Yooo0P00F?oo00<00?ooool0?ooo00<00?oo
ool0Yooo0P00Eooo00<00?ooool0@?oo00<00?ooool0SOoo0`00L?oo00<00?ooool08ooo000cool0
0`00ooooo`2Yool2001Fool00`00ooooo`0oool00`00ooooo`2Yool2001Eool00`00ooooo`10ool0
0`00ooooo`2@ool2001^ool00`00ooooo`0Sool003?oo`03003ooooo0:_oo`8005Coo`03003ooooo
03ooo`03003ooooo0:_oo`8005?oo`03003ooooo043oo`8009?oo`8006_oo`8002Goo`00<ooo00<0
0?ooool0[Ooo0P00D_oo00<00?ooool0?ooo00<00?ooool0[Ooo0P00DOoo00<00?ooool0@?oo00<0
0?ooool0U?oo0P00J_oo00<00?ooool08ooo000cool00`00ooooo`2_ool2001@ool00`00ooooo`0o
ool00`00ooooo`2_ool2001?ool00`00ooooo`10ool00`00ooooo`2Fool2001Xool00`00ooooo`0S
ool003?oo`03003ooooo0;7oo`<004goo`03003ooooo03ooo`03003ooooo0;7oo`8004goo`03003o
oooo03;oo`<000?oo`<000Goo`03003ooooo09Soo`8006Koo`03003ooooo02?oo`00<ooo0P00]Ooo
0P00B_oo0P00@Ooo0P00]?oo0P00B_oo0P00=ooo00<00?ooool00ooo00<00?ooool00_oo00<00?oo
ool0V_oo0P00I?oo00<00?ooool08ooo000cool00`00ooooo`2fool20019ool00`00ooooo`0oool0
0`00ooooo`2eool20019ool00`00ooooo`0eool00`00ooooo`03ool00`00ooooo`02ool2002Mool3
001Oool3000Uool003?oo`03003ooooo0;Soo`8004Ooo`03003ooooo03ooo`03003ooooo0;Ooo`80
04Ooo`03003ooooo03;oo`<000?oo`<000Goo`03003ooooo09ooo`8005ooo`03003ooooo02?oo`00
<ooo00<00?ooool0^_oo0P00AOoo00<00?ooool0?ooo00<00?ooool0^Ooo0P00AOoo00<00?ooool0
<_oo00<00?ooool00ooo00<00?ooool01Ooo00<00?ooool0XOoo0`00G?oo00<00?ooool08ooo000V
ool00`00ooooo`03ool20005ool00`00ooooo`2lool20013ool00`00ooooo`0aool00`00ooooo`03
ool20006ool00`00ooooo`2kool30012ool00`00ooooo`0bool00`00ooooo`03ool00`00ooooo`05
ool00`00ooooo`2Tool2001Jool00`00ooooo`0Sool002Koo`03003ooooo00;oo`04003ooooo0004
ool00`00ooooo`2nool20011ool00`00ooooo`0aool00`00ooooo`02ool01000ooooo`001Ooo00<0
0?ooool0__oo0P00@?oo00<00?ooool0<_oo10000_oo10001?oo00<00?ooool0Y_oo0`00Eooo00<0
0?ooool08ooo000Wool01@00oooooooo00000_oo00<00?ooool00_oo0`00`?oo0P00?Ooo0`00=?oo
00D00?ooooooo`0000;oo`03003ooooo00?oo`800<7oo`8003goo`8004;oo`03003ooooo0:Woo`80
05Goo`03003ooooo02?oo`009ooo00D00?ooooooo`0000;oo`03003ooooo00;oo`03003ooooo0<;o
o`8003goo`03003ooooo03;oo`05003oooooool00002ool00`00ooooo`03ool00`00ooooo`32ool2
000lool00`00ooooo`10ool2002/ool3001Aool2000Uool002Soo`04003ooooo0002ool00`00oooo
o`02ool00`00ooooo`34ool2000kool00`00ooooo`0cool01000ooooo`000_oo00<00?ooool00ooo
00<00?ooool0a?oo0P00>_oo00<00?ooool0@?oo00<00?ooool0[_oo0P00D?oo00<00?ooool08ooo
000Uool01000ooooo`000_oo00@00?ooool000Coo`03003ooooo0<Koo`<003Soo`03003ooooo033o
o`04003ooooo0002ool01000ooooo`001Ooo00<00?ooool0a_oo0`00=ooo00<00?ooool0@?oo00<0
0?ooool0/?oo0`00COoo00<00?ooool08ooo000Uool40003ool20005ool00`00ooooo`39ool3000e
ool00`00ooooo`0`ool40003ool20006ool00`00ooooo`39ool2000eool00`00ooooo`10ool00`00
ooooo`2cool40019ool00`00ooooo`0Sool003?oo`03003ooooo0<coo`8003?oo`03003ooooo03oo
o`03003ooooo0<_oo`<003;oo`03003ooooo043oo`03003ooooo0;Ooo`@004Goo`03003ooooo02?o
o`00<ooo00<00?ooool0c_oo0`00<?oo00<00?ooool0?ooo00<00?ooool0c_oo0P00<?oo00<00?oo
ool0@?oo0P00_?oo0`00@Ooo0P009Ooo000cool2003Bool3000/ool20011ool2003Aool3000/ool2
0012ool00`00ooooo`2nool20010ool00`00ooooo`0Sool003?oo`03003ooooo0=Coo`8002_oo`03
003ooooo03ooo`03003ooooo0=?oo`<002[oo`03003ooooo043oo`03003ooooo0<3oo`<003goo`03
003ooooo02?oo`00<ooo00<00?ooool0e_oo0`00:?oo00<00?ooool0?ooo00<00?ooool0e_oo0P00
:?oo00<00?ooool0@?oo00<00?ooool0`ooo0P00>ooo00<00?ooool08ooo000cool00`00ooooo`3I
ool2000Vool00`00ooooo`0oool00`00ooooo`3Hool3000Uool00`00ooooo`10ool00`00ooooo`35
ool3000hool00`00ooooo`0Sool003?oo`03003ooooo0=_oo`<002?oo`03003ooooo03ooo`03003o
oooo0=_oo`<002;oo`03003ooooo043oo`03003ooooo0<Soo`@003Coo`03003ooooo02?oo`00<ooo
00<00?ooool0g_oo0P008Ooo00<00?ooool0?ooo00<00?ooool0g_oo0P008?oo00<00?ooool0@?oo
0P00cOoo1000;ooo0P009Ooo000cool00`00ooooo`3Pool3000Nool00`00ooooo`0oool00`00oooo
o`3Pool3000Mool00`00ooooo`10ool00`00ooooo`3@ool3000]ool00`00ooooo`0Sool003?oo`80
0>Coo`8001_oo`80047oo`800>Coo`8001[oo`8004;oo`03003ooooo0=?oo`<002[oo`03003ooooo
02?oo`00<ooo00<00?ooool0iOoo0`006Ooo00<00?ooool0?ooo00<00?ooool0iOoo0`006?oo00<0
0?ooool0@?oo00<00?ooool0e_oo10009_oo00<00?ooool08ooo000cool00`00ooooo`3Xool2000G
ool00`00ooooo`0oool00`00ooooo`3Xool2000Fool00`00ooooo`10ool00`00ooooo`3Jool4000R
ool00`00ooooo`0Sool003?oo`03003ooooo0>[oo`8001Goo`03003ooooo03ooo`03003ooooo0>[o
o`8001Coo`03003ooooo043oo`800=ooo`D001coo`8002Goo`00<ooo00<00?ooool0k?oo0P004ooo
00<00?ooool0?ooo00<00?ooool0k?oo0P004_oo00<00?ooool0@?oo00<00?ooool0hooo1@006?oo
00<00?ooool08ooo000cool00`00ooooo`3^ool2000Aool00`00ooooo`0oool00`00ooooo`3^ool2
000@ool00`00ooooo`10ool00`00ooooo`3Xool6000Bool00`00ooooo`0Sool003?oo`03003ooooo
0?3oo`<000koo`03003ooooo03ooo`03003ooooo0?3oo`<000goo`03003ooooo03?oo`8000Coo`80
00Goo`03003ooooo0>koo`D000goo`03003ooooo02?oo`00<ooo0P00m?oo0`002_oo0P00@Ooo0P00
m?oo0`002Ooo0P00=?oo00@00?ooool000;oo`04003ooooo0004ool00`00ooooo`3cool40009ool0
0`00ooooo`0Sool003?oo`03003ooooo0?Koo`@000Ooo`03003ooooo03ooo`03003ooooo0?Koo`<0
00Ooo`03003ooooo03;oo`04003ooooo0002ool01000ooooo`001?oo0P00n?oo0`001?oo0`009Ooo
000cool00`00ooooo`3jool20005ool00`00ooooo`0oool00`00ooooo`3iool20005ool00`00oooo
o`0bool30003ool01000ooooo`001?oo00<00?ooool0oooo0Ooo00<00?ooool08ooo000cool00`00
ooooo`3oool2ool00`00ooooo`0oool00`00ooooo`3oool1ool00`00ooooo`0bool00`00ooooo`03
ool01000ooooo`001?oo00<00?ooool0oooo0Ooo00<00?ooool08ooo000cool00`00ooooo`03ool0
0`00ooooo`0_ool00`00ooooo`0^ool00`00ooooo`0_ool00`00ooooo`0^ool00`00ooooo`0_ool0
0`00ooooo`03ool00`00ooooo`0oool00`00ooooo`03ool00`00ooooo`0^ool00`00ooooo`0_ool0
0`00ooooo`0^ool00`00ooooo`0_ool00`00ooooo`0^ool00`00ooooo`03ool00`00ooooo`0bool0
0`00ooooo`03ool01000ooooo`001?oo00<00?ooool00ooo00<00?ooool02Ooo00<00?ooool02_oo
00<00?ooool02Ooo00<00?ooool02Ooo00<00?ooool02_oo00<00?ooool02Ooo00<00?ooool02Ooo
00<00?ooool02_oo00<00?ooool02Ooo00<00?ooool02Ooo00<00?ooool02_oo00<00?ooool02Ooo
00<00?ooool02Ooo00<00?ooool02_oo00<00?ooool02Ooo00<00?ooool02Ooo00<00?ooool02Ooo
00<00?ooool02_oo00<00?ooool02Ooo00<00?ooool02Ooo00<00?ooool01?oo00<00?ooool08ooo
000cool00`00ooooo`03ool00`00ooooo`0:ool00`00ooooo`09ool00`00ooooo`09ool00`00oooo
o`0:ool00`00ooooo`09ool00`00ooooo`09ool00`00ooooo`0:ool00`00ooooo`09ool00`00oooo
o`0:ool00`00ooooo`09ool00`00ooooo`09ool00`00ooooo`0:ool00`00ooooo`09ool00`00oooo
o`09ool00`00ooooo`0:ool00`00ooooo`09ool00`00ooooo`09ool00`00ooooo`0:ool00`00oooo
o`09ool00`00ooooo`0:ool00`00ooooo`03ool00`00ooooo`0oool00`00ooooo`03ool00`00oooo
o`09ool00`00ooooo`0:ool00`00ooooo`09ool00`00ooooo`09ool00`00ooooo`0:ool00`00oooo
o`09ool00`00ooooo`09ool00`00ooooo`0:ool00`00ooooo`09ool00`00ooooo`0:ool00`00oooo
o`09ool00`00ooooo`09ool00`00ooooo`0:ool00`00ooooo`09ool00`00ooooo`09ool00`00oooo
o`0:ool00`00ooooo`09ool00`00ooooo`0:ool00`00ooooo`09ool00`00ooooo`09ool00`00oooo
o`03ool00`00ooooo`0cool30003ool20005oooo0005000Uool003?oool000H0047oool000D00?oo
ofcoo`00oooooooooooojooo003oooooooooooo[ool00?ooooooooooon_oo`00oooooooooooojooo
0000\
\>"],
  ImageRangeCache->{{{0, 999}, {192.125, 0}} -> {-0.0817374, -0.0144852, \
0.00316664, 0.00316664}, {{25.8125, 321.812}, {187.5, 4.5625}} -> {-2.33038, \
23.0056, 0.0404159, 0.291827}, {{351.438, 647.5}, {187.5, 4.5625}} -> \
{-15.4921, 23.0056, 0.0404159, 0.291827}, {{677.125, 973.188}, {187.5, \
4.5625}} -> {-28.7871, 26.3375, 0.0405748, 0.183886}}],

Cell[BoxData[
    TagBox[\(\[SkeletonIndicator]  GraphicsArray  \[SkeletonIndicator]\),
      False,
      Editable->False]], "Output"],

Cell[GraphicsData["PostScript", "\<\
%!
%%Creator: Mathematica
%%AspectRatio: .19314 
%%ImageSize: 1000 193.136 
MathPictureStart
/Mabs {
Mgmatrix idtransform
Mtmatrix dtransform
} bind def
/Mabsadd { Mabs
3 -1 roll add
3 1 roll add
exch } bind def
%% Graphics
%%IncludeResource: font Courier
%%IncludeFont: Courier
/Courier findfont 10  scalefont  setfont
% Scaling calculations
0.0238095 0.31746 0.00459847 0.31746 [
[ 0 0 0 0 ]
[ 1 .19314 0 0 ]
] MathScale
% Start of Graphics
1 setlinecap
1 setlinejoin
newpath
0 0 m
1 0 L
1 .19314 L
0 .19314 L
closepath
clip
newpath
% Start of sub-graphic
p
0.0238095 0.00459847 0.321429 0.188537 MathSubStart
%% Graphics
%%IncludeResource: font Courier
%%IncludeFont: Courier
/Courier findfont 10  scalefont  setfont
% Scaling calculations
0.0238095 0.0952381 -0.657749 0.0210145 [
[.02381 -0.0125 -3 -9 ]
[.02381 -0.0125 3 0 ]
[.21429 -0.0125 -3 -9 ]
[.21429 -0.0125 3 0 ]
[.40476 -0.0125 -3 -9 ]
[.40476 -0.0125 3 0 ]
[.59524 -0.0125 -3 -9 ]
[.59524 -0.0125 3 0 ]
[.78571 -0.0125 -3 -9 ]
[.78571 -0.0125 3 0 ]
[.97619 -0.0125 -6 -9 ]
[.97619 -0.0125 6 0 ]
[ 0 0 -0.125 0 ]
[.5 -0.0125 -44 -19.125 ]
[.5 -0.0125 44 -9 ]
[-0.0125 .07776 -12 -4.5 ]
[-0.0125 .07776 0 4.5 ]
[-0.0125 .18283 -12 -4.5 ]
[-0.0125 .18283 0 4.5 ]
[-0.0125 .2879 -12 -4.5 ]
[-0.0125 .2879 0 4.5 ]
[-0.0125 .39298 -12 -4.5 ]
[-0.0125 .39298 0 4.5 ]
[-0.0125 .49805 -12 -4.5 ]
[-0.0125 .49805 0 4.5 ]
[-0.0125 .60312 -12 -4.5 ]
[-0.0125 .60312 0 4.5 ]
[ 0 0 -0.125 0 ]
[ 0 .61803 .125 0 ]
[ 1 0 .125 0 ]
[ 0 0 0 0 ]
[ 1 .61803 0 0 ]
] MathScale
% Start of Graphics
1 setlinecap
1 setlinejoin
newpath
0 g
.25 Mabswid
[ ] 0 setdash
.02381 0 m
.02381 .00625 L
s
[(0)] .02381 -0.0125 0 1 Mshowa
.21429 0 m
.21429 .00625 L
s
[(2)] .21429 -0.0125 0 1 Mshowa
.40476 0 m
.40476 .00625 L
s
[(4)] .40476 -0.0125 0 1 Mshowa
.59524 0 m
.59524 .00625 L
s
[(6)] .59524 -0.0125 0 1 Mshowa
.78571 0 m
.78571 .00625 L
s
[(8)] .78571 -0.0125 0 1 Mshowa
.97619 0 m
.97619 .00625 L
s
[(10)] .97619 -0.0125 0 1 Mshowa
.125 Mabswid
.07143 0 m
.07143 .00375 L
s
.11905 0 m
.11905 .00375 L
s
.16667 0 m
.16667 .00375 L
s
.2619 0 m
.2619 .00375 L
s
.30952 0 m
.30952 .00375 L
s
.35714 0 m
.35714 .00375 L
s
.45238 0 m
.45238 .00375 L
s
.5 0 m
.5 .00375 L
s
.54762 0 m
.54762 .00375 L
s
.64286 0 m
.64286 .00375 L
s
.69048 0 m
.69048 .00375 L
s
.7381 0 m
.7381 .00375 L
s
.83333 0 m
.83333 .00375 L
s
.88095 0 m
.88095 .00375 L
s
.92857 0 m
.92857 .00375 L
s
.25 Mabswid
0 0 m
1 0 L
s
gsave
.5 -0.0125 -105 -23.125 Mabsadd m
1 1 Mabs scale
currentpoint translate
0 18.125 translate 1 -1 scale
/g { setgray} bind def
/k { setcmykcolor} bind def
/p { gsave} bind def
/r { setrgbcolor} bind def
/w { setlinewidth} bind def
/C { curveto} bind def
/F { fill} bind def
/L { lineto} bind def
/rL { rlineto} bind def
/P { grestore} bind def
/s { stroke} bind def
/S { show} bind def
/N {currentpoint 3 -1 roll show moveto} bind def
/Msf { findfont exch scalefont [1 0 0 -1 0 0 ] makefont setfont} bind def
/m { moveto} bind def
/Mr { rmoveto} bind def
/Mx {currentpoint exch pop moveto} bind def
/My {currentpoint pop exch moveto} bind def
/X {0 rmoveto} bind def
/Y {0 exch rmoveto} bind def
63.000 11.250 moveto
%%IncludeResource: font Courier
%%IncludeFont: Courier
/Courier findfont 10.000 scalefont
[1 0 0 -1 0 0 ] makefont setfont
0.000 0.000 0.000 setrgbcolor
0.000 0.000 rmoveto
63.000 11.250 moveto
%%IncludeResource: font Courier
%%IncludeFont: Courier
/Courier findfont 10.000 scalefont
[1 0 0 -1 0 0 ] makefont setfont
0.000 0.000 0.000 setrgbcolor
(R) show
%%IncludeResource: font Mathematica2Mono
%%IncludeFont: Mathematica2Mono
/Mathematica2Mono findfont 10.000 scalefont
[1 0 0 -1 0 0 ] makefont setfont
0.000 0.000 0.000 setrgbcolor
69.000 11.250 moveto
(@) show
75.000 11.250 moveto
%%IncludeResource: font Courier
%%IncludeFont: Courier
/Courier findfont 10.000 scalefont
[1 0 0 -1 0 0 ] makefont setfont
0.000 0.000 0.000 setrgbcolor
(X) show
81.000 11.250 moveto
%%IncludeResource: font Courier
%%IncludeFont: Courier
/Courier findfont 10.000 scalefont
[1 0 0 -1 0 0 ] makefont setfont
0.000 0.000 0.000 setrgbcolor
(,) show
87.000 11.250 moveto
%%IncludeResource: font Courier
%%IncludeFont: Courier
/Courier findfont 10.000 scalefont
[1 0 0 -1 0 0 ] makefont setfont
0.000 0.000 0.000 setrgbcolor
(X) show
93.000 11.250 moveto
%%IncludeResource: font Courier
%%IncludeFont: Courier
/Courier findfont 10.000 scalefont
[1 0 0 -1 0 0 ] makefont setfont
0.000 0.000 0.000 setrgbcolor
(,) show
99.000 11.250 moveto
%%IncludeResource: font Courier
%%IncludeFont: Courier
/Courier findfont 10.000 scalefont
[1 0 0 -1 0 0 ] makefont setfont
0.000 0.000 0.000 setrgbcolor
(X) show
105.000 11.250 moveto
%%IncludeResource: font Courier
%%IncludeFont: Courier
/Courier findfont 10.000 scalefont
[1 0 0 -1 0 0 ] makefont setfont
0.000 0.000 0.000 setrgbcolor
(,) show
111.000 11.250 moveto
%%IncludeResource: font Courier
%%IncludeFont: Courier
/Courier findfont 10.000 scalefont
[1 0 0 -1 0 0 ] makefont setfont
0.000 0.000 0.000 setrgbcolor
(X) show
117.000 11.250 moveto
%%IncludeResource: font Courier
%%IncludeFont: Courier
/Courier findfont 10.000 scalefont
[1 0 0 -1 0 0 ] makefont setfont
0.000 0.000 0.000 setrgbcolor
(,) show
123.000 11.250 moveto
%%IncludeResource: font Courier
%%IncludeFont: Courier
/Courier findfont 10.000 scalefont
[1 0 0 -1 0 0 ] makefont setfont
0.000 0.000 0.000 setrgbcolor
(X) show
129.000 11.250 moveto
%%IncludeResource: font Courier
%%IncludeFont: Courier
/Courier findfont 10.000 scalefont
[1 0 0 -1 0 0 ] makefont setfont
0.000 0.000 0.000 setrgbcolor
(,) show
135.000 11.250 moveto
%%IncludeResource: font Courier
%%IncludeFont: Courier
/Courier findfont 10.000 scalefont
[1 0 0 -1 0 0 ] makefont setfont
0.000 0.000 0.000 setrgbcolor
(P) show
%%IncludeResource: font Mathematica2Mono
%%IncludeFont: Mathematica2Mono
/Mathematica2Mono findfont 10.000 scalefont
[1 0 0 -1 0 0 ] makefont setfont
0.000 0.000 0.000 setrgbcolor
141.000 11.250 moveto
(D) show
147.000 11.250 moveto
%%IncludeResource: font Courier
%%IncludeFont: Courier
/Courier findfont 10.000 scalefont
[1 0 0 -1 0 0 ] makefont setfont
0.000 0.000 0.000 setrgbcolor
0.000 0.000 rmoveto
1.000 setlinewidth
grestore
0 .07776 m
.00625 .07776 L
s
[(35)] -0.0125 .07776 1 0 Mshowa
0 .18283 m
.00625 .18283 L
s
[(40)] -0.0125 .18283 1 0 Mshowa
0 .2879 m
.00625 .2879 L
s
[(45)] -0.0125 .2879 1 0 Mshowa
0 .39298 m
.00625 .39298 L
s
[(50)] -0.0125 .39298 1 0 Mshowa
0 .49805 m
.00625 .49805 L
s
[(55)] -0.0125 .49805 1 0 Mshowa
0 .60312 m
.00625 .60312 L
s
[(60)] -0.0125 .60312 1 0 Mshowa
.125 Mabswid
0 .09877 m
.00375 .09877 L
s
0 .11979 m
.00375 .11979 L
s
0 .1408 m
.00375 .1408 L
s
0 .16182 m
.00375 .16182 L
s
0 .20385 m
.00375 .20385 L
s
0 .22486 m
.00375 .22486 L
s
0 .24587 m
.00375 .24587 L
s
0 .26689 m
.00375 .26689 L
s
0 .30892 m
.00375 .30892 L
s
0 .32993 m
.00375 .32993 L
s
0 .35095 m
.00375 .35095 L
s
0 .37196 m
.00375 .37196 L
s
0 .41399 m
.00375 .41399 L
s
0 .43501 m
.00375 .43501 L
s
0 .45602 m
.00375 .45602 L
s
0 .47703 m
.00375 .47703 L
s
0 .51906 m
.00375 .51906 L
s
0 .54008 m
.00375 .54008 L
s
0 .56109 m
.00375 .56109 L
s
0 .58211 m
.00375 .58211 L
s
0 .05674 m
.00375 .05674 L
s
0 .03573 m
.00375 .03573 L
s
0 .01472 m
.00375 .01472 L
s
.25 Mabswid
0 0 m
0 .61803 L
s
.02381 .61178 m
.02381 .61803 L
s
.21429 .61178 m
.21429 .61803 L
s
.40476 .61178 m
.40476 .61803 L
s
.59524 .61178 m
.59524 .61803 L
s
.78571 .61178 m
.78571 .61803 L
s
.97619 .61178 m
.97619 .61803 L
s
.125 Mabswid
.07143 .61428 m
.07143 .61803 L
s
.11905 .61428 m
.11905 .61803 L
s
.16667 .61428 m
.16667 .61803 L
s
.2619 .61428 m
.2619 .61803 L
s
.30952 .61428 m
.30952 .61803 L
s
.35714 .61428 m
.35714 .61803 L
s
.45238 .61428 m
.45238 .61803 L
s
.5 .61428 m
.5 .61803 L
s
.54762 .61428 m
.54762 .61803 L
s
.64286 .61428 m
.64286 .61803 L
s
.69048 .61428 m
.69048 .61803 L
s
.7381 .61428 m
.7381 .61803 L
s
.83333 .61428 m
.83333 .61803 L
s
.88095 .61428 m
.88095 .61803 L
s
.92857 .61428 m
.92857 .61803 L
s
.25 Mabswid
0 .61803 m
1 .61803 L
s
.99375 .07776 m
1 .07776 L
s
.99375 .18283 m
1 .18283 L
s
.99375 .2879 m
1 .2879 L
s
.99375 .39298 m
1 .39298 L
s
.99375 .49805 m
1 .49805 L
s
.99375 .60312 m
1 .60312 L
s
.125 Mabswid
.99625 .09877 m
1 .09877 L
s
.99625 .11979 m
1 .11979 L
s
.99625 .1408 m
1 .1408 L
s
.99625 .16182 m
1 .16182 L
s
.99625 .20385 m
1 .20385 L
s
.99625 .22486 m
1 .22486 L
s
.99625 .24587 m
1 .24587 L
s
.99625 .26689 m
1 .26689 L
s
.99625 .30892 m
1 .30892 L
s
.99625 .32993 m
1 .32993 L
s
.99625 .35095 m
1 .35095 L
s
.99625 .37196 m
1 .37196 L
s
.99625 .41399 m
1 .41399 L
s
.99625 .43501 m
1 .43501 L
s
.99625 .45602 m
1 .45602 L
s
.99625 .47703 m
1 .47703 L
s
.99625 .51906 m
1 .51906 L
s
.99625 .54008 m
1 .54008 L
s
.99625 .56109 m
1 .56109 L
s
.99625 .58211 m
1 .58211 L
s
.99625 .05674 m
1 .05674 L
s
.99625 .03573 m
1 .03573 L
s
.99625 .01472 m
1 .01472 L
s
.25 Mabswid
1 0 m
1 .61803 L
s
0 .07776 m
1 .07776 L
s
0 0 m
1 0 L
1 .61803 L
0 .61803 L
closepath
clip
newpath
.5 Mabswid
.02381 .01472 m
.06244 .05857 L
.10458 .10965 L
.14415 .15534 L
.18221 .1964 L
.22272 .2369 L
.26171 .27288 L
.30316 .3081 L
.34309 .33931 L
.3815 .367 L
.42237 .39414 L
.46172 .41818 L
.49955 .43952 L
.53984 .46047 L
.57861 .47903 L
.61984 .4972 L
.65954 .51328 L
.69774 .52754 L
.73838 .54153 L
.77751 .55391 L
.81909 .56601 L
.85916 .57672 L
.89771 .58621 L
.93871 .5955 L
.97619 .60332 L
s
MathSubEnd
P
% End of sub-graphic
% Start of sub-graphic
p
0.35119 0.00459847 0.64881 0.188537 MathSubStart
%% Graphics
%%IncludeResource: font Courier
%%IncludeFont: Courier
/Courier findfont 10  scalefont  setfont
% Scaling calculations
0.0238095 0.0952381 -0.00872448 0.011719 [
[.02381 -0.0125 -3 -9 ]
[.02381 -0.0125 3 0 ]
[.21429 -0.0125 -3 -9 ]
[.21429 -0.0125 3 0 ]
[.40476 -0.0125 -3 -9 ]
[.40476 -0.0125 3 0 ]
[.59524 -0.0125 -3 -9 ]
[.59524 -0.0125 3 0 ]
[.78571 -0.0125 -3 -9 ]
[.78571 -0.0125 3 0 ]
[.97619 -0.0125 -6 -9 ]
[.97619 -0.0125 6 0 ]
[ 0 0 -0.125 0 ]
[.5 -0.0125 -26 -19.125 ]
[.5 -0.0125 26 -9 ]
[-0.0125 .10847 -12 -4.5 ]
[-0.0125 .10847 0 4.5 ]
[-0.0125 .22566 -12 -4.5 ]
[-0.0125 .22566 0 4.5 ]
[-0.0125 .34285 -12 -4.5 ]
[-0.0125 .34285 0 4.5 ]
[-0.0125 .46004 -12 -4.5 ]
[-0.0125 .46004 0 4.5 ]
[-0.0125 .57723 -12 -4.5 ]
[-0.0125 .57723 0 4.5 ]
[ 0 0 -0.125 0 ]
[ 0 .61803 .125 0 ]
[ 1 0 .125 0 ]
[ 0 0 0 0 ]
[ 1 .61803 0 0 ]
] MathScale
% Start of Graphics
1 setlinecap
1 setlinejoin
newpath
0 g
.25 Mabswid
[ ] 0 setdash
.02381 0 m
.02381 .00625 L
s
[(0)] .02381 -0.0125 0 1 Mshowa
.21429 0 m
.21429 .00625 L
s
[(2)] .21429 -0.0125 0 1 Mshowa
.40476 0 m
.40476 .00625 L
s
[(4)] .40476 -0.0125 0 1 Mshowa
.59524 0 m
.59524 .00625 L
s
[(6)] .59524 -0.0125 0 1 Mshowa
.78571 0 m
.78571 .00625 L
s
[(8)] .78571 -0.0125 0 1 Mshowa
.97619 0 m
.97619 .00625 L
s
[(10)] .97619 -0.0125 0 1 Mshowa
.125 Mabswid
.07143 0 m
.07143 .00375 L
s
.11905 0 m
.11905 .00375 L
s
.16667 0 m
.16667 .00375 L
s
.2619 0 m
.2619 .00375 L
s
.30952 0 m
.30952 .00375 L
s
.35714 0 m
.35714 .00375 L
s
.45238 0 m
.45238 .00375 L
s
.5 0 m
.5 .00375 L
s
.54762 0 m
.54762 .00375 L
s
.64286 0 m
.64286 .00375 L
s
.69048 0 m
.69048 .00375 L
s
.7381 0 m
.7381 .00375 L
s
.83333 0 m
.83333 .00375 L
s
.88095 0 m
.88095 .00375 L
s
.92857 0 m
.92857 .00375 L
s
.25 Mabswid
0 0 m
1 0 L
s
gsave
.5 -0.0125 -87 -23.125 Mabsadd m
1 1 Mabs scale
currentpoint translate
0 18.125 translate 1 -1 scale
/g { setgray} bind def
/k { setcmykcolor} bind def
/p { gsave} bind def
/r { setrgbcolor} bind def
/w { setlinewidth} bind def
/C { curveto} bind def
/F { fill} bind def
/L { lineto} bind def
/rL { rlineto} bind def
/P { grestore} bind def
/s { stroke} bind def
/S { show} bind def
/N {currentpoint 3 -1 roll show moveto} bind def
/Msf { findfont exch scalefont [1 0 0 -1 0 0 ] makefont setfont} bind def
/m { moveto} bind def
/Mr { rmoveto} bind def
/Mx {currentpoint exch pop moveto} bind def
/My {currentpoint pop exch moveto} bind def
/X {0 rmoveto} bind def
/Y {0 exch rmoveto} bind def
63.000 11.250 moveto
%%IncludeResource: font Courier
%%IncludeFont: Courier
/Courier findfont 10.000 scalefont
[1 0 0 -1 0 0 ] makefont setfont
0.000 0.000 0.000 setrgbcolor
0.000 0.000 rmoveto
63.000 11.250 moveto
%%IncludeResource: font Courier
%%IncludeFont: Courier
/Courier findfont 10.000 scalefont
[1 0 0 -1 0 0 ] makefont setfont
0.000 0.000 0.000 setrgbcolor
(Shc) show
%%IncludeResource: font Mathematica2Mono
%%IncludeFont: Mathematica2Mono
/Mathematica2Mono findfont 10.000 scalefont
[1 0 0 -1 0 0 ] makefont setfont
0.000 0.000 0.000 setrgbcolor
81.000 11.250 moveto
(@) show
87.000 11.250 moveto
%%IncludeResource: font Courier
%%IncludeFont: Courier
/Courier findfont 10.000 scalefont
[1 0 0 -1 0 0 ] makefont setfont
0.000 0.000 0.000 setrgbcolor
(R) show
93.000 11.250 moveto
%%IncludeResource: font Courier
%%IncludeFont: Courier
/Courier findfont 10.000 scalefont
[1 0 0 -1 0 0 ] makefont setfont
0.000 0.000 0.000 setrgbcolor
(,) show
99.000 11.250 moveto
%%IncludeResource: font Courier
%%IncludeFont: Courier
/Courier findfont 10.000 scalefont
[1 0 0 -1 0 0 ] makefont setfont
0.000 0.000 0.000 setrgbcolor
(X) show
%%IncludeResource: font Mathematica2Mono
%%IncludeFont: Mathematica2Mono
/Mathematica2Mono findfont 10.000 scalefont
[1 0 0 -1 0 0 ] makefont setfont
0.000 0.000 0.000 setrgbcolor
105.000 11.250 moveto
(D) show
111.000 11.250 moveto
%%IncludeResource: font Courier
%%IncludeFont: Courier
/Courier findfont 10.000 scalefont
[1 0 0 -1 0 0 ] makefont setfont
0.000 0.000 0.000 setrgbcolor
0.000 0.000 rmoveto
1.000 setlinewidth
grestore
0 .10847 m
.00625 .10847 L
s
[(10)] -0.0125 .10847 1 0 Mshowa
0 .22566 m
.00625 .22566 L
s
[(20)] -0.0125 .22566 1 0 Mshowa
0 .34285 m
.00625 .34285 L
s
[(30)] -0.0125 .34285 1 0 Mshowa
0 .46004 m
.00625 .46004 L
s
[(40)] -0.0125 .46004 1 0 Mshowa
0 .57723 m
.00625 .57723 L
s
[(50)] -0.0125 .57723 1 0 Mshowa
.125 Mabswid
0 .1319 m
.00375 .1319 L
s
0 .15534 m
.00375 .15534 L
s
0 .17878 m
.00375 .17878 L
s
0 .20222 m
.00375 .20222 L
s
0 .24909 m
.00375 .24909 L
s
0 .27253 m
.00375 .27253 L
s
0 .29597 m
.00375 .29597 L
s
0 .31941 m
.00375 .31941 L
s
0 .36628 m
.00375 .36628 L
s
0 .38972 m
.00375 .38972 L
s
0 .41316 m
.00375 .41316 L
s
0 .4366 m
.00375 .4366 L
s
0 .48347 m
.00375 .48347 L
s
0 .50691 m
.00375 .50691 L
s
0 .53035 m
.00375 .53035 L
s
0 .55379 m
.00375 .55379 L
s
0 .08503 m
.00375 .08503 L
s
0 .06159 m
.00375 .06159 L
s
0 .03815 m
.00375 .03815 L
s
0 .01471 m
.00375 .01471 L
s
0 .60066 m
.00375 .60066 L
s
.25 Mabswid
0 0 m
0 .61803 L
s
.02381 .61178 m
.02381 .61803 L
s
.21429 .61178 m
.21429 .61803 L
s
.40476 .61178 m
.40476 .61803 L
s
.59524 .61178 m
.59524 .61803 L
s
.78571 .61178 m
.78571 .61803 L
s
.97619 .61178 m
.97619 .61803 L
s
.125 Mabswid
.07143 .61428 m
.07143 .61803 L
s
.11905 .61428 m
.11905 .61803 L
s
.16667 .61428 m
.16667 .61803 L
s
.2619 .61428 m
.2619 .61803 L
s
.30952 .61428 m
.30952 .61803 L
s
.35714 .61428 m
.35714 .61803 L
s
.45238 .61428 m
.45238 .61803 L
s
.5 .61428 m
.5 .61803 L
s
.54762 .61428 m
.54762 .61803 L
s
.64286 .61428 m
.64286 .61803 L
s
.69048 .61428 m
.69048 .61803 L
s
.7381 .61428 m
.7381 .61803 L
s
.83333 .61428 m
.83333 .61803 L
s
.88095 .61428 m
.88095 .61803 L
s
.92857 .61428 m
.92857 .61803 L
s
.25 Mabswid
0 .61803 m
1 .61803 L
s
.99375 .10847 m
1 .10847 L
s
.99375 .22566 m
1 .22566 L
s
.99375 .34285 m
1 .34285 L
s
.99375 .46004 m
1 .46004 L
s
.99375 .57723 m
1 .57723 L
s
.125 Mabswid
.99625 .1319 m
1 .1319 L
s
.99625 .15534 m
1 .15534 L
s
.99625 .17878 m
1 .17878 L
s
.99625 .20222 m
1 .20222 L
s
.99625 .24909 m
1 .24909 L
s
.99625 .27253 m
1 .27253 L
s
.99625 .29597 m
1 .29597 L
s
.99625 .31941 m
1 .31941 L
s
.99625 .36628 m
1 .36628 L
s
.99625 .38972 m
1 .38972 L
s
.99625 .41316 m
1 .41316 L
s
.99625 .4366 m
1 .4366 L
s
.99625 .48347 m
1 .48347 L
s
.99625 .50691 m
1 .50691 L
s
.99625 .53035 m
1 .53035 L
s
.99625 .55379 m
1 .55379 L
s
.99625 .08503 m
1 .08503 L
s
.99625 .06159 m
1 .06159 L
s
.99625 .03815 m
1 .03815 L
s
.99625 .01471 m
1 .01471 L
s
.99625 .60066 m
1 .60066 L
s
.25 Mabswid
1 0 m
1 .61803 L
s
0 .10847 m
1 .10847 L
s
0 0 m
1 0 L
1 .61803 L
0 .61803 L
closepath
clip
newpath
.5 Mabswid
.02381 .01472 m
.02605 .09178 L
.02846 .15644 L
.03279 .24266 L
.03543 .28247 L
.03793 .31386 L
.04262 .36076 L
.04756 .39848 L
.05212 .42592 L
.05745 .45158 L
.06244 .47105 L
.07218 .50012 L
.0829 .52301 L
.09334 .53929 L
.10458 .55232 L
.11468 .56122 L
.12571 .5687 L
.13613 .57416 L
.1458 .57817 L
.15637 .58166 L
.16633 .58428 L
.18493 .58792 L
.1947 .58935 L
.20501 .5906 L
.22348 .59236 L
.24312 .59377 L
.26146 .5948 L
.30036 .59644 L
.34173 .59771 L
.38157 .59865 L
.4199 .59939 L
.46068 .60003 L
.49995 .60055 L
.5377 .60097 L
.5779 .60136 L
.61659 .60168 L
.65773 .60197 L
.69735 .60222 L
.73546 .60243 L
.77602 .60263 L
.81507 .60279 L
.85657 .60295 L
.89655 .60309 L
.93502 .60321 L
.97593 .60332 L
.97619 .60332 L
s
MathSubEnd
P
% End of sub-graphic
% Start of sub-graphic
p
0.678571 0.00459847 0.97619 0.188537 MathSubStart
%% Graphics
%%IncludeResource: font Courier
%%IncludeFont: Courier
/Courier findfont 10  scalefont  setfont
% Scaling calculations
0.0238095 0.0952381 -0.0366226 0.0256688 [
[.02381 -0.0125 -3 -9 ]
[.02381 -0.0125 3 0 ]
[.21429 -0.0125 -3 -9 ]
[.21429 -0.0125 3 0 ]
[.40476 -0.0125 -3 -9 ]
[.40476 -0.0125 3 0 ]
[.59524 -0.0125 -3 -9 ]
[.59524 -0.0125 3 0 ]
[.78571 -0.0125 -3 -9 ]
[.78571 -0.0125 3 0 ]
[.97619 -0.0125 -6 -9 ]
[.97619 -0.0125 6 0 ]
[ 0 0 -0.125 0 ]
[.5 -0.0125 -26 -19.125 ]
[.5 -0.0125 26 -9 ]
[-0.0125 .09172 -6 -4.5 ]
[-0.0125 .09172 0 4.5 ]
[-0.0125 .22007 -12 -4.5 ]
[-0.0125 .22007 0 4.5 ]
[-0.0125 .34841 -12 -4.5 ]
[-0.0125 .34841 0 4.5 ]
[-0.0125 .47675 -12 -4.5 ]
[-0.0125 .47675 0 4.5 ]
[-0.0125 .6051 -12 -4.5 ]
[-0.0125 .6051 0 4.5 ]
[ 0 0 -0.125 0 ]
[ 0 .61803 .125 0 ]
[ 1 0 .125 0 ]
[ 0 0 0 0 ]
[ 1 .61803 0 0 ]
] MathScale
% Start of Graphics
1 setlinecap
1 setlinejoin
newpath
0 g
.25 Mabswid
[ ] 0 setdash
.02381 0 m
.02381 .00625 L
s
[(0)] .02381 -0.0125 0 1 Mshowa
.21429 0 m
.21429 .00625 L
s
[(2)] .21429 -0.0125 0 1 Mshowa
.40476 0 m
.40476 .00625 L
s
[(4)] .40476 -0.0125 0 1 Mshowa
.59524 0 m
.59524 .00625 L
s
[(6)] .59524 -0.0125 0 1 Mshowa
.78571 0 m
.78571 .00625 L
s
[(8)] .78571 -0.0125 0 1 Mshowa
.97619 0 m
.97619 .00625 L
s
[(10)] .97619 -0.0125 0 1 Mshowa
.125 Mabswid
.07143 0 m
.07143 .00375 L
s
.11905 0 m
.11905 .00375 L
s
.16667 0 m
.16667 .00375 L
s
.2619 0 m
.2619 .00375 L
s
.30952 0 m
.30952 .00375 L
s
.35714 0 m
.35714 .00375 L
s
.45238 0 m
.45238 .00375 L
s
.5 0 m
.5 .00375 L
s
.54762 0 m
.54762 .00375 L
s
.64286 0 m
.64286 .00375 L
s
.69048 0 m
.69048 .00375 L
s
.7381 0 m
.7381 .00375 L
s
.83333 0 m
.83333 .00375 L
s
.88095 0 m
.88095 .00375 L
s
.92857 0 m
.92857 .00375 L
s
.25 Mabswid
0 0 m
1 0 L
s
gsave
.5 -0.0125 -87 -23.125 Mabsadd m
1 1 Mabs scale
currentpoint translate
0 18.125 translate 1 -1 scale
/g { setgray} bind def
/k { setcmykcolor} bind def
/p { gsave} bind def
/r { setrgbcolor} bind def
/w { setlinewidth} bind def
/C { curveto} bind def
/F { fill} bind def
/L { lineto} bind def
/rL { rlineto} bind def
/P { grestore} bind def
/s { stroke} bind def
/S { show} bind def
/N {currentpoint 3 -1 roll show moveto} bind def
/Msf { findfont exch scalefont [1 0 0 -1 0 0 ] makefont setfont} bind def
/m { moveto} bind def
/Mr { rmoveto} bind def
/Mx {currentpoint exch pop moveto} bind def
/My {currentpoint pop exch moveto} bind def
/X {0 rmoveto} bind def
/Y {0 exch rmoveto} bind def
63.000 11.250 moveto
%%IncludeResource: font Courier
%%IncludeFont: Courier
/Courier findfont 10.000 scalefont
[1 0 0 -1 0 0 ] makefont setfont
0.000 0.000 0.000 setrgbcolor
0.000 0.000 rmoveto
63.000 11.250 moveto
%%IncludeResource: font Courier
%%IncludeFont: Courier
/Courier findfont 10.000 scalefont
[1 0 0 -1 0 0 ] makefont setfont
0.000 0.000 0.000 setrgbcolor
(Shc) show
%%IncludeResource: font Mathematica2Mono
%%IncludeFont: Mathematica2Mono
/Mathematica2Mono findfont 10.000 scalefont
[1 0 0 -1 0 0 ] makefont setfont
0.000 0.000 0.000 setrgbcolor
81.000 11.250 moveto
(@) show
87.000 11.250 moveto
%%IncludeResource: font Courier
%%IncludeFont: Courier
/Courier findfont 10.000 scalefont
[1 0 0 -1 0 0 ] makefont setfont
0.000 0.000 0.000 setrgbcolor
(X) show
93.000 11.250 moveto
%%IncludeResource: font Courier
%%IncludeFont: Courier
/Courier findfont 10.000 scalefont
[1 0 0 -1 0 0 ] makefont setfont
0.000 0.000 0.000 setrgbcolor
(,) show
99.000 11.250 moveto
%%IncludeResource: font Courier
%%IncludeFont: Courier
/Courier findfont 10.000 scalefont
[1 0 0 -1 0 0 ] makefont setfont
0.000 0.000 0.000 setrgbcolor
(P) show
%%IncludeResource: font Mathematica2Mono
%%IncludeFont: Mathematica2Mono
/Mathematica2Mono findfont 10.000 scalefont
[1 0 0 -1 0 0 ] makefont setfont
0.000 0.000 0.000 setrgbcolor
105.000 11.250 moveto
(D) show
111.000 11.250 moveto
%%IncludeResource: font Courier
%%IncludeFont: Courier
/Courier findfont 10.000 scalefont
[1 0 0 -1 0 0 ] makefont setfont
0.000 0.000 0.000 setrgbcolor
0.000 0.000 rmoveto
1.000 setlinewidth
grestore
0 .09172 m
.00625 .09172 L
s
[(5)] -0.0125 .09172 1 0 Mshowa
0 .22007 m
.00625 .22007 L
s
[(10)] -0.0125 .22007 1 0 Mshowa
0 .34841 m
.00625 .34841 L
s
[(15)] -0.0125 .34841 1 0 Mshowa
0 .47675 m
.00625 .47675 L
s
[(20)] -0.0125 .47675 1 0 Mshowa
0 .6051 m
.00625 .6051 L
s
[(25)] -0.0125 .6051 1 0 Mshowa
.125 Mabswid
0 .11739 m
.00375 .11739 L
s
0 .14306 m
.00375 .14306 L
s
0 .16873 m
.00375 .16873 L
s
0 .1944 m
.00375 .1944 L
s
0 .24573 m
.00375 .24573 L
s
0 .2714 m
.00375 .2714 L
s
0 .29707 m
.00375 .29707 L
s
0 .32274 m
.00375 .32274 L
s
0 .37408 m
.00375 .37408 L
s
0 .39975 m
.00375 .39975 L
s
0 .42542 m
.00375 .42542 L
s
0 .45109 m
.00375 .45109 L
s
0 .50242 m
.00375 .50242 L
s
0 .52809 m
.00375 .52809 L
s
0 .55376 m
.00375 .55376 L
s
0 .57943 m
.00375 .57943 L
s
0 .06605 m
.00375 .06605 L
s
0 .04038 m
.00375 .04038 L
s
0 .01472 m
.00375 .01472 L
s
.25 Mabswid
0 0 m
0 .61803 L
s
.02381 .61178 m
.02381 .61803 L
s
.21429 .61178 m
.21429 .61803 L
s
.40476 .61178 m
.40476 .61803 L
s
.59524 .61178 m
.59524 .61803 L
s
.78571 .61178 m
.78571 .61803 L
s
.97619 .61178 m
.97619 .61803 L
s
.125 Mabswid
.07143 .61428 m
.07143 .61803 L
s
.11905 .61428 m
.11905 .61803 L
s
.16667 .61428 m
.16667 .61803 L
s
.2619 .61428 m
.2619 .61803 L
s
.30952 .61428 m
.30952 .61803 L
s
.35714 .61428 m
.35714 .61803 L
s
.45238 .61428 m
.45238 .61803 L
s
.5 .61428 m
.5 .61803 L
s
.54762 .61428 m
.54762 .61803 L
s
.64286 .61428 m
.64286 .61803 L
s
.69048 .61428 m
.69048 .61803 L
s
.7381 .61428 m
.7381 .61803 L
s
.83333 .61428 m
.83333 .61803 L
s
.88095 .61428 m
.88095 .61803 L
s
.92857 .61428 m
.92857 .61803 L
s
.25 Mabswid
0 .61803 m
1 .61803 L
s
.99375 .09172 m
1 .09172 L
s
.99375 .22007 m
1 .22007 L
s
.99375 .34841 m
1 .34841 L
s
.99375 .47675 m
1 .47675 L
s
.99375 .6051 m
1 .6051 L
s
.125 Mabswid
.99625 .11739 m
1 .11739 L
s
.99625 .14306 m
1 .14306 L
s
.99625 .16873 m
1 .16873 L
s
.99625 .1944 m
1 .1944 L
s
.99625 .24573 m
1 .24573 L
s
.99625 .2714 m
1 .2714 L
s
.99625 .29707 m
1 .29707 L
s
.99625 .32274 m
1 .32274 L
s
.99625 .37408 m
1 .37408 L
s
.99625 .39975 m
1 .39975 L
s
.99625 .42542 m
1 .42542 L
s
.99625 .45109 m
1 .45109 L
s
.99625 .50242 m
1 .50242 L
s
.99625 .52809 m
1 .52809 L
s
.99625 .55376 m
1 .55376 L
s
.99625 .57943 m
1 .57943 L
s
.99625 .06605 m
1 .06605 L
s
.99625 .04038 m
1 .04038 L
s
.99625 .01472 m
1 .01472 L
s
.25 Mabswid
1 0 m
1 .61803 L
s
0 .09172 m
1 .09172 L
s
0 0 m
1 0 L
1 .61803 L
0 .61803 L
closepath
clip
newpath
.5 Mabswid
.02381 .01472 m
.06244 .06652 L
.10458 .11862 L
.14415 .16367 L
.18221 .20368 L
.22272 .24296 L
.26171 .27781 L
.30316 .31193 L
.34309 .34219 L
.3815 .36907 L
.42237 .39547 L
.46172 .41891 L
.49955 .43976 L
.53984 .4603 L
.57861 .47856 L
.61984 .49649 L
.65954 .51242 L
.69774 .5266 L
.73838 .54057 L
.77751 .553 L
.81909 .5652 L
.85916 .57606 L
.89771 .58573 L
.93871 .59525 L
.97619 .60332 L
s
MathSubEnd
P
% End of sub-graphic
% End of Graphics
MathPictureEnd
\
\>"], "Graphics",
  ImageSize->{1000, 193.125},
  ImageCache->GraphicsData["Bitmap", "\<\
CF5dJ6E]HGAYHf4PAg9QL6QYHg<PAVmbKF5d0`4000?X0000`A000`40n007h00Ooooooooooooojooo
003oooooooooooo[ool00?ooooooooooon_oo`00oooooooooooojooo003oooooooooooo[ool00?oo
ooooooooon_oo`00oooooooooooojooo002Dool20008ool00`00ooooo`09ool00`00ooooo`09ool0
0`00ooooo`09ool00`00ooooo`09ool00`00ooooo`09ool2003ooolMool20008ool00`00ooooo`09
ool2003oool^ool20008ool00`00ooooo`09ool2002Cool009Coo`03003ooooo00Soo`03003ooooo
00Woo`03003ooooo00Woo`03003ooooo00Woo`03003ooooo00Woo`03003ooooo00Woo`03003ooooo
0?oooa_oo`03003ooooo00Soo`03003ooooo00Woo`03003ooooo0?ooobcoo`03003ooooo00Soo`03
003ooooo00Woo`03003ooooo097oo`00Rooo0`000_oo00D00?ooooooo`0000;oo`800003ool00000
00?oo`04003oooooool200000ooo00000003ool01000oooooooo0P0000?oo`0000000ooo00@00?oo
ooooo`800003ool0000000?oo`04003oooooool200000ooo00000003ool01000oooooooo0`001Ooo
00<00?ooool0oooo1ooo0`000_oo0`0000?oo`0000000_oo0P001Ooo00<00?ooool00`000_oo00@0
0?ooool000?oo`800003ool0000000?oo`03003ooooo0?oooaSoo`<000;oo`<00003ool0000000;o
o`8000Goo`03003ooooo00800003ool0000000?oo`04003oooooool30005ool00`00ooooo`2Aool0
08coo`04003ooooo0004ool01`00oooooooo003oo`0000Woo`03003oo`0000Woo`03003oo`0000Wo
o`03003oo`0000Woo`03003oo`0000Woo`03003ooooo00Coo`03003ooooo0?ooo`Ooo`04003ooooo
0002ool01000ooooo`000_oo00@00?ooool000Coo`05003oooooool00002ool00`00ooooo`06ool0
0`00ool00004ool00`00ooooo`3ooolHool01000ooooo`000_oo00@00?ooool000;oo`04003ooooo
0004ool01`00oooooooo003oo`0000Woo`03003ooooo00Coo`03003ooooo097oo`00S?oo0`001Ooo
00<00?ooool00_oo00<00?ooool02Ooo00<00?ooool02Ooo00<00?ooool02Ooo00<00?ooool02Ooo
00<00?ooool02?oo0`001?oo00<00?ooool0oooo2_oo00@00?ooool000;oo`04003ooooo0007ool0
1000oooooooo0`002_oo00<00?ooool00ooo00<00?ooool0oooo6ooo00@00?ooool000;oo`04003o
oooo0007ool00`00ooooo`02ool00`00ooooo`08ool30004ool00`00ooooo`2Aool008coo`04003o
oooo0004ool00`00ooooo`02ool00`00ooooo`09ool00`00ooooo`09ool00`00ooooo`09ool00`00
ooooo`09ool00`00ooooo`08ool01000ooooo`000ooo00<00?ooool0oooo2?oo0P000ooo00@00?oo
ool000;oo`04003ooooo0004ool01@00oooooooo00000_oo00<00?ooool01ooo00<00?ooool00ooo
00<00?ooool0oooo6Ooo0P000ooo00@00?ooool000;oo`04003ooooo0004ool00`00ooooo`02ool0
0`00ooooo`08ool01000ooooo`000ooo00<00?ooool0TOoo002<ool01000ooooo`001?oo00L00?oo
ooooo`00ool00009ool00`00ool00009ool00`00ool00009ool00`00ool00009ool00`00ool00009
ool01000ooooo`000ooo00<00?ooool0oooo1ooo00<00?ooool00ooo0`001?oo0P001Ooo00D00?oo
ooooo`0000;oo`03003ooooo00Koo`03003oo`0000Coo`03003ooooo0?oooaSoo`03003ooooo00?o
o`<000Coo`8000Goo`07003oooooool00?oo00002Ooo00@00?ooool000?oo`03003ooooo097oo`00
Rooo10001Ooo0P0000Coo`00003oo`8000Ooo`800003ool0000000Ooo`800003ool0000000Ooo`80
0003ool0000000Ooo`800003ool0000000Ooo`@000?oo`800?ooo`[oo`<000;oo`03003ooooo00_o
o`800003ool00000008000Soo`800003ool0000000;oo`800?oooa_oo`<000;oo`03003ooooo00_o
o`800004ool00000ool20007ool40003ool2002Cool00?ooon[oo`800?ooodCoo`800;Soo`00oooo
oooooooojooo000iool2000^ool4000_ool00`00ooooo`0^ool2000_ool2000[ool40003ool2001:
ool2000^ool4000`ool00`00ooooo`0]ool2000`ool2000[ool40003ool2001:ool2000_ool4000_
ool00`00ooooo`0]ool2000_ool2000[ool40003ool2000Yool003Soo`04003ooooo000]ool00`00
ooooo`0`ool00`00ooooo`0]ool01000ooooo`00;Ooo00@00?ooool002coo`05003oooooool00002
ool00`00ooooo`16ool01000ooooo`00;Ooo00<00?ooool0<Ooo00<00?ooool0;?oo00@00?ooool0
02koo`04003ooooo000/ool01@00oooooooo00000_oo00<00?ooool0A_oo00@00?ooool002koo`03
003ooooo033oo`03003ooooo02coo`04003ooooo000]ool01000ooooo`00;?oo00D00?ooooooo`00
00;oo`03003ooooo02Koo`00>?oo00@00?ooool002koo`03003ooooo02coo`D002koo`04003ooooo
000]ool01000ooooo`00;?oo00D00?ooooooo`0000;oo`03003ooooo04Koo`04003ooooo000^ool0
0`00ooooo`0]ool5000]ool01000ooooo`00;_oo00@00?ooool002coo`05003oooooool00002ool0
0`00ooooo`16ool01000ooooo`00;ooo00<00?ooool0;?oo1@00;Ooo00@00?ooool002goo`04003o
oooo000/ool01@00oooooooo00000_oo00<00?ooool09_oo000hool01000ooooo`00;ooo00<00?oo
ool0:ooo00@00?ooool002ooo`<002ooo`8002goo`05003oooooool00002ool00`00ooooo`16ool0
1000ooooo`00;ooo00<00?ooool0;?oo00@00?ooool002koo`<0033oo`8002goo`05003oooooool0
0002ool00`00ooooo`16ool01000ooooo`00<?oo00<00?ooool0:ooo00@00?ooool002koo`<002oo
o`8002goo`05003oooooool00002ool00`00ooooo`0Vool003Soo`04003ooooo000`ool00`00oooo
o`0[ool00`00ool0000_ool00`00ooooo`0^ool01000ooooo`00;?oo00D00?ooooooo`0000;oo`03
003ooooo04Koo`04003ooooo000`ool00`00ooooo`0/ool00`00ool0000^ool00`00ooooo`0_ool0
1000ooooo`00;?oo00D00?ooooooo`0000;oo`03003ooooo04Koo`04003ooooo000aool00`00oooo
o`0[ool00`00ool0000^ool00`00ooooo`0^ool01000ooooo`00;?oo00D00?ooooooo`0000;oo`03
003ooooo02Koo`00>?oo00@00?ooool002goo`04003ooooo000^ool2000_ool00`00ooooo`0^ool0
1000ooooo`00:_oo0`000ooo00@00?ooool004Soo`04003ooooo000]ool01000ooooo`00;ooo0P00
;_oo00<00?ooool0;ooo00@00?ooool002[oo`<000?oo`04003ooooo0018ool01000ooooo`00;_oo
00@00?ooool002koo`8002koo`03003ooooo02koo`04003ooooo000Zool30003ool01000ooooo`00
:?oo000iool2000_ool2000`ool00`00ooooo`0^ool3000^ool2000]ool00`00ooooo`02ool2001:
ool2000_ool2000aool00`00ooooo`0]ool3000_ool2000]ool00`00ooooo`02ool2001:ool2000`
ool2000`ool00`00ooooo`0]ool3000^ool2000]ool00`00ooooo`02ool2000Yool00?oooooooooo
on_oo`00oooooooooooojooo003oooooooooooo[ool003?oool000D004;oool000D004;oool000@0
02Koo`00<ooo00<00?ooool01?oo00<00?ooool02Ooo00<00?ooool02Ooo00<00?ooool02_oo00<0
0?ooool02Ooo00<00?ooool02Ooo00<00?ooool02_oo00<00?ooool02Ooo00<00?ooool02Ooo00<0
0?ooool02_oo00<00?ooool02Ooo00<00?ooool02Ooo00<00?ooool02_oo00<00?ooool02Ooo00<0
0?ooool02Ooo00<00?ooool02Ooo00<00?ooool02_oo00<00?ooool02Ooo00<00?ooool02Ooo00<0
0?ooool02_oo00<00?ooool02Ooo00<00?ooool00ooo00<00?ooool0@?oo00<00?ooool00ooo00<0
0?ooool02Ooo00<00?ooool02_oo00<00?ooool02Ooo00<00?ooool02Ooo00<00?ooool02_oo00<0
0?ooool02Ooo00<00?ooool02Ooo00<00?ooool02_oo00<00?ooool02Ooo00<00?ooool02_oo00<0
0?ooool02Ooo00<00?ooool02Ooo00<00?ooool02_oo00<00?ooool02Ooo00<00?ooool02Ooo00<0
0?ooool02_oo00<00?ooool02Ooo00<00?ooool02_oo00<00?ooool02Ooo00<00?ooool02Ooo00<0
0?ooool00ooo00<00?ooool0@?oo00<00?ooool00ooo00<00?ooool02_oo00<00?ooool02Ooo00<0
0?ooool02Ooo00<00?ooool02_oo00<00?ooool02Ooo00<00?ooool02Ooo00<00?ooool02Ooo00<0
0?ooool02_oo00<00?ooool02Ooo00<00?ooool02Ooo00<00?ooool02Ooo00<00?ooool02_oo00<0
0?ooool02Ooo00<00?ooool02Ooo00<00?ooool02_oo00<00?ooool02Ooo00<00?ooool02Ooo00<0
0?ooool02Ooo00<00?ooool02_oo00<00?ooool02Ooo00<00?ooool00ooo00<00?ooool09?oo000c
ool00`00ooooo`04ool00`00ooooo`0^ool00`00ooooo`0^ool00`00ooooo`0_ool00`00ooooo`0^
ool00`00ooooo`0^ool00`00ooooo`03ool00`00ooooo`10ool00`00ooooo`03ool00`00ooooo`0^
ool00`00ooooo`0_ool00`00ooooo`0^ool00`00ooooo`0_ool00`00ooooo`0^ool00`00ooooo`03
ool00`00ooooo`10ool00`00ooooo`03ool00`00ooooo`0_ool00`00ooooo`0^ool00`00ooooo`0^
ool00`00ooooo`0^ool00`00ooooo`0^ool00`00ooooo`03ool00`00ooooo`0Tool003?oo`03003o
oooo0?ooo`7oo`03003ooooo043oo`03003ooooo0?ooo`7oo`03003ooooo043oo`03003ooooo0?oo
o`03003ooooo02Coo`00<ooo0P001Ooo00<00?ooool0n?oo0P00@_oo0P001?oo00<00?ooool0nOoo
0P00@_oo0P001?oo00<00?ooool0n?oo0P009_oo000cool00`00ooooo`05ool00`00ooooo`3hool0
0`00ooooo`10ool00`00ooooo`03ool00`00ooooo`3jool00`00ooooo`10ool00`00ooooo`04ool0
0`00ooooo`3hool00`00ooooo`0Tool003?oo`03003ooooo00Koo`03003ooooo0?Ooo`03003ooooo
043oo`03003ooooo00?oo`03003ooooo0?[oo`03003ooooo043oo`03003ooooo00Coo`03003ooooo
0?Soo`03003ooooo02Coo`00<ooo00<00?ooool01_oo00<00?ooool0mooo00<00?ooool0@?oo00<0
0?ooool00ooo00<00?ooool0n_oo00<00?ooool0@?oo00<00?ooool01Ooo00<00?ooool0mooo00<0
0?ooool09?oo000cool00`00ooooo`07ool00`00ooooo`3fool00`00ooooo`10ool00`00ooooo`03
ool00`00ooooo`3jool00`00ooooo`10ool00`00ooooo`06ool00`00ooooo`3fool00`00ooooo`0T
ool003?oo`03003ooooo00Soo`03003ooooo0?Goo`03003ooooo043oo`03003ooooo00?oo`03003o
oooo0?[oo`03003ooooo043oo`03003ooooo00Ooo`03003ooooo0?Goo`03003ooooo02Coo`00<ooo
0P002_oo00<00?ooool0looo0P00@_oo0P001?oo00<00?ooool0nOoo0P00@_oo00<00?ooool01ooo
00<00?ooool0mOoo00<00?ooool09?oo000cool00`00ooooo`0:ool00`00ooooo`3cool00`00oooo
o`10ool00`00ooooo`03ool00`00ooooo`3jool00`00ooooo`10ool20009ool00`00ooooo`3cool2
000Vool003?oo`03003ooooo00_oo`03003ooooo0?;oo`03003ooooo043oo`03003ooooo00?oo`03
003ooooo0?[oo`03003ooooo043oo`03003ooooo00Woo`03003ooooo0??oo`03003ooooo02Coo`00
<ooo00<00?ooool02ooo00<00?ooool0l_oo00<00?ooool0@?oo00<00?ooool00ooo00<00?ooool0
n_oo00<00?ooool0@?oo00<00?ooool02Ooo00<00?ooool0looo00<00?ooool09?oo000cool00`00
ooooo`0<ool00`00ooooo`3aool00`00ooooo`10ool00`00ooooo`03ool00`00ooooo`3jool00`00
ooooo`10ool00`00ooooo`0:ool00`00ooooo`3bool00`00ooooo`0Tool003?oo`8000koo`03003o
oooo0>ooo`8004;oo`03003ooooo00?oo`03003ooooo0?[oo`03003ooooo043oo`03003ooooo00_o
o`03003ooooo0?7oo`03003ooooo02Coo`00<ooo00<00?ooool03_oo00<00?ooool0kooo00<00?oo
ool0@?oo0P001?oo00<00?ooool0nOoo0P00@_oo00<00?ooool03?oo00<00?ooool0l?oo00<00?oo
ool09?oo000cool00`00ooooo`0?ool00`00ooooo`3^ool00`00ooooo`10ool00`00ooooo`03ool0
0`00ooooo`3jool00`00ooooo`10ool2000=ool00`00ooooo`3_ool2000Vool002Koo`8000?oo`<0
00Goo`03003ooooo013oo`03003ooooo0>goo`03003ooooo043oo`03003ooooo00?oo`03003ooooo
0?[oo`03003ooooo043oo`03003ooooo00goo`03003ooooo0>ooo`03003ooooo02Coo`009Ooo00@0
0?ooool000Goo`03003ooooo00;oo`03003ooooo017oo`03003ooooo0>coo`03003ooooo043oo`03
003ooooo00?oo`03003ooooo0?[oo`03003ooooo043oo`03003ooooo00koo`03003ooooo0>koo`03
003ooooo02Coo`00:?oo00<00?ooool00ooo00<00?ooool00_ooo`001@00@_oo00<00?ooool00ooo
00<00?ooool0n_oo00<00?ooool0@?oo00<00?ooool03ooo00<00?ooool0kOoo00<00?ooool09?oo
000Vool20003ool30005ool00`00ooooo`0Bool00`00ooooo`3[ool00`00ooooo`10ool00`00oooo
o`03ool00`00ooooo`3jool00`00ooooo`10ool00`00ooooo`0@ool00`00ooooo`3/ool00`00oooo
o`0Tool002Soo`04003ooooo0007ool00`00ooooo`0Cool00`00ooooo`3Zool00`00ooooo`10ool2
0004ool00`00ooooo`3iool2000jool30005ool00`00ooooo`0@ool00`00ooooo`3/ool00`00oooo
o`0Tool002Goo`04003ooooo0002ool00`00ooooo`05ool00`00ooooo`0Dool00`00ooooo`3Yool0
0`00ooooo`10ool00`00ooooo`03ool00`00ooooo`3jool00`00ooooo`0kool00`00ooooo`02ool0
0`00ooooo`0Aool00`00ooooo`3[ool00`00ooooo`0Tool002Koo`8000?oo`@000Coo`03003ooooo
01Goo`03003ooooo0>Soo`03003ooooo043oo`03003ooooo00?oo`03003ooooo0?[oo`03003ooooo
03_oo`03003ooooo00;oool000@002Koo`00<ooo00<00?ooool05_oo00<00?ooool0iooo00<00?oo
ool0@?oo00<00?ooool00ooo00<00?ooool0n_oo00<00?ooool0>?oo0`001Ooo00<00?ooool04ooo
00<00?ooool0jOoo00<00?ooool09?oo000cool2000Gool00`00ooooo`3Vool20012ool00`00oooo
o`03ool00`00ooooo`3jool00`00ooooo`0hool00`00ooooo`05ool00`00ooooo`0Dool00`00oooo
o`3Xool00`00ooooo`0Tool003?oo`03003ooooo01Ooo`03003ooooo0>Koo`03003ooooo037oo`@0
00?oo`8000Koo`03003ooooo00?oo`03003ooooo0?[oo`03003ooooo03Soo`03003ooooo00Goo`03
003ooooo01Goo`03003ooooo0>Ooo`03003ooooo02Coo`00<ooo00<00?ooool06?oo00<00?ooool0
iOoo00<00?ooool0<ooo00D00?ooooooo`0000;oo`03003ooooo00?oo`03003ooooo00?oo`03003o
oooo0?[oo`03003ooooo03Soo`@000Coo`03003ooooo01Goo`03003ooooo0>Ooo`03003ooooo02Co
o`00<ooo00<00?ooool06Ooo00<00?ooool0i?oo00<00?ooool0<ooo00D00?ooooooo`0000;oo`03
003ooooo00?oool000D004;oo`03003ooooo01Koo`03003ooooo0>Koo`03003ooooo02Coo`00<ooo
00<00?ooool06_oo00<00?ooool0hooo00<00?ooool0<ooo00D00?ooooooo`0000;oo`03003ooooo
00?oo`03003ooooo00?oo`03003ooooo0?[oo`03003ooooo043oo`03003ooooo01Ooo`03003ooooo
0>Goo`03003ooooo02Coo`00<ooo0P007?oo00<00?ooool0hOoo0P00=Ooo00D00?ooooooo`0000;o
o`03003ooooo00?oo`03003ooooo00?oo`03003ooooo0?[oo`03003ooooo043oo`8001Woo`03003o
oooo0>?oo`8002Koo`00<ooo00<00?ooool06ooo00<00?ooool0h_oo00<00?ooool0<Ooo0`000ooo
00@00?ooool000Goo`03003ooooo00?oo`03003ooooo0?[oo`03003ooooo043oo`03003ooooo01Wo
o`03003ooooo0>?oo`03003ooooo02Coo`00<ooo00<00?ooool07?oo00<00?ooool0hOoo00<00?oo
ool0<ooo00<00?ooool00_oo0P001_oo00<00?ooool01?oo00<00?ooool0nOoo00<00?ooool0@?oo
00<00?ooool06_oo00<00?ooool0h_oo00<00?ooool09?oo000cool00`00ooooo`0Mool00`00oooo
o`3Pool00`00ooooo`10ool00`00ooooo`04ool00`00ooooo`3iool00`00ooooo`10ool00`00oooo
o`0Jool00`00ooooo`3Rool00`00ooooo`0Tool003?oo`03003ooooo01koo`03003ooooo0=ooo`03
003ooooo043oo`8000Goo`03003ooooo0?Soo`8004;oo`03003ooooo01_oo`03003ooooo0>7oo`03
003ooooo02Coo`00<ooo00<00?ooool07ooo00<00?ooool0g_oo00<00?ooool0@?oo00<00?ooool0
1?oo00<00?ooool0nOoo00<00?ooool0@?oo00<00?ooool07?oo00<00?ooool0h?oo00<00?ooool0
9?oo000cool2000Qool00`00ooooo`3Lool20012ool00`00ooooo`04ool00`00ooooo`3iool00`00
ooooo`10ool2000Nool00`00ooooo`3Nool2000Vool003?oo`03003ooooo023oo`03003ooooo0=go
o`03003ooooo043oo`03003ooooo00Coo`03003ooooo0?Woo`03003ooooo043oo`03003ooooo01ko
o`03003ooooo0=koo`03003ooooo02Coo`00<ooo00<00?ooool08Ooo00<00?ooool0g?oo00<00?oo
ool0@?oo00<00?ooool01?oo00<00?ooool0nOoo00<00?ooool0@?oo00<00?ooool07ooo00<00?oo
ool0gOoo00<00?ooool09?oo000cool00`00ooooo`0Rool00`00ooooo`3Kool00`00ooooo`10ool0
0`00ooooo`04ool00`00ooooo`3iool00`00ooooo`10ool00`00ooooo`0Oool00`00ooooo`3Mool0
0`00ooooo`0Tool003?oo`03003ooooo02?oo`03003ooooo0=[oo`03003ooooo043oo`8000Goo`03
003ooooo0?Soo`8004;oo`03003ooooo023oo`03003ooooo0=coo`03003ooooo02Coo`00<ooo0P00
9Ooo00<00?ooool0f?oo0P00@_oo00<00?ooool01?oo00<00?ooool0nOoo00<00?ooool0@?oo00<0
0?ooool08Ooo00<00?ooool0fooo00<00?ooool09?oo000cool00`00ooooo`0Uool00`00ooooo`3H
ool00`00ooooo`10ool00`00ooooo`04ool00`00ooooo`3iool00`00ooooo`10ool00`00ooooo`0R
ool00`00ooooo`3Jool00`00ooooo`0Tool003?oo`03003ooooo02Koo`03003ooooo0=Ooo`03003o
oooo043oo`03003ooooo00Coo`03003ooooo0?Woo`03003ooooo043oo`8002Coo`03003ooooo0=So
o`8002Koo`00<ooo00<00?ooool09ooo00<00?ooool0e_oo00<00?ooool0@?oo00<00?ooool01?oo
00<00?ooool0nOoo00<00?ooool0@?oo00<00?ooool09?oo00<00?ooool0f?oo00<00?ooool09?oo
000Wool00`00ooooo`02ool20005ool00`00ooooo`0Xool00`00ooooo`3Eool00`00ooooo`10ool0
0`00ooooo`04ool00`00ooooo`3iool00`00ooooo`10ool00`00ooooo`0Uool00`00ooooo`3Gool0
0`00ooooo`0Tool002Ooo`05003oooooool00002ool00`00ooooo`02ool00`00ooooo`0Yool00`00
ooooo`3Dool00`00ooooo`10ool20005ool00`00ooooo`3hool20012ool00`00ooooo`0Vool00`00
ooooo`3Fool00`00ooooo`0Tool002Coo`D000;oo`04003ooooo0004ool3000Zool00`00ooooo`3B
ool20012ool00`00ooooo`04ool00`00ooooo`3iool00`00ooooo`10ool00`00ooooo`0Wool00`00
ooooo`3Eool00`00ooooo`0Tool002Coo`04003ooooo0003ool01000ooooo`001?oo00<00?ooool0
:ooo00<00?ooool0d_oo00<00?ooool0@?oo00<00?ooool01?oo00<00?ooool0nOoo00<00?ooool0
@?oo00<00?ooool0:?oo00<00?ooool0e?oo00<00?ooool09?oo000Uool00`00ool00003ool01000
ooooo`001?oo00<00?ooool0;?oo00<00?ooool0dOoo00<00?ooool0@?oo00<00?ooool01?oo00<0
0?ooool0nOoo00<00?ooool0@?oo0P00:_oo00<00?ooool0d_oo0P009_oo000Vool20003ool01000
ooooo`001?oo00<00?ooool0;Ooo00<00?ooool0d?oo00<00?ooool0@?oo00<00?ooool01?oo00<0
0?ooool0nOoo00<00?ooool0@?oo00<00?ooool0:_oo00<00?ooool0d_oo00<00?ooool09?oo000W
ool00`00ooooo`02ool20005ool00`00ooooo`0^ool00`00ooooo`3?ool00`00ooooo`10ool00`00
ooooo`04ool00`00ooooo`3iool00`00ooooo`10ool00`00ooooo`0[ool00`00ooooo`3Aool00`00
ooooo`0Tool003?oo`80033oo`03003ooooo0<goo`8004;oo`8000Koo`03003ooooo0?Ooo`8004;o
o`03003ooooo02coo`03003ooooo0=3oo`03003ooooo02Coo`00<ooo00<00?ooool0<?oo00<00?oo
ool0cOoo00<00?ooool0@?oo00<00?ooool01Ooo00<00?ooool0n?oo00<00?ooool0@?oo00<00?oo
ool0;Ooo00<00?ooool0cooo00<00?ooool09?oo000cool00`00ooooo`0aool00`00ooooo`3<ool0
0`00ooooo`10ool00`00ooooo`05ool00`00ooooo`3hool00`00ooooo`0bool40003ool20005ool0
0`00ooooo`0^ool00`00ooooo`3>ool00`00ooooo`0Tool003?oo`03003ooooo03;oo`03003ooooo
0<_oo`03003ooooo043oo`03003ooooo00Goo`03003ooooo0?Soo`03003ooooo03Coo`05003ooooo
ool00002ool00`00ooooo`02ool00`00ooooo`0_ool00`00ooooo`3=ool00`00ooooo`0Tool003?o
o`03003ooooo03;oo`03003ooooo0<_oo`03003ooooo037oo`@000?oo`8000Koo`03003ooooo00Go
o`03003ooooo0?Soo`03003ooooo03Coo`05003oooooool00002ool00`00ooooo`02ool3000`ool0
0`00ooooo`3;ool2000Vool003?oo`03003ooooo03?oo`03003ooooo0<[oo`03003ooooo037oo`03
003ooooo00?oo`04003ooooo0005ool00`00ooooo`05ool00`00ooooo`3hool00`00ooooo`0dool0
1@00oooooooo00000_oo00<00?ooool00_oo00<00?ooool0<Ooo0P00c?oo00<00?ooool09?oo000c
ool2000eool00`00ooooo`38ool2000dool00`00ooooo`02ool01000ooooo`001Ooo0P001_oo00<0
0?ooool0mooo0P00=_oo00D00?ooooooo`0000;oo`03003ooooo00;oo`03003ooooo03?oo`03003o
oooo0<Woo`03003ooooo02Coo`00<ooo00<00?ooool0=Ooo00<00?ooool0b?oo00<00?ooool0<ooo
00D00?ooooooo`0000;oo`03003ooooo00?oo`03003ooooo00Goo`03003ooooo0?Soo`03003ooooo
03;oo`<000?oo`04003ooooo0004ool00`00ooooo`0dool00`00ooooo`38ool00`00ooooo`0Tool0
03?oo`03003ooooo03Koo`03003ooooo0<Ooo`03003ooooo03Coo`04003ooooo0002ool00`00oooo
o`03ool00`00ooooo`05ool00`00ooooo`3hool00`00ooooo`0dool00`00ooooo`02ool20005ool0
0`00ooooo`0eool00`00ooooo`37ool00`00ooooo`0Tool003?oo`03003ooooo03Ooo`03003ooooo
0<Koo`03003ooooo037oo`04003ooooo0002ool01000ooooo`001Ooo00<00?ooool01Ooo00<00?oo
ool0n?oo00<00?ooool0@?oo00<00?ooool0=_oo00<00?ooool0a_oo00<00?ooool09?oo000cool0
0`00ooooo`0hool00`00ooooo`35ool00`00ooooo`0bool20004ool20006ool00`00ooooo`05ool0
0`00ooooo`3hool00`00ooooo`10ool00`00ooooo`0gool00`00ooooo`35ool00`00ooooo`0Tool0
03?oo`8003[oo`03003ooooo0<?oo`8004;oo`03003ooooo00Goo`03003ooooo0?Soo`03003ooooo
043oo`8003Woo`03003ooooo0<?oo`8002Koo`00<ooo00<00?ooool0>_oo00<00?ooool0`ooo00<0
0?ooool0@?oo0P001_oo00<00?ooool0mooo0P00@_oo00<00?ooool0>Ooo00<00?ooool0`ooo00<0
0?ooool09?oo000cool00`00ooooo`0kool00`00ooooo`32ool00`00ooooo`10ool00`00ooooo`05
ool00`00ooooo`3hool00`00ooooo`10ool00`00ooooo`0jool00`00ooooo`32ool00`00ooooo`0T
ool003?oo`03003ooooo03coo`800<;oo`03003ooooo043oo`03003ooooo00Goo`03003ooooo0?So
o`03003ooooo043oo`03003ooooo03_oo`03003ooooo0<7oo`03003ooooo02Coo`00<ooo00<00?oo
ool0?_oo00<00?ooool0_ooo00<00?ooool0@?oo00<00?ooool01Ooo00<00?ooool0n?oo00<00?oo
ool0@?oo00<00?ooool0??oo0P00`Ooo00<00?ooool09?oo000cool20010ool00`00ooooo`2mool2
0012ool00`00ooooo`06ool00`00ooooo`3gool00`00ooooo`10ool00`00ooooo`0nool00`00oooo
o`2nool00`00ooooo`0Tool003?oo`03003ooooo043oo`03003ooooo0;goo`03003ooooo043oo`03
003ooooo00Koo`03003ooooo0?Ooo`03003ooooo043oo`80043oo`03003ooooo0;coo`8002Koo`00
<ooo00<00?ooool0@Ooo00<00?ooool0_?oo00<00?ooool0@?oo0P001ooo00<00?ooool0m_oo0P00
@_oo00<00?ooool0@?oo00<00?ooool0_?oo00<00?ooool09?oo000cool00`00ooooo`12ool00`00
ooooo`2kool00`00ooooo`10ool00`00ooooo`06ool00`00ooooo`3gool00`00ooooo`10ool00`00
ooooo`11ool00`00ooooo`2kool00`00ooooo`0Tool002Ooo`04003oooooool30005ool00`00oooo
o`13ool2002kool00`00ooooo`10ool00`00ooooo`06ool00`00ooooo`3gool00`00ooooo`10ool0
0`00ooooo`12ool00`00ooooo`2jool00`00ooooo`0Tool002Ooo`03003ooooo00Coo`03003ooooo
00;oo`03003ooooo04Goo`03003ooooo0;Soo`03003ooooo043oo`03003ooooo00Koo`03003ooooo
0?Ooo`03003ooooo043oo`03003ooooo04?oo`03003ooooo0;Woo`03003ooooo02Coo`009?oo1@00
1Ooo00<00?ooool00_oo0`00A_oo00<00?ooool0]_oo0P00@_oo00<00?ooool01_oo00<00?ooool0
mooo00<00?ooool0@?oo00<00?ooool0A?oo00<00?ooool0^?oo00<00?ooool09?oo000Tool01000
ooooo`000ooo0`001Ooo00<00?ooool0Aooo00<00?ooool0]_oo00<00?ooool0@?oo00<00?ooool0
1_oo00<00?ooool0mooo00<00?ooool0@?oo00<00?ooool0AOoo00<00?ooool0]ooo00<00?ooool0
9?oo000Uool00`00ool00003ool00`00ooooo`05ool00`00ooooo`18ool00`00ooooo`2eool00`00
ooooo`10ool20007ool00`00ooooo`3fool20012ool20017ool2002fool2000Vool002Koo`8000?o
o`03003ooooo00Goo`03003ooooo04Woo`800;Goo`03003ooooo043oo`03003ooooo00Koo`03003o
oooo0?Ooo`03003ooooo043oo`03003ooooo04Soo`03003ooooo0;Coo`03003ooooo02Coo`009ooo
00@00?ooooooo`@000Coo`03003ooooo04_oo`03003ooooo0;;oo`03003ooooo043oo`03003ooooo
00Koo`03003ooooo0?Ooo`03003ooooo043oo`03003ooooo04Woo`03003ooooo0;?oo`03003ooooo
02Coo`00<ooo0P00COoo00<00?ooool0/?oo0P00@_oo00<00?ooool01_oo00<00?ooool0mooo00<0
0?ooool0@?oo00<00?ooool0B_oo00<00?ooool0/_oo00<00?ooool09?oo000cool00`00ooooo`1=
ool00`00ooooo`2`ool00`00ooooo`10ool00`00ooooo`06ool00`00ooooo`3gool00`00ooooo`10
ool00`00ooooo`1;ool00`00ooooo`2aool00`00ooooo`0Tool003?oo`03003ooooo04koo`800;3o
o`03003ooooo043oo`03003ooooo00Koo`03003ooooo0?Ooo`03003ooooo043oo`03003ooooo04co
o`800;7oo`03003ooooo02Coo`00<ooo00<00?ooool0D?oo00<00?ooool0[Ooo00<00?ooool0@?oo
0P001ooo00<00?ooool0m_oo0P00@_oo00<00?ooool0C_oo00<00?ooool0[_oo00<00?ooool09?oo
000cool00`00ooooo`1Aool00`00ooooo`2/ool00`00ooooo`10ool00`00ooooo`06ool00`00oooo
o`3gool00`00ooooo`10ool2001@ool00`00ooooo`2/ool2000Vool003?oo`03003ooooo05;oo`03
003ooooo0:_oo`03003ooooo043oo`03003ooooo00Koo`03003ooooo0?Ooo`03003ooooo043oo`03
003ooooo053oo`800:goo`03003ooooo02Coo`00<ooo0P00E?oo0P00Z_oo0P00@_oo00<00?ooool0
1ooo00<00?ooool0m_oo00<00?ooool0@?oo00<00?ooool0D_oo00<00?ooool0Z_oo00<00?ooool0
9?oo000cool00`00ooooo`1Eool00`00ooooo`2Xool00`00ooooo`0bool20004ool20006ool00`00
ooooo`07ool00`00ooooo`3fool00`00ooooo`10ool00`00ooooo`1Cool00`00ooooo`2Yool00`00
ooooo`0Tool003?oo`03003ooooo05Koo`03003ooooo0:Ooo`03003ooooo037oo`04003ooooo0002
ool01000ooooo`001Ooo00<00?ooool01ooo00<00?ooool0m_oo00<00?ooool0<_oo10000_oo0`00
1Ooo00<00?ooool0E?oo0P00ZOoo00<00?ooool09?oo000cool00`00ooooo`1Gool2002Wool00`00
ooooo`0dool01000ooooo`000_oo00<00?ooool00ooo0P002?oo00<00?ooool0mOoo0P00=_oo00<0
0?ooool01?oo00<00?ooool00_oo00<00?ooool0E_oo00<00?ooool0Y_oo00<00?ooool09?oo000c
ool00`00ooooo`1Iool00`00ooooo`2Tool00`00ooooo`0bool20003ool01000ooooo`001Ooo00<0
0?ooool01ooo00<00?ooool0m_oo00<00?ooool0=?oo00<00?ooool01?oo00<00?ooool00_oo0`00
Eooo0P00YOoo0P009_oo000cool2001Kool00`00ooooo`2Rool2000fool01000ooooo`000_oo00<0
0?ooool00ooo00<00?ooool01ooo00<00?ooool0m_oo00<00?ooool0=?oo00@00?ooooooo`<000Go
o`03003ooooo05Woo`03003ooooo0:?oo`03003ooooo02Coo`00<ooo00<00?ooool0Fooo0P00Xooo
00<00?ooool0<Ooo00@00?ooool000;oo`04003ooooo0005ool00`00ooooo`08ool00`00ooooo`3e
ool00`00ooooo`0dool01@00oooooooo00001ooo00<00?ooool0F_oo00<00?ooool0X_oo00<00?oo
ool09?oo000cool00`00ooooo`1Mool00`00ooooo`2Pool00`00ooooo`0bool20004ool20006ool0
0`00ooooo`08ool00`00ooooo`3eool00`00ooooo`0bool30003ool00`00ooooo`05ool00`00oooo
o`1Kool2002Rool00`00ooooo`0Tool003?oo`03003ooooo05koo`800:3oo`03003ooooo043oo`03
003ooooo00Soo`03003ooooo0?Goo`03003ooooo03Coo`04003oooooool40004ool00`00ooooo`1M
ool00`00ooooo`2Oool00`00ooooo`0Tool003?oo`03003ooooo063oo`03003ooooo09goo`03003o
oooo043oo`03003ooooo00Soo`03003ooooo0?Goo`03003ooooo043oo`03003ooooo05koo`8009oo
o`03003ooooo02Coo`00<ooo00<00?ooool0HOoo0P00WOoo00<00?ooool0@?oo0P002Ooo00<00?oo
ool0m?oo0P00@_oo00<00?ooool0H?oo00<00?ooool0W?oo00<00?ooool09?oo000cool2001Tool0
0`00ooooo`2Iool20012ool00`00ooooo`08ool00`00ooooo`3eool00`00ooooo`10ool2001Rool2
002Kool2000Vool003?oo`03003ooooo06Coo`8009[oo`03003ooooo043oo`03003ooooo00Soo`03
003ooooo0?Goo`03003ooooo043oo`03003ooooo06?oo`8009[oo`03003ooooo02Coo`00<ooo00<0
0?ooool0I_oo0P00V?oo00<00?ooool0@?oo00<00?ooool02?oo00<00?ooool0mOoo00<00?ooool0
@?oo00<00?ooool0IOoo00<00?ooool0Uooo00<00?ooool09?oo000Uool30004ool20005ool00`00
ooooo`1Xool00`00ooooo`2Eool00`00ooooo`10ool00`00ooooo`09ool00`00ooooo`3dool00`00
ooooo`10ool00`00ooooo`1Vool2002Gool00`00ooooo`0Tool002Soo`04003ooooo0002ool00`00
ooooo`02ool00`00ooooo`1Yool2002Eool00`00ooooo`10ool00`00ooooo`09ool00`00ooooo`3d
ool00`00ooooo`10ool00`00ooooo`1Xool2002Eool00`00ooooo`0Tool002Soo`04003ooooo0002
ool00`00ooooo`02ool3001[ool00`00ooooo`2Aool20012ool2000:ool00`00ooooo`3cool20012
ool00`00ooooo`1Zool00`00ooooo`2Bool00`00ooooo`0Tool002Goo`<000?oo`04003ooooo0004
ool00`00ooooo`1/ool2002Bool00`00ooooo`10ool00`00ooooo`09ool00`00ooooo`3dool00`00
ooooo`10ool2001/ool2002Aool2000Vool002Goo`03003ooooo00?oo`04003ooooo0004ool00`00
ooooo`1^ool00`00ooooo`2?ool00`00ooooo`10ool00`00ooooo`09ool00`00ooooo`3dool00`00
ooooo`10ool00`00ooooo`1]ool2002@ool00`00ooooo`0Tool002Goo`03003ooooo00?oo`04003o
oooo0004ool00`00ooooo`1_ool00`00ooooo`2>ool00`00ooooo`10ool00`00ooooo`09ool00`00
ooooo`3dool00`00ooooo`10ool00`00ooooo`1_ool00`00ooooo`2=ool00`00ooooo`0Tool002Go
o`@000?oo`8000Goo`03003ooooo073oo`8008koo`03003ooooo043oo`03003ooooo00Woo`03003o
oooo0?Coo`03003ooooo043oo`03003ooooo073oo`8008goo`03003ooooo02Coo`00<ooo0P00Looo
00<00?ooool0R_oo0P00@_oo00<00?ooool02Ooo00<00?ooool0m?oo00<00?ooool0@?oo00<00?oo
ool0L_oo0P00Rooo00<00?ooool09?oo000cool00`00ooooo`1cool2002;ool00`00ooooo`10ool2
000;ool00`00ooooo`3bool20012ool00`00ooooo`1dool00`00ooooo`28ool00`00ooooo`0Tool0
03?oo`03003ooooo07Goo`03003ooooo08Soo`03003ooooo043oo`03003ooooo00[oo`03003ooooo
0??oo`03003ooooo043oo`03003ooooo07Goo`8008Soo`03003ooooo02Coo`00<ooo00<00?ooool0
M_oo0P00R?oo00<00?ooool0@?oo00<00?ooool02_oo00<00?ooool0looo00<00?ooool0@?oo0P00
N?oo0P00QOoo0P009_oo000cool00`00ooooo`1hool20026ool00`00ooooo`10ool00`00ooooo`0:
ool00`00ooooo`3cool00`00ooooo`10ool00`00ooooo`1iool00`00ooooo`23ool00`00ooooo`0T
ool003?oo`03003ooooo07[oo`8008Coo`03003ooooo043oo`03003ooooo00[oo`03003ooooo0??o
o`03003ooooo043oo`03003ooooo07[oo`8008?oo`03003ooooo02Coo`00<ooo0P00OOoo0P00POoo
0P00@_oo00<00?ooool02ooo00<00?ooool0l_oo00<00?ooool0@?oo00<00?ooool0O?oo0P00POoo
00<00?ooool09?oo000cool00`00ooooo`1nool20020ool00`00ooooo`10ool2000<ool00`00oooo
o`3aool20012ool00`00ooooo`1nool00`00ooooo`1nool00`00ooooo`0Tool003?oo`03003ooooo
083oo`8007koo`03003ooooo043oo`03003ooooo00_oo`03003ooooo0?;oo`03003ooooo043oo`03
003ooooo07ooo`8007koo`03003ooooo02Coo`00<ooo00<00?ooool0P_oo0P00O?oo00<00?ooool0
@?oo00<00?ooool02ooo00<00?ooool0l_oo00<00?ooool0@?oo00<00?ooool0POoo0P00O?oo00<0
0?ooool09?oo000cool00`00ooooo`24ool00`00ooooo`1iool00`00ooooo`10ool00`00ooooo`0<
ool00`00ooooo`3aool00`00ooooo`10ool20024ool2001iool2000Vool003?oo`8008Koo`8007So
o`8003Goo`03003ooooo00;oo`8000Koo`03003ooooo00coo`03003ooooo0?7oo`03003ooooo043o
o`03003ooooo08Goo`8007Soo`03003ooooo02Coo`00<ooo00<00?ooool0Qooo0P00Mooo00<00?oo
ool0<ooo00D00?ooooooo`0000;oo`03003ooooo00?oo`03003ooooo00coo`03003ooooo0?7oo`03
003ooooo043oo`03003ooooo08Ooo`8007Koo`03003ooooo02Coo`00<ooo00<00?ooool0ROoo0P00
MOoo00<00?ooool0<?oo1@000_oo00@00?ooool000Goo`8000goo`03003ooooo0?3oo`8004;oo`03
003ooooo08Woo`8007Coo`03003ooooo02Coo`00<ooo00<00?ooool0Rooo0P00Looo00<00?ooool0
<?oo00@00?ooool000?oo`04003ooooo0005ool00`00ooooo`0=ool00`00ooooo`3`ool00`00oooo
o`0bool40003ool20005ool00`00ooooo`2;ool2001bool00`00ooooo`0Tool003?oo`03003ooooo
08goo`<0073oo`03003ooooo037oo`03003oo`0000?oo`04003ooooo0005ool00`00ooooo`0=ool0
0`00ooooo`3`ool00`00ooooo`0bool00`00ooooo`03ool01000ooooo`001?oo00<00?ooool0SOoo
0P00L?oo00<00?ooool09?oo000cool00`00ooooo`2@ool2001^ool00`00ooooo`0bool20003ool0
1000ooooo`001Ooo00<00?ooool03Ooo00<00?ooool0l?oo00<00?ooool0<ooo00<00?ooool00_oo
00@00?ooool000Coo`<008ooo`8006goo`8002Koo`00<ooo0P00Tooo0`00J_oo0P00=Ooo00<00?oo
ool00_oo0P001_oo00<00?ooool03Ooo00<00?ooool0l?oo00<00?ooool0=?oo00D00?ooooooo`00
00;oo`03003ooooo00;oo`03003ooooo097oo`<006_oo`03003ooooo02Coo`00<ooo00<00?ooool0
UOoo0P00JOoo00<00?ooool0@?oo00<00?ooool03_oo00<00?ooool0kooo00<00?ooool0=Ooo00@0
0?ooool000;oo`03003ooooo00;oo`03003ooooo09Coo`<006Soo`03003ooooo02Coo`00<ooo00<0
0?ooool0Uooo0P00Iooo00<00?ooool0@?oo0P003ooo00<00?ooool0k_oo0P00=?oo00@00?ooool0
00;oo`04003ooooo0004ool00`00ooooo`2Gool2001Vool00`00ooooo`0Tool002Goo`<000?oo`<0
00Goo`03003ooooo09Woo`8006Goo`03003ooooo043oo`03003ooooo00koo`03003ooooo0>ooo`03
003ooooo03?oo`8000Coo`8000Goo`03003ooooo09Woo`<006?oo`03003ooooo02Coo`00:?oo00<0
0?ooool00ooo00<00?ooool00_oo00<00?ooool0Vooo0P00Hooo00<00?ooool0@?oo00<00?ooool0
3_oo00<00?ooool0kooo00<00?ooool0@?oo00<00?ooool0W?oo0P00HOoo00<00?ooool09?oo000X
ool00`00ooooo`03ool00`00ooooo`02ool3002Mool3001Oool20012ool00`00ooooo`0?ool00`00
ooooo`3^ool00`00ooooo`10ool00`00ooooo`2Nool2001Oool00`00ooooo`0Tool002Goo`<000?o
o`<000Goo`03003ooooo0:3oo`8005koo`03003ooooo043oo`03003ooooo00ooo`03003ooooo0>ko
o`03003ooooo043oo`800:7oo`8005coo`8002Koo`009Ooo00<00?ooool00ooo00<00?ooool01Ooo
00<00?ooool0X_oo0`00Fooo00<00?ooool0@?oo00<00?ooool03ooo00<00?ooool0k_oo00<00?oo
ool0@?oo00<00?ooool0X_oo0P00Fooo00<00?ooool09?oo000Uool00`00ooooo`03ool00`00oooo
o`05ool00`00ooooo`2Uool2001Iool00`00ooooo`10ool2000Aool00`00ooooo`3/ool20012ool0
0`00ooooo`2Tool2001Iool00`00ooooo`0Tool002Goo`@000;oo`@000Coo`03003ooooo0:Ooo`<0
05Koo`03003ooooo043oo`03003ooooo013oo`03003ooooo0>goo`03003ooooo043oo`03003ooooo
0:Koo`<005Koo`03003ooooo02Coo`00<ooo00<00?ooool0Z_oo0P00E?oo00<00?ooool0@?oo00<0
0?ooool04Ooo00<00?ooool0k?oo00<00?ooool0@?oo00<00?ooool0ZOoo0`00Dooo00<00?ooool0
9?oo000cool2002]ool3001@ool20012ool00`00ooooo`0Aool00`00ooooo`3/ool00`00ooooo`10
ool00`00ooooo`2/ool4001?ool00`00ooooo`0Tool003?oo`03003ooooo0:ooo`8004ooo`03003o
oooo043oo`03003ooooo01;oo`03003ooooo0>_oo`03003ooooo043oo`03003ooooo0;3oo`<004co
o`03003ooooo02Coo`00<ooo00<00?ooool0/Ooo0`00C?oo00<00?ooool0@?oo00<00?ooool04ooo
00<00?ooool0j_oo00<00?ooool0@?oo0P00]?oo0`00B?oo0P009_oo000cool00`00ooooo`2dool4
0018ool00`00ooooo`10ool2000Dool00`00ooooo`3Yool20012ool00`00ooooo`2fool20017ool0
0`00ooooo`0Tool003?oo`03003ooooo0;Soo`@004Coo`03003ooooo043oo`03003ooooo01Coo`03
003ooooo0>Woo`03003ooooo043oo`03003ooooo0;Soo`<004Coo`03003ooooo02Coo`00<ooo0P00
_Ooo0`00@?oo0P00@_oo00<00?ooool05Ooo00<00?ooool0j?oo00<00?ooool0@?oo00<00?ooool0
^ooo0`00@Ooo00<00?ooool09?oo000cool00`00ooooo`2oool2000oool00`00ooooo`10ool00`00
ooooo`0Fool00`00ooooo`3Wool00`00ooooo`10ool00`00ooooo`2nool3000nool00`00ooooo`0T
ool003?oo`03003ooooo0<7oo`<003coo`03003ooooo043oo`03003ooooo01Koo`03003ooooo0>Oo
o`03003ooooo043oo`03003ooooo0<7oo`@003[oo`03003ooooo02Coo`00<ooo00<00?ooool0a?oo
0P00>_oo00<00?ooool0@?oo00<00?ooool05ooo00<00?ooool0i_oo00<00?ooool0@?oo0P00a_oo
0`00=_oo0P009_oo000cool00`00ooooo`36ool3000gool00`00ooooo`10ool2000Iool00`00oooo
o`3Tool20012ool00`00ooooo`38ool4000cool00`00ooooo`0Tool003?oo`03003ooooo0<Woo`<0
03Coo`03003ooooo043oo`03003ooooo01Woo`03003ooooo0>Coo`03003ooooo043oo`03003ooooo
0<coo`@002ooo`03003ooooo02Coo`00<ooo0P00cOoo1000;ooo0P00@_oo00<00?ooool06_oo00<0
0?ooool0hooo00<00?ooool0@?oo00<00?ooool0d?oo0`00;?oo00<00?ooool09?oo000cool00`00
ooooo`3@ool3000]ool00`00ooooo`10ool00`00ooooo`0Kool2003Sool00`00ooooo`10ool00`00
ooooo`3Cool3000Yool00`00ooooo`0Tool003?oo`03003ooooo0=?oo`@002Woo`03003ooooo037o
o`<000Coo`8000Koo`03003ooooo01goo`03003ooooo0>3oo`03003ooooo043oo`03003ooooo0=Ko
o`@002Goo`03003ooooo02Coo`00<ooo00<00?ooool0eooo10009Ooo00<00?ooool0=?oo00@00?oo
ool000;oo`03003ooooo00?oo`03003ooooo01koo`800>3oo`03003ooooo043oo`03003ooooo0=[o
o`@0027oo`03003ooooo02Coo`00<ooo00<00?ooool0fooo10008Ooo00<00?ooool0=?oo00@00?oo
ool000;oo`03003ooooo00?oo`80027oo`800=goo`8004;oo`800=ooo`D001_oo`8002Koo`00<ooo
0P00h?oo1@006ooo0P00<ooo0`000ooo00@00?ooool000Goo`03003ooooo02;oo`D00=Woo`03003o
oooo043oo`03003ooooo0>?oo`@001Soo`03003ooooo02Coo`00<ooo00<00?ooool0i?oo1@005ooo
00<00?ooool0<Ooo00<00?ooool00ooo00@00?ooool000Goo`03003ooooo02Ooo`@00=Goo`03003o
oooo043oo`03003ooooo0>Ooo`<001Goo`03003ooooo02Coo`00<ooo00<00?ooool0jOoo1@004_oo
00<00?ooool0<Ooo00<00?ooool00ooo00@00?ooool000Goo`03003ooooo02_oo`H00<ooo`03003o
oooo043oo`03003ooooo0>[oo`@0017oo`03003ooooo02Coo`009_oo0P001?oo0P001Ooo00<00?oo
ool0k_oo1@003Ooo00<00?ooool0<Ooo10000ooo0P001_oo00<00?ooool0<Ooo2@00a_oo00<00?oo
ool0<_oo10000_oo0`001Ooo00<00?ooool0k_oo10003Ooo00<00?ooool09?oo000Uool01000oooo
o`000_oo00@00?ooool000Coo`03003ooooo0??oo`D000Soo`03003ooooo043oo`03003ooooo03[o
oaH00;3oo`03003ooooo03;oo`03003ooooo00Koo`03003ooooo00;oo`03003ooooo0?;oo`D000So
o`03003ooooo02Coo`009Ooo00@00?ooool000;oo`04003ooooo0004ool3003hool30004ool20012
ool2001Aoold001kool2000eool00`00ooooo`05ool00`00ooooo`02ool3003gool30004ool2000V
ool002Goo`<000?oo`04003ooooo0004ool00`00ooooo`3oool1ool00`00ooooo`10ool00`00oooo
o`24oomg0005ool00`00ooooo`0dool01000oooooooo0`001Ooo00<00?ooool0oooo00<00?ooool0
9?oo000Uool00`00ooooo`03ool01000ooooo`001?oo00<00?ooool0oooo0Ooo00<00?ooool0@?oo
00<00?ooool0oooo0Ooo00<00?ooool0=Ooo00@00?ooool000Ooo`03003ooooo00?oo`03003ooooo
02ooo`03003ooooo02koo`03003ooooo02koo`03003ooooo02koo`03003ooooo02koo`03003ooooo
00?oo`03003ooooo02Coo`009Ooo00<00?ooool00ooo00@00?ooool000Coo`03003ooooo00Coo`03
003ooooo00Woo`03003ooooo00Woo`03003ooooo00[oo`03003ooooo00Woo`03003ooooo00Woo`03
003ooooo00[oo`03003ooooo00Woo`03003ooooo00Woo`03003ooooo00[oo`03003ooooo00Woo`03
003ooooo00Woo`03003ooooo00[oo`03003ooooo00Woo`03003ooooo00Woo`03003ooooo00Woo`03
003ooooo00[oo`03003ooooo00Woo`03003ooooo00Woo`03003ooooo00[oo`03003ooooo00Woo`03
003ooooo00?oo`03003ooooo043oo`03003ooooo00?oo`03003ooooo02koo`03003ooooo02ooo`03
003ooooo02koo`03003ooooo02ooo`03003ooooo02koo`03003ooooo00?oo`03003ooooo03;oo`04
003ooooo0002ool00`00ooooo`05ool00`00ooooo`03ool00`00ooooo`0:ool00`00ooooo`09ool0
0`00ooooo`09ool00`00ooooo`0:ool00`00ooooo`09ool00`00ooooo`09ool00`00ooooo`09ool0
0`00ooooo`0:ool00`00ooooo`09ool00`00ooooo`09ool00`00ooooo`09ool00`00ooooo`0:ool0
0`00ooooo`09ool00`00ooooo`09ool00`00ooooo`0:ool00`00ooooo`09ool00`00ooooo`09ool0
0`00ooooo`09ool00`00ooooo`0:ool00`00ooooo`09ool00`00ooooo`03ool00`00ooooo`0Tool0
02Koo`<000?oo`8000Goool000D004;oo`03003ooooo00?oo`03003ooooo00Woo`03003ooooo00[o
o`03003ooooo00Woo`03003ooooo00Woo`03003ooooo00[oo`03003ooooo00Woo`03003ooooo00Wo
o`03003ooooo00[oo`03003ooooo00Woo`03003ooooo00[oo`03003ooooo00Woo`03003ooooo00Wo
o`03003ooooo00[oo`03003ooooo00Woo`03003ooooo00Woo`03003ooooo00[oo`03003ooooo00Wo
o`03003ooooo00[oo`03003ooooo00Woo`03003ooooo00Woo`03003ooooo00?oo`03003ooooo03?o
o`8000?oo`@000Coool000@002Koo`00ooooN_ooo`001@00ooooK?oo003oooooooooooo[ool00?oo
ooooooooon_oo`00oooooooooooojooo003oooooooooooo[ool00001\
\>"],
  ImageRangeCache->{{{0, 999}, {192.125, 0}} -> {-0.0817374, -0.0144852, \
[truncated: 482,394 more chars]
